# Supplementary material for: Quantitative CRISPR interference screens in yeast identify chemical-genetic interactions and new rules for guide RNA design
Source: Genome Biol. 2016 Mar 8;17:45. doi: 10.1186/s13059-016-0900-9 (PMC4784398; doi:10.1186/s13059-016-0900-9)
Supplement: Additional file 1: — Raw growth data measurements for Fig. 1c. (XLSX 807 kb) [file 13059_2016_900_MOESM1_ESM.xlsx]

## Sheet: README
Additional data file 1. growth data measurements for Figure 1C.
Tabs show both relative growth data (RelG) and absolute optical density readings (ODs)
For Relative Growth (RelG) tabs
Plate	Plate Number
Well	Growth Well
Drug	Drug(s) in media
Concentration	Drug concentration(s)
Unit	Units of drug concentrations, when multiple drugs units are in same order as order of drugs
Media	Media type used
Strain	Strain tested
Analyzed number of reads	Number of cycles analyzed
Total number of reads	Number of cycles collected
AUC	Area under the curve
Baseline corrected	Corrected for starting Ods
Reference	Reference well used to calculate relative growth (RelG)
Relative Growth	Relative growth value (for calculation see methods).
For Optical density (OD) tabs
Plate	Plate Number
Well	Growth Well
Drug	Drug(s) in media
Concentration	Drug concentration(s)
Unit	Units of drug concentrations, when multiple drugs units are in same order as order of drugs
Media	Media type used
Strain	Strain tested
Analyzed number of reads	Number of cycles analyzed
Total number of reads	Number of cycles collected
Cycle 1	First reading taken
Cycle 2	Second reading taken

## Sheet: ERG11_RelG
Plate	Well	Drug	Concentration	Unit	Media	Strain	Analyzed number of reads	Total number of reads	AUC	Baseline corrected	Reference	Relative Growth
538	A01	Fluconazole	100	uM	CSM minus URA	ERG11 + ATC	151	151	4.5892	Y	H12	-0.938
538	A02	Fluconazole	71.12	uM	CSM minus URA	ERG11 + ATC	151	151	4.064	Y	H12	-0.9451
538	A03	Fluconazole	50.6	uM	CSM minus URA	ERG11 + ATC	151	151	6.0002	Y	H12	-0.919
538	A04	Fluconazole	43.4	uM	CSM minus URA	ERG11 + ATC	151	151	6.4894	Y	H12	-0.9124
538	A05	Fluconazole	37.24	uM	CSM minus URA	ERG11 + ATC	151	151	8.2124	Y	H12	-0.8891
538	A06	Fluconazole	31.92	uM	CSM minus URA	ERG11 + ATC	151	151	10.5599	Y	H12	-0.8574
538	A07	Fluconazole	27.4	uM	CSM minus URA	ERG11 + ATC	151	151	13.4866	Y	H12	-0.8179
538	A08	Fluconazole	23.48	uM	CSM minus URA	ERG11 + ATC	151	151	18.6497	Y	H12	-0.7482
538	A09	Fluconazole	20.16	uM	CSM minus URA	ERG11 + ATC	151	151	32.9935	Y	H12	-0.5546
538	A10	Fluconazole	17.28	uM	CSM minus URA	ERG11 + ATC	151	151	41.2672	Y	H12	-0.4429
538	A11	Fluconazole	14.8	uM	CSM minus URA	ERG11 + ATC	151	151	44.6046	Y	H12	-0.3978
538	A12		NA		CSM minus URA	ERG11 + ATC	151	151	86.8007	Y	H12	0.1718
538	B01	Fluconazole	12.72	uM	CSM minus URA	ERG11 + ATC	151	151	59.5291	Y	H12	-0.1964
538	B02	Fluconazole	10.92	uM	CSM minus URA	ERG11 + ATC	151	151	59.6908	Y	H12	-0.1942
538	B03	Fluconazole	9.36	uM	CSM minus URA	ERG11 + ATC	151	151	59.3694	Y	H12	-0.1985
538	B04	Fluconazole	8	uM	CSM minus URA	ERG11 + ATC	151	151	72.5244	Y	H12	-0.0209
538	B05	Fluconazole	6.88	uM	CSM minus URA	ERG11 + ATC	151	151	66.6356	Y	H12	-0.1004
538	B06	Fluconazole	5.88	uM	CSM minus URA	ERG11 + ATC	151	151	78.4223	Y	H12	0.0587
538	B07	Fluconazole	5.04	uM	CSM minus URA	ERG11 + ATC	151	151	81.2865	Y	H12	0.0974
538	B08	Fluconazole	3.36	uM	CSM minus URA	ERG11 + ATC	151	151	82.0843	Y	H12	0.1081
538	B09	Fluconazole	2.24	uM	CSM minus URA	ERG11 + ATC	151	151	79.8943	Y	H12	0.0786
538	B10	Fluconazole	1.48	uM	CSM minus URA	ERG11 + ATC	151	151	76.2931	Y	H12	0.03
538	B11	Fluconazole	1	uM	CSM minus URA	ERG11 + ATC	151	151	83.3723	Y	H12	0.1255
538	B12		NA		CSM minus URA	ERG11 + ATC	151	151	75.4412	Y	H12	0.0185
538	C01	Fluconazole	100	uM	CSM minus URA	EV + ATC	151	151	20.6867	Y	H12	-0.7207
538	C02	Fluconazole	71.12	uM	CSM minus URA	EV + ATC	151	151	31.551	Y	H12	-0.5741
538	C03	Fluconazole	50.6	uM	CSM minus URA	EV + ATC	151	151	37.8419	Y	H12	-0.4891
538	C04	Fluconazole	43.4	uM	CSM minus URA	EV + ATC	151	151	50.4091	Y	H12	-0.3195
538	C05	Fluconazole	37.24	uM	CSM minus URA	EV + ATC	151	151	57.9205	Y	H12	-0.2181
538	C06	Fluconazole	31.92	uM	CSM minus URA	EV + ATC	151	151	66.5055	Y	H12	-0.1022
538	C07	Fluconazole	27.4	uM	CSM minus URA	EV + ATC	151	151	70.6379	Y	H12	-0.0464
538	C08	Fluconazole	23.48	uM	CSM minus URA	EV + ATC	151	151	76.8278	Y	H12	0.0372
538	C09	Fluconazole	20.16	uM	CSM minus URA	EV + ATC	151	151	78.0964	Y	H12	0.0543
538	C10	Fluconazole	17.28	uM	CSM minus URA	EV + ATC	151	151	81.9761	Y	H12	0.1067
538	C11	Fluconazole	14.8	uM	CSM minus URA	EV + ATC	151	151	82.8584	Y	H12	0.1186
538	C12		NA		CSM minus URA	EV + ATC	151	151	84.8079	Y	H12	0.1449
538	D01	Fluconazole	12.72	uM	CSM minus URA	EV + ATC	151	151	72.5016	Y	H12	-0.0212
538	D02	Fluconazole	10.92	uM	CSM minus URA	EV + ATC	151	151	75.4728	Y	H12	0.0189
538	D03	Fluconazole	9.36	uM	CSM minus URA	EV + ATC	151	151	75.6904	Y	H12	0.0218
538	D04	Fluconazole	8	uM	CSM minus URA	EV + ATC	151	151	78.6177	Y	H12	0.0613
538	D05	Fluconazole	6.88	uM	CSM minus URA	EV + ATC	151	151	78.9319	Y	H12	0.0656
538	D06	Fluconazole	5.88	uM	CSM minus URA	EV + ATC	151	151	79.6982	Y	H12	0.0759
538	D07	Fluconazole	5.04	uM	CSM minus URA	EV + ATC	151	151	79.1351	Y	H12	0.0683
538	D08	Fluconazole	3.36	uM	CSM minus URA	EV + ATC	151	151	79.9414	Y	H12	0.0792
538	D09	Fluconazole	2.24	uM	CSM minus URA	EV + ATC	151	151	80.392	Y	H12	0.0853
538	D10	Fluconazole	1.48	uM	CSM minus URA	EV + ATC	151	151	80.3811	Y	H12	0.0851
538	D11	Fluconazole	1	uM	CSM minus URA	EV + ATC	151	151	81.5744	Y	H12	0.1013
538	D12		NA		CSM minus URA	EV + ATC	151	151	77.7387	Y	H12	0.0495
538	E01	Fluconazole	100	uM	CSM minus URA	ERG11	151	151	6.2405	Y	H12	-0.9158
538	E02	Fluconazole	71.12	uM	CSM minus URA	ERG11	151	151	9.4457	Y	H12	-0.8725
538	E03	Fluconazole	50.6	uM	CSM minus URA	ERG11	151	151	39.0051	Y	H12	-0.4734
538	E04	Fluconazole	43.4	uM	CSM minus URA	ERG11	151	151	56.5528	Y	H12	-0.2365
538	E05	Fluconazole	37.24	uM	CSM minus URA	ERG11	151	151	66.0882	Y	H12	-0.1078
538	E06	Fluconazole	31.92	uM	CSM minus URA	ERG11	151	151	72.8457	Y	H12	-0.0166
538	E07	Fluconazole	27.4	uM	CSM minus URA	ERG11	151	151	70.0524	Y	H12	-0.0543
538	E08	Fluconazole	23.48	uM	CSM minus URA	ERG11	151	151	72.9981	Y	H12	-0.0145
538	E09	Fluconazole	20.16	uM	CSM minus URA	ERG11	151	151	72.7483	Y	H12	-0.0179
538	E10	Fluconazole	17.28	uM	CSM minus URA	ERG11	151	151	79.6277	Y	H12	0.075
538	E11	Fluconazole	14.8	uM	CSM minus URA	ERG11	151	151	69.0118	Y	H12	-0.0683
538	E12		NA		CSM minus URA	ERG11	151	151	88.3381	Y	H12	0.1926
538	F01	Fluconazole	12.72	uM	CSM minus URA	ERG11	151	151	72.4222	Y	H12	-0.0223
538	F02	Fluconazole	10.92	uM	CSM minus URA	ERG11	151	151	80.2616	Y	H12	0.0835
538	F03	Fluconazole	9.36	uM	CSM minus URA	ERG11	151	151	81.7402	Y	H12	0.1035
538	F04	Fluconazole	8	uM	CSM minus URA	ERG11	151	151	75.4115	Y	H12	0.0181
538	F05	Fluconazole	6.88	uM	CSM minus URA	ERG11	151	151	71.9027	Y	H12	-0.0293
538	F06	Fluconazole	5.88	uM	CSM minus URA	ERG11	151	151	79.4494	Y	H12	0.0726
538	F07	Fluconazole	5.04	uM	CSM minus URA	ERG11	151	151	78.668	Y	H12	0.062
538	F08	Fluconazole	3.36	uM	CSM minus URA	ERG11	151	151	76.7062	Y	H12	0.0355
538	F09	Fluconazole	2.24	uM	CSM minus URA	ERG11	151	151	79.638	Y	H12	0.0751
538	F10	Fluconazole	1.48	uM	CSM minus URA	ERG11	151	151	85.6687	Y	H12	0.1565
538	F11	Fluconazole	1	uM	CSM minus URA	ERG11	151	151	80.2107	Y	H12	0.0828
538	F12		NA		CSM minus URA	ERG11	151	151	79.6459	Y	H12	0.0752
538	G01	Fluconazole	100	uM	CSM minus URA	EV	151	151	19.0577	Y	H12	-0.7427
538	G02	Fluconazole	71.12	uM	CSM minus URA	EV	151	151	21.3729	Y	H12	-0.7115
538	G03	Fluconazole	50.6	uM	CSM minus URA	EV	151	151	35.3799	Y	H12	-0.5224
538	G04	Fluconazole	43.4	uM	CSM minus URA	EV	151	151	48.3085	Y	H12	-0.3478
538	G05	Fluconazole	37.24	uM	CSM minus URA	EV	151	151	56.4512	Y	H12	-0.2379
538	G06	Fluconazole	31.92	uM	CSM minus URA	EV	151	151	65.8921	Y	H12	-0.1105
538	G07	Fluconazole	27.4	uM	CSM minus URA	EV	151	151	71.8849	Y	H12	-0.0296
538	G08	Fluconazole	23.48	uM	CSM minus URA	EV	151	151	76.2837	Y	H12	0.0298
538	G09	Fluconazole	20.16	uM	CSM minus URA	EV	151	151	78.5353	Y	H12	0.0602
538	G10	Fluconazole	17.28	uM	CSM minus URA	EV	151	151	81.5288	Y	H12	0.1006
538	G11	Fluconazole	14.8	uM	CSM minus URA	EV	151	151	82.8113	Y	H12	0.118
538	G12		NA		CSM minus URA	EV	151	151	83.4001	Y	H12	0.1259
538	H01	Fluconazole	12.72	uM	CSM minus URA	EV	151	151	72.4632	Y	H12	-0.0217
538	H02	Fluconazole	10.92	uM	CSM minus URA	EV	151	151	76.5932	Y	H12	0.034
538	H03	Fluconazole	9.36	uM	CSM minus URA	EV	151	151	77.1693	Y	H12	0.0418
538	H04	Fluconazole	8	uM	CSM minus URA	EV	151	151	78.9539	Y	H12	0.0659
538	H05	Fluconazole	6.88	uM	CSM minus URA	EV	151	151	77.1379	Y	H12	0.0414
538	H06	Fluconazole	5.88	uM	CSM minus URA	EV	151	151	79.1341	Y	H12	0.0683
538	H07	Fluconazole	5.04	uM	CSM minus URA	EV	151	151	78.3685	Y	H12	0.058
538	H08	Fluconazole	3.36	uM	CSM minus URA	EV	151	151	78.4656	Y	H12	0.0593
538	H09	Fluconazole	2.24	uM	CSM minus URA	EV	151	151	76.4754	Y	H12	0.0324
538	H10	Fluconazole	1.48	uM	CSM minus URA	EV	151	151	75.2596	Y	H12	0.016
538	H11	Fluconazole	1	uM	CSM minus URA	EV	151	151	76.4416	Y	H12	0.032
538	H12		NA		CSM minus URA	EV	151	151	74.0738	Y	H12	0

## Sheet: ERG11_ODs
Plate	Well	Drug	Concentration	Unit	Media	Strain	Analyzed number of reads	Total number of reads	Cycle 1	Cycle 2	Cycle 3	Cycle 4	Cycle 5	Cycle 6	Cycle 7	Cycle 8	Cycle 9	Cycle 10	Cycle 11	Cycle 12	Cycle 13	Cycle 14	Cycle 15	Cycle 16	Cycle 17	Cycle 18	Cycle 19	Cycle 20	Cycle 21	Cycle 22	Cycle 23	Cycle 24	Cycle 25	Cycle 26	Cycle 27	Cycle 28	Cycle 29	Cycle 30	Cycle 31	Cycle 32	Cycle 33	Cycle 34	Cycle 35	Cycle 36	Cycle 37	Cycle 38	Cycle 39	Cycle 40	Cycle 41
538	A01	Fluconazole	100	uM	CSM minus URA	ERG11 + ATC	151	151	0.0808	0.0812	0.0791	0.0833	0.0828	0.082	0.0827	0.0824	0.0831	0.0829	0.082	0.0844	0.0857	0.0859	0.0863	0.0879	0.0879	0.0883	0.0884	0.0902	0.0923	0.0903	0.0904	0.0903	0.0891	0.0933	0.0925	0.0944	0.0939	0.0967	0.0964	0.0992	0.0975	0.0976	0.0999	0.1017	0.1014	0.1015	0.1008	0.1036	0.1044
538	A02	Fluconazole	71.12	uM	CSM minus URA	ERG11 + ATC	151	151	0.0744	0.074	0.0745	0.0761	0.0755	0.0757	0.0771	0.0766	0.0771	0.076	0.0759	0.078	0.0791	0.0792	0.0785	0.0802	0.0796	0.0816	0.0813	0.0826	0.0823	0.0842	0.0833	0.0848	0.0832	0.0847	0.0833	0.0854	0.0865	0.0864	0.0869	0.0865	0.0882	0.0885	0.0883	0.0891	0.0884	0.0888	0.0899	0.0893	0.0892
538	A03	Fluconazole	50.6	uM	CSM minus URA	ERG11 + ATC	151	151	0.0755	0.0753	0.0764	0.0775	0.0768	0.0768	0.0782	0.0773	0.0777	0.0782	0.0768	0.0785	0.0801	0.0807	0.0804	0.0819	0.0818	0.0827	0.0816	0.0843	0.0849	0.0865	0.0841	0.0835	0.085	0.0871	0.0859	0.0882	0.089	0.0885	0.0895	0.0903	0.0913	0.0918	0.092	0.0943	0.0909	0.0917	0.0935	0.092	0.093
538	A04	Fluconazole	43.4	uM	CSM minus URA	ERG11 + ATC	151	151	0.0813	0.0813	0.0819	0.0822	0.0824	0.0821	0.0831	0.0825	0.0831	0.0835	0.0834	0.0851	0.0853	0.0857	0.0845	0.0865	0.0873	0.0877	0.0865	0.0881	0.0887	0.0894	0.0889	0.0902	0.0894	0.0933	0.0921	0.0936	0.0949	0.0951	0.0959	0.0947	0.0952	0.0959	0.0962	0.0963	0.0966	0.0972	0.0989	0.0967	0.098
538	A05	Fluconazole	37.24	uM	CSM minus URA	ERG11 + ATC	151	151	0.0749	0.0752	0.075	0.0763	0.0764	0.0756	0.0775	0.0771	0.0776	0.078	0.0769	0.078	0.0793	0.0799	0.0802	0.0814	0.081	0.0826	0.0824	0.0839	0.0843	0.0854	0.085	0.0863	0.0868	0.0893	0.0891	0.0887	0.0906	0.0887	0.09	0.0892	0.0905	0.092	0.0919	0.0919	0.0924	0.093	0.0935	0.0943	0.0938
538	A06	Fluconazole	31.92	uM	CSM minus URA	ERG11 + ATC	151	151	0.0742	0.0752	0.0738	0.0752	0.0756	0.0764	0.0784	0.0771	0.078	0.0782	0.077	0.077	0.0799	0.0792	0.08	0.0811	0.082	0.0829	0.0822	0.0836	0.0828	0.0838	0.085	0.0855	0.0858	0.0892	0.0879	0.0891	0.0897	0.09	0.0909	0.0903	0.091	0.0913	0.0925	0.0927	0.092	0.094	0.0954	0.0957	0.0951
538	A07	Fluconazole	27.4	uM	CSM minus URA	ERG11 + ATC	151	151	0.0753	0.0766	0.0753	0.0775	0.0767	0.0767	0.0763	0.0763	0.0788	0.0781	0.0778	0.0788	0.0787	0.08	0.0802	0.0804	0.0818	0.0831	0.0829	0.0831	0.0855	0.0868	0.0879	0.0869	0.0874	0.0925	0.0889	0.0896	0.0914	0.0891	0.0923	0.0921	0.0938	0.0936	0.0942	0.0945	0.0943	0.0961	0.0971	0.0981	0.0967
538	A08	Fluconazole	23.48	uM	CSM minus URA	ERG11 + ATC	151	151	0.0742	0.0738	0.0746	0.0759	0.0741	0.0755	0.0763	0.0757	0.0774	0.0762	0.076	0.0776	0.0787	0.0778	0.0782	0.0791	0.0785	0.0795	0.0801	0.0823	0.0829	0.0839	0.0838	0.0842	0.0839	0.0885	0.0882	0.0879	0.0895	0.0898	0.0909	0.0929	0.0933	0.0935	0.095	0.0948	0.0953	0.0954	0.099	0.0985	0.0992
538	A09	Fluconazole	20.16	uM	CSM minus URA	ERG11 + ATC	151	151	0.075	0.0738	0.0754	0.077	0.0768	0.0769	0.0781	0.077	0.0764	0.0777	0.0771	0.0788	0.0801	0.0802	0.08	0.0809	0.0822	0.0835	0.0833	0.0846	0.0859	0.0871	0.0875	0.0895	0.0906	0.0913	0.092	0.093	0.0955	0.0945	0.0973	0.0991	0.0978	0.1002	0.1021	0.1032	0.1042	0.1061	0.1087	0.1098	0.1099
538	A10	Fluconazole	17.28	uM	CSM minus URA	ERG11 + ATC	151	151	0.0745	0.0744	0.0749	0.0759	0.0758	0.0752	0.0768	0.076	0.077	0.0769	0.0759	0.0775	0.0786	0.0788	0.0786	0.079	0.0805	0.0827	0.0814	0.083	0.0835	0.0852	0.0859	0.0875	0.0874	0.0939	0.0922	0.0945	0.0965	0.096	0.0984	0.1001	0.102	0.1028	0.104	0.105	0.1056	0.1087	0.1131	0.1151	0.1152
538	A11	Fluconazole	14.8	uM	CSM minus URA	ERG11 + ATC	151	151	0.0752	0.0758	0.0757	0.077	0.0769	0.0764	0.0781	0.0772	0.077	0.0772	0.0759	0.0785	0.0785	0.0791	0.0794	0.0803	0.0811	0.0828	0.0819	0.0832	0.0835	0.0852	0.0849	0.0854	0.0885	0.0927	0.0911	0.0942	0.0952	0.0965	0.0991	0.1005	0.1033	0.1034	0.1064	0.1083	0.1096	0.1122	0.1158	0.1176	0.1203
538	A12		NA		CSM minus URA	ERG11 + ATC	151	151	0.0761	0.0756	0.076	0.0777	0.0776	0.0769	0.0781	0.0777	0.0784	0.079	0.078	0.079	0.08	0.0804	0.0813	0.0821	0.0834	0.0843	0.0855	0.0877	0.0885	0.0905	0.0909	0.0937	0.0958	0.0998	0.1033	0.1058	0.111	0.1146	0.1181	0.1349	0.1461	0.1505	0.1445	0.1503	0.1618	0.1811	0.1909	0.2018	0.214
538	B01	Fluconazole	12.72	uM	CSM minus URA	ERG11 + ATC	151	151	0.0867	0.0914	0.0972	0.1027	0.1049	0.0952	0.1008	0.1032	0.1003	0.0997	0.1008	0.1037	0.1018	0.1068	0.1071	0.1081	0.1061	0.1108	0.1065	0.1091	0.1088	0.1187	0.1152	0.1156	0.1196	0.1236	0.1253	0.1252	0.1303	0.1307	0.1371	0.1373	0.1421	0.1484	0.1482	0.1572	0.1577	0.1592	0.1638	0.1752	0.1791
538	B02	Fluconazole	10.92	uM	CSM minus URA	ERG11 + ATC	151	151	0.0896	0.0895	0.0894	0.0881	0.0895	0.0876	0.0884	0.0895	0.0889	0.0896	0.0899	0.0895	0.093	0.0932	0.0908	0.0922	0.0913	0.0977	0.0957	0.0985	0.0988	0.0994	0.0978	0.0992	0.1018	0.107	0.1071	0.1112	0.1149	0.1143	0.1168	0.1201	0.1236	0.1286	0.1291	0.1352	0.1405	0.1463	0.1467	0.1554	0.1607
538	B03	Fluconazole	9.36	uM	CSM minus URA	ERG11 + ATC	151	151	0.0758	0.0756	0.076	0.0771	0.0769	0.0765	0.0789	0.0776	0.0773	0.0784	0.0773	0.0789	0.0798	0.08	0.0807	0.0808	0.0822	0.0839	0.0839	0.0848	0.086	0.0869	0.0859	0.0889	0.0891	0.0935	0.0951	0.0994	0.1008	0.1018	0.1043	0.1064	0.1087	0.1137	0.1166	0.1187	0.123	0.1302	0.1357	0.1395	0.1469
538	B04	Fluconazole	8	uM	CSM minus URA	ERG11 + ATC	151	151	0.0781	0.077	0.0791	0.0801	0.0807	0.0785	0.0807	0.0804	0.0815	0.0792	0.0804	0.0818	0.0829	0.083	0.0838	0.0851	0.0853	0.087	0.0857	0.0879	0.088	0.0899	0.0909	0.0935	0.0924	0.096	0.0979	0.1002	0.105	0.1091	0.1136	0.1212	0.1231	0.1294	0.1324	0.1377	0.1444	0.156	0.1637	0.1703	0.1814
538	B05	Fluconazole	6.88	uM	CSM minus URA	ERG11 + ATC	151	151	0.0764	0.078	0.0783	0.0801	0.0771	0.0789	0.08	0.0782	0.0786	0.0789	0.0797	0.0802	0.0823	0.0807	0.0825	0.0832	0.0826	0.085	0.0866	0.0865	0.0877	0.0898	0.0892	0.0912	0.0903	0.0966	0.0957	0.1017	0.1025	0.1084	0.1112	0.1184	0.1234	0.1251	0.13	0.1353	0.1414	0.1487	0.1545	0.1671	0.1752
538	B06	Fluconazole	5.88	uM	CSM minus URA	ERG11 + ATC	151	151	0.0778	0.0768	0.0766	0.078	0.0765	0.0783	0.0787	0.078	0.0795	0.0799	0.0787	0.0814	0.0812	0.0815	0.083	0.0827	0.0836	0.0861	0.0855	0.0871	0.087	0.089	0.0884	0.0928	0.0929	0.0997	0.0982	0.1028	0.1076	0.1155	0.1195	0.1247	0.1301	0.1399	0.1379	0.1533	0.1701	0.1939	0.2001	0.2106	0.2082
538	B07	Fluconazole	5.04	uM	CSM minus URA	ERG11 + ATC	151	151	0.0829	0.0839	0.0844	0.0847	0.0854	0.0867	0.0894	0.0883	0.0882	0.0877	0.0868	0.087	0.0901	0.0894	0.0923	0.0923	0.0916	0.0934	0.0951	0.0978	0.0992	0.1003	0.1	0.1026	0.1043	0.11	0.1117	0.1147	0.1186	0.1258	0.1374	0.1449	0.1538	0.1497	0.1497	0.1608	0.1693	0.1892	0.2219	0.2204	0.2367
538	B08	Fluconazole	3.36	uM	CSM minus URA	ERG11 + ATC	151	151	0.0777	0.0796	0.0773	0.0799	0.0794	0.0771	0.0805	0.079	0.0797	0.0805	0.0795	0.0811	0.0829	0.0826	0.0831	0.085	0.085	0.0876	0.0859	0.0889	0.0905	0.091	0.0947	0.0946	0.0974	0.1018	0.1029	0.1047	0.1111	0.1161	0.1201	0.1335	0.1346	0.1381	0.1406	0.1476	0.1555	0.1666	0.1909	0.2152	0.2402
538	B09	Fluconazole	2.24	uM	CSM minus URA	ERG11 + ATC	151	151	0.0801	0.078	0.0788	0.0791	0.0792	0.0795	0.0816	0.0806	0.0835	0.0815	0.0804	0.0832	0.0838	0.0859	0.0829	0.0859	0.0853	0.0892	0.0873	0.0888	0.0908	0.0914	0.0931	0.0932	0.0969	0.1034	0.1017	0.1062	0.1094	0.114	0.1186	0.1275	0.1357	0.1376	0.1373	0.1449	0.1594	0.1659	0.1812	0.2322	0.2527
538	B10	Fluconazole	1.48	uM	CSM minus URA	ERG11 + ATC	151	151	0.0754	0.0809	0.0792	0.0795	0.0809	0.0811	0.0808	0.0804	0.0815	0.0814	0.0786	0.081	0.0841	0.083	0.0834	0.0847	0.0834	0.0866	0.0838	0.085	0.088	0.0892	0.0902	0.0927	0.0961	0.1004	0.0988	0.1028	0.1093	0.1116	0.1158	0.126	0.1259	0.1285	0.1354	0.1431	0.1515	0.157	0.171	0.1841	0.2065
538	B11	Fluconazole	1	uM	CSM minus URA	ERG11 + ATC	151	151	0.0774	0.0774	0.0762	0.0778	0.0773	0.0783	0.0789	0.0781	0.0791	0.0791	0.0782	0.0807	0.0819	0.082	0.0821	0.0832	0.084	0.0866	0.0865	0.089	0.0906	0.0916	0.092	0.0961	0.0964	0.1018	0.1035	0.105	0.1119	0.116	0.1235	0.125	0.1338	0.1418	0.1422	0.1473	0.1553	0.1655	0.1812	0.1951	0.2171
538	B12		NA		CSM minus URA	ERG11 + ATC	151	151	0.0831	0.0971	0.1081	0.1061	0.114	0.1113	0.1073	0.1032	0.1062	0.1126	0.1029	0.1161	0.1095	0.1083	0.1087	0.1148	0.1131	0.1174	0.1074	0.118	0.1158	0.122	0.1211	0.1259	0.1226	0.1297	0.1337	0.1346	0.1465	0.1401	0.1567	0.1481	0.1702	0.1759	0.1768	0.1832	0.1939	0.205	0.2079	0.2255	0.2428
538	C01	Fluconazole	100	uM	CSM minus URA	EV + ATC	151	151	0.0786	0.0762	0.0782	0.0802	0.0807	0.0812	0.0835	0.0829	0.0835	0.084	0.0827	0.0853	0.0874	0.0875	0.0865	0.0895	0.089	0.0908	0.0897	0.0926	0.0934	0.0938	0.0951	0.0962	0.0971	0.1016	0.1009	0.107	0.1044	0.1082	0.1062	0.1066	0.1091	0.1114	0.1131	0.1167	0.1184	0.1211	0.1248	0.125	0.1316
538	C02	Fluconazole	71.12	uM	CSM minus URA	EV + ATC	151	151	0.0762	0.0763	0.0764	0.0787	0.0785	0.0781	0.08	0.0788	0.0807	0.0805	0.0798	0.0828	0.0845	0.0843	0.0853	0.087	0.0885	0.0905	0.0898	0.0902	0.0915	0.0935	0.093	0.0955	0.0992	0.1081	0.1204	0.1054	0.1047	0.1074	0.1116	0.1131	0.1173	0.1208	0.1225	0.1268	0.1297	0.1334	0.1387	0.145	0.1494
538	C03	Fluconazole	50.6	uM	CSM minus URA	EV + ATC	151	151	0.0765	0.0759	0.0752	0.0771	0.0779	0.0784	0.0797	0.0801	0.0818	0.0807	0.0809	0.082	0.0834	0.0843	0.0846	0.0879	0.0881	0.0903	0.0889	0.0909	0.0912	0.0924	0.094	0.0979	0.1016	0.1105	0.1021	0.1166	0.1233	0.1091	0.1133	0.1154	0.1216	0.1247	0.1272	0.1339	0.1386	0.1507	0.1529	0.2057	0.2086
538	C04	Fluconazole	43.4	uM	CSM minus URA	EV + ATC	151	151	0.0766	0.0763	0.0767	0.0793	0.0782	0.0783	0.0789	0.0779	0.0803	0.0808	0.0811	0.0822	0.0843	0.0835	0.0848	0.0873	0.0881	0.0915	0.16	0.0927	0.0948	0.0958	0.0981	0.1025	0.1116	0.1202	0.137	0.1376	0.1206	0.1598	0.1254	0.1281	0.1464	0.1862	0.2057	0.2034	0.2199	0.2331	0.2383	0.2503	0.2513
538	C05	Fluconazole	37.24	uM	CSM minus URA	EV + ATC	151	151	0.076	0.0754	0.0768	0.0779	0.0769	0.078	0.079	0.0788	0.0802	0.0782	0.0794	0.0812	0.0828	0.0839	0.0854	0.0869	0.087	0.0904	0.0916	0.0933	0.094	0.0978	0.0988	0.1017	0.1019	0.1233	0.1398	0.1467	0.1477	0.1883	0.1952	0.1954	0.1942	0.1834	0.2189	0.186	0.1849	0.1934	0.2095	0.2129	0.2132
538	C06	Fluconazole	31.92	uM	CSM minus URA	EV + ATC	151	151	0.0763	0.0748	0.0768	0.0779	0.0778	0.0787	0.0789	0.0786	0.0784	0.0797	0.0798	0.0823	0.0836	0.0834	0.0861	0.0876	0.0888	0.0917	0.0922	0.093	0.0952	0.0984	0.0993	0.1034	0.106	0.1146	0.1317	0.1654	0.1775	0.1684	0.1876	0.1919	0.1733	0.1783	0.2174	0.1989	0.204	0.2133	0.2269	0.2302	0.2405
538	C07	Fluconazole	27.4	uM	CSM minus URA	EV + ATC	151	151	0.0752	0.076	0.0768	0.0781	0.0774	0.0786	0.0793	0.0788	0.0799	0.0809	0.0787	0.0826	0.0838	0.0852	0.0856	0.0864	0.0894	0.0917	0.0931	0.095	0.0957	0.0978	0.102	0.1041	0.109	0.1138	0.1167	0.1237	0.1416	0.1469	0.1459	0.1632	0.1652	0.1757	0.2066	0.2174	0.2567	0.2587	0.2837	0.2809	0.2863
538	C08	Fluconazole	23.48	uM	CSM minus URA	EV + ATC	151	151	0.0758	0.0755	0.077	0.0783	0.0777	0.0765	0.0802	0.0795	0.0798	0.0809	0.0803	0.0825	0.0841	0.0847	0.0853	0.0886	0.0883	0.0913	0.0907	0.0952	0.0969	0.0998	0.1031	0.1068	0.1108	0.1185	0.1198	0.1248	0.1369	0.1401	0.1534	0.165	0.1734	0.1843	0.2109	0.2497	0.261	0.2897	0.3141	0.2866	0.3065
538	C09	Fluconazole	20.16	uM	CSM minus URA	EV + ATC	151	151	0.0765	0.0757	0.0753	0.0771	0.0775	0.0764	0.0795	0.0776	0.0795	0.0797	0.0785	0.0818	0.0829	0.0828	0.0843	0.0867	0.0876	0.0901	0.0904	0.0935	0.0966	0.1004	0.1024	0.1057	0.1101	0.1176	0.1177	0.1226	0.1322	0.1414	0.1526	0.1636	0.1732	0.1858	0.2027	0.2214	0.24	0.253	0.2747	0.2873	0.3034
538	C10	Fluconazole	17.28	uM	CSM minus URA	EV + ATC	151	151	0.0788	0.0795	0.0803	0.0817	0.081	0.0825	0.0838	0.083	0.0845	0.084	0.0843	0.0866	0.0881	0.0885	0.0914	0.0923	0.0936	0.0968	0.0985	0.0997	0.1016	0.1051	0.1101	0.1124	0.1177	0.1239	0.1269	0.1334	0.1421	0.1529	0.1648	0.1759	0.1889	0.2052	0.2211	0.2629	0.2932	0.3253	0.3313	0.3293	0.3367
538	C11	Fluconazole	14.8	uM	CSM minus URA	EV + ATC	151	151	0.0876	0.0873	0.0861	0.0868	0.0891	0.0888	0.0907	0.0904	0.091	0.091	0.0897	0.0927	0.0946	0.0951	0.0974	0.0983	0.1005	0.1023	0.1039	0.1074	0.1095	0.1125	0.1141	0.1183	0.1243	0.1325	0.1325	0.1414	0.1489	0.1588	0.1713	0.1833	0.197	0.2143	0.2309	0.2614	0.3243	0.3407	0.3486	0.3614	0.3624
538	C12		NA		CSM minus URA	EV + ATC	151	151	0.0793	0.0799	0.0799	0.0823	0.0822	0.0824	0.0841	0.0833	0.0847	0.0839	0.084	0.0869	0.0881	0.0882	0.0903	0.0924	0.0941	0.0981	0.0987	0.1017	0.1047	0.1074	0.1104	0.1131	0.1163	0.1247	0.1324	0.1395	0.1434	0.153	0.165	0.1761	0.1896	0.2054	0.2751	0.3009	0.3208	0.3375	0.3533	0.3636	0.3835
538	D01	Fluconazole	12.72	uM	CSM minus URA	EV + ATC	151	151	0.0888	0.0972	0.0981	0.1011	0.101	0.0957	0.106	0.1079	0.1002	0.1013	0.1053	0.1081	0.109	0.1192	0.1209	0.1165	0.1217	0.1154	0.1277	0.1211	0.1207	0.1327	0.1352	0.1448	0.1399	0.1475	0.1697	0.1895	0.1789	0.1885	0.189	0.2064	0.207	0.2225	0.2349	0.3225	0.2782	0.2975	0.3149	0.3205	0.3349
538	D02	Fluconazole	10.92	uM	CSM minus URA	EV + ATC	151	151	0.0838	0.0805	0.0819	0.0849	0.0842	0.0856	0.0862	0.0854	0.0873	0.0872	0.09	0.0885	0.0897	0.0917	0.094	0.0979	0.0969	0.101	0.1031	0.1031	0.1074	0.1116	0.1132	0.1164	0.1193	0.1286	0.1312	0.1527	0.1578	0.1657	0.1704	0.1761	0.1894	0.194	0.2067	0.2939	0.2577	0.2621	0.2875	0.2997	0.3071
538	D03	Fluconazole	9.36	uM	CSM minus URA	EV + ATC	151	151	0.0777	0.0781	0.0785	0.0797	0.0791	0.079	0.0812	0.0817	0.0831	0.0824	0.0831	0.0842	0.0856	0.0865	0.0874	0.0904	0.092	0.0943	0.095	0.0979	0.0974	0.1003	0.1034	0.106	0.111	0.1187	0.124	0.1368	0.1481	0.1525	0.1573	0.1591	0.1684	0.1803	0.1914	0.2515	0.2669	0.2752	0.281	0.3043	0.3108
538	D04	Fluconazole	8	uM	CSM minus URA	EV + ATC	151	151	0.0761	0.0758	0.0765	0.079	0.0782	0.0787	0.0808	0.0798	0.0819	0.0817	0.0809	0.0832	0.0852	0.0857	0.0854	0.0902	0.0915	0.0946	0.0953	0.0981	0.1021	0.1032	0.1047	0.1073	0.113	0.1201	0.1224	0.15	0.1802	0.1775	0.1871	0.231	0.1733	0.1859	0.2483	0.2657	0.2958	0.3056	0.3166	0.3213	0.3251
538	D05	Fluconazole	6.88	uM	CSM minus URA	EV + ATC	151	151	0.0788	0.0777	0.078	0.08	0.0804	0.0808	0.0817	0.0809	0.0828	0.0832	0.082	0.0862	0.0876	0.0884	0.0883	0.0912	0.0926	0.0949	0.0953	0.1016	0.1038	0.1047	0.1087	0.1104	0.1172	0.1253	0.1263	0.1415	0.1554	0.1758	0.1785	0.197	0.238	0.2339	0.2123	0.2349	0.2378	0.2917	0.2813	0.322	0.3209
538	D06	Fluconazole	5.88	uM	CSM minus URA	EV + ATC	151	151	0.0765	0.0753	0.0761	0.0785	0.0772	0.0778	0.0798	0.0795	0.0804	0.0801	0.0801	0.083	0.0841	0.0842	0.0861	0.087	0.0902	0.0928	0.0946	0.0972	0.0995	0.1016	0.1052	0.109	0.1138	0.1198	0.1252	0.142	0.1523	0.1475	0.1593	0.1649	0.1811	0.1873	0.2028	0.2473	0.2551	0.3029	0.327	0.3303	0.3308
538	D07	Fluconazole	5.04	uM	CSM minus URA	EV + ATC	151	151	0.0784	0.0774	0.0791	0.0824	0.0813	0.0816	0.0814	0.0823	0.0822	0.0833	0.0846	0.0863	0.0873	0.0876	0.0878	0.0916	0.092	0.0947	0.097	0.1005	0.1013	0.107	0.1104	0.1123	0.1165	0.1238	0.1275	0.1384	0.1428	0.1487	0.1591	0.1703	0.1765	0.1919	0.2049	0.2282	0.2555	0.2819	0.3129	0.303	0.3215
538	D08	Fluconazole	3.36	uM	CSM minus URA	EV + ATC	151	151	0.0779	0.0777	0.0792	0.0807	0.0782	0.0799	0.0821	0.0803	0.0817	0.0813	0.0811	0.0848	0.0869	0.0862	0.0871	0.089	0.0893	0.0917	0.0981	0.0997	0.1038	0.1051	0.1085	0.1131	0.1151	0.1245	0.1282	0.1327	0.1424	0.1486	0.1603	0.1682	0.1814	0.1929	0.209	0.2328	0.2492	0.2922	0.318	0.3112	0.3164
538	D09	Fluconazole	2.24	uM	CSM minus URA	EV + ATC	151	151	0.0774	0.0773	0.0771	0.0789	0.0789	0.0802	0.0801	0.0807	0.0815	0.0834	0.0828	0.0837	0.086	0.0867	0.0894	0.0909	0.094	0.0948	0.0973	0.0973	0.0998	0.1049	0.1066	0.1108	0.1135	0.1234	0.1278	0.1348	0.1414	0.1476	0.1599	0.1695	0.1849	0.1945	0.2142	0.2371	0.2513	0.2712	0.2813	0.2975	0.3165
538	D10	Fluconazole	1.48	uM	CSM minus URA	EV + ATC	151	151	0.0832	0.0837	0.0824	0.0848	0.0852	0.0847	0.088	0.0861	0.0866	0.0875	0.0861	0.0865	0.0906	0.0912	0.0929	0.092	0.0941	0.0968	0.0991	0.1013	0.105	0.1051	0.1077	0.1152	0.1181	0.1266	0.1287	0.1351	0.1411	0.1491	0.1609	0.1698	0.1823	0.1887	0.2103	0.2262	0.2764	0.3121	0.32	0.3188	0.3348
538	D11	Fluconazole	1	uM	CSM minus URA	EV + ATC	151	151	0.0765	0.0762	0.077	0.0791	0.0798	0.0786	0.0811	0.08	0.0823	0.0826	0.0813	0.0842	0.0867	0.0863	0.0891	0.0905	0.0928	0.0942	0.0971	0.1037	0.1043	0.1078	0.1128	0.115	0.117	0.1261	0.1306	0.1341	0.1427	0.153	0.1636	0.1726	0.1873	0.2032	0.2213	0.2386	0.2669	0.277	0.3202	0.3534	0.3444
538	D12		NA		CSM minus URA	EV + ATC	151	151	0.0863	0.0975	0.1057	0.1139	0.1171	0.1155	0.1171	0.1152	0.1294	0.1291	0.1209	0.1312	0.1345	0.1237	0.1362	0.1322	0.1447	0.1342	0.1376	0.1448	0.1673	0.1638	0.1571	0.1675	0.1695	0.1767	0.1775	0.1907	0.2087	0.1969	0.2098	0.2234	0.2322	0.2597	0.2785	0.2961	0.3184	0.3278	0.3537	0.3649	0.3747
538	E01	Fluconazole	100	uM	CSM minus URA	ERG11	151	151	0.0785	0.0784	0.0761	0.0789	0.0787	0.0772	0.0796	0.0781	0.0796	0.0801	0.0791	0.0805	0.0809	0.0805	0.0806	0.0817	0.082	0.0832	0.0829	0.0836	0.0838	0.0845	0.0837	0.0844	0.0828	0.0858	0.0844	0.085	0.0858	0.0854	0.0869	0.0868	0.0892	0.0906	0.0923	0.091	0.0896	0.0919	0.0927	0.0935	0.0937
538	E02	Fluconazole	71.12	uM	CSM minus URA	ERG11	151	151	0.0774	0.0773	0.077	0.0785	0.0781	0.0784	0.0804	0.079	0.0797	0.0789	0.0796	0.0796	0.0815	0.0811	0.0815	0.0829	0.0823	0.0836	0.083	0.0847	0.0845	0.0842	0.084	0.0869	0.0855	0.0889	0.0881	0.0894	0.0903	0.0898	0.0908	0.0926	0.0927	0.0936	0.0933	0.0926	0.0918	0.0943	0.0967	0.0966	0.0978
538	E03	Fluconazole	50.6	uM	CSM minus URA	ERG11	151	151	0.0751	0.0754	0.0757	0.0773	0.0748	0.0772	0.0776	0.0773	0.0776	0.0766	0.0769	0.0776	0.0832	0.0801	0.0799	0.0804	0.0799	0.0816	0.0814	0.0834	0.0839	0.0851	0.0859	0.0856	0.0853	0.0879	0.0882	0.0888	0.0903	0.0904	0.0928	0.0937	0.0945	0.0947	0.0955	0.0971	0.099	0.0994	0.0999	0.1019	0.1065
538	E04	Fluconazole	43.4	uM	CSM minus URA	ERG11	151	151	0.0734	0.0727	0.0745	0.0761	0.0755	0.0758	0.077	0.0771	0.0761	0.0771	0.0768	0.0785	0.0791	0.0793	0.0799	0.0806	0.0806	0.0821	0.0817	0.0824	0.0844	0.086	0.086	0.0864	0.087	0.0886	0.0884	0.09	0.0919	0.092	0.0936	0.0955	0.096	0.0988	0.0999	0.1019	0.1034	0.1051	0.1096	0.1123	0.1163
538	E05	Fluconazole	37.24	uM	CSM minus URA	ERG11	151	151	0.0747	0.0736	0.0748	0.0761	0.0756	0.0764	0.0773	0.076	0.0769	0.0774	0.0756	0.0776	0.0798	0.0797	0.079	0.0791	0.0814	0.0827	0.0825	0.0842	0.0853	0.087	0.0857	0.088	0.0893	0.0927	0.0931	0.0948	0.0952	0.0952	0.0989	0.1014	0.1028	0.1049	0.1076	0.1098	0.1115	0.1172	0.1237	0.1262	0.132
538	E06	Fluconazole	31.92	uM	CSM minus URA	ERG11	151	151	0.0748	0.0746	0.0752	0.0766	0.0763	0.0763	0.0777	0.0765	0.0776	0.0773	0.076	0.0774	0.0789	0.0793	0.0793	0.0803	0.0803	0.0828	0.082	0.0842	0.0852	0.0873	0.0877	0.088	0.0919	0.0939	0.094	0.0982	0.0986	0.0995	0.1017	0.105	0.1097	0.1125	0.1169	0.1203	0.1253	0.1295	0.1376	0.1414	0.1512
538	E07	Fluconazole	27.4	uM	CSM minus URA	ERG11	151	151	0.0741	0.0736	0.0737	0.0758	0.0747	0.0751	0.0757	0.0763	0.0763	0.0766	0.0757	0.0764	0.0775	0.078	0.0772	0.0804	0.0791	0.0805	0.0804	0.0818	0.083	0.0841	0.0842	0.0858	0.0886	0.0919	0.0918	0.0941	0.0973	0.098	0.1002	0.1028	0.1066	0.1093	0.1137	0.1168	0.1183	0.1241	0.1301	0.1346	0.1425
538	E08	Fluconazole	23.48	uM	CSM minus URA	ERG11	151	151	0.0749	0.0756	0.0753	0.0765	0.0768	0.0752	0.0775	0.0756	0.0772	0.0781	0.0763	0.0775	0.0799	0.079	0.0783	0.0803	0.0809	0.0821	0.082	0.0829	0.0826	0.085	0.0867	0.0884	0.0884	0.0946	0.0952	0.0972	0.1017	0.1018	0.105	0.1081	0.1127	0.1164	0.1201	0.1242	0.1286	0.1343	0.1433	0.1484	0.1556
538	E09	Fluconazole	20.16	uM	CSM minus URA	ERG11	151	151	0.0737	0.0741	0.0726	0.0743	0.0741	0.075	0.0775	0.0753	0.077	0.0762	0.0755	0.076	0.0782	0.0784	0.0789	0.0792	0.0795	0.0814	0.0809	0.0828	0.0817	0.083	0.0819	0.0847	0.0856	0.0916	0.0905	0.0961	0.0995	0.0997	0.1056	0.1097	0.1134	0.1173	0.1234	0.1266	0.1313	0.1392	0.1495	0.156	0.1641
538	E10	Fluconazole	17.28	uM	CSM minus URA	ERG11	151	151	0.0749	0.0747	0.0746	0.0766	0.0762	0.0759	0.0764	0.0762	0.0773	0.077	0.0751	0.0777	0.0774	0.077	0.0795	0.0802	0.0797	0.0818	0.0816	0.0818	0.0844	0.0852	0.086	0.088	0.0886	0.0931	0.0925	0.098	0.1013	0.1021	0.1095	0.1128	0.1178	0.1257	0.1328	0.1396	0.1529	0.1721	0.1766	0.199	0.2039
538	E11	Fluconazole	14.8	uM	CSM minus URA	ERG11	151	151	0.0741	0.074	0.0754	0.0766	0.0741	0.0754	0.0771	0.0754	0.0773	0.076	0.0752	0.0768	0.0769	0.0772	0.0771	0.0787	0.0775	0.0795	0.08	0.0815	0.0823	0.0832	0.0832	0.0842	0.0828	0.0894	0.09	0.0909	0.0944	0.0976	0.1017	0.1059	0.1096	0.1143	0.1203	0.1274	0.1329	0.1415	0.152	0.1579	0.1708
538	E12		NA		CSM minus URA	ERG11	151	151	0.0804	0.0797	0.0807	0.0826	0.082	0.0826	0.0834	0.0832	0.0847	0.0833	0.0835	0.0838	0.086	0.0851	0.0852	0.0876	0.0882	0.09	0.0903	0.0925	0.0939	0.0954	0.0959	0.1004	0.0993	0.1057	0.1071	0.1099	0.1156	0.1182	0.1259	0.1282	0.1323	0.14	0.1463	0.1551	0.1638	0.1751	0.1935	0.2003	0.2148
538	F01	Fluconazole	12.72	uM	CSM minus URA	ERG11	151	151	0.0886	0.0891	0.0913	0.0898	0.0962	0.0905	0.1009	0.0914	0.0953	0.0974	0.092	0.0966	0.0971	0.0969	0.0937	0.0996	0.0965	0.0975	0.0964	0.0988	0.1051	0.1063	0.1081	0.1087	0.1117	0.1275	0.1144	0.1205	0.1219	0.1285	0.1333	0.1372	0.1485	0.1448	0.1515	0.1649	0.1633	0.1771	0.1886	0.1999	0.2734
538	F02	Fluconazole	10.92	uM	CSM minus URA	ERG11	151	151	0.0857	0.0798	0.0825	0.0876	0.086	0.0835	0.0883	0.0846	0.0838	0.0856	0.0838	0.0867	0.0894	0.0853	0.0891	0.0876	0.0895	0.0903	0.0914	0.0937	0.0935	0.0945	0.094	0.0966	0.1011	0.1038	0.1057	0.1095	0.1102	0.116	0.126	0.1252	0.134	0.1427	0.1509	0.155	0.1699	0.1732	0.1821	0.1928	0.2665
538	F03	Fluconazole	9.36	uM	CSM minus URA	ERG11	151	151	0.0766	0.0767	0.0771	0.0782	0.0771	0.0781	0.0774	0.0785	0.0802	0.0799	0.0787	0.0802	0.08	0.0811	0.0823	0.0836	0.084	0.0852	0.087	0.0876	0.0875	0.0885	0.0891	0.0911	0.0907	0.0969	0.0975	0.1005	0.1055	0.1069	0.1129	0.1209	0.138	0.1614	0.1801	0.1802	0.2019	0.1993	0.2098	0.1914	0.2613
538	F04	Fluconazole	8	uM	CSM minus URA	ERG11	151	151	0.075	0.0771	0.0757	0.0778	0.0777	0.0778	0.0797	0.0787	0.0785	0.0792	0.0779	0.0785	0.0819	0.0811	0.0812	0.0836	0.0831	0.085	0.0855	0.0859	0.0868	0.0878	0.0888	0.0902	0.0927	0.0958	0.0967	0.1001	0.1025	0.1056	0.1128	0.1164	0.1272	0.1458	0.1653	0.192	0.2047	0.219	0.2133	0.2141	0.2665
538	F05	Fluconazole	6.88	uM	CSM minus URA	ERG11	151	151	0.0768	0.0765	0.0771	0.079	0.0779	0.0771	0.0796	0.078	0.0796	0.0788	0.0785	0.0803	0.0823	0.0822	0.0824	0.0845	0.0855	0.0849	0.0868	0.0873	0.087	0.0892	0.0906	0.0921	0.0933	0.0974	0.0985	0.1021	0.1018	0.1077	0.1119	0.1169	0.1233	0.1339	0.1474	0.1691	0.1728	0.1876	0.2268	0.2458	0.2263
538	F06	Fluconazole	5.88	uM	CSM minus URA	ERG11	151	151	0.0763	0.0754	0.0763	0.0776	0.0768	0.077	0.0777	0.0777	0.0798	0.0786	0.0772	0.0797	0.0823	0.0806	0.0795	0.0834	0.0834	0.0849	0.0841	0.089	0.0881	0.0879	0.089	0.0893	0.0915	0.0978	0.0993	0.1028	0.1046	0.1106	0.1162	0.1192	0.163	0.1631	0.1657	0.1661	0.163	0.1637	0.206	0.22	0.2622
538	F07	Fluconazole	5.04	uM	CSM minus URA	ERG11	151	151	0.0782	0.0778	0.0788	0.083	0.0821	0.0822	0.0831	0.0872	0.0803	0.081	0.0798	0.0826	0.0856	0.0835	0.0858	0.0854	0.0845	0.0877	0.0882	0.0889	0.09	0.091	0.095	0.0934	0.0957	0.1016	0.1047	0.1086	0.1124	0.1141	0.1185	0.1259	0.1482	0.1577	0.1527	0.1495	0.1595	0.1689	0.1827	0.1928	0.2278
538	F08	Fluconazole	3.36	uM	CSM minus URA	ERG11	151	151	0.0772	0.0766	0.0762	0.0776	0.0795	0.0772	0.0792	0.0782	0.0807	0.082	0.08	0.0808	0.0808	0.0853	0.0832	0.084	0.0864	0.0891	0.0846	0.0866	0.0889	0.0918	0.0893	0.1046	0.0924	0.098	0.0986	0.1002	0.1069	0.1091	0.1152	0.122	0.1311	0.1359	0.1377	0.141	0.1531	0.1623	0.1756	0.1907	0.2169
538	F09	Fluconazole	2.24	uM	CSM minus URA	ERG11	151	151	0.0762	0.0757	0.0767	0.0784	0.0775	0.0785	0.0782	0.0777	0.0803	0.0788	0.0772	0.0801	0.0818	0.0804	0.0809	0.0825	0.0828	0.0836	0.0835	0.0859	0.0866	0.0884	0.0906	0.0916	0.0931	0.0966	0.1007	0.1023	0.1072	0.1112	0.1142	0.1208	0.1236	0.1317	0.1374	0.1448	0.1541	0.1621	0.1776	0.1898	0.2092
538	F10	Fluconazole	1.48	uM	CSM minus URA	ERG11	151	151	0.0788	0.0778	0.0781	0.0785	0.0789	0.0789	0.0794	0.0764	0.0807	0.0784	0.0776	0.0797	0.0812	0.0803	0.0815	0.0843	0.0824	0.0843	0.0866	0.0885	0.0896	0.0916	0.0941	0.0973	0.0968	0.1007	0.1049	0.1064	0.1091	0.1154	0.1228	0.1289	0.1318	0.1414	0.15	0.157	0.1678	0.1753	0.1926	0.2069	0.2481
538	F11	Fluconazole	1	uM	CSM minus URA	ERG11	151	151	0.0757	0.0756	0.076	0.0778	0.0789	0.0779	0.0784	0.0781	0.0791	0.0786	0.0779	0.0812	0.0831	0.0825	0.0826	0.0824	0.0835	0.0851	0.0855	0.0873	0.0901	0.0913	0.0933	0.0943	0.096	0.0988	0.1025	0.1051	0.1094	0.1122	0.1172	0.1253	0.1275	0.1379	0.1421	0.1478	0.158	0.1701	0.1858	0.1997	0.216
538	F12		NA		CSM minus URA	ERG11	151	151	0.0861	0.0939	0.096	0.0968	0.085	0.0989	0.0918	0.102	0.0993	0.0918	0.0984	0.0989	0.0994	0.1006	0.0988	0.0998	0.1089	0.1028	0.1096	0.1149	0.1178	0.1215	0.1277	0.1203	0.1285	0.1304	0.1374	0.151	0.1452	0.1504	0.1614	0.1712	0.1765	0.1771	0.1761	0.1888	0.2	0.2068	0.2323	0.2439	0.2521
538	G01	Fluconazole	100	uM	CSM minus URA	EV	151	151	0.0749	0.0793	0.0774	0.0782	0.0793	0.0801	0.0824	0.0824	0.0825	0.083	0.0821	0.0845	0.0853	0.0861	0.0861	0.0873	0.0893	0.0897	0.0891	0.0931	0.0943	0.0929	0.0948	0.096	0.095	0.0978	0.0977	0.0988	0.1009	0.1021	0.1034	0.1064	0.1094	0.1111	0.1141	0.115	0.1172	0.1193	0.1228	0.126	0.1278
538	G02	Fluconazole	71.12	uM	CSM minus URA	EV	151	151	0.0862	0.0881	0.0883	0.0901	0.0906	0.0901	0.0913	0.0902	0.092	0.0915	0.0905	0.0933	0.0942	0.0945	0.0951	0.0958	0.097	0.099	0.0982	0.1001	0.1011	0.1018	0.1018	0.1036	0.1038	0.1079	0.1073	0.1082	0.1109	0.1107	0.1133	0.1144	0.1175	0.1204	0.1232	0.126	0.128	0.1305	0.1375	0.1386	0.1414
538	G03	Fluconazole	50.6	uM	CSM minus URA	EV	151	151	0.0759	0.0756	0.076	0.0786	0.0786	0.0774	0.0795	0.0792	0.08	0.0811	0.0803	0.0815	0.0828	0.0837	0.0833	0.0866	0.0853	0.0881	0.0858	0.0886	0.0915	0.0918	0.0934	0.0933	0.0952	0.1002	0.1019	0.1028	0.1054	0.1086	0.1094	0.1142	0.1165	0.1203	0.1254	0.1287	0.133	0.1427	0.1478	0.1514	0.1549
538	G04	Fluconazole	43.4	uM	CSM minus URA	EV	151	151	0.0765	0.0764	0.0763	0.078	0.0785	0.0772	0.0794	0.0795	0.0822	0.0802	0.0798	0.0814	0.0836	0.0826	0.0834	0.0857	0.0867	0.0885	0.0878	0.0896	0.0917	0.0924	0.0939	0.0957	0.0967	0.1092	0.1345	0.1457	0.134	0.1497	0.1171	0.12	0.1264	0.1324	0.1491	0.1436	0.1508	0.1597	0.1642	0.171	0.177
538	G05	Fluconazole	37.24	uM	CSM minus URA	EV	151	151	0.0733	0.0756	0.0753	0.0767	0.0774	0.0774	0.0783	0.0775	0.0797	0.0804	0.0788	0.0807	0.0836	0.0828	0.0844	0.0866	0.0879	0.0891	0.0883	0.0903	0.0913	0.093	0.0953	0.0991	0.1188	0.1278	0.1418	0.1407	0.1191	0.1721	0.1785	0.1584	0.1702	0.1592	0.1544	0.1602	0.1651	0.1745	0.1798	0.1877	0.1991
538	G06	Fluconazole	31.92	uM	CSM minus URA	EV	151	151	0.0754	0.0753	0.0749	0.077	0.0779	0.078	0.0784	0.0785	0.0797	0.081	0.0803	0.081	0.0819	0.0823	0.0849	0.0861	0.0868	0.0886	0.0894	0.0923	0.0946	0.0947	0.0938	0.1004	0.1034	0.1196	0.1406	0.1447	0.1212	0.1564	0.1413	0.1746	0.1474	0.1538	0.1776	0.1794	0.1873	0.1992	0.2129	0.2202	0.2282
538	G07	Fluconazole	27.4	uM	CSM minus URA	EV	151	151	0.0759	0.0769	0.0769	0.0788	0.0779	0.0788	0.0804	0.0779	0.0818	0.0809	0.0808	0.0822	0.0849	0.0833	0.0859	0.0874	0.0878	0.0888	0.0906	0.0921	0.0954	0.0966	0.0993	0.1032	0.1039	0.1115	0.134	0.1221	0.1365	0.1505	0.1458	0.1439	0.1541	0.1657	0.1762	0.1897	0.2062	0.2194	0.2349	0.2436	0.2619
538	G08	Fluconazole	23.48	uM	CSM minus URA	EV	151	151	0.0753	0.0745	0.077	0.0785	0.0781	0.0776	0.0802	0.0795	0.079	0.0793	0.0795	0.0819	0.0843	0.0842	0.086	0.0877	0.0875	0.0896	0.0918	0.0933	0.0961	0.0998	0.1004	0.1045	0.1053	0.1118	0.1177	0.1214	0.1403	0.147	0.144	0.1534	0.1629	0.1737	0.1874	0.2028	0.2601	0.2836	0.3046	0.2912	0.2965
538	G09	Fluconazole	20.16	uM	CSM minus URA	EV	151	151	0.0755	0.0754	0.0755	0.0773	0.0776	0.0767	0.0803	0.0789	0.079	0.0802	0.08	0.0819	0.0843	0.0838	0.0841	0.0856	0.0875	0.0904	0.0915	0.0939	0.0977	0.0969	0.1018	0.1053	0.1082	0.1158	0.12	0.1248	0.1334	0.1434	0.1495	0.1577	0.1727	0.1844	0.1979	0.2141	0.2748	0.2927	0.3167	0.3064	0.3081
538	G10	Fluconazole	17.28	uM	CSM minus URA	EV	151	151	0.0752	0.0753	0.0755	0.0777	0.0778	0.0779	0.0795	0.0783	0.0792	0.0803	0.0778	0.0804	0.0829	0.0824	0.0836	0.0854	0.0876	0.0902	0.0916	0.0936	0.0954	0.0975	0.0997	0.1045	0.1079	0.1146	0.1185	0.1249	0.1296	0.1372	0.1497	0.1519	0.1642	0.1786	0.1935	0.2093	0.2343	0.2937	0.3173	0.3211	0.3186
538	G11	Fluconazole	14.8	uM	CSM minus URA	EV	151	151	0.0769	0.0772	0.077	0.0799	0.0792	0.079	0.0801	0.0797	0.0812	0.0805	0.0812	0.083	0.0842	0.0846	0.0856	0.0886	0.09	0.0931	0.0928	0.0966	0.0995	0.1029	0.1042	0.1069	0.1133	0.1206	0.1243	0.1285	0.1394	0.1444	0.1551	0.1665	0.1804	0.1925	0.212	0.2279	0.2961	0.3221	0.3347	0.3452	0.3454
538	G12		NA		CSM minus URA	EV	151	151	0.0831	0.0817	0.083	0.0846	0.0847	0.0845	0.0859	0.0852	0.0862	0.0868	0.0861	0.0879	0.0896	0.09	0.0916	0.0932	0.096	0.0983	0.0983	0.102	0.1054	0.1071	0.1096	0.1131	0.1159	0.1249	0.1278	0.1333	0.141	0.1518	0.1601	0.1709	0.1838	0.195	0.2131	0.2312	0.2738	0.2714	0.2988	0.323	0.3367
538	H01	Fluconazole	12.72	uM	CSM minus URA	EV	151	151	0.0937	0.0937	0.0982	0.0968	0.0932	0.1016	0.1134	0.0977	0.1027	0.104	0.0982	0.101	0.1016	0.1017	0.1136	0.1104	0.1111	0.111	0.1129	0.1166	0.1211	0.1228	0.1253	0.1304	0.135	0.143	0.1466	0.1568	0.1758	0.1674	0.1841	0.2027	0.2014	0.214	0.2271	0.2437	0.3111	0.3009	0.337	0.3271	0.3385
538	H02	Fluconazole	10.92	uM	CSM minus URA	EV	151	151	0.0867	0.0806	0.081	0.0831	0.0845	0.0824	0.0835	0.0828	0.0844	0.086	0.0867	0.0887	0.0901	0.0901	0.0903	0.091	0.0925	0.0957	0.0957	0.0985	0.1027	0.1074	0.1106	0.1136	0.1169	0.1266	0.1244	0.1317	0.1601	0.1508	0.1557	0.1783	0.1795	0.1908	0.2036	0.2157	0.3035	0.3009	0.3265	0.3223	0.3262
538	H03	Fluconazole	9.36	uM	CSM minus URA	EV	151	151	0.0772	0.077	0.0767	0.0789	0.0791	0.0787	0.0816	0.0797	0.0802	0.0814	0.0818	0.0829	0.0846	0.086	0.0871	0.0866	0.0874	0.0909	0.0921	0.0949	0.0972	0.0997	0.1006	0.1073	0.1096	0.1167	0.1192	0.1242	0.1559	0.152	0.1558	0.1672	0.1654	0.1728	0.1866	0.199	0.2845	0.2905	0.2867	0.3224	0.3243
538	H04	Fluconazole	8	uM	CSM minus URA	EV	151	151	0.079	0.0769	0.0788	0.0808	0.0808	0.0816	0.0823	0.0816	0.0823	0.0831	0.0824	0.0845	0.0878	0.0886	0.0875	0.09	0.0913	0.0946	0.0957	0.097	0.0978	0.102	0.1032	0.1078	0.1098	0.1147	0.12	0.1238	0.149	0.1748	0.1759	0.166	0.1759	0.2135	0.1872	0.2028	0.2991	0.312	0.3201	0.3273	0.3428
538	H05	Fluconazole	6.88	uM	CSM minus URA	EV	151	151	0.0776	0.0789	0.0789	0.0803	0.0784	0.0807	0.0796	0.0808	0.0834	0.0826	0.0816	0.0842	0.0855	0.0859	0.085	0.0884	0.0877	0.0911	0.0948	0.0979	0.0988	0.102	0.1039	0.1085	0.1089	0.1165	0.1197	0.125	0.1437	0.1734	0.1694	0.178	0.1904	0.209	0.2215	0.2531	0.2719	0.2829	0.2842	0.3156	0.3166
538	H06	Fluconazole	5.88	uM	CSM minus URA	EV	151	151	0.0936	0.0944	0.0946	0.0972	0.0953	0.0957	0.0972	0.0971	0.0985	0.0995	0.0987	0.1014	0.1014	0.1011	0.1036	0.1041	0.1045	0.1079	0.1096	0.1105	0.1138	0.116	0.1193	0.1242	0.1267	0.1321	0.1353	0.1387	0.1477	0.1837	0.1676	0.1858	0.1814	0.1926	0.2023	0.2135	0.2784	0.3107	0.3336	0.3439	0.3571
538	H07	Fluconazole	5.04	uM	CSM minus URA	EV	151	151	0.0798	0.0781	0.0779	0.0795	0.0791	0.0808	0.0818	0.0819	0.0839	0.0827	0.0837	0.0839	0.0858	0.0845	0.087	0.0902	0.091	0.092	0.0943	0.098	0.0995	0.1025	0.103	0.1093	0.1104	0.1159	0.1172	0.1236	0.1326	0.1461	0.1439	0.1573	0.165	0.1786	0.1906	0.2001	0.2175	0.2904	0.3203	0.3229	0.3404
538	H08	Fluconazole	3.36	uM	CSM minus URA	EV	151	151	0.079	0.078	0.0813	0.0814	0.081	0.0816	0.0833	0.0848	0.086	0.0846	0.0841	0.0872	0.0882	0.0884	0.0899	0.093	0.0989	0.0969	0.0971	0.099	0.1001	0.1016	0.1038	0.1111	0.1113	0.1164	0.1257	0.1303	0.1385	0.1396	0.1511	0.1588	0.1705	0.1811	0.1943	0.2059	0.2282	0.2844	0.3173	0.3135	0.3382
538	H09	Fluconazole	2.24	uM	CSM minus URA	EV	151	151	0.0792	0.0802	0.0785	0.0813	0.0799	0.0802	0.083	0.0818	0.0823	0.0844	0.0831	0.0854	0.0866	0.0874	0.0889	0.0903	0.0914	0.0943	0.0921	0.0968	0.1005	0.1028	0.1044	0.1074	0.1068	0.117	0.1215	0.1271	0.1355	0.1411	0.1505	0.1589	0.1674	0.1776	0.1928	0.2044	0.2419	0.2949	0.3061	0.3221	0.3274
538	H10	Fluconazole	1.48	uM	CSM minus URA	EV	151	151	0.0776	0.0768	0.0775	0.0798	0.0801	0.0794	0.082	0.0808	0.0821	0.0816	0.0809	0.0842	0.0854	0.0847	0.0861	0.0898	0.0904	0.091	0.0919	0.0948	0.0957	0.099	0.1025	0.1043	0.1062	0.1121	0.116	0.1194	0.1272	0.1297	0.1389	0.1462	0.1558	0.1668	0.1784	0.1885	0.2024	0.2233	0.261	0.2716	0.3194
538	H11	Fluconazole	1	uM	CSM minus URA	EV	151	151	0.085	0.0863	0.0856	0.0877	0.0881	0.089	0.0894	0.0904	0.0903	0.092	0.0899	0.0922	0.0952	0.0939	0.0944	0.0975	0.0986	0.1004	0.1032	0.1046	0.1082	0.1106	0.1142	0.1169	0.1211	0.1283	0.1302	0.1359	0.1432	0.1516	0.1559	0.1705	0.1759	0.1861	0.1995	0.2146	0.2482	0.2774	0.3129	0.3377	0.337
538	H12		NA		CSM minus URA	EV	151	151	0.0934	0.0996	0.11	0.1072	0.1083	0.1156	0.1086	0.1056	0.1182	0.1107	0.1147	0.1139	0.116	0.1141	0.1202	0.1234	0.1226	0.1383	0.1275	0.1326	0.1397	0.1505	0.1541	0.1507	0.1583	0.166	0.1767	0.1793	0.1861	0.1975	0.2007	0.2076	0.2142	0.2295	0.2489	0.2707	0.3107	0.3088	0.3356	0.3648	0.3548
[truncated: 110 more columns]

## Sheet: CRG1_RelG
Plate	Well	Drug	Concentration	Unit	Media	Strain	Analyzed number of reads	Total number of reads	AUC	Baseline corrected	Reference	Relative Growth
539	A01	Cantharidin	125.04	uM	CSM minus URA	P9-CRG1+ATC	156	156	0.1369	Y	H12	-0.9982
539	A02	Cantharidin	97.92	uM	CSM minus URA	P9-CRG1+ATC	156	156	0.2423	Y	H12	-0.9969
539	A03	Cantharidin	76.72	uM	CSM minus URA	P9-CRG1+ATC	156	156	0.5825	Y	H12	-0.9925
539	A04	Cantharidin	60.16	uM	CSM minus URA	P9-CRG1+ATC	156	156	1.7928	Y	H12	-0.9769
539	A05	Cantharidin	44.88	uM	CSM minus URA	P9-CRG1+ATC	156	156	3.4825	Y	H12	-0.9552
539	A06	Cantharidin	33.44	uM	CSM minus URA	P9-CRG1+ATC	156	156	5.388	Y	H12	-0.9307
539	A07	Cantharidin	24.96	uM	CSM minus URA	P9-CRG1+ATC	156	156	5.2858	Y	H12	-0.932
539	A08	Cantharidin	18.64	uM	CSM minus URA	P9-CRG1+ATC	156	156	5.5777	Y	H12	-0.9282
539	A09	Cantharidin	13.92	uM	CSM minus URA	P9-CRG1+ATC	156	156	7.2922	Y	H12	-0.9062
539	A10	Cantharidin	10.4	uM	CSM minus URA	P9-CRG1+ATC	156	156	12.7441	Y	H12	-0.836
539	A11	Cantharidin	7.76	uM	CSM minus URA	P9-CRG1+ATC	156	156	17.5607	Y	H12	-0.774
539	A12		NA		CSM minus URA	P9-CRG1+ATC	156	156	76.0552	Y	H12	-0.0214
539	B01	Cantharidin	5.76	uM	CSM minus URA	P9-CRG1+ATC	156	156	28.6093	Y	H12	-0.6319
539	B02	Cantharidin	4.32	uM	CSM minus URA	P9-CRG1+ATC	156	156	36.3131	Y	H12	-0.5327
539	B03	Cantharidin	3.2	uM	CSM minus URA	P9-CRG1+ATC	156	156	46.9276	Y	H12	-0.3962
539	B04	Cantharidin	2.4	uM	CSM minus URA	P9-CRG1+ATC	156	156	49.2277	Y	H12	-0.3666
539	B05	Cantharidin	1.92	uM	CSM minus URA	P9-CRG1+ATC	156	156	56.263	Y	H12	-0.276
539	B06	Cantharidin	1.52	uM	CSM minus URA	P9-CRG1+ATC	156	156	67.5939	Y	H12	-0.1302
539	B07	Cantharidin	1.2	uM	CSM minus URA	P9-CRG1+ATC	156	156	69.7308	Y	H12	-0.1028
539	B08	Cantharidin	0.96	uM	CSM minus URA	P9-CRG1+ATC	156	156	73.4795	Y	H12	-0.0545
539	B09	Cantharidin	0.8	uM	CSM minus URA	P9-CRG1+ATC	156	156	75.8416	Y	H12	-0.0241
539	B10	Cantharidin	0.624	uM	CSM minus URA	P9-CRG1+ATC	156	156	76.0248	Y	H12	-0.0218
539	B11	Cantharidin	0.5	uM	CSM minus URA	P9-CRG1+ATC	156	156	76.3616	Y	H12	-0.0174
539	B12		NA		CSM minus URA	P9-CRG1+ATC	156	156	73.7868	Y	H12	-0.0506
539	C01	Cantharidin	125.04	uM	CSM minus URA	EV+ATC	156	156	4.8693	Y	H12	-0.9373
539	C02	Cantharidin	97.92	uM	CSM minus URA	EV+ATC	156	156	11.7152	Y	H12	-0.8493
539	C03	Cantharidin	76.72	uM	CSM minus URA	EV+ATC	156	156	17.3155	Y	H12	-0.7772
539	C04	Cantharidin	60.16	uM	CSM minus URA	EV+ATC	156	156	23.6418	Y	H12	-0.6958
539	C05	Cantharidin	44.88	uM	CSM minus URA	EV+ATC	156	156	36.7893	Y	H12	-0.5266
539	C06	Cantharidin	33.44	uM	CSM minus URA	EV+ATC	156	156	48.0448	Y	H12	-0.3818
539	C07	Cantharidin	24.96	uM	CSM minus URA	EV+ATC	156	156	54.9341	Y	H12	-0.2931
539	C08	Cantharidin	18.64	uM	CSM minus URA	EV+ATC	156	156	63.178	Y	H12	-0.1871
539	C09	Cantharidin	13.92	uM	CSM minus URA	EV+ATC	156	156	67.4759	Y	H12	-0.1318
539	C10	Cantharidin	10.4	uM	CSM minus URA	EV+ATC	156	156	71.9474	Y	H12	-0.0742
539	C11	Cantharidin	7.76	uM	CSM minus URA	EV+ATC	156	156	74.1551	Y	H12	-0.0458
539	C12		NA		CSM minus URA	EV+ATC	156	156	77.4728	Y	H12	-0.0031
539	D01	Cantharidin	5.76	uM	CSM minus URA	EV+ATC	156	156	77.9454	Y	H12	0.0029
539	D02	Cantharidin	4.32	uM	CSM minus URA	EV+ATC	156	156	79.5735	Y	H12	0.0239
539	D03	Cantharidin	3.2	uM	CSM minus URA	EV+ATC	156	156	78.8844	Y	H12	0.015
539	D04	Cantharidin	2.4	uM	CSM minus URA	EV+ATC	156	156	80.5666	Y	H12	0.0367
539	D05	Cantharidin	1.92	uM	CSM minus URA	EV+ATC	156	156	79.8564	Y	H12	0.0275
539	D06	Cantharidin	1.52	uM	CSM minus URA	EV+ATC	156	156	79.7801	Y	H12	0.0266
539	D07	Cantharidin	1.2	uM	CSM minus URA	EV+ATC	156	156	79.2278	Y	H12	0.0194
539	D08	Cantharidin	0.96	uM	CSM minus URA	EV+ATC	156	156	79.4791	Y	H12	0.0227
539	D09	Cantharidin	0.8	uM	CSM minus URA	EV+ATC	156	156	78.9434	Y	H12	0.0158
539	D10	Cantharidin	0.624	uM	CSM minus URA	EV+ATC	156	156	79.3806	Y	H12	0.0214
539	D11	Cantharidin	0.5	uM	CSM minus URA	EV+ATC	156	156	78.4947	Y	H12	0.01
539	D12		NA		CSM minus URA	EV+ATC	156	156	76.9179	Y	H12	-0.0103
539	E01	Cantharidin	125.04	uM	CSM minus URA	P9-CRG1	156	156	0.1662	Y	H12	-0.9979
539	E02	Cantharidin	97.92	uM	CSM minus URA	P9-CRG1	156	156	0.969	Y	H12	-0.9875
539	E03	Cantharidin	76.72	uM	CSM minus URA	P9-CRG1	156	156	2.2022	Y	H12	-0.9717
539	E04	Cantharidin	60.16	uM	CSM minus URA	P9-CRG1	156	156	6.302	Y	H12	-0.9189
539	E05	Cantharidin	44.88	uM	CSM minus URA	P9-CRG1	156	156	13.5787	Y	H12	-0.8253
539	E06	Cantharidin	33.44	uM	CSM minus URA	P9-CRG1	156	156	17.3379	Y	H12	-0.7769
539	E07	Cantharidin	24.96	uM	CSM minus URA	P9-CRG1	156	156	32.4176	Y	H12	-0.5829
539	E08	Cantharidin	18.64	uM	CSM minus URA	P9-CRG1	156	156	39.3074	Y	H12	-0.4942
539	E09	Cantharidin	13.92	uM	CSM minus URA	P9-CRG1	156	156	44.947	Y	H12	-0.4217
539	E10	Cantharidin	10.4	uM	CSM minus URA	P9-CRG1	156	156	56.3468	Y	H12	-0.275
539	E11	Cantharidin	7.76	uM	CSM minus URA	P9-CRG1	156	156	61.6731	Y	H12	-0.2064
539	E12		NA		CSM minus URA	P9-CRG1	156	156	77.1018	Y	H12	-0.0079
539	F01	Cantharidin	5.76	uM	CSM minus URA	P9-CRG1	156	156	70.496	Y	H12	-0.0929
539	F02	Cantharidin	4.32	uM	CSM minus URA	P9-CRG1	156	156	74.6369	Y	H12	-0.0396
539	F03	Cantharidin	3.2	uM	CSM minus URA	P9-CRG1	156	156	75.5653	Y	H12	-0.0277
539	F04	Cantharidin	2.4	uM	CSM minus URA	P9-CRG1	156	156	75.9051	Y	H12	-0.0233
539	F05	Cantharidin	1.92	uM	CSM minus URA	P9-CRG1	156	156	72.6273	Y	H12	-0.0655
539	F06	Cantharidin	1.52	uM	CSM minus URA	P9-CRG1	156	156	77.7503	Y	H12	0.0004
539	F07	Cantharidin	1.2	uM	CSM minus URA	P9-CRG1	156	156	78.9168	Y	H12	0.0154
539	F08	Cantharidin	0.96	uM	CSM minus URA	P9-CRG1	156	156	79.7709	Y	H12	0.0264
539	F09	Cantharidin	0.8	uM	CSM minus URA	P9-CRG1	156	156	80.8074	Y	H12	0.0398
539	F10	Cantharidin	0.624	uM	CSM minus URA	P9-CRG1	156	156	80.1681	Y	H12	0.0315
539	F11	Cantharidin	0.5	uM	CSM minus URA	P9-CRG1	156	156	79.0172	Y	H12	0.0167
539	F12		NA		CSM minus URA	P9-CRG1	156	156	74.8313	Y	H12	-0.0371
539	G01	Cantharidin	125.04	uM	CSM minus URA	EV	156	156	3.4063	Y	H12	-0.9562
539	G02	Cantharidin	97.92	uM	CSM minus URA	EV	156	156	9.5431	Y	H12	-0.8772
539	G03	Cantharidin	76.72	uM	CSM minus URA	EV	156	156	14.8806	Y	H12	-0.8085
539	G04	Cantharidin	60.16	uM	CSM minus URA	EV	156	156	22.7639	Y	H12	-0.7071
539	G05	Cantharidin	44.88	uM	CSM minus URA	EV	156	156	32.3702	Y	H12	-0.5835
539	G06	Cantharidin	33.44	uM	CSM minus URA	EV	156	156	44.6123	Y	H12	-0.426
539	G07	Cantharidin	24.96	uM	CSM minus URA	EV	156	156	52.5747	Y	H12	-0.3235
539	G08	Cantharidin	18.64	uM	CSM minus URA	EV	156	156	61.1434	Y	H12	-0.2132
539	G09	Cantharidin	13.92	uM	CSM minus URA	EV	156	156	65.5949	Y	H12	-0.156
539	G10	Cantharidin	10.4	uM	CSM minus URA	EV	156	156	70.5579	Y	H12	-0.0921
539	G11	Cantharidin	7.76	uM	CSM minus URA	EV	156	156	73.1362	Y	H12	-0.0589
539	G12		NA		CSM minus URA	EV	156	156	77.565	Y	H12	-0.0019
539	H01	Cantharidin	5.76	uM	CSM minus URA	EV	156	156	76.1066	Y	H12	-0.0207
539	H02	Cantharidin	4.32	uM	CSM minus URA	EV	156	156	79.4732	Y	H12	0.0226
539	H03	Cantharidin	3.2	uM	CSM minus URA	EV	156	156	79.1723	Y	H12	0.0187
539	H04	Cantharidin	2.4	uM	CSM minus URA	EV	156	156	80.3169	Y	H12	0.0335
539	H05	Cantharidin	1.92	uM	CSM minus URA	EV	156	156	80.6038	Y	H12	0.0372
539	H06	Cantharidin	1.52	uM	CSM minus URA	EV	156	156	80.9103	Y	H12	0.0411
539	H07	Cantharidin	1.2	uM	CSM minus URA	EV	156	156	79.8447	Y	H12	0.0274
539	H08	Cantharidin	0.96	uM	CSM minus URA	EV	156	156	80.8054	Y	H12	0.0397
539	H09	Cantharidin	0.8	uM	CSM minus URA	EV	156	156	79.3959	Y	H12	0.0216
539	H10	Cantharidin	0.624	uM	CSM minus URA	EV	156	156	79.8153	Y	H12	0.027
539	H11	Cantharidin	0.5	uM	CSM minus URA	EV	156	156	79.2576	Y	H12	0.0198
539	H12		NA		CSM minus URA	EV	156	156	77.7163	Y	H12	0

## Sheet: CRG1_ODs
Plate	Well	Drug	Concentration	Unit	Media	Strain	Analyzed number of reads	Total number of reads	Cycle 1	Cycle 2	Cycle 3	Cycle 4	Cycle 5	Cycle 6	Cycle 7	Cycle 8	Cycle 9	Cycle 10	Cycle 11	Cycle 12	Cycle 13	Cycle 14	Cycle 15	Cycle 16	Cycle 17	Cycle 18	Cycle 19	Cycle 20	Cycle 21	Cycle 22	Cycle 23	Cycle 24	Cycle 25	Cycle 26	Cycle 27	Cycle 28	Cycle 29	Cycle 30	Cycle 31	Cycle 32	Cycle 33	Cycle 34	Cycle 35	Cycle 36	Cycle 37	Cycle 38	Cycle 39	Cycle 40	Cycle 41
539	A01	Cantharidin	125.04	uM	CSM minus URA	P6-CRG1+ATC	156	156	0.0736	0.0738	0.0726	0.0747	0.0742	0.0748	0.075	0.074	0.0759	0.0763	0.0751	0.0767	0.0754	0.0763	0.076	0.0754	0.076	0.0754	0.0755	0.0751	0.0755	0.076	0.0759	0.0752	0.0749	0.0756	0.0744	0.075	0.0735	0.0763	0.0734	0.0756	0.0735	0.0736	0.0753	0.0745	0.0738	0.0751	0.0736	0.0749	0.0762
539	A02	Cantharidin	97.92	uM	CSM minus URA	P6-CRG1+ATC	156	156	0.0737	0.0746	0.0747	0.0768	0.0758	0.0756	0.0766	0.0765	0.0765	0.0761	0.0766	0.0746	0.0767	0.0754	0.0766	0.0772	0.0766	0.0747	0.075	0.0761	0.0762	0.0761	0.0804	0.0779	0.0778	0.0758	0.0765	0.0761	0.0761	0.0766	0.0757	0.077	0.0764	0.0758	0.0764	0.0767	0.0754	0.0746	0.0758	0.0763	0.075
539	A03	Cantharidin	76.72	uM	CSM minus URA	P6-CRG1+ATC	156	156	0.076	0.0757	0.0749	0.0771	0.0769	0.0762	0.0839	0.0757	0.0771	0.0763	0.0756	0.0769	0.0766	0.0747	0.0751	0.0772	0.0769	0.0756	0.0771	0.0765	0.0755	0.0766	0.0772	0.0777	0.078	0.0773	0.0806	0.0773	0.0776	0.0771	0.0771	0.0777	0.0877	0.0754	0.0774	0.0773	0.0813	0.079	0.0781	0.0765	0.0779
539	A04	Cantharidin	60.16	uM	CSM minus URA	P6-CRG1+ATC	156	156	0.0757	0.0761	0.0772	0.077	0.0767	0.0757	0.0777	0.0766	0.0749	0.0742	0.0758	0.0772	0.0767	0.076	0.0767	0.0764	0.0758	0.0766	0.0781	0.0761	0.077	0.078	0.0774	0.0779	0.0786	0.0782	0.0773	0.0777	0.0783	0.0778	0.0776	0.0801	0.0786	0.0787	0.0787	0.0792	0.0811	0.0806	0.0804	0.0795	0.0896
539	A05	Cantharidin	44.88	uM	CSM minus URA	P6-CRG1+ATC	156	156	0.0751	0.0739	0.0758	0.0746	0.0751	0.0754	0.0757	0.0736	0.0751	0.076	0.0756	0.0758	0.0769	0.0757	0.0759	0.0759	0.0766	0.0757	0.076	0.0774	0.076	0.0769	0.0784	0.078	0.0777	0.0767	0.077	0.0782	0.0786	0.0778	0.0788	0.078	0.0782	0.0782	0.0798	0.0786	0.0795	0.0801	0.0797	0.0803	0.0799
539	A06	Cantharidin	33.44	uM	CSM minus URA	P6-CRG1+ATC	156	156	0.076	0.0761	0.0771	0.0766	0.0765	0.0773	0.0769	0.0771	0.0767	0.0773	0.0765	0.0781	0.0785	0.0787	0.0778	0.078	0.0782	0.0787	0.0792	0.0812	0.0796	0.0818	0.0797	0.0793	0.0817	0.0812	0.0813	0.0828	0.0825	0.083	0.0844	0.0847	0.0852	0.0847	0.0861	0.086	0.0867	0.0857	0.0856	0.0864	0.0862
539	A07	Cantharidin	24.96	uM	CSM minus URA	P6-CRG1+ATC	156	156	0.0745	0.0751	0.0751	0.0754	0.0742	0.0731	0.0754	0.0747	0.0754	0.0762	0.0757	0.0765	0.0762	0.0757	0.0753	0.0759	0.0777	0.0777	0.0778	0.0771	0.0783	0.0792	0.0792	0.0812	0.0798	0.0804	0.0799	0.0815	0.0798	0.082	0.0826	0.083	0.082	0.0824	0.085	0.0844	0.0852	0.0849	0.0847	0.0864	0.0858
539	A08	Cantharidin	18.64	uM	CSM minus URA	P6-CRG1+ATC	156	156	0.074	0.0762	0.075	0.0759	0.0759	0.0754	0.0754	0.0755	0.0734	0.0753	0.076	0.0759	0.0758	0.0769	0.0747	0.0765	0.0781	0.0782	0.0793	0.0764	0.0788	0.0797	0.0799	0.0809	0.0805	0.0815	0.081	0.083	0.0832	0.0834	0.0834	0.0842	0.0856	0.0858	0.0861	0.0869	0.0859	0.0877	0.0876	0.0874	0.0884
539	A09	Cantharidin	13.92	uM	CSM minus URA	P6-CRG1+ATC	156	156	0.0739	0.0732	0.0737	0.0749	0.075	0.0743	0.0752	0.0747	0.0752	0.0746	0.0757	0.0739	0.0761	0.0765	0.0771	0.0765	0.0787	0.0777	0.0782	0.0784	0.0794	0.0809	0.0815	0.0798	0.081	0.0832	0.0832	0.0818	0.0828	0.0839	0.0853	0.0857	0.0852	0.0874	0.0877	0.0887	0.0889	0.0879	0.0878	0.0896	0.0916
539	A10	Cantharidin	10.4	uM	CSM minus URA	P6-CRG1+ATC	156	156	0.0748	0.0751	0.0749	0.0756	0.0771	0.0745	0.0758	0.0761	0.0746	0.0769	0.0762	0.0772	0.0773	0.0781	0.0772	0.0795	0.0796	0.0802	0.083	0.0815	0.0815	0.0839	0.0843	0.0849	0.0863	0.0861	0.0856	0.0888	0.089	0.0918	0.0916	0.0927	0.0937	0.096	0.0945	0.0969	0.0963	0.0979	0.1007	0.1009	0.1041
539	A11	Cantharidin	7.76	uM	CSM minus URA	P6-CRG1+ATC	156	156	0.0752	0.0745	0.0759	0.074	0.0761	0.0755	0.0756	0.0743	0.0754	0.0747	0.0764	0.0769	0.0769	0.0784	0.0794	0.079	0.0798	0.0806	0.081	0.0813	0.0816	0.0826	0.0848	0.0852	0.0852	0.0878	0.0881	0.0904	0.0909	0.0927	0.0952	0.0958	0.0962	0.0989	0.0989	0.101	0.1043	0.1035	0.1074	0.1077	0.1118
539	A12		NA		CSM minus URA	P6-CRG1+ATC	156	156	0.0769	0.0754	0.0766	0.0777	0.0766	0.0768	0.078	0.0759	0.0768	0.0771	0.0772	0.0791	0.0787	0.0784	0.0804	0.0793	0.0815	0.0816	0.0822	0.0841	0.0836	0.0869	0.0894	0.0908	0.092	0.0926	0.0964	0.0982	0.102	0.1047	0.1104	0.1129	0.118	0.1242	0.1307	0.1386	0.1456	0.1513	0.1651	0.1729	0.1873
539	B01	Cantharidin	5.76	uM	CSM minus URA	P6-CRG1+ATC	156	156	0.0759	0.0756	0.0762	0.0762	0.076	0.0771	0.0755	0.0756	0.0766	0.0776	0.0779	0.0797	0.0775	0.0789	0.0801	0.0798	0.0818	0.0819	0.0825	0.0828	0.0845	0.0855	0.0874	0.0884	0.0891	0.0898	0.0921	0.0956	0.096	0.0983	0.0995	0.1037	0.1034	0.1048	0.109	0.1112	0.1136	0.1145	0.1193	0.1204	0.1244
539	B02	Cantharidin	4.32	uM	CSM minus URA	P6-CRG1+ATC	156	156	0.0752	0.0754	0.0765	0.0753	0.0759	0.0766	0.0752	0.0754	0.0761	0.0749	0.0763	0.0781	0.0788	0.0793	0.0788	0.0786	0.0805	0.0813	0.0827	0.0828	0.0826	0.0851	0.0866	0.0874	0.0901	0.0917	0.0918	0.0945	0.097	0.0992	0.1015	0.1052	0.1068	0.1102	0.114	0.1167	0.1219	0.1251	0.1295	0.1329	0.1359
539	B03	Cantharidin	3.2	uM	CSM minus URA	P6-CRG1+ATC	156	156	0.0728	0.0738	0.0742	0.0743	0.0748	0.074	0.0748	0.0747	0.0746	0.076	0.0763	0.0767	0.0761	0.0764	0.078	0.0788	0.0799	0.0783	0.0813	0.0811	0.0822	0.0853	0.0849	0.0879	0.091	0.0898	0.0933	0.0953	0.0976	0.1	0.1042	0.108	0.11	0.1152	0.119	0.1245	0.1287	0.1322	0.1384	0.1445	0.1498
539	B04	Cantharidin	2.4	uM	CSM minus URA	P6-CRG1+ATC	156	156	0.0728	0.0737	0.074	0.0735	0.0738	0.0746	0.0746	0.0756	0.0744	0.0735	0.0747	0.0752	0.0761	0.0755	0.0762	0.0766	0.0788	0.0796	0.0799	0.0802	0.081	0.0838	0.0851	0.0859	0.0869	0.0887	0.091	0.0927	0.0966	0.0992	0.1022	0.1069	0.1101	0.1113	0.1175	0.122	0.1259	0.1314	0.138	0.1473	0.1527
539	B05	Cantharidin	1.92	uM	CSM minus URA	P6-CRG1+ATC	156	156	0.0721	0.073	0.0739	0.0744	0.0741	0.0749	0.0754	0.0741	0.0746	0.076	0.0744	0.0763	0.0766	0.0759	0.0761	0.0785	0.0785	0.0797	0.08	0.0799	0.0827	0.0838	0.0837	0.0876	0.088	0.0896	0.091	0.0946	0.0981	0.0991	0.1044	0.1074	0.1103	0.1142	0.1206	0.1249	0.1311	0.1386	0.143	0.1517	0.1607
539	B06	Cantharidin	1.52	uM	CSM minus URA	P6-CRG1+ATC	156	156	0.074	0.0733	0.0751	0.0742	0.0728	0.0749	0.0746	0.0748	0.0742	0.0748	0.0748	0.0757	0.0773	0.0787	0.0763	0.0806	0.0789	0.0797	0.0795	0.0806	0.0833	0.085	0.0866	0.0881	0.0903	0.0907	0.094	0.0962	0.0997	0.1026	0.1069	0.1118	0.1139	0.1202	0.1231	0.1333	0.1403	0.1487	0.1571	0.1657	0.1761
539	B07	Cantharidin	1.2	uM	CSM minus URA	P6-CRG1+ATC	156	156	0.0749	0.0747	0.0745	0.0742	0.0728	0.0744	0.0745	0.0741	0.0751	0.0751	0.0756	0.0772	0.0767	0.077	0.0781	0.0783	0.0793	0.0803	0.0818	0.0816	0.0827	0.0845	0.086	0.0887	0.0897	0.0925	0.093	0.0961	0.1004	0.1043	0.1071	0.112	0.1153	0.1215	0.1274	0.1339	0.1426	0.1498	0.1594	0.1667	0.1788
539	B08	Cantharidin	0.96	uM	CSM minus URA	P6-CRG1+ATC	156	156	0.0752	0.0748	0.0755	0.075	0.0749	0.0752	0.0754	0.0731	0.075	0.0779	0.0759	0.0773	0.077	0.0778	0.0762	0.0792	0.0801	0.0803	0.0801	0.0813	0.0823	0.0855	0.0874	0.0881	0.092	0.0925	0.0945	0.0967	0.1009	0.105	0.1082	0.1135	0.1175	0.1228	0.1301	0.136	0.1437	0.1539	0.1693	0.1753	0.1843
539	B09	Cantharidin	0.8	uM	CSM minus URA	P6-CRG1+ATC	156	156	0.0734	0.0746	0.0752	0.0755	0.0755	0.0753	0.0749	0.0748	0.075	0.0753	0.0761	0.078	0.0772	0.0769	0.0787	0.0793	0.0804	0.0818	0.0822	0.0823	0.0827	0.0862	0.0878	0.0893	0.0914	0.0928	0.0946	0.0989	0.1009	0.1062	0.1106	0.1144	0.1169	0.1246	0.1333	0.138	0.1465	0.1536	0.1657	0.1738	0.1864
539	B10	Cantharidin	0.624	uM	CSM minus URA	P6-CRG1+ATC	156	156	0.0741	0.0751	0.0746	0.0752	0.0761	0.0734	0.0752	0.0751	0.075	0.0761	0.0755	0.0781	0.0774	0.0769	0.0793	0.0797	0.0804	0.0808	0.0808	0.0822	0.0835	0.0857	0.0883	0.087	0.0926	0.0934	0.0938	0.0989	0.1026	0.1048	0.1098	0.1129	0.1166	0.1248	0.1299	0.1378	0.1458	0.1497	0.162	0.1719	0.1826
539	B11	Cantharidin	0.5	uM	CSM minus URA	P6-CRG1+ATC	156	156	0.0737	0.0731	0.0744	0.0754	0.0738	0.0743	0.0723	0.0734	0.0733	0.0741	0.0743	0.0763	0.0767	0.0766	0.0771	0.0781	0.0786	0.0797	0.0799	0.0815	0.0834	0.0844	0.0863	0.0875	0.0899	0.0917	0.0942	0.0971	0.0995	0.1034	0.108	0.1109	0.1158	0.1243	0.1305	0.1365	0.1446	0.1499	0.1614	0.1722	0.1841
539	B12		NA		CSM minus URA	P6-CRG1+ATC	156	156	0.074	0.0737	0.0735	0.0753	0.075	0.0755	0.0746	0.0753	0.0746	0.075	0.075	0.0765	0.0763	0.0769	0.076	0.0777	0.079	0.0789	0.0812	0.0817	0.0815	0.084	0.0859	0.0867	0.0881	0.0912	0.092	0.0933	0.0984	0.0999	0.105	0.1086	0.1127	0.1189	0.1226	0.13	0.137	0.1438	0.1534	0.1645	0.1755
539	C01	Cantharidin	125.04	uM	CSM minus URA	EV+ATC	156	156	0.0727	0.0751	0.0823	0.0763	0.0767	0.077	0.0781	0.0774	0.0769	0.0787	0.0783	0.0791	0.0774	0.0777	0.078	0.0771	0.0782	0.0769	0.078	0.078	0.0787	0.0783	0.0792	0.0799	0.0796	0.0794	0.0806	0.0801	0.0798	0.08	0.0821	0.0822	0.0815	0.0808	0.0833	0.0842	0.0822	0.0827	0.0826	0.0859	0.0862
539	C02	Cantharidin	97.92	uM	CSM minus URA	EV+ATC	156	156	0.0771	0.0774	0.0778	0.0787	0.0787	0.078	0.0775	0.0798	0.0788	0.0801	0.0791	0.0802	0.08	0.0798	0.0808	0.0802	0.0807	0.0789	0.0812	0.0813	0.0811	0.0819	0.083	0.0837	0.0835	0.0841	0.0845	0.0852	0.0855	0.085	0.086	0.0891	0.089	0.0897	0.0916	0.0912	0.0918	0.092	0.092	0.0923	0.0952
539	C03	Cantharidin	76.72	uM	CSM minus URA	EV+ATC	156	156	0.0772	0.0778	0.0792	0.0789	0.079	0.0787	0.0795	0.0784	0.0791	0.077	0.0786	0.0803	0.0814	0.0793	0.0807	0.0805	0.0796	0.0816	0.0819	0.0825	0.0833	0.0821	0.0861	0.0855	0.0856	0.0871	0.087	0.0882	0.0872	0.0903	0.0918	0.0935	0.0967	0.0943	0.0974	0.098	0.1004	0.0995	0.1032	0.1044	0.1059
539	C04	Cantharidin	60.16	uM	CSM minus URA	EV+ATC	156	156	0.0767	0.0761	0.0765	0.077	0.0784	0.0779	0.0787	0.0785	0.0765	0.0786	0.0774	0.077	0.0793	0.0792	0.0799	0.0804	0.0808	0.0805	0.0828	0.0811	0.0837	0.0844	0.0859	0.0852	0.0863	0.0879	0.0888	0.09	0.0917	0.0944	0.0959	0.097	0.1007	0.1027	0.1025	0.1041	0.1061	0.1102	0.1089	0.112	0.1138
539	C05	Cantharidin	44.88	uM	CSM minus URA	EV+ATC	156	156	0.0754	0.0773	0.077	0.0779	0.0775	0.0783	0.0801	0.0793	0.078	0.079	0.0792	0.0784	0.0808	0.0811	0.0812	0.0816	0.0836	0.0843	0.0849	0.0832	0.0866	0.0878	0.089	0.0899	0.0895	0.0926	0.0927	0.0976	0.098	0.0987	0.1038	0.1059	0.1132	0.1106	0.1137	0.1176	0.1207	0.1221	0.1296	0.131	0.135
539	C06	Cantharidin	33.44	uM	CSM minus URA	EV+ATC	156	156	0.0762	0.0766	0.0758	0.0764	0.0781	0.0777	0.0784	0.0774	0.078	0.0787	0.0787	0.0805	0.0793	0.0825	0.0821	0.0828	0.0832	0.086	0.0861	0.0863	0.0879	0.0899	0.0901	0.0918	0.094	0.0958	0.0966	0.101	0.1025	0.1043	0.1096	0.1134	0.1165	0.1213	0.1247	0.1287	0.1353	0.1378	0.1471	0.1501	0.1585
539	C07	Cantharidin	24.96	uM	CSM minus URA	EV+ATC	156	156	0.0768	0.0761	0.0762	0.0776	0.0754	0.077	0.0781	0.0772	0.0772	0.0788	0.0806	0.0799	0.0808	0.081	0.0813	0.0837	0.0837	0.0839	0.0862	0.0869	0.0883	0.0921	0.0919	0.0931	0.0956	0.0976	0.0987	0.1014	0.104	0.1084	0.1125	0.1133	0.1178	0.1239	0.1273	0.1352	0.1387	0.1447	0.1548	0.1758	0.1686
539	C08	Cantharidin	18.64	uM	CSM minus URA	EV+ATC	156	156	0.0786	0.0777	0.0768	0.0777	0.0788	0.0782	0.0799	0.0791	0.0792	0.0797	0.0804	0.0821	0.0822	0.0836	0.0841	0.0825	0.0863	0.0859	0.0893	0.0892	0.091	0.0936	0.0955	0.0968	0.0994	0.1016	0.1044	0.1073	0.1108	0.1173	0.1196	0.1242	0.1281	0.1367	0.143	0.149	0.1561	0.1624	0.1748	0.1814	0.1913
539	C09	Cantharidin	13.92	uM	CSM minus URA	EV+ATC	156	156	0.0758	0.0767	0.0768	0.0775	0.0794	0.0785	0.0795	0.0792	0.0816	0.0805	0.0803	0.0826	0.0834	0.0841	0.0841	0.0867	0.087	0.0879	0.0906	0.0919	0.0933	0.0953	0.0978	0.1003	0.1011	0.1062	0.106	0.1115	0.1145	0.1221	0.1273	0.1316	0.1363	0.1451	0.1526	0.1615	0.1669	0.1753	0.1881	0.1965	0.208
539	C10	Cantharidin	10.4	uM	CSM minus URA	EV+ATC	156	156	0.0779	0.077	0.0788	0.0774	0.0794	0.0798	0.0811	0.0812	0.0807	0.0824	0.0819	0.086	0.0839	0.0869	0.0844	0.0873	0.0898	0.0903	0.0935	0.096	0.0958	0.0985	0.1016	0.1041	0.1072	0.1089	0.1128	0.1178	0.1214	0.126	0.1338	0.1376	0.1447	0.156	0.1637	0.175	0.1829	0.1923	0.2032	0.2154	0.2296
539	C11	Cantharidin	7.76	uM	CSM minus URA	EV+ATC	156	156	0.0768	0.0772	0.0785	0.0788	0.079	0.0799	0.0788	0.0792	0.0796	0.0806	0.0816	0.0815	0.0842	0.0846	0.0854	0.0876	0.089	0.092	0.0934	0.0948	0.0972	0.101	0.102	0.1038	0.1058	0.1107	0.115	0.1205	0.1262	0.1314	0.139	0.147	0.1515	0.1621	0.1713	0.1798	0.1894	0.2004	0.2139	0.225	0.2398
539	C12		NA		CSM minus URA	EV+ATC	156	156	0.0769	0.0767	0.0781	0.0782	0.0776	0.0784	0.0794	0.0793	0.0796	0.0799	0.0816	0.0833	0.084	0.0835	0.086	0.0875	0.0908	0.0912	0.0936	0.0956	0.0982	0.1012	0.1031	0.1086	0.1137	0.1154	0.1224	0.1276	0.1349	0.1436	0.1534	0.1622	0.1734	0.1868	0.2018	0.2144	0.2316	0.2524	0.265	0.2772	0.2904
539	D01	Cantharidin	5.76	uM	CSM minus URA	EV+ATC	156	156	0.0759	0.0775	0.0765	0.0783	0.0771	0.0782	0.0788	0.0804	0.0797	0.0816	0.0827	0.0833	0.0834	0.0847	0.0865	0.0864	0.0903	0.0916	0.0942	0.0958	0.0974	0.099	0.1032	0.1066	0.1102	0.1122	0.116	0.1223	0.1278	0.134	0.1431	0.1484	0.1546	0.1659	0.1757	0.1869	0.1981	0.2075	0.2243	0.2365	0.2487
539	D02	Cantharidin	4.32	uM	CSM minus URA	EV+ATC	156	156	0.0768	0.0759	0.0763	0.0772	0.0771	0.0782	0.0797	0.0798	0.0808	0.0825	0.0823	0.0829	0.0839	0.0856	0.0843	0.0878	0.0898	0.0921	0.0936	0.0963	0.0979	0.1012	0.1055	0.1078	0.1107	0.1127	0.1186	0.1249	0.1284	0.1367	0.1464	0.1546	0.1596	0.172	0.1843	0.1955	0.2064	0.2168	0.234	0.2438	0.2603
539	D03	Cantharidin	3.2	uM	CSM minus URA	EV+ATC	156	156	0.0757	0.0761	0.0769	0.0754	0.076	0.0781	0.0787	0.0787	0.0793	0.0802	0.0801	0.0821	0.0822	0.0842	0.0863	0.0874	0.0888	0.0908	0.0923	0.0949	0.0957	0.1007	0.1031	0.1045	0.1081	0.1138	0.1161	0.1214	0.1298	0.1347	0.1439	0.1543	0.1616	0.1715	0.1838	0.1976	0.208	0.2188	0.2369	0.2479	0.2635
539	D04	Cantharidin	2.4	uM	CSM minus URA	EV+ATC	156	156	0.0771	0.0741	0.0751	0.0768	0.0771	0.0759	0.0785	0.0771	0.0774	0.0783	0.0784	0.0815	0.0819	0.0837	0.0845	0.087	0.0886	0.0898	0.0915	0.0948	0.0973	0.1013	0.1036	0.107	0.1098	0.1124	0.1191	0.125	0.1306	0.139	0.1471	0.1581	0.1657	0.1785	0.1932	0.2043	0.2154	0.2293	0.2461	0.2589	0.2752
539	D05	Cantharidin	1.92	uM	CSM minus URA	EV+ATC	156	156	0.0753	0.0764	0.076	0.0753	0.0763	0.0754	0.0778	0.0801	0.0784	0.0799	0.08	0.0806	0.0821	0.0841	0.0847	0.0858	0.0881	0.0889	0.0921	0.094	0.0977	0.1032	0.1022	0.1059	0.1094	0.1137	0.1213	0.1271	0.1321	0.14	0.1482	0.1595	0.1668	0.179	0.1951	0.2058	0.2164	0.2328	0.2487	0.2621	0.2806
539	D06	Cantharidin	1.52	uM	CSM minus URA	EV+ATC	156	156	0.0758	0.077	0.0767	0.0783	0.0765	0.0759	0.0777	0.0784	0.0785	0.0793	0.0782	0.0792	0.0822	0.0841	0.0862	0.0861	0.0879	0.089	0.0934	0.0942	0.0973	0.1003	0.1041	0.108	0.111	0.1145	0.1181	0.1245	0.1355	0.1387	0.1514	0.1621	0.1674	0.1805	0.1959	0.2079	0.2198	0.2338	0.2498	0.2651	0.2828
539	D07	Cantharidin	1.2	uM	CSM minus URA	EV+ATC	156	156	0.0759	0.0765	0.0766	0.0769	0.077	0.0765	0.078	0.0779	0.0786	0.079	0.0796	0.0802	0.083	0.0831	0.0846	0.0857	0.087	0.0886	0.0922	0.0937	0.0968	0.1001	0.1033	0.1058	0.1082	0.1127	0.1173	0.124	0.1296	0.1379	0.1472	0.1605	0.1676	0.1806	0.1948	0.2065	0.2172	0.2324	0.2507	0.2639	0.2819
539	D08	Cantharidin	0.96	uM	CSM minus URA	EV+ATC	156	156	0.0759	0.0753	0.0743	0.0755	0.0758	0.0778	0.0774	0.0779	0.078	0.0789	0.0781	0.0818	0.0815	0.0836	0.0859	0.0863	0.0891	0.0894	0.0925	0.0939	0.0963	0.1	0.1029	0.106	0.1089	0.1148	0.1184	0.1236	0.1297	0.1394	0.1499	0.1636	0.1736	0.1827	0.1967	0.2098	0.2211	0.2358	0.2555	0.2697	0.2868
539	D09	Cantharidin	0.8	uM	CSM minus URA	EV+ATC	156	156	0.0762	0.0765	0.0772	0.0766	0.0758	0.0785	0.077	0.0787	0.079	0.0787	0.0801	0.0821	0.081	0.0846	0.085	0.0852	0.0894	0.0907	0.0928	0.0948	0.0967	0.1004	0.1032	0.1065	0.1094	0.1139	0.1181	0.1241	0.1303	0.1404	0.1511	0.1623	0.1687	0.1818	0.1966	0.2099	0.2255	0.2374	0.2586	0.2715	0.2881
539	D10	Cantharidin	0.624	uM	CSM minus URA	EV+ATC	156	156	0.0743	0.0753	0.075	0.0774	0.0767	0.0771	0.0786	0.078	0.0777	0.0794	0.0771	0.0813	0.0821	0.0816	0.0844	0.0858	0.0882	0.0891	0.0912	0.0939	0.0957	0.0998	0.1028	0.1056	0.1103	0.1124	0.1189	0.1254	0.1318	0.1394	0.1495	0.1655	0.1689	0.1832	0.1971	0.2104	0.2247	0.2386	0.2577	0.272	0.2881
539	D11	Cantharidin	0.5	uM	CSM minus URA	EV+ATC	156	156	0.0746	0.0745	0.0768	0.0778	0.0773	0.0775	0.0791	0.0776	0.0781	0.0798	0.0799	0.0822	0.0828	0.0843	0.0851	0.0859	0.0887	0.0895	0.0926	0.0941	0.0964	0.1005	0.1028	0.1067	0.11	0.1132	0.1173	0.1244	0.1306	0.1381	0.1524	0.1621	0.1691	0.1827	0.1974	0.2102	0.2255	0.2402	0.2563	0.2706	0.2886
539	D12		NA		CSM minus URA	EV+ATC	156	156	0.0746	0.0742	0.0761	0.0764	0.0762	0.0763	0.078	0.0764	0.0772	0.0804	0.0795	0.0795	0.0817	0.0824	0.0832	0.0849	0.0857	0.0889	0.0888	0.0918	0.0958	0.099	0.1012	0.1053	0.1091	0.1135	0.1172	0.1238	0.1298	0.1352	0.1447	0.1561	0.1667	0.1762	0.1911	0.2055	0.2217	0.2369	0.2582	0.27	0.2873
539	E01	Cantharidin	125.04	uM	CSM minus URA	P5-CRG1	156	156	0.073	0.0718	0.0738	0.0717	0.0737	0.0755	0.0845	0.0771	0.077	0.076	0.0744	0.0762	0.0759	0.0761	0.0751	0.0753	0.076	0.0769	0.0753	0.0753	0.0747	0.0764	0.0759	0.0766	0.0761	0.076	0.0736	0.0763	0.0756	0.0763	0.0756	0.0746	0.0757	0.0748	0.0767	0.0758	0.0742	0.0744	0.0734	0.0759	0.0751
539	E02	Cantharidin	97.92	uM	CSM minus URA	P5-CRG1	156	156	0.0736	0.0734	0.0757	0.0731	0.0748	0.0742	0.0758	0.0759	0.0751	0.0758	0.0762	0.0763	0.0781	0.0757	0.0761	0.0764	0.0749	0.0766	0.0765	0.0762	0.076	0.0755	0.0761	0.077	0.0746	0.0755	0.0752	0.0759	0.0767	0.0769	0.0767	0.0752	0.0777	0.0763	0.0757	0.0768	0.0757	0.076	0.0755	0.0775	0.077
539	E03	Cantharidin	76.72	uM	CSM minus URA	P5-CRG1	156	156	0.0746	0.076	0.076	0.0756	0.0761	0.0752	0.0751	0.0753	0.0752	0.0762	0.0749	0.0759	0.0751	0.0753	0.0759	0.0749	0.0759	0.0751	0.0754	0.0745	0.0758	0.075	0.075	0.0759	0.0757	0.0756	0.0758	0.0753	0.0781	0.0764	0.0758	0.0764	0.0765	0.0752	0.0763	0.0776	0.0755	0.0776	0.0767	0.0784	0.0785
539	E04	Cantharidin	60.16	uM	CSM minus URA	P5-CRG1	156	156	0.0756	0.0753	0.0761	0.0758	0.0761	0.0751	0.0762	0.0747	0.0754	0.0751	0.0764	0.0758	0.077	0.0764	0.0759	0.0754	0.0757	0.0748	0.0755	0.0754	0.0768	0.0763	0.0774	0.0754	0.0759	0.0773	0.0768	0.0791	0.0758	0.0792	0.0794	0.0792	0.0782	0.0804	0.0805	0.081	0.0803	0.0796	0.0825	0.0831	0.083
539	E05	Cantharidin	44.88	uM	CSM minus URA	P5-CRG1	156	156	0.0767	0.0757	0.0768	0.0775	0.075	0.0771	0.0773	0.0758	0.0774	0.0764	0.0746	0.0767	0.0773	0.0793	0.0799	0.0797	0.0787	0.0796	0.0809	0.0798	0.0799	0.0807	0.081	0.0833	0.0836	0.0822	0.0825	0.0829	0.0835	0.0846	0.0838	0.0862	0.085	0.0869	0.0854	0.084	0.0863	0.0869	0.0887	0.091	0.0904
539	E06	Cantharidin	33.44	uM	CSM minus URA	P5-CRG1	156	156	0.0723	0.0739	0.0729	0.0756	0.0748	0.0749	0.0756	0.0743	0.0746	0.0734	0.075	0.0744	0.0751	0.0749	0.0766	0.0745	0.0755	0.0766	0.0768	0.0756	0.0758	0.0777	0.0779	0.0781	0.0783	0.0789	0.079	0.0788	0.0793	0.0802	0.0819	0.082	0.0823	0.083	0.0843	0.0847	0.0846	0.0865	0.0889	0.0892	0.0911
539	E07	Cantharidin	24.96	uM	CSM minus URA	P5-CRG1	156	156	0.0724	0.074	0.0761	0.0756	0.0741	0.0757	0.0766	0.0752	0.0757	0.0753	0.0759	0.0773	0.0773	0.077	0.077	0.0774	0.0781	0.0778	0.0788	0.0795	0.0797	0.0816	0.0806	0.0814	0.083	0.081	0.0825	0.0831	0.0839	0.0857	0.0867	0.0885	0.0897	0.0914	0.0929	0.0949	0.0945	0.0977	0.0987	0.1029	0.1041
539	E08	Cantharidin	18.64	uM	CSM minus URA	P5-CRG1	156	156	0.0725	0.0741	0.0763	0.0761	0.076	0.0756	0.0741	0.0734	0.0742	0.0759	0.0751	0.0774	0.0777	0.076	0.0787	0.0769	0.078	0.0786	0.0796	0.078	0.081	0.0794	0.0827	0.0827	0.0809	0.082	0.0838	0.0844	0.0863	0.0845	0.0893	0.0915	0.0918	0.0927	0.0949	0.0974	0.0971	0.1005	0.1022	0.1051	0.1076
539	E09	Cantharidin	13.92	uM	CSM minus URA	P5-CRG1	156	156	0.0728	0.0744	0.0742	0.0753	0.0752	0.0741	0.0738	0.075	0.0758	0.074	0.0746	0.0775	0.0776	0.0763	0.0771	0.0753	0.0769	0.0792	0.0789	0.0789	0.0803	0.0812	0.0815	0.0831	0.0828	0.0842	0.0847	0.0862	0.0871	0.089	0.0917	0.0936	0.094	0.0963	0.0989	0.1004	0.1015	0.1058	0.1086	0.1098	0.1135
539	E10	Cantharidin	10.4	uM	CSM minus URA	P5-CRG1	156	156	0.0748	0.076	0.076	0.0774	0.0766	0.0764	0.0776	0.0758	0.0772	0.0775	0.0782	0.0798	0.0799	0.0789	0.0825	0.0797	0.0794	0.081	0.0829	0.0826	0.083	0.0846	0.0867	0.0872	0.0887	0.0881	0.0902	0.0912	0.0952	0.096	0.0991	0.1001	0.1006	0.1053	0.1092	0.1112	0.1128	0.1176	0.1198	0.1232	0.1312
539	E11	Cantharidin	7.76	uM	CSM minus URA	P5-CRG1	156	156	0.0738	0.0742	0.0749	0.0748	0.074	0.0743	0.0754	0.0747	0.0752	0.0758	0.0738	0.0772	0.0768	0.0772	0.0787	0.0785	0.08	0.0798	0.0796	0.0797	0.0826	0.0838	0.0854	0.0849	0.0876	0.0893	0.0906	0.0935	0.0938	0.0955	0.0993	0.1019	0.1033	0.1071	0.1116	0.1129	0.118	0.1222	0.1288	0.1314	0.138
539	E12		NA		CSM minus URA	P5-CRG1	156	156	0.0743	0.0733	0.0745	0.0746	0.0755	0.0757	0.0758	0.0747	0.0754	0.0761	0.0758	0.0764	0.077	0.078	0.0784	0.0776	0.0813	0.0804	0.0813	0.082	0.0839	0.0854	0.0876	0.0892	0.091	0.0922	0.0936	0.0976	0.0995	0.1032	0.1078	0.1139	0.1169	0.1237	0.1301	0.1355	0.146	0.1503	0.1606	0.1717	0.1849
539	F01	Cantharidin	5.76	uM	CSM minus URA	P5-CRG1	156	156	0.0761	0.0766	0.0768	0.0752	0.0779	0.0778	0.0778	0.0762	0.0786	0.0796	0.0784	0.0803	0.0808	0.0799	0.0809	0.081	0.0828	0.0827	0.0852	0.0841	0.0861	0.0861	0.0884	0.0885	0.0917	0.0924	0.0945	0.0976	0.0984	0.1024	0.1043	0.109	0.1112	0.1161	0.1181	0.1231	0.1255	0.133	0.1393	0.1442	0.1509
539	F02	Cantharidin	4.32	uM	CSM minus URA	P5-CRG1	156	156	0.0738	0.0746	0.0753	0.0763	0.0757	0.0745	0.076	0.076	0.0759	0.0762	0.077	0.0775	0.0772	0.0776	0.0774	0.0783	0.0811	0.081	0.0822	0.0828	0.0833	0.0863	0.0876	0.0889	0.0893	0.0921	0.0939	0.0972	0.0992	0.102	0.1045	0.1096	0.1123	0.1164	0.1221	0.1272	0.1322	0.1364	0.1455	0.1517	0.1619
539	F03	Cantharidin	3.2	uM	CSM minus URA	P5-CRG1	156	156	0.0742	0.0741	0.0754	0.0747	0.0751	0.0757	0.0762	0.0735	0.0738	0.0757	0.0741	0.0774	0.0757	0.0781	0.0772	0.0772	0.08	0.08	0.0818	0.0822	0.082	0.0848	0.0867	0.0871	0.0885	0.0922	0.0936	0.096	0.0976	0.103	0.1058	0.1096	0.1124	0.118	0.1221	0.1281	0.1336	0.1386	0.1478	0.1535	0.1649
539	F04	Cantharidin	2.4	uM	CSM minus URA	P5-CRG1	156	156	0.0753	0.0727	0.0745	0.0749	0.0744	0.074	0.0748	0.0745	0.0736	0.0747	0.0749	0.0748	0.0762	0.0757	0.0778	0.0762	0.0788	0.0799	0.0806	0.0823	0.0808	0.084	0.0849	0.0855	0.0892	0.0908	0.0927	0.0959	0.0979	0.102	0.1057	0.1079	0.1122	0.1184	0.1216	0.1287	0.1332	0.138	0.1483	0.1543	0.1656
539	F05	Cantharidin	1.92	uM	CSM minus URA	P5-CRG1	156	156	0.0735	0.0728	0.0745	0.0762	0.0742	0.0749	0.077	0.0755	0.0734	0.0748	0.0762	0.077	0.0778	0.0783	0.0785	0.0779	0.08	0.08	0.081	0.0816	0.0822	0.0848	0.0866	0.0886	0.0896	0.0902	0.0927	0.0948	0.098	0.0998	0.1054	0.1105	0.1118	0.1164	0.122	0.1277	0.1327	0.1365	0.1473	0.1532	0.1643
539	F06	Cantharidin	1.52	uM	CSM minus URA	P5-CRG1	156	156	0.0737	0.0744	0.0742	0.0758	0.0735	0.075	0.0771	0.0759	0.0756	0.0761	0.0768	0.0773	0.076	0.0785	0.0771	0.0801	0.0803	0.0813	0.0828	0.0831	0.0849	0.0857	0.0863	0.0888	0.0911	0.0928	0.0936	0.0981	0.1022	0.104	0.1092	0.1137	0.1158	0.1204	0.1252	0.133	0.1396	0.144	0.1578	0.1625	0.1758
539	F07	Cantharidin	1.2	uM	CSM minus URA	P5-CRG1	156	156	0.0778	0.0767	0.0772	0.0774	0.0753	0.0777	0.0781	0.0788	0.0783	0.0799	0.0789	0.0798	0.0807	0.0814	0.0802	0.0813	0.0841	0.0838	0.0852	0.0851	0.0882	0.0892	0.0899	0.0926	0.0938	0.0975	0.0985	0.1016	0.1055	0.1092	0.115	0.1169	0.1224	0.1254	0.1301	0.1387	0.1468	0.1549	0.1661	0.1724	0.1849
539	F08	Cantharidin	0.96	uM	CSM minus URA	P5-CRG1	156	156	0.0755	0.0758	0.0765	0.0743	0.0775	0.0769	0.0762	0.0756	0.0769	0.078	0.0771	0.0788	0.0791	0.0789	0.0792	0.0798	0.0809	0.0813	0.0812	0.0846	0.0849	0.0875	0.0884	0.0908	0.091	0.0938	0.0968	0.0995	0.1028	0.1069	0.1111	0.1161	0.1197	0.1261	0.1337	0.1389	0.1449	0.1522	0.1655	0.1744	0.187
539	F09	Cantharidin	0.8	uM	CSM minus URA	P5-CRG1	156	156	0.0762	0.0765	0.0756	0.0748	0.0761	0.0759	0.0754	0.0759	0.0766	0.0769	0.0767	0.0789	0.0775	0.0786	0.0794	0.0804	0.0811	0.0818	0.0825	0.0852	0.0864	0.0877	0.0896	0.0909	0.0927	0.0947	0.097	0.101	0.1022	0.1071	0.1106	0.1164	0.1198	0.1266	0.1335	0.1416	0.1473	0.1534	0.1671	0.1754	0.1894
539	F10	Cantharidin	0.624	uM	CSM minus URA	P5-CRG1	156	156	0.0757	0.0759	0.0772	0.0771	0.0752	0.0765	0.0765	0.0755	0.0766	0.0782	0.0768	0.0777	0.0801	0.0799	0.0809	0.0814	0.0818	0.0811	0.0846	0.0837	0.0863	0.0877	0.0902	0.0913	0.0931	0.0959	0.0984	0.1006	0.1035	0.1079	0.1141	0.1189	0.1224	0.1284	0.1346	0.1435	0.1504	0.1574	0.1712	0.1775	0.1906
539	F11	Cantharidin	0.5	uM	CSM minus URA	P5-CRG1	156	156	0.0751	0.076	0.0762	0.076	0.0761	0.0755	0.0764	0.0762	0.0758	0.0761	0.0771	0.078	0.079	0.0794	0.0795	0.08	0.082	0.0821	0.0838	0.0842	0.085	0.0882	0.0873	0.0903	0.0919	0.0949	0.096	0.0984	0.1019	0.1073	0.1123	0.1166	0.122	0.1285	0.1346	0.1437	0.149	0.1555	0.1686	0.1756	0.1885
539	F12		NA		CSM minus URA	P5-CRG1	156	156	0.0745	0.0757	0.0763	0.0752	0.0759	0.0756	0.0759	0.0751	0.0752	0.0765	0.0759	0.0777	0.0784	0.0782	0.0785	0.0773	0.0794	0.0794	0.0821	0.0827	0.0835	0.0852	0.087	0.0874	0.0905	0.0914	0.0934	0.0965	0.0994	0.102	0.1058	0.1122	0.1155	0.1211	0.1271	0.1347	0.1417	0.1484	0.1585	0.1665	0.1815
539	G01	Cantharidin	125.04	uM	CSM minus URA	EV	156	156	0.0743	0.0745	0.0754	0.075	0.0906	0.0772	0.0772	0.0769	0.0787	0.0774	0.0782	0.0779	0.0783	0.0773	0.0773	0.0775	0.0774	0.0773	0.0775	0.0771	0.0775	0.0771	0.0775	0.0788	0.0777	0.0781	0.0799	0.0801	0.0788	0.0797	0.0802	0.0801	0.0804	0.0804	0.0804	0.0811	0.0799	0.0826	0.0822	0.084	0.0818
539	G02	Cantharidin	97.92	uM	CSM minus URA	EV	156	156	0.0752	0.075	0.0767	0.0793	0.0778	0.078	0.0789	0.0765	0.0787	0.0784	0.0787	0.079	0.0802	0.0792	0.0784	0.0785	0.0798	0.0782	0.0821	0.0804	0.0804	0.0816	0.0824	0.0807	0.0833	0.0834	0.0833	0.0829	0.0848	0.0846	0.0877	0.0871	0.0878	0.0873	0.0883	0.0897	0.0898	0.09	0.0905	0.0922	0.0944
539	G03	Cantharidin	76.72	uM	CSM minus URA	EV	156	156	0.0771	0.0772	0.0781	0.0776	0.0761	0.0778	0.0784	0.0769	0.0784	0.0791	0.0797	0.0796	0.0777	0.079	0.0786	0.0788	0.0796	0.0804	0.0805	0.0804	0.0813	0.0822	0.0834	0.0843	0.0837	0.0849	0.0851	0.0874	0.0874	0.0876	0.0883	0.0887	0.0915	0.0915	0.0938	0.0941	0.0942	0.0972	0.0975	0.0997	0.1005
539	G04	Cantharidin	60.16	uM	CSM minus URA	EV	156	156	0.0774	0.0774	0.0773	0.078	0.0786	0.0772	0.0801	0.0782	0.0782	0.0782	0.0776	0.0795	0.0794	0.0802	0.0797	0.0804	0.0802	0.0809	0.0822	0.083	0.082	0.0846	0.0847	0.0851	0.0856	0.0877	0.089	0.0879	0.0911	0.0938	0.0973	0.097	0.0968	0.1016	0.1018	0.1042	0.1051	0.1038	0.1104	0.1107	0.1146
539	G05	Cantharidin	44.88	uM	CSM minus URA	EV	156	156	0.0765	0.0773	0.0769	0.0784	0.0769	0.0785	0.0792	0.079	0.0779	0.0792	0.0779	0.0787	0.0803	0.0809	0.0819	0.0826	0.0823	0.0836	0.0842	0.0859	0.085	0.0851	0.0894	0.0899	0.0887	0.0941	0.0912	0.0931	0.0931	0.098	0.1012	0.0993	0.1033	0.1057	0.1077	0.1141	0.1137	0.1203	0.1205	0.1246	0.1288
539	G06	Cantharidin	33.44	uM	CSM minus URA	EV	156	156	0.0753	0.0773	0.0779	0.0775	0.0785	0.079	0.0791	0.0786	0.079	0.0783	0.0791	0.0805	0.0807	0.0821	0.0818	0.0824	0.0829	0.0842	0.0851	0.0856	0.0872	0.0885	0.0908	0.0916	0.093	0.0943	0.0945	0.098	0.0999	0.1014	0.1044	0.107	0.111	0.1137	0.1178	0.1217	0.124	0.1285	0.1342	0.1413	0.147
539	G07	Cantharidin	24.96	uM	CSM minus URA	EV	156	156	0.0764	0.0767	0.0761	0.0776	0.0783	0.0784	0.0782	0.0794	0.0788	0.08	0.0789	0.0788	0.0806	0.0826	0.0823	0.0813	0.0849	0.0843	0.0862	0.0862	0.0877	0.0896	0.0909	0.0932	0.0939	0.0959	0.0984	0.1001	0.1047	0.1072	0.1093	0.1128	0.1139	0.12	0.1252	0.1309	0.1346	0.138	0.1468	0.1525	0.1617
539	G08	Cantharidin	18.64	uM	CSM minus URA	EV	156	156	0.0764	0.077	0.0776	0.0756	0.0763	0.0773	0.0781	0.0786	0.0791	0.0796	0.0797	0.0796	0.0822	0.0836	0.0832	0.0841	0.0869	0.0861	0.0875	0.0881	0.0902	0.0925	0.0934	0.0966	0.0967	0.1005	0.1017	0.1069	0.1089	0.1095	0.1166	0.1214	0.1287	0.1303	0.1354	0.145	0.1524	0.1535	0.1645	0.1676	0.1801
539	G09	Cantharidin	13.92	uM	CSM minus URA	EV	156	156	0.0766	0.0777	0.0781	0.0773	0.0783	0.0789	0.0773	0.0803	0.08	0.0807	0.0803	0.082	0.0837	0.0825	0.085	0.0854	0.0878	0.0882	0.0881	0.0896	0.0913	0.0952	0.0959	0.098	0.0994	0.1044	0.1047	0.1089	0.1115	0.1159	0.1221	0.1264	0.1364	0.1386	0.1439	0.1573	0.1628	0.1646	0.1789	0.1823	0.1991
539	G10	Cantharidin	10.4	uM	CSM minus URA	EV	156	156	0.0764	0.0792	0.0787	0.0781	0.0767	0.0781	0.0796	0.0811	0.0804	0.0816	0.0805	0.0818	0.085	0.0858	0.0849	0.0874	0.0905	0.0905	0.0918	0.0903	0.0932	0.0979	0.0987	0.1015	0.1048	0.1071	0.1095	0.1162	0.119	0.1251	0.1274	0.1329	0.142	0.1499	0.1586	0.1693	0.1778	0.1809	0.1989	0.2057	0.2221
539	G11	Cantharidin	7.76	uM	CSM minus URA	EV	156	156	0.0766	0.0746	0.0757	0.0768	0.0787	0.0782	0.0781	0.0794	0.0798	0.0802	0.0816	0.0831	0.0828	0.0849	0.0866	0.0869	0.0885	0.0901	0.0905	0.0923	0.0949	0.0987	0.0985	0.1002	0.1056	0.1081	0.111	0.1176	0.1211	0.1282	0.1345	0.1409	0.1443	0.1534	0.1628	0.1754	0.1842	0.1909	0.2043	0.2133	0.231
539	G12		NA		CSM minus URA	EV	156	156	0.0741	0.0761	0.0748	0.0767	0.0775	0.0771	0.0762	0.0765	0.0785	0.0793	0.0791	0.0823	0.0823	0.083	0.0848	0.0853	0.0893	0.0891	0.092	0.0935	0.0955	0.0998	0.1018	0.1052	0.1082	0.1139	0.1148	0.1243	0.1287	0.1402	0.1483	0.1582	0.1658	0.1802	0.1931	0.2082	0.2225	0.234	0.259	0.271	0.2904
539	H01	Cantharidin	5.76	uM	CSM minus URA	EV	156	156	0.0783	0.0792	0.079	0.0797	0.0804	0.0795	0.081	0.0815	0.0805	0.0812	0.0833	0.0855	0.0863	0.0874	0.0881	0.0896	0.0913	0.093	0.0944	0.0958	0.0977	0.0991	0.1035	0.105	0.1083	0.1119	0.1134	0.1203	0.1244	0.1295	0.1361	0.1411	0.1458	0.152	0.161	0.1747	0.1861	0.1923	0.2043	0.2179	0.2365
539	H02	Cantharidin	4.32	uM	CSM minus URA	EV	156	156	0.0759	0.0775	0.0775	0.0762	0.0786	0.0787	0.0792	0.077	0.0798	0.0804	0.0814	0.0829	0.0839	0.0865	0.0875	0.0879	0.0894	0.0916	0.0932	0.0948	0.0969	0.0992	0.1033	0.1056	0.1084	0.1112	0.1146	0.1219	0.1255	0.1316	0.1392	0.1465	0.153	0.1582	0.1684	0.1869	0.198	0.2061	0.2205	0.2335	0.2521
539	H03	Cantharidin	3.2	uM	CSM minus URA	EV	156	156	0.0766	0.0765	0.0777	0.077	0.0777	0.0782	0.0789	0.0788	0.0782	0.0807	0.0818	0.0831	0.0822	0.0845	0.0862	0.0885	0.0883	0.0915	0.093	0.0943	0.0977	0.1006	0.1017	0.1051	0.1073	0.112	0.1163	0.1208	0.1271	0.1337	0.1422	0.146	0.1531	0.1593	0.1708	0.1878	0.1972	0.2051	0.2234	0.2371	0.2581
539	H04	Cantharidin	2.4	uM	CSM minus URA	EV	156	156	0.076	0.0764	0.0763	0.0769	0.0749	0.0772	0.078	0.0787	0.0789	0.0803	0.0802	0.0808	0.0823	0.0842	0.0868	0.0849	0.0877	0.0897	0.0932	0.0941	0.0961	0.0994	0.1025	0.1055	0.1101	0.1129	0.115	0.122	0.1287	0.1341	0.1422	0.1497	0.157	0.1655	0.1768	0.1935	0.2032	0.2101	0.2338	0.2485	0.2695
539	H05	Cantharidin	1.92	uM	CSM minus URA	EV	156	156	0.0744	0.0762	0.0753	0.0773	0.0774	0.0783	0.0784	0.0788	0.0805	0.0797	0.0803	0.0826	0.083	0.0855	0.0859	0.088	0.0893	0.0902	0.0936	0.0952	0.096	0.1005	0.1048	0.1066	0.1098	0.1163	0.1194	0.1257	0.1318	0.1371	0.1438	0.1542	0.1618	0.1707	0.1835	0.1987	0.2098	0.2191	0.2437	0.2575	0.2817
539	H06	Cantharidin	1.52	uM	CSM minus URA	EV	156	156	0.0753	0.0771	0.0772	0.0772	0.0775	0.0788	0.0794	0.0796	0.0786	0.0797	0.0804	0.082	0.0838	0.0834	0.0862	0.0869	0.0885	0.091	0.0926	0.0958	0.0972	0.1019	0.1035	0.1062	0.11	0.1137	0.1175	0.1264	0.1324	0.1368	0.1484	0.1579	0.1636	0.1708	0.1876	0.2017	0.2139	0.2234	0.2483	0.2691	0.2865
539	H07	Cantharidin	1.2	uM	CSM minus URA	EV	156	156	0.0758	0.0747	0.0758	0.077	0.0781	0.0762	0.0786	0.0777	0.0773	0.0807	0.0804	0.0818	0.0831	0.0842	0.0854	0.0855	0.0882	0.0898	0.0928	0.0933	0.0961	0.1008	0.1038	0.1065	0.1095	0.1137	0.1188	0.1219	0.131	0.1365	0.1509	0.1558	0.1629	0.1734	0.1893	0.2004	0.2122	0.2213	0.2477	0.2656	0.2874
539	H08	Cantharidin	0.96	uM	CSM minus URA	EV	156	156	0.0767	0.0773	0.0771	0.0775	0.0777	0.0787	0.078	0.0788	0.0787	0.079	0.0804	0.0833	0.0832	0.0853	0.0851	0.0876	0.0911	0.0918	0.0918	0.0949	0.0966	0.1011	0.1035	0.107	0.1103	0.1163	0.1192	0.1283	0.1341	0.1391	0.1513	0.1589	0.1675	0.1798	0.1944	0.2077	0.2181	0.2289	0.2555	0.2718	0.2933
539	H09	Cantharidin	0.8	uM	CSM minus URA	EV	156	156	0.0761	0.0771	0.0774	0.0761	0.0768	0.0778	0.0775	0.0767	0.0795	0.0795	0.0796	0.0817	0.081	0.0837	0.0836	0.0873	0.0884	0.0901	0.0919	0.0941	0.0959	0.0986	0.1028	0.1058	0.1077	0.1154	0.1164	0.1253	0.1282	0.1361	0.146	0.1552	0.1635	0.177	0.1878	0.2033	0.2151	0.2259	0.2529	0.2668	0.288
539	H10	Cantharidin	0.624	uM	CSM minus URA	EV	156	156	0.0759	0.0764	0.0768	0.0768	0.0769	0.0781	0.0776	0.079	0.0787	0.0796	0.0792	0.0819	0.0827	0.0839	0.0852	0.0857	0.0895	0.0891	0.0919	0.0941	0.0964	0.1012	0.1023	0.1063	0.1082	0.1144	0.1167	0.1242	0.1306	0.1369	0.1485	0.1585	0.1636	0.1784	0.1901	0.2039	0.2184	0.2291	0.2542	0.2704	0.2904
539	H11	Cantharidin	0.5	uM	CSM minus URA	EV	156	156	0.0756	0.0741	0.0769	0.0773	0.0768	0.0775	0.0782	0.0781	0.0772	0.0789	0.0795	0.0824	0.0828	0.0829	0.0854	0.0865	0.0885	0.0903	0.0921	0.0923	0.0969	0.0986	0.1032	0.1066	0.1097	0.1146	0.1174	0.124	0.1324	0.14	0.1504	0.1598	0.168	0.1814	0.1944	0.2108	0.2252	0.2329	0.2584	0.2748	0.2938
539	H12		NA		CSM minus URA	EV	156	156	0.0779	0.0787	0.0787	0.0794	0.0767	0.0796	0.0789	0.079	0.08	0.0811	0.0812	0.0829	0.0832	0.0857	0.0857	0.0878	0.0893	0.0905	0.0912	0.0929	0.0956	0.1005	0.1011	0.1054	0.1075	0.1121	0.1164	0.1245	0.1305	0.1399	0.1501	0.1608	0.165	0.1819	0.1953	0.2105	0.2283	0.2411	0.2638	0.2754	0.2931
[truncated: 115 more columns]

## Sheet: SEC14_RelG
Plate	Plate	Well	Drug	Concentration	Unit	Media	Strain	Analyzed number of reads	Total number of reads	AUC	Baseline corrected	Reference	Relative Growth
540	540	A01	4130-1276	12.48	uM	CSM minus URA	P5-SEC14 + ATC	156	156	3.7927	Y	H12	-0.9478
540	540	A02	4130-1276	8.2	uM	CSM minus URA	P5-SEC14 + ATC	156	156	8.4329	Y	H12	-0.884
540	540	A03	4130-1276	5.36	uM	CSM minus URA	P5-SEC14 + ATC	156	156	10.9181	Y	H12	-0.8498
540	540	A04	4130-1276	3.52	uM	CSM minus URA	P5-SEC14 + ATC	156	156	13.7634	Y	H12	-0.8107
540	540	A05	4130-1276	2.84	uM	CSM minus URA	P5-SEC14 + ATC	156	156	15.4841	Y	H12	-0.787
540	540	A06	4130-1276	2.28	uM	CSM minus URA	P5-SEC14 + ATC	156	156	13.83	Y	H12	-0.8098
540	540	A07	4130-1276	1.84	uM	CSM minus URA	P5-SEC14 + ATC	156	156	13.9656	Y	H12	-0.8079
540	540	A08	4130-1276	1.48	uM	CSM minus URA	P5-SEC14 + ATC	156	156	17.5903	Y	H12	-0.7581
540	540	A09	4130-1276	1.2	uM	CSM minus URA	P5-SEC14 + ATC	156	156	18.4716	Y	H12	-0.7459
540	540	A10	4130-1276	0.96	uM	CSM minus URA	P5-SEC14 + ATC	156	156	21.7746	Y	H12	-0.7005
540	540	A11	4130-1276	0.76	uM	CSM minus URA	P5-SEC14 + ATC	156	156	23.1958	Y	H12	-0.681
540	540	A12		NA		CSM minus URA	P5-SEC14 + ATC	156	156	45.3601	Y	H12	-0.3761
540	540	B01	4130-1276	0.64	uM	CSM minus URA	P5-SEC14 + ATC	156	156	31.6043	Y	H12	-0.5653
540	540	B02	4130-1276	0.52	uM	CSM minus URA	P5-SEC14 + ATC	156	156	28.7388	Y	H12	-0.6047
540	540	B03	4130-1276	0.4	uM	CSM minus URA	P5-SEC14 + ATC	156	156	33.3782	Y	H12	-0.5409
540	540	B04	4130-1276	0.33	uM	CSM minus URA	P5-SEC14 + ATC	156	156	35.0565	Y	H12	-0.5178
540	540	B05	4130-1276	0.266	uM	CSM minus URA	P5-SEC14 + ATC	156	156	34.5769	Y	H12	-0.5244
540	540	B06	4130-1276	0.214	uM	CSM minus URA	P5-SEC14 + ATC	156	156	37.4043	Y	H12	-0.4855
540	540	B07	4130-1276	0.174	uM	CSM minus URA	P5-SEC14 + ATC	156	156	33.4677	Y	H12	-0.5397
540	540	B08	4130-1276	0.14	uM	CSM minus URA	P5-SEC14 + ATC	156	156	41.6736	Y	H12	-0.4268
540	540	B09	4130-1276	0.1	uM	CSM minus URA	P5-SEC14 + ATC	156	156	40.8142	Y	H12	-0.4386
540	540	B10	4130-1276	0.07	uM	CSM minus URA	P5-SEC14 + ATC	156	156	41.5131	Y	H12	-0.429
540	540	B11	4130-1276	0.05	uM	CSM minus URA	P5-SEC14 + ATC	156	156	42.9295	Y	H12	-0.4095
540	540	B12		NA		CSM minus URA	P5-SEC14 + ATC	156	156	46.13	Y	H12	-0.3655
540	540	C01	4130-1276	12.48	uM	CSM minus URA	EV + ATC	156	156	19.3095	Y	H12	-0.7344
540	540	C02	4130-1276	8.2	uM	CSM minus URA	EV + ATC	156	156	27.47	Y	H12	-0.6222
540	540	C03	4130-1276	5.36	uM	CSM minus URA	EV + ATC	156	156	38.3748	Y	H12	-0.4722
540	540	C04	4130-1276	3.52	uM	CSM minus URA	EV + ATC	156	156	51.8481	Y	H12	-0.2869
540	540	C05	4130-1276	2.84	uM	CSM minus URA	EV + ATC	156	156	56.9522	Y	H12	-0.2167
540	540	C06	4130-1276	2.28	uM	CSM minus URA	EV + ATC	156	156	62.3881	Y	H12	-0.1419
540	540	C07	4130-1276	1.84	uM	CSM minus URA	EV + ATC	156	156	65.1279	Y	H12	-0.1042
540	540	C08	4130-1276	1.48	uM	CSM minus URA	EV + ATC	156	156	67.9591	Y	H12	-0.0653
540	540	C09	4130-1276	1.2	uM	CSM minus URA	EV + ATC	156	156	69.9873	Y	H12	-0.0374
540	540	C10	4130-1276	0.96	uM	CSM minus URA	EV + ATC	156	156	71.0445	Y	H12	-0.0228
540	540	C11	4130-1276	0.76	uM	CSM minus URA	EV + ATC	156	156	72.1243	Y	H12	-0.008
540	540	C12		NA		CSM minus URA	EV + ATC	156	156	72.8086	Y	H12	0.0014
540	540	D01	4130-1276	0.64	uM	CSM minus URA	EV + ATC	156	156	70.3189	Y	H12	-0.0328
540	540	D02	4130-1276	0.52	uM	CSM minus URA	EV + ATC	156	156	74.668	Y	H12	0.027
540	540	D03	4130-1276	0.4	uM	CSM minus URA	EV + ATC	156	156	72.9781	Y	H12	0.0038
540	540	D04	4130-1276	0.33	uM	CSM minus URA	EV + ATC	156	156	72.8363	Y	H12	0.0018
540	540	D05	4130-1276	0.266	uM	CSM minus URA	EV + ATC	156	156	72.8998	Y	H12	0.0027
540	540	D06	4130-1276	0.214	uM	CSM minus URA	EV + ATC	156	156	72.8359	Y	H12	0.0018
540	540	D07	4130-1276	0.174	uM	CSM minus URA	EV + ATC	156	156	72.4983	Y	H12	-0.0028
540	540	D08	4130-1276	0.14	uM	CSM minus URA	EV + ATC	156	156	72.6382	Y	H12	-0.0009
540	540	D09	4130-1276	0.1	uM	CSM minus URA	EV + ATC	156	156	72.2677	Y	H12	-0.006
540	540	D10	4130-1276	0.07	uM	CSM minus URA	EV + ATC	156	156	72.0498	Y	H12	-0.009
540	540	D11	4130-1276	0.05	uM	CSM minus URA	EV + ATC	156	156	72.2188	Y	H12	-0.0067
540	540	D12		NA		CSM minus URA	EV + ATC	156	156	71.243	Y	H12	-0.0201
540	540	E01	4130-1276	12.48	uM	CSM minus URA	P5-SEC14	156	156	15.6505	Y	H12	-0.7847
540	540	E02	4130-1276	8.2	uM	CSM minus URA	P5-SEC14	156	156	34.3104	Y	H12	-0.5281
540	540	E03	4130-1276	5.36	uM	CSM minus URA	P5-SEC14	156	156	48.9322	Y	H12	-0.327
540	540	E04	4130-1276	3.52	uM	CSM minus URA	P5-SEC14	156	156	61.3821	Y	H12	-0.1557
540	540	E05	4130-1276	2.84	uM	CSM minus URA	P5-SEC14	156	156	66.6455	Y	H12	-0.0833
540	540	E06	4130-1276	2.28	uM	CSM minus URA	P5-SEC14	156	156	68.182	Y	H12	-0.0622
540	540	E07	4130-1276	1.84	uM	CSM minus URA	P5-SEC14	156	156	70.0149	Y	H12	-0.037
540	540	E08	4130-1276	1.48	uM	CSM minus URA	P5-SEC14	156	156	70.5776	Y	H12	-0.0293
540	540	E09	4130-1276	1.2	uM	CSM minus URA	P5-SEC14	156	156	67.0226	Y	H12	-0.0782
540	540	E10	4130-1276	0.96	uM	CSM minus URA	P5-SEC14	156	156	73.6877	Y	H12	0.0135
540	540	E11	4130-1276	0.76	uM	CSM minus URA	P5-SEC14	156	156	73.694	Y	H12	0.0136
540	540	E12		NA		CSM minus URA	P5-SEC14	156	156	73.7889	Y	H12	0.0149
540	540	F01	4130-1276	0.64	uM	CSM minus URA	P5-SEC14	156	156	74.6795	Y	H12	0.0272
540	540	F02	4130-1276	0.52	uM	CSM minus URA	P5-SEC14	156	156	75.7738	Y	H12	0.0422
540	540	F03	4130-1276	0.4	uM	CSM minus URA	P5-SEC14	156	156	74.189	Y	H12	0.0204
540	540	F04	4130-1276	0.33	uM	CSM minus URA	P5-SEC14	156	156	69.1237	Y	H12	-0.0493
540	540	F05	4130-1276	0.266	uM	CSM minus URA	P5-SEC14	156	156	67.9739	Y	H12	-0.0651
540	540	F06	4130-1276	0.214	uM	CSM minus URA	P5-SEC14	156	156	74.9838	Y	H12	0.0313
540	540	F07	4130-1276	0.174	uM	CSM minus URA	P5-SEC14	156	156	73.6996	Y	H12	0.0137
540	540	F08	4130-1276	0.14	uM	CSM minus URA	P5-SEC14	156	156	75.4349	Y	H12	0.0375
540	540	F09	4130-1276	0.1	uM	CSM minus URA	P5-SEC14	156	156	74.8952	Y	H12	0.0301
540	540	F10	4130-1276	0.07	uM	CSM minus URA	P5-SEC14	156	156	73.92	Y	H12	0.0167
540	540	F11	4130-1276	0.05	uM	CSM minus URA	P5-SEC14	156	156	73.37	Y	H12	0.0091
540	540	F12		NA		CSM minus URA	P5-SEC14	156	156	72.2609	Y	H12	-0.0061
540	540	G01	4130-1276	12.48	uM	CSM minus URA	EV	156	156	18.8806	Y	H12	-0.7403
540	540	G02	4130-1276	8.2	uM	CSM minus URA	EV	156	156	30.1331	Y	H12	-0.5855
540	540	G03	4130-1276	5.36	uM	CSM minus URA	EV	156	156	41.4397	Y	H12	-0.43
540	540	G04	4130-1276	3.52	uM	CSM minus URA	EV	156	156	55.2422	Y	H12	-0.2402
540	540	G05	4130-1276	2.84	uM	CSM minus URA	EV	156	156	60.0256	Y	H12	-0.1744
540	540	G06	4130-1276	2.28	uM	CSM minus URA	EV	156	156	64.3988	Y	H12	-0.1142
540	540	G07	4130-1276	1.84	uM	CSM minus URA	EV	156	156	67.5602	Y	H12	-0.0708
540	540	G08	4130-1276	1.48	uM	CSM minus URA	EV	156	156	70.018	Y	H12	-0.037
540	540	G09	4130-1276	1.2	uM	CSM minus URA	EV	156	156	71.3158	Y	H12	-0.0191
540	540	G10	4130-1276	0.96	uM	CSM minus URA	EV	156	156	71.8826	Y	H12	-0.0113
540	540	G11	4130-1276	0.76	uM	CSM minus URA	EV	156	156	72.5672	Y	H12	-0.0019
540	540	G12		NA		CSM minus URA	EV	156	156	73.3206	Y	H12	0.0085
540	540	H01	4130-1276	0.64	uM	CSM minus URA	EV	156	156	72.0271	Y	H12	-0.0093
540	540	H02	4130-1276	0.52	uM	CSM minus URA	EV	156	156	74.2078	Y	H12	0.0207
540	540	H03	4130-1276	0.4	uM	CSM minus URA	EV	156	156	73.9067	Y	H12	0.0165
540	540	H04	4130-1276	0.33	uM	CSM minus URA	EV	156	156	74.2674	Y	H12	0.0215
540	540	H05	4130-1276	0.266	uM	CSM minus URA	EV	156	156	74.1507	Y	H12	0.0199
540	540	H06	4130-1276	0.214	uM	CSM minus URA	EV	156	156	73.796	Y	H12	0.015
540	540	H07	4130-1276	0.174	uM	CSM minus URA	EV	156	156	73.4426	Y	H12	0.0101
540	540	H08	4130-1276	0.14	uM	CSM minus URA	EV	156	156	74.3929	Y	H12	0.0232
540	540	H09	4130-1276	0.1	uM	CSM minus URA	EV	156	156	73.2421	Y	H12	0.0074
540	540	H10	4130-1276	0.07	uM	CSM minus URA	EV	156	156	74.0997	Y	H12	0.0192
540	540	H11	4130-1276	0.05	uM	CSM minus URA	EV	156	156	74.8616	Y	H12	0.0297
540	540	H12		NA		CSM minus URA	EV	156	156	72.705	Y	H12	0

## Sheet: SEC14_ODs
Plate	Well	Drug	Concentration	Unit	Media	Strain	Analyzed number of reads	Total number of reads	Cycle 1	Cycle 2	Cycle 3	Cycle 4	Cycle 5	Cycle 6	Cycle 7	Cycle 8	Cycle 9	Cycle 10	Cycle 11	Cycle 12	Cycle 13	Cycle 14	Cycle 15	Cycle 16	Cycle 17	Cycle 18	Cycle 19	Cycle 20	Cycle 21	Cycle 22	Cycle 23	Cycle 24	Cycle 25	Cycle 26	Cycle 27	Cycle 28	Cycle 29	Cycle 30	Cycle 31	Cycle 32	Cycle 33	Cycle 34	Cycle 35	Cycle 36	Cycle 37	Cycle 38	Cycle 39	Cycle 40	Cycle 41
540	A01	4130-1276	12.48	uM	CSM minus URA	SEC14 + ATC	156	156	0.0788	0.0805	0.0802	0.0802	0.0796	0.0788	0.0793	0.0808	0.0808	0.0808	0.0813	0.0798	0.0801	0.081	0.0812	0.0798	0.0806	0.082	0.0834	0.0822	0.0835	0.0837	0.0834	0.0842	0.0846	0.084	0.0861	0.0856	0.0862	0.0852	0.0863	0.087	0.0865	0.086	0.0859	0.0858	0.0873	0.0886	0.0897	0.0879	0.0901
540	A02	4130-1276	8.2	uM	CSM minus URA	SEC14 + ATC	156	156	0.0757	0.0762	0.0768	0.0768	0.077	0.0766	0.0768	0.0764	0.0758	0.0784	0.0756	0.077	0.0793	0.0771	0.0784	0.079	0.077	0.08	0.0782	0.0803	0.0807	0.0815	0.0811	0.0829	0.0826	0.0853	0.0849	0.0845	0.084	0.0852	0.0864	0.0882	0.0867	0.0858	0.0876	0.0891	0.0883	0.089	0.0921	0.09	0.0927
540	A03	4130-1276	5.36	uM	CSM minus URA	SEC14 + ATC	156	156	0.0771	0.0778	0.0785	0.0781	0.0792	0.0768	0.0796	0.0795	0.0783	0.0768	0.0781	0.0783	0.0805	0.0799	0.0786	0.0785	0.0801	0.0807	0.0811	0.0829	0.0826	0.0845	0.0853	0.0875	0.0866	0.0869	0.0876	0.0879	0.0889	0.0887	0.09	0.094	0.0919	0.0947	0.0938	0.0957	0.0964	0.0973	0.0991	0.0979	0.1003
540	A04	4130-1276	3.52	uM	CSM minus URA	SEC14 + ATC	156	156	0.0774	0.0763	0.0764	0.0766	0.076	0.0773	0.0769	0.0766	0.0776	0.0779	0.0775	0.0774	0.0791	0.0777	0.0782	0.0817	0.0795	0.0799	0.0825	0.0813	0.0833	0.0829	0.084	0.0868	0.0894	0.0894	0.0899	0.0918	0.094	0.0934	0.0936	0.0962	0.0963	0.0978	0.1032	0.1033	0.1021	0.105	0.1045	0.1072	0.1094
540	A05	4130-1276	2.84	uM	CSM minus URA	SEC14 + ATC	156	156	0.0765	0.0797	0.0787	0.0775	0.0789	0.0772	0.0769	0.0785	0.0779	0.0779	0.078	0.0766	0.0797	0.079	0.0803	0.0809	0.0828	0.0812	0.0856	0.0847	0.086	0.0851	0.0884	0.0888	0.0878	0.0904	0.0928	0.0922	0.0934	0.0956	0.0972	0.0991	0.0995	0.1007	0.1052	0.104	0.1072	0.1075	0.1083	0.1103	0.1132
540	A06	4130-1276	2.28	uM	CSM minus URA	SEC14 + ATC	156	156	0.0778	0.0764	0.0801	0.0784	0.0772	0.0844	0.078	0.0788	0.08	0.0774	0.0776	0.0794	0.0857	0.0809	0.0803	0.0817	0.0821	0.0821	0.0851	0.0845	0.0852	0.0873	0.09	0.0887	0.0904	0.0935	0.0943	0.0955	0.0969	0.0979	0.0986	0.1014	0.1026	0.1056	0.1068	0.109	0.1094	0.1113	0.1118	0.1155	0.1158
540	A07	4130-1276	1.84	uM	CSM minus URA	SEC14 + ATC	156	156	0.0751	0.0751	0.0753	0.0762	0.076	0.0748	0.0746	0.0764	0.0765	0.0754	0.0773	0.0752	0.0769	0.0771	0.079	0.0785	0.0786	0.079	0.0797	0.0795	0.0824	0.0814	0.0844	0.0861	0.0871	0.0893	0.0884	0.0908	0.0901	0.094	0.0936	0.0964	0.098	0.0986	0.1017	0.1013	0.1054	0.1039	0.1086	0.1106	0.1154
540	A08	4130-1276	1.48	uM	CSM minus URA	SEC14 + ATC	156	156	0.0771	0.0766	0.0782	0.0789	0.0758	0.0771	0.0775	0.0786	0.0757	0.0777	0.0774	0.0785	0.0797	0.0797	0.0795	0.0785	0.0799	0.0805	0.0819	0.0828	0.0854	0.0878	0.0889	0.0899	0.0902	0.0946	0.0953	0.095	0.0983	0.1006	0.1039	0.1057	0.1068	0.11	0.1114	0.1162	0.1183	0.1202	0.1195	0.1247	0.1271
540	A09	4130-1276	1.2	uM	CSM minus URA	SEC14 + ATC	156	156	0.0748	0.0751	0.0762	0.0754	0.0741	0.0751	0.0755	0.0752	0.0769	0.0755	0.0778	0.0778	0.0775	0.0778	0.0777	0.0769	0.0794	0.0802	0.0815	0.0801	0.0823	0.0854	0.085	0.0869	0.0886	0.0903	0.0923	0.0942	0.0963	0.0997	0.1014	0.1042	0.1045	0.1079	0.1101	0.1133	0.1156	0.1176	0.1335	0.12	0.1296
540	A10	4130-1276	0.96	uM	CSM minus URA	SEC14 + ATC	156	156	0.0752	0.0754	0.0763	0.0762	0.0754	0.0747	0.0754	0.0776	0.0772	0.0775	0.0775	0.0765	0.0774	0.0783	0.0789	0.0789	0.0805	0.0807	0.0805	0.0824	0.0848	0.0843	0.0859	0.0891	0.0905	0.0903	0.0937	0.096	0.098	0.1019	0.1043	0.1052	0.1088	0.1128	0.1179	0.1208	0.1223	0.1226	0.126	0.1309	0.1339
540	A11	4130-1276	0.76	uM	CSM minus URA	SEC14 + ATC	156	156	0.0772	0.0772	0.0772	0.0778	0.0766	0.0794	0.0767	0.0762	0.0779	0.078	0.0779	0.0792	0.0781	0.0813	0.0791	0.0799	0.0794	0.0819	0.0812	0.0823	0.0839	0.085	0.0864	0.0888	0.091	0.0945	0.0947	0.0949	0.0994	0.1023	0.1052	0.107	0.1097	0.1118	0.1176	0.1221	0.1233	0.1272	0.1387	0.1323	0.1395
540	A12		NA		CSM minus URA	SEC14 + ATC	156	156	0.0792	0.0787	0.0815	0.0816	0.079	0.0803	0.082	0.0788	0.0827	0.0832	0.082	0.0794	0.0799	0.082	0.0808	0.0825	0.0838	0.085	0.0842	0.087	0.0887	0.0903	0.0908	0.0935	0.0965	0.1001	0.0983	0.1036	0.1084	0.1072	0.1135	0.1173	0.1207	0.1252	0.1346	0.1452	0.151	0.1554	0.1605	0.1715	0.1822
540	B01	4130-1276	0.64	uM	CSM minus URA	SEC14 + ATC	156	156	0.0777	0.0786	0.0777	0.0785	0.0782	0.0787	0.0775	0.078	0.08	0.0785	0.0792	0.0807	0.0801	0.0796	0.0805	0.0831	0.0819	0.0854	0.0853	0.0847	0.0887	0.0876	0.0914	0.0935	0.0948	0.0991	0.0994	0.1031	0.1047	0.1075	0.1118	0.1168	0.1218	0.1237	0.1286	0.1345	0.1411	0.1433	0.1472	0.1533	0.1581
540	B02	4130-1276	0.52	uM	CSM minus URA	SEC14 + ATC	156	156	0.0865	0.0792	0.0819	0.0792	0.0802	0.0798	0.0795	0.0796	0.0816	0.0773	0.0797	0.0807	0.0793	0.0822	0.0802	0.0803	0.0817	0.0805	0.0827	0.0885	0.0852	0.0879	0.0905	0.0901	0.0949	0.0945	0.0954	0.1017	0.1069	0.1056	0.1101	0.1152	0.1205	0.1208	0.1276	0.1392	0.1481	0.1448	0.1459	0.148	0.1529
540	B03	4130-1276	0.4	uM	CSM minus URA	SEC14 + ATC	156	156	0.0773	0.0814	0.0799	0.0802	0.0788	0.0802	0.0801	0.081	0.0789	0.0809	0.0801	0.081	0.082	0.0823	0.0819	0.0835	0.0821	0.0849	0.084	0.0862	0.0898	0.0895	0.0924	0.0952	0.0942	0.0984	0.099	0.1044	0.1043	0.1105	0.113	0.1193	0.124	0.1317	0.1362	0.1451	0.1491	0.1493	0.1562	0.1632	0.1674
540	B04	4130-1276	0.33	uM	CSM minus URA	SEC14 + ATC	156	156	0.0793	0.0781	0.0793	0.0796	0.0773	0.0791	0.0786	0.0783	0.0791	0.0792	0.0798	0.0798	0.0814	0.0824	0.0818	0.0837	0.0833	0.0848	0.0857	0.0869	0.0885	0.0903	0.0915	0.094	0.0951	0.0977	0.0991	0.1046	0.1078	0.1108	0.1167	0.123	0.1246	0.1289	0.1356	0.1429	0.1513	0.1526	0.1615	0.1687	0.1806
540	B05	4130-1276	0.266	uM	CSM minus URA	SEC14 + ATC	156	156	0.0793	0.0858	0.0849	0.0876	0.0864	0.0862	0.0855	0.0865	0.0883	0.0856	0.0837	0.0822	0.0889	0.0848	0.0879	0.0923	0.0876	0.0914	0.0885	0.0922	0.0927	0.0936	0.0986	0.0963	0.0962	0.1015	0.1045	0.1062	0.1106	0.116	0.1206	0.1213	0.1259	0.1339	0.1376	0.1466	0.1497	0.1535	0.157	0.1646	0.1748
540	B06	4130-1276	0.214	uM	CSM minus URA	SEC14 + ATC	156	156	0.0769	0.078	0.0784	0.0795	0.0771	0.0804	0.0792	0.0801	0.0796	0.0783	0.0792	0.0804	0.0803	0.0804	0.0802	0.0815	0.0824	0.0844	0.085	0.0898	0.0883	0.0881	0.0903	0.0934	0.0972	0.0986	0.0987	0.1028	0.1048	0.1132	0.1173	0.1169	0.1209	0.1272	0.1333	0.1542	0.1455	0.1609	0.164	0.1722	0.1743
540	B07	4130-1276	0.174	uM	CSM minus URA	SEC14 + ATC	156	156	0.0849	0.0828	0.0851	0.0823	0.0818	0.0803	0.0808	0.0823	0.0825	0.0823	0.0805	0.0816	0.0823	0.0799	0.083	0.0825	0.085	0.0834	0.0857	0.086	0.0874	0.089	0.0905	0.0904	0.0947	0.0973	0.0962	0.1028	0.1025	0.1057	0.107	0.1148	0.1181	0.1248	0.1306	0.1329	0.1396	0.142	0.15	0.1556	0.1717
540	B08	4130-1276	0.14	uM	CSM minus URA	SEC14 + ATC	156	156	0.0764	0.0764	0.0792	0.0796	0.0792	0.0812	0.08	0.0787	0.0788	0.0802	0.0829	0.0813	0.0825	0.0825	0.0822	0.0846	0.0857	0.0851	0.0873	0.0883	0.0919	0.0936	0.0963	0.1011	0.0998	0.1002	0.1039	0.1068	0.1092	0.1155	0.1188	0.1245	0.1275	0.1345	0.1413	0.1467	0.1531	0.1623	0.1685	0.1786	0.1877
540	B09	4130-1276	0.1	uM	CSM minus URA	SEC14 + ATC	156	156	0.0799	0.079	0.0808	0.0792	0.0806	0.0798	0.08	0.0813	0.081	0.0802	0.0813	0.0815	0.0823	0.08	0.0832	0.0823	0.084	0.0837	0.0863	0.089	0.0881	0.089	0.0901	0.0936	0.0964	0.0983	0.1017	0.1017	0.1067	0.109	0.1125	0.1186	0.1198	0.1271	0.138	0.1483	0.1536	0.1563	0.1593	0.1682	0.1779
540	B10	4130-1276	0.07	uM	CSM minus URA	SEC14 + ATC	156	156	0.0789	0.0809	0.081	0.0838	0.0825	0.0869	0.0823	0.0836	0.0832	0.0863	0.0854	0.085	0.0861	0.0853	0.084	0.0882	0.0897	0.0894	0.0872	0.0926	0.0948	0.0914	0.0967	0.0965	0.0979	0.1045	0.1044	0.106	0.1093	0.114	0.1168	0.1221	0.1253	0.1306	0.1368	0.15	0.1508	0.1541	0.1621	0.1719	0.1789
540	B11	4130-1276	0.05	uM	CSM minus URA	SEC14 + ATC	156	156	0.0796	0.0806	0.08	0.0796	0.0779	0.08	0.08	0.0813	0.081	0.0802	0.0818	0.0815	0.0834	0.0849	0.083	0.086	0.083	0.0856	0.0896	0.0872	0.0879	0.0892	0.0925	0.0946	0.0963	0.0972	0.0984	0.1034	0.1044	0.1081	0.1122	0.1172	0.1218	0.1263	0.1323	0.143	0.1466	0.1533	0.1633	0.17	0.1779
540	B12		NA		CSM minus URA	SEC14 + ATC	156	156	0.0765	0.079	0.0796	0.0787	0.078	0.0805	0.0808	0.078	0.0794	0.0804	0.0804	0.0824	0.0821	0.0812	0.0807	0.0828	0.0828	0.0846	0.0833	0.0874	0.0885	0.0887	0.0916	0.0932	0.0976	0.0978	0.1005	0.102	0.1082	0.1103	0.1105	0.1162	0.1245	0.122	0.133	0.1388	0.1428	0.1532	0.1588	0.1655	0.1805
540	C01	4130-1276	12.48	uM	CSM minus URA	EV + ATC	156	156	0.0829	0.0824	0.0815	0.0831	0.0831	0.0849	0.0854	0.084	0.086	0.0856	0.0846	0.0857	0.0854	0.086	0.0868	0.0882	0.0897	0.0894	0.0902	0.0918	0.0929	0.094	0.0959	0.0988	0.0999	0.1011	0.1022	0.1036	0.105	0.1056	0.1068	0.1115	0.1115	0.1113	0.117	0.1196	0.1212	0.1238	0.1239	0.1262	0.1308
540	C02	4130-1276	8.2	uM	CSM minus URA	EV + ATC	156	156	0.0784	0.0784	0.0812	0.0793	0.0791	0.0789	0.0807	0.0801	0.0797	0.0813	0.0833	0.0819	0.0826	0.0833	0.0836	0.0864	0.0852	0.0876	0.0879	0.0898	0.0924	0.0926	0.0954	0.0975	0.0972	0.1016	0.101	0.1042	0.1073	0.1096	0.1125	0.117	0.121	0.123	0.1288	0.1356	0.1343	0.1393	0.1426	0.1468	0.1526
540	C03	4130-1276	5.36	uM	CSM minus URA	EV + ATC	156	156	0.0776	0.0794	0.0798	0.0807	0.0788	0.079	0.0812	0.0796	0.0804	0.0809	0.0834	0.082	0.0839	0.0834	0.0856	0.0856	0.0875	0.0889	0.0914	0.0906	0.0945	0.0955	0.0989	0.1011	0.1031	0.1067	0.1103	0.1108	0.1176	0.1202	0.1254	0.1313	0.1373	0.1413	0.1476	0.1572	0.1636	0.1717	0.1745	0.2046	0.1975
540	C04	4130-1276	3.52	uM	CSM minus URA	EV + ATC	156	156	0.0801	0.0791	0.0832	0.0796	0.079	0.0821	0.0816	0.0831	0.0835	0.0828	0.084	0.0853	0.0826	0.0851	0.0871	0.0873	0.0886	0.0899	0.0932	0.0944	0.0999	0.0982	0.1022	0.1048	0.1083	0.113	0.1167	0.1203	0.126	0.1294	0.136	0.1416	0.1496	0.1551	0.1668	0.1785	0.1871	0.1967	0.2041	0.2183	0.2308
540	C05	4130-1276	2.84	uM	CSM minus URA	EV + ATC	156	156	0.0786	0.0802	0.0811	0.08	0.0789	0.0825	0.0798	0.0814	0.0822	0.083	0.0842	0.0846	0.084	0.0846	0.0869	0.0876	0.0888	0.0895	0.0922	0.0944	0.0965	0.0983	0.1007	0.1049	0.108	0.112	0.1165	0.1182	0.1248	0.1312	0.1378	0.1454	0.1589	0.161	0.1705	0.1788	0.1911	0.1998	0.2106	0.2237	0.2374
540	C06	4130-1276	2.28	uM	CSM minus URA	EV + ATC	156	156	0.0767	0.0799	0.0794	0.0798	0.0792	0.0804	0.0807	0.0788	0.0809	0.0803	0.0828	0.0833	0.0839	0.085	0.0861	0.0862	0.0873	0.0908	0.0926	0.0928	0.0953	0.0987	0.101	0.1033	0.1077	0.1128	0.1156	0.1211	0.1274	0.1322	0.1393	0.1483	0.1539	0.163	0.1751	0.1874	0.1973	0.2055	0.2197	0.2312	0.2447
540	C07	4130-1276	1.84	uM	CSM minus URA	EV + ATC	156	156	0.0766	0.0778	0.0785	0.0797	0.0793	0.0805	0.0811	0.0791	0.0828	0.0802	0.0815	0.0829	0.0826	0.0841	0.0853	0.0859	0.0873	0.0889	0.0901	0.0935	0.0942	0.0983	0.1003	0.1036	0.1076	0.1097	0.1156	0.119	0.1258	0.1319	0.1389	0.1468	0.1554	0.1641	0.174	0.1871	0.1983	0.2065	0.2219	0.2338	0.2469
540	C08	4130-1276	1.48	uM	CSM minus URA	EV + ATC	156	156	0.0779	0.0779	0.0792	0.0815	0.0782	0.0809	0.0789	0.0801	0.0812	0.0825	0.0805	0.0823	0.0836	0.0843	0.0846	0.0867	0.0878	0.0901	0.0899	0.0924	0.0954	0.0987	0.1023	0.1051	0.107	0.1109	0.1171	0.1212	0.1288	0.1325	0.14	0.1452	0.1601	0.1635	0.1761	0.1877	0.1997	0.2112	0.2219	0.238	0.2501
540	C09	4130-1276	1.2	uM	CSM minus URA	EV + ATC	156	156	0.0774	0.0766	0.0772	0.0788	0.0782	0.08	0.0797	0.0801	0.0803	0.0817	0.0816	0.0828	0.0832	0.0834	0.0862	0.0867	0.0852	0.0888	0.0914	0.0925	0.0945	0.097	0.0994	0.1041	0.1055	0.1105	0.1157	0.1199	0.1248	0.1317	0.1374	0.1483	0.1678	0.1649	0.1769	0.1899	0.2044	0.2139	0.2243	0.2407	0.2535
540	C10	4130-1276	0.96	uM	CSM minus URA	EV + ATC	156	156	0.0776	0.08	0.0789	0.0797	0.0789	0.0792	0.0802	0.0801	0.0803	0.0817	0.0825	0.083	0.0847	0.0858	0.0873	0.0882	0.087	0.0913	0.0926	0.0941	0.097	0.1008	0.1019	0.1047	0.1092	0.1127	0.119	0.1206	0.1293	0.1364	0.1449	0.1493	0.1657	0.1685	0.1803	0.1932	0.2048	0.2165	0.2273	0.2457	0.2569
540	C11	4130-1276	0.76	uM	CSM minus URA	EV + ATC	156	156	0.0765	0.0777	0.0783	0.0791	0.0787	0.0782	0.0779	0.0792	0.0817	0.0821	0.0822	0.0824	0.0854	0.0854	0.0859	0.0854	0.0882	0.0901	0.0933	0.0927	0.0967	0.0973	0.1025	0.1055	0.1089	0.1122	0.1161	0.1238	0.129	0.1322	0.1412	0.1619	0.1638	0.1703	0.1802	0.1924	0.2081	0.2193	0.2321	0.2472	0.2598
540	C12		NA		CSM minus URA	EV + ATC	156	156	0.0784	0.0786	0.0794	0.0806	0.0825	0.0834	0.0817	0.0812	0.0816	0.0852	0.0835	0.0828	0.0851	0.0891	0.0869	0.0885	0.0889	0.0928	0.0935	0.0968	0.0982	0.1003	0.1022	0.1068	0.1112	0.1158	0.1217	0.1231	0.1326	0.1415	0.1461	0.159	0.1699	0.174	0.1877	0.2002	0.2166	0.2283	0.2425	0.2605	0.2709
540	D01	4130-1276	0.64	uM	CSM minus URA	EV + ATC	156	156	0.0796	0.0791	0.08	0.0793	0.0795	0.0795	0.0809	0.0803	0.0811	0.08	0.083	0.0827	0.0836	0.0837	0.0854	0.0865	0.0866	0.0906	0.0917	0.093	0.0961	0.097	0.1016	0.1035	0.1072	0.1132	0.1198	0.1223	0.1259	0.1358	0.1433	0.1456	0.1579	0.1665	0.1751	0.1865	0.2001	0.2116	0.222	0.2402	0.2563
540	D02	4130-1276	0.52	uM	CSM minus URA	EV + ATC	156	156	0.0905	0.0822	0.0833	0.0815	0.0817	0.0818	0.0836	0.0854	0.0863	0.085	0.0851	0.0902	0.0883	0.0882	0.09	0.0904	0.0935	0.0962	0.0968	0.1003	0.1077	0.1058	0.1091	0.111	0.1184	0.1235	0.129	0.137	0.1393	0.1476	0.1612	0.167	0.1762	0.1856	0.1984	0.2121	0.2206	0.2352	0.247	0.2676	0.2832
540	D03	4130-1276	0.4	uM	CSM minus URA	EV + ATC	156	156	0.0827	0.0805	0.0829	0.0831	0.0829	0.083	0.0837	0.0854	0.0866	0.0852	0.0851	0.0875	0.0882	0.0894	0.0907	0.0932	0.0949	0.0924	0.0995	0.1021	0.1015	0.1058	0.1062	0.1147	0.1127	0.1216	0.1247	0.1297	0.1372	0.1455	0.1507	0.1581	0.1658	0.1712	0.189	0.1995	0.2151	0.2276	0.2398	0.255	0.2752
540	D04	4130-1276	0.33	uM	CSM minus URA	EV + ATC	156	156	0.0823	0.0834	0.0819	0.0831	0.0817	0.0832	0.0836	0.0826	0.0844	0.0856	0.0884	0.0898	0.088	0.0882	0.089	0.0897	0.0927	0.0941	0.0969	0.0999	0.0992	0.103	0.1088	0.1091	0.1158	0.1219	0.1218	0.1284	0.1344	0.1477	0.1541	0.1614	0.1685	0.1767	0.1871	0.1994	0.2129	0.2268	0.2397	0.2588	0.2744
540	D05	4130-1276	0.266	uM	CSM minus URA	EV + ATC	156	156	0.0893	0.0922	0.0915	0.0948	0.0945	0.0928	0.0936	0.0965	0.0967	0.0938	0.0955	0.0937	0.0983	0.1017	0.0968	0.0992	0.1032	0.1034	0.1045	0.1089	0.1078	0.1143	0.1198	0.1175	0.1222	0.1304	0.1325	0.1379	0.1484	0.1601	0.1737	0.167	0.1764	0.1823	0.1959	0.2064	0.2209	0.2353	0.2502	0.2676	0.2817
540	D06	4130-1276	0.214	uM	CSM minus URA	EV + ATC	156	156	0.0791	0.0796	0.0785	0.0817	0.0782	0.0822	0.0806	0.0824	0.0829	0.0849	0.0836	0.0836	0.0857	0.0862	0.0893	0.0886	0.0917	0.0914	0.0939	0.097	0.0997	0.1017	0.1073	0.1094	0.1107	0.1154	0.1197	0.1278	0.1319	0.1357	0.1431	0.1579	0.1639	0.1709	0.182	0.1969	0.2081	0.2205	0.2361	0.2528	0.2679
540	D07	4130-1276	0.174	uM	CSM minus URA	EV + ATC	156	156	0.0859	0.0846	0.0841	0.0848	0.0845	0.084	0.0834	0.0829	0.0852	0.0858	0.0873	0.0846	0.0876	0.0878	0.089	0.0895	0.0909	0.0937	0.0971	0.0972	0.1007	0.1021	0.1076	0.1091	0.1118	0.1175	0.1236	0.1304	0.1362	0.1415	0.1505	0.1555	0.1639	0.171	0.1824	0.1949	0.2081	0.2222	0.2378	0.2523	0.2676
540	D08	4130-1276	0.14	uM	CSM minus URA	EV + ATC	156	156	0.0772	0.0791	0.0792	0.081	0.081	0.0807	0.0818	0.0837	0.0855	0.0833	0.083	0.0863	0.0875	0.0858	0.087	0.0902	0.0908	0.0937	0.0954	0.0982	0.1022	0.1022	0.1045	0.1072	0.1125	0.115	0.1208	0.124	0.1308	0.1489	0.1436	0.1516	0.1626	0.1686	0.185	0.1949	0.2102	0.2216	0.2366	0.2517	0.2696
540	D09	4130-1276	0.1	uM	CSM minus URA	EV + ATC	156	156	0.0794	0.0798	0.0784	0.0798	0.0807	0.0801	0.0809	0.0825	0.0825	0.0846	0.0842	0.0842	0.0855	0.0869	0.086	0.0857	0.0907	0.0916	0.0933	0.0966	0.0997	0.1015	0.105	0.1095	0.1112	0.1173	0.1214	0.1267	0.1303	0.139	0.1456	0.1535	0.1617	0.1739	0.1855	0.1938	0.2081	0.2257	0.2378	0.2526	0.2647
540	D10	4130-1276	0.07	uM	CSM minus URA	EV + ATC	156	156	0.0786	0.0835	0.0872	0.0859	0.0869	0.087	0.0889	0.0882	0.0878	0.0856	0.0902	0.0905	0.0948	0.0933	0.0958	0.0938	0.0943	0.0962	0.101	0.0997	0.1061	0.1061	0.1131	0.1149	0.1184	0.1215	0.1263	0.1331	0.1405	0.1474	0.148	0.1831	0.1751	0.1728	0.1869	0.2033	0.2163	0.2367	0.2444	0.2589	0.2758
540	D11	4130-1276	0.05	uM	CSM minus URA	EV + ATC	156	156	0.0817	0.0805	0.0817	0.0837	0.081	0.0835	0.0827	0.0824	0.0837	0.0836	0.0882	0.0878	0.0856	0.0865	0.0907	0.0908	0.0909	0.095	0.0969	0.097	0.1005	0.1021	0.105	0.1111	0.114	0.1174	0.1263	0.1294	0.1364	0.1452	0.1473	0.1724	0.1679	0.1719	0.1853	0.2001	0.2132	0.2282	0.2407	0.2579	0.2708
540	D12		NA		CSM minus URA	EV + ATC	156	156	0.0805	0.0817	0.0805	0.0821	0.081	0.0835	0.0827	0.0832	0.0832	0.0829	0.0852	0.0871	0.0855	0.0861	0.0897	0.0894	0.0904	0.0923	0.0951	0.0979	0.0997	0.1019	0.1063	0.1118	0.113	0.1205	0.1254	0.1293	0.1341	0.1402	0.1501	0.159	0.1654	0.1754	0.1857	0.2019	0.217	0.2282	0.2426	0.2585	0.27
540	E01	4130-1276	12.48	uM	CSM minus URA	SEC14	156	156	0.0725	0.0737	0.0788	0.0774	0.0756	0.0774	0.0778	0.0773	0.0767	0.0773	0.0772	0.0778	0.0781	0.0784	0.0788	0.0775	0.0768	0.0781	0.0798	0.0797	0.08	0.0793	0.0815	0.0816	0.0821	0.0806	0.0821	0.0825	0.0838	0.0817	0.0845	0.0831	0.0849	0.087	0.0856	0.0865	0.0889	0.089	0.0909	0.0919	0.0931
540	E02	4130-1276	8.2	uM	CSM minus URA	SEC14	156	156	0.0749	0.0769	0.0757	0.0767	0.0769	0.0772	0.0769	0.0766	0.0782	0.0761	0.0773	0.0789	0.0782	0.077	0.0789	0.08	0.0804	0.0788	0.0786	0.0811	0.0818	0.0804	0.0831	0.0823	0.0838	0.0858	0.0861	0.0868	0.0873	0.0893	0.0926	0.0928	0.0936	0.0952	0.0974	0.1005	0.1021	0.1026	0.106	0.1114	0.1161
540	E03	4130-1276	5.36	uM	CSM minus URA	SEC14	156	156	0.0753	0.0756	0.0775	0.0779	0.0777	0.0773	0.076	0.0761	0.0783	0.0762	0.078	0.0784	0.0786	0.0788	0.0778	0.0795	0.0777	0.0791	0.0819	0.0839	0.0819	0.0833	0.0863	0.0861	0.0847	0.0895	0.0903	0.0934	0.0966	0.097	0.1001	0.1006	0.1056	0.1083	0.1115	0.1168	0.1183	0.1223	0.1281	0.1318	0.1403
540	E04	4130-1276	3.52	uM	CSM minus URA	SEC14	156	156	0.0763	0.0755	0.0774	0.0762	0.0764	0.0777	0.0769	0.0776	0.0781	0.0762	0.0768	0.0784	0.0777	0.0789	0.0776	0.0779	0.0818	0.0788	0.0815	0.0819	0.0838	0.0852	0.0857	0.0865	0.0896	0.0915	0.0937	0.0944	0.0989	0.1011	0.105	0.1076	0.1113	0.1153	0.12	0.1268	0.1361	0.1379	0.1431	0.1513	0.1599
540	E05	4130-1276	2.84	uM	CSM minus URA	SEC14	156	156	0.0758	0.0782	0.0766	0.0773	0.0794	0.0783	0.0777	0.079	0.079	0.0782	0.0802	0.08	0.0806	0.0794	0.0796	0.0804	0.0828	0.0827	0.0832	0.0849	0.0845	0.0856	0.0878	0.0899	0.0902	0.0934	0.0957	0.0991	0.1025	0.1028	0.1096	0.1105	0.1165	0.1212	0.1245	0.1303	0.1379	0.1453	0.1536	0.1601	0.1723
540	E06	4130-1276	2.28	uM	CSM minus URA	SEC14	156	156	0.0754	0.076	0.0768	0.0787	0.0761	0.0786	0.0762	0.0777	0.079	0.0773	0.0788	0.0787	0.0787	0.0806	0.0777	0.0805	0.0792	0.0807	0.0814	0.0822	0.0855	0.0861	0.0869	0.0878	0.0922	0.0941	0.0935	0.0958	0.1009	0.1023	0.1059	0.1117	0.1173	0.1207	0.1281	0.1323	0.1374	0.1479	0.1525	0.1598	0.173
540	E07	4130-1276	1.84	uM	CSM minus URA	SEC14	156	156	0.0775	0.0764	0.0768	0.0765	0.076	0.0776	0.077	0.0781	0.0766	0.0769	0.078	0.0792	0.0785	0.0806	0.0806	0.0799	0.0798	0.08	0.0821	0.0823	0.0849	0.0853	0.0873	0.0877	0.0903	0.0925	0.0929	0.097	0.1003	0.1029	0.1061	0.1085	0.116	0.1195	0.1269	0.1441	0.1575	0.1486	0.1623	0.1609	0.17
540	E08	4130-1276	1.48	uM	CSM minus URA	SEC14	156	156	0.0751	0.0773	0.0748	0.0766	0.08	0.0791	0.078	0.0765	0.0759	0.0763	0.0782	0.0774	0.077	0.0778	0.0779	0.0802	0.079	0.0802	0.085	0.0816	0.0834	0.0859	0.0861	0.0881	0.0899	0.0928	0.0931	0.0981	0.0986	0.1034	0.1071	0.1123	0.1157	0.1205	0.127	0.1326	0.1448	0.1557	0.1759	0.1653	0.1732
540	E09	4130-1276	1.2	uM	CSM minus URA	SEC14	156	156	0.0744	0.0744	0.0745	0.0764	0.0739	0.075	0.0747	0.0747	0.0759	0.0761	0.0759	0.0772	0.0766	0.0773	0.0758	0.0776	0.0786	0.0796	0.0798	0.0808	0.0801	0.0829	0.0839	0.0874	0.0861	0.0899	0.092	0.0927	0.0951	0.099	0.1031	0.1065	0.1092	0.1166	0.1207	0.1278	0.1313	0.1369	0.1435	0.1548	0.1605
540	E10	4130-1276	0.96	uM	CSM minus URA	SEC14	156	156	0.0761	0.0766	0.0774	0.0762	0.077	0.0784	0.078	0.0761	0.077	0.0771	0.0772	0.0787	0.0778	0.0797	0.0795	0.0797	0.0795	0.079	0.0827	0.0832	0.0846	0.0841	0.0852	0.088	0.0879	0.091	0.0944	0.0972	0.1012	0.1018	0.1066	0.1128	0.1149	0.1215	0.1251	0.133	0.1388	0.1493	0.1565	0.166	0.1769
540	E11	4130-1276	0.76	uM	CSM minus URA	SEC14	156	156	0.0758	0.0774	0.077	0.0771	0.0794	0.0784	0.0779	0.0762	0.0784	0.0768	0.0785	0.0785	0.0783	0.0802	0.079	0.0801	0.0816	0.0819	0.0822	0.0842	0.0857	0.0866	0.0875	0.0915	0.0924	0.0936	0.0961	0.0965	0.1004	0.1042	0.1104	0.1128	0.1166	0.1244	0.127	0.1349	0.1411	0.1487	0.1567	0.1656	0.1754
540	E12		NA		CSM minus URA	SEC14	156	156	0.0776	0.0816	0.0788	0.0769	0.0792	0.0788	0.0788	0.0795	0.0812	0.0786	0.0824	0.0821	0.0799	0.0831	0.0832	0.0843	0.0822	0.0843	0.0852	0.086	0.0867	0.0907	0.09	0.0926	0.093	0.0973	0.1007	0.0999	0.104	0.1074	0.1108	0.1165	0.1207	0.1295	0.1349	0.1371	0.1405	0.1482	0.1578	0.1642	0.1782
540	F01	4130-1276	0.64	uM	CSM minus URA	SEC14	156	156	0.0804	0.0775	0.0754	0.0782	0.0777	0.0768	0.0783	0.0792	0.0777	0.0806	0.0767	0.0775	0.0793	0.0793	0.0808	0.0782	0.0816	0.0818	0.0824	0.0836	0.0857	0.0875	0.086	0.0917	0.0906	0.0947	0.099	0.0992	0.106	0.1043	0.1114	0.1149	0.1186	0.1278	0.1301	0.1392	0.1444	0.1547	0.1632	0.1712	0.1795
540	F02	4130-1276	0.52	uM	CSM minus URA	SEC14	156	156	0.089	0.088	0.0801	0.085	0.0822	0.0802	0.082	0.0823	0.0821	0.0851	0.0836	0.0842	0.085	0.0821	0.0833	0.0833	0.0865	0.087	0.0861	0.0898	0.0898	0.0913	0.0932	0.0967	0.0951	0.1027	0.1045	0.1055	0.1119	0.115	0.1188	0.1251	0.1278	0.1323	0.1398	0.1479	0.1541	0.16	0.1671	0.1823	0.1959
540	F03	4130-1276	0.4	uM	CSM minus URA	SEC14	156	156	0.0797	0.0828	0.0787	0.0823	0.0812	0.0827	0.0819	0.0857	0.083	0.0811	0.0833	0.0859	0.0842	0.0838	0.0844	0.0892	0.087	0.0873	0.0896	0.092	0.0895	0.0921	0.0976	0.0996	0.099	0.1006	0.1029	0.1035	0.1049	0.1123	0.1149	0.1193	0.1222	0.1264	0.1347	0.1416	0.1475	0.1536	0.1635	0.1683	0.1806
540	F04	4130-1276	0.33	uM	CSM minus URA	SEC14	156	156	0.079	0.077	0.0788	0.0797	0.0789	0.0782	0.0786	0.0804	0.0789	0.0796	0.08	0.0801	0.0797	0.0807	0.0806	0.0803	0.0812	0.0835	0.0862	0.0836	0.0855	0.088	0.0912	0.0912	0.0957	0.0971	0.0964	0.0991	0.1022	0.1026	0.1092	0.113	0.1162	0.1211	0.1237	0.136	0.1334	0.1414	0.1487	0.1596	0.1691
540	F05	4130-1276	0.266	uM	CSM minus URA	SEC14	156	156	0.0872	0.0949	0.0918	0.094	0.0935	0.0936	0.0899	0.0912	0.0945	0.0912	0.0935	0.0929	0.0917	0.0928	0.0965	0.0921	0.0966	0.0958	0.0947	0.097	0.1001	0.1028	0.1023	0.1044	0.1027	0.1081	0.1065	0.1144	0.1156	0.1149	0.1211	0.1259	0.1262	0.1325	0.1342	0.1384	0.1472	0.1507	0.1609	0.1662	0.1763
540	F06	4130-1276	0.214	uM	CSM minus URA	SEC14	156	156	0.0818	0.0817	0.0815	0.0842	0.0824	0.0816	0.084	0.0828	0.0839	0.0836	0.0851	0.0857	0.0861	0.0855	0.0866	0.0869	0.0884	0.0892	0.089	0.0914	0.0926	0.0925	0.0945	0.0984	0.0989	0.1023	0.1034	0.104	0.1103	0.112	0.1155	0.1171	0.1223	0.1275	0.1348	0.1394	0.1444	0.1532	0.1589	0.173	0.1835
540	F07	4130-1276	0.174	uM	CSM minus URA	SEC14	156	156	0.0858	0.0836	0.0862	0.0856	0.082	0.0842	0.0814	0.0833	0.0805	0.0814	0.0829	0.0819	0.084	0.083	0.0857	0.0853	0.0875	0.0853	0.0891	0.0895	0.0902	0.092	0.0942	0.0947	0.1025	0.0982	0.1018	0.1051	0.1065	0.1093	0.1134	0.117	0.1207	0.1267	0.1289	0.1352	0.1417	0.1473	0.1561	0.1659	0.1797
540	F08	4130-1276	0.14	uM	CSM minus URA	SEC14	156	156	0.0787	0.0782	0.0795	0.0833	0.0819	0.0821	0.0827	0.0812	0.0829	0.0824	0.0843	0.0845	0.0838	0.0838	0.0878	0.0866	0.0865	0.0877	0.0876	0.0912	0.0899	0.0942	0.0932	0.0955	0.0962	0.0959	0.1035	0.1037	0.1058	0.1101	0.1143	0.1189	0.1221	0.1232	0.1299	0.1354	0.142	0.1509	0.1568	0.1681	0.1813
540	F09	4130-1276	0.1	uM	CSM minus URA	SEC14	156	156	0.0805	0.0807	0.0784	0.0798	0.0804	0.08	0.0804	0.0814	0.0827	0.0823	0.0822	0.0825	0.0835	0.084	0.0848	0.0856	0.0843	0.0865	0.0872	0.0893	0.089	0.0932	0.0924	0.0947	0.0951	0.0985	0.1004	0.1032	0.1071	0.11	0.1146	0.1184	0.1226	0.1254	0.1311	0.1356	0.145	0.1518	0.16	0.1737	0.1808
540	F10	4130-1276	0.07	uM	CSM minus URA	SEC14	156	156	0.082	0.0863	0.0907	0.0899	0.0918	0.0876	0.0884	0.0849	0.0907	0.0892	0.0907	0.0933	0.0911	0.09	0.09	0.0918	0.0919	0.0947	0.0945	0.0983	0.096	0.0965	0.1019	0.1014	0.103	0.1054	0.1075	0.1083	0.1128	0.115	0.1213	0.1213	0.1231	0.1273	0.1337	0.1387	0.1477	0.1619	0.1666	0.1765	0.1831
540	F11	4130-1276	0.05	uM	CSM minus URA	SEC14	156	156	0.081	0.0806	0.0856	0.0839	0.0845	0.0846	0.084	0.0857	0.0839	0.0847	0.085	0.0852	0.0857	0.0849	0.086	0.0863	0.0898	0.0881	0.0909	0.0915	0.0904	0.0931	0.0922	0.0959	0.0982	0.0991	0.1043	0.1043	0.1079	0.1088	0.1115	0.1186	0.1216	0.125	0.1308	0.1359	0.1449	0.1542	0.1623	0.1712	0.181
540	F12		NA		CSM minus URA	SEC14	156	156	0.0795	0.0803	0.0833	0.0825	0.0803	0.0817	0.0806	0.0812	0.0801	0.0826	0.0813	0.0806	0.0817	0.0875	0.0807	0.0847	0.0835	0.0853	0.0872	0.0871	0.0875	0.0917	0.0903	0.0932	0.0948	0.0956	0.0999	0.0993	0.1047	0.1072	0.1089	0.1128	0.1151	0.1199	0.1262	0.1359	0.1345	0.1453	0.1534	0.1626	0.1741
540	G01	4130-1276	12.48	uM	CSM minus URA	EV	156	156	0.0803	0.0811	0.0799	0.0826	0.0805	0.0818	0.0825	0.0841	0.084	0.0821	0.0854	0.0842	0.0859	0.0838	0.0858	0.0871	0.0846	0.0881	0.0876	0.0877	0.0896	0.0904	0.0915	0.0912	0.0925	0.0928	0.0966	0.0954	0.0972	0.0975	0.1007	0.1003	0.1012	0.1062	0.1094	0.1112	0.1129	0.1156	0.1178	0.1183	0.1223
540	G02	4130-1276	8.2	uM	CSM minus URA	EV	156	156	0.0759	0.0793	0.0809	0.0793	0.0797	0.0811	0.0821	0.0808	0.081	0.081	0.0832	0.0842	0.0821	0.0842	0.0842	0.0846	0.0856	0.0872	0.0879	0.0899	0.0908	0.0922	0.0947	0.0952	0.096	0.0979	0.1015	0.1024	0.1049	0.108	0.1117	0.1174	0.1201	0.1252	0.1244	0.131	0.1379	0.1414	0.1446	0.1525	0.158
540	G03	4130-1276	5.36	uM	CSM minus URA	EV	156	156	0.0784	0.0795	0.0798	0.0819	0.0805	0.0817	0.0819	0.0802	0.081	0.0822	0.0825	0.083	0.0837	0.0835	0.0869	0.0878	0.0872	0.0883	0.0913	0.0944	0.0944	0.0955	0.098	0.1003	0.1015	0.1045	0.109	0.1097	0.1143	0.1188	0.124	0.1408	0.1324	0.1377	0.1446	0.1491	0.1577	0.1703	0.1756	0.19	0.196
540	G04	4130-1276	3.52	uM	CSM minus URA	EV	156	156	0.0766	0.0765	0.0784	0.079	0.0787	0.0798	0.0813	0.083	0.0806	0.0799	0.0836	0.0822	0.0838	0.0831	0.0839	0.0868	0.0875	0.0895	0.091	0.0918	0.0953	0.0969	0.0996	0.1	0.1044	0.1072	0.1117	0.1151	0.1213	0.1258	0.1287	0.1376	0.1442	0.1625	0.1629	0.1613	0.1722	0.1816	0.1858	0.2084	0.2245
540	G05	4130-1276	2.84	uM	CSM minus URA	EV	156	156	0.0757	0.0785	0.0782	0.0786	0.0789	0.0796	0.0794	0.0795	0.0798	0.0815	0.0829	0.0816	0.0826	0.0851	0.0862	0.0877	0.0862	0.0902	0.091	0.0939	0.0932	0.0978	0.099	0.1013	0.1064	0.1117	0.1135	0.1181	0.1247	0.13	0.1317	0.1457	0.1483	0.1557	0.173	0.1691	0.1785	0.1858	0.1935	0.2119	0.2298
540	G06	4130-1276	2.28	uM	CSM minus URA	EV	156	156	0.0749	0.0779	0.0782	0.079	0.0788	0.078	0.0806	0.078	0.0795	0.0797	0.0814	0.0813	0.0848	0.0837	0.0847	0.0854	0.0861	0.0887	0.0919	0.0957	0.096	0.0963	0.1002	0.1022	0.1053	0.1087	0.1129	0.1196	0.1233	0.1278	0.1348	0.1471	0.154	0.1559	0.1694	0.1731	0.1808	0.1897	0.1991	0.221	0.2379
540	G07	4130-1276	1.84	uM	CSM minus URA	EV	156	156	0.0746	0.0762	0.0794	0.0795	0.0792	0.0792	0.0778	0.0796	0.0796	0.0785	0.0802	0.081	0.0841	0.0825	0.0837	0.0849	0.0856	0.0873	0.091	0.0913	0.0935	0.0966	0.0995	0.1029	0.105	0.1095	0.1136	0.1169	0.1234	0.128	0.1361	0.1406	0.1498	0.1578	0.1695	0.1729	0.1806	0.1937	0.2013	0.2203	0.2403
540	G08	4130-1276	1.48	uM	CSM minus URA	EV	156	156	0.0765	0.0787	0.078	0.0789	0.0775	0.0801	0.0807	0.0814	0.081	0.0814	0.0811	0.0817	0.0826	0.0842	0.0846	0.0866	0.0865	0.0884	0.0918	0.0929	0.0949	0.0969	0.0995	0.1043	0.1074	0.1106	0.1156	0.1194	0.1264	0.129	0.1346	0.1457	0.1515	0.1604	0.1701	0.1757	0.1866	0.1946	0.208	0.2295	0.2438
540	G09	4130-1276	1.2	uM	CSM minus URA	EV	156	156	0.0747	0.077	0.079	0.0766	0.0782	0.0787	0.0792	0.079	0.0798	0.0786	0.0809	0.0812	0.0815	0.0823	0.0846	0.0849	0.0881	0.0866	0.091	0.0912	0.0939	0.0965	0.0994	0.1012	0.1036	0.1084	0.1129	0.1179	0.1241	0.1293	0.1363	0.1445	0.1513	0.1561	0.1675	0.1741	0.1874	0.1984	0.2092	0.228	0.2433
540	G10	4130-1276	0.96	uM	CSM minus URA	EV	156	156	0.0769	0.0777	0.0785	0.0776	0.0783	0.0789	0.0778	0.0804	0.078	0.0805	0.0827	0.0813	0.0843	0.082	0.0849	0.0856	0.0876	0.0891	0.0924	0.0913	0.093	0.0963	0.0987	0.1048	0.1056	0.1091	0.1127	0.1175	0.1238	0.1299	0.1362	0.1434	0.1511	0.1585	0.1719	0.1794	0.1889	0.2002	0.2111	0.2327	0.249
540	G11	4130-1276	0.76	uM	CSM minus URA	EV	156	156	0.0757	0.0785	0.079	0.0792	0.0769	0.0791	0.08	0.0781	0.0802	0.0795	0.0823	0.0816	0.0837	0.0832	0.0837	0.085	0.0864	0.0895	0.0916	0.0933	0.0947	0.0963	0.0997	0.1045	0.1078	0.1102	0.1144	0.121	0.1278	0.1322	0.1384	0.1446	0.1555	0.161	0.1742	0.1805	0.1929	0.2063	0.2199	0.2377	0.254
540	G12		NA		CSM minus URA	EV	156	156	0.0793	0.0813	0.0823	0.084	0.0803	0.0819	0.0815	0.084	0.0826	0.0848	0.0836	0.0858	0.0874	0.0873	0.0885	0.089	0.0908	0.0914	0.0953	0.0972	0.0996	0.1014	0.1049	0.1091	0.1117	0.1162	0.1222	0.1251	0.1306	0.1377	0.1434	0.1555	0.1613	0.1706	0.1834	0.1871	0.1996	0.2179	0.2341	0.2538	0.2705
540	H01	4130-1276	0.64	uM	CSM minus URA	EV	156	156	0.0774	0.0796	0.0777	0.0804	0.0794	0.0799	0.0821	0.0817	0.083	0.0804	0.0834	0.0848	0.0855	0.0844	0.0861	0.0883	0.088	0.0901	0.0922	0.0941	0.0958	0.0997	0.1044	0.1063	0.1105	0.1111	0.1152	0.1224	0.1274	0.1339	0.1376	0.1465	0.1511	0.168	0.1719	0.1869	0.1945	0.2045	0.2171	0.234	0.2502
540	H02	4130-1276	0.52	uM	CSM minus URA	EV	156	156	0.0886	0.0833	0.0823	0.0844	0.0841	0.0826	0.0837	0.083	0.0829	0.0829	0.0842	0.0855	0.0864	0.0876	0.0882	0.0901	0.0918	0.0936	0.0943	0.099	0.1023	0.1044	0.1065	0.1123	0.1143	0.1185	0.1234	0.1267	0.1353	0.1383	0.1458	0.1537	0.1633	0.1729	0.1812	0.2003	0.2055	0.2132	0.2318	0.2524	0.274
540	H03	4130-1276	0.4	uM	CSM minus URA	EV	156	156	0.0817	0.0837	0.0828	0.0844	0.0845	0.0838	0.0848	0.0834	0.0877	0.0839	0.0854	0.0895	0.0903	0.0895	0.0945	0.0921	0.0945	0.0962	0.0985	0.1024	0.101	0.1054	0.1089	0.1111	0.1153	0.1186	0.1201	0.1257	0.1308	0.1405	0.1449	0.1501	0.16	0.1674	0.1797	0.1884	0.2011	0.2127	0.2248	0.2452	0.2647
540	H04	4130-1276	0.33	uM	CSM minus URA	EV	156	156	0.0795	0.0797	0.0813	0.0823	0.082	0.0824	0.0842	0.0821	0.0844	0.0877	0.086	0.0847	0.0859	0.0908	0.0886	0.0899	0.0903	0.0959	0.095	0.0983	0.1016	0.1028	0.1058	0.1123	0.1125	0.117	0.1187	0.1264	0.1338	0.1375	0.1506	0.1513	0.162	0.1728	0.1855	0.1987	0.2036	0.2127	0.2259	0.2517	0.2696
540	H05	4130-1276	0.266	uM	CSM minus URA	EV	156	156	0.0883	0.0932	0.0921	0.0914	0.0926	0.0903	0.0899	0.0931	0.0929	0.0944	0.0941	0.0945	0.0952	0.0977	0.0965	0.1002	0.1023	0.1015	0.1046	0.1083	0.1081	0.1116	0.1151	0.1181	0.1247	0.1244	0.1311	0.1375	0.1439	0.149	0.1548	0.1667	0.1755	0.1794	0.1904	0.2006	0.2105	0.2187	0.2311	0.2558	0.2775
540	H06	4130-1276	0.214	uM	CSM minus URA	EV	156	156	0.0807	0.0785	0.0774	0.0796	0.0797	0.0813	0.0811	0.0807	0.0851	0.0841	0.0845	0.0847	0.0859	0.087	0.088	0.0899	0.0901	0.0938	0.0951	0.0954	0.099	0.1011	0.1032	0.1059	0.111	0.1117	0.1184	0.1219	0.1293	0.1343	0.1408	0.1489	0.1576	0.1635	0.1776	0.1885	0.1953	0.2022	0.2182	0.2444	0.2657
540	H07	4130-1276	0.174	uM	CSM minus URA	EV	156	156	0.088	0.0857	0.0833	0.0823	0.0807	0.081	0.0811	0.0821	0.0837	0.0822	0.0851	0.0833	0.0859	0.0878	0.0885	0.0889	0.0901	0.0923	0.0942	0.0952	0.1005	0.1009	0.1035	0.1088	0.1106	0.1135	0.1198	0.1236	0.13	0.1337	0.1429	0.1518	0.161	0.1672	0.1821	0.1901	0.1954	0.204	0.2184	0.2467	0.2646
540	H08	4130-1276	0.14	uM	CSM minus URA	EV	156	156	0.0772	0.0788	0.0804	0.0798	0.0821	0.0837	0.0825	0.0836	0.0848	0.0862	0.0856	0.09	0.0857	0.0879	0.0889	0.0906	0.0949	0.0954	0.0967	0.0981	0.1013	0.1045	0.1041	0.1105	0.1122	0.1173	0.1233	0.1267	0.1317	0.1406	0.1444	0.1515	0.1628	0.1678	0.1791	0.1892	0.1997	0.2084	0.2217	0.2545	0.2728
540	H09	4130-1276	0.1	uM	CSM minus URA	EV	156	156	0.0807	0.079	0.0787	0.0812	0.0805	0.0803	0.0797	0.0822	0.0822	0.0834	0.0836	0.0861	0.0838	0.0882	0.0874	0.0894	0.0907	0.0957	0.0949	0.0967	0.0993	0.1016	0.1023	0.1075	0.1106	0.1168	0.1182	0.1248	0.1348	0.1356	0.1435	0.1544	0.1613	0.1684	0.1801	0.1899	0.1926	0.2053	0.2208	0.2501	0.2652
540	H10	4130-1276	0.07	uM	CSM minus URA	EV	156	156	0.0806	0.0855	0.09	0.0851	0.0854	0.0867	0.0906	0.0929	0.0931	0.0887	0.0944	0.0954	0.0974	0.0978	0.0982	0.0948	0.0968	0.096	0.1022	0.0998	0.1073	0.1071	0.1122	0.1148	0.1211	0.1205	0.126	0.1322	0.1364	0.1465	0.1555	0.1572	0.1677	0.1778	0.1872	0.1922	0.2033	0.216	0.2314	0.2565	0.2754
540	H11	4130-1276	0.05	uM	CSM minus URA	EV	156	156	0.0797	0.083	0.0825	0.087	0.0855	0.0837	0.0866	0.0874	0.0868	0.0878	0.0869	0.0906	0.0886	0.0913	0.0938	0.0918	0.0965	0.0949	0.1026	0.0969	0.1014	0.105	0.109	0.1137	0.1165	0.1201	0.1258	0.1325	0.1344	0.1403	0.151	0.1624	0.1691	0.175	0.1876	0.1905	0.2031	0.2157	0.2367	0.2584	0.2769
540	H12		NA		CSM minus URA	EV	156	156	0.0805	0.0827	0.0812	0.0834	0.0818	0.0818	0.0825	0.0853	0.0833	0.0847	0.088	0.0861	0.0859	0.0875	0.0882	0.0923	0.091	0.0919	0.0936	0.0969	0.1013	0.1011	0.1066	0.1116	0.1119	0.1172	0.1206	0.1259	0.1302	0.1398	0.143	0.155	0.1615	0.167	0.1797	0.1921	0.1998	0.2105	0.2342	0.2449	0.2641
[truncated: 115 more columns]

## Sheet: ERG25_RelG
Plate	Well	Drug	Concentration	Unit	Media	Strain	Analyzed number of reads	Total number of reads	AUC	Baseline corrected	Reference	Relative Growth
541	A01	1181-0519	40	uM	CSM minus URA	P12-ERG25 + ATC	132	132	5.1781	Y	H12	-0.9165
541	A02	1181-0519	31.68	uM	CSM minus URA	P12-ERG25 + ATC	132	132	6.6037	Y	H12	-0.8935
541	A03	1181-0519	25.04	uM	CSM minus URA	P12-ERG25 + ATC	132	132	6.439	Y	H12	-0.8962
541	A04	1181-0519	18.68	uM	CSM minus URA	P12-ERG25 + ATC	132	132	7.5161	Y	H12	-0.8788
541	A05	1181-0519	13.96	uM	CSM minus URA	P12-ERG25 + ATC	132	132	9.7125	Y	H12	-0.8434
541	A06	1181-0519	10.4	uM	CSM minus URA	P12-ERG25 + ATC	132	132	10.4656	Y	H12	-0.8312
541	A07	1181-0519	7.76	uM	CSM minus URA	P12-ERG25 + ATC	132	132	10.3158	Y	H12	-0.8336
541	A08	1181-0519	5.8	uM	CSM minus URA	P12-ERG25 + ATC	132	132	11.3151	Y	H12	-0.8175
541	A09	1181-0519	4.32	uM	CSM minus URA	P12-ERG25 + ATC	132	132	12.3404	Y	H12	-0.801
541	A10	1181-0519	3.24	uM	CSM minus URA	P12-ERG25 + ATC	132	132	14.2128	Y	H12	-0.7708
541	A11	1181-0519	2.4	uM	CSM minus URA	P12-ERG25 + ATC	132	132	15.6414	Y	H12	-0.7478
541	A12	NA	NA		CSM minus URA	P12-ERG25 + ATC	132	132	44.5164	Y	H12	-0.2821
541	B01	1181-0519	1.8	uM	CSM minus URA	P12-ERG25 + ATC	132	132	19.7187	Y	H12	-0.682
541	B02	1181-0519	1.32	uM	CSM minus URA	P12-ERG25 + ATC	132	132	18.7653	Y	H12	-0.6974
541	B03	1181-0519	1	uM	CSM minus URA	P12-ERG25 + ATC	132	132	21.4846	Y	H12	-0.6535
541	B04	1181-0519	0.76	uM	CSM minus URA	P12-ERG25 + ATC	132	132	22.5032	Y	H12	-0.6371
541	B05	1181-0519	0.56	uM	CSM minus URA	P12-ERG25 + ATC	132	132	25.0283	Y	H12	-0.5964
541	B06	1181-0519	0.44	uM	CSM minus URA	P12-ERG25 + ATC	132	132	28.3764	Y	H12	-0.5424
541	B07	1181-0519	0.316	uM	CSM minus URA	P12-ERG25 + ATC	132	132	30.3582	Y	H12	-0.5104
541	B08	1181-0519	0.236	uM	CSM minus URA	P12-ERG25 + ATC	132	132	33.7087	Y	H12	-0.4564
541	B09	1181-0519	0.178	uM	CSM minus URA	P12-ERG25 + ATC	132	132	36.3105	Y	H12	-0.4144
541	B10	1181-0519	0.134	uM	CSM minus URA	P12-ERG25 + ATC	132	132	37.4138	Y	H12	-0.3966
541	B11	1181-0519	0.1	uM	CSM minus URA	P12-ERG25 + ATC	132	132	37.5639	Y	H12	-0.3942
541	B12	NA	NA		CSM minus URA	P12-ERG25 + ATC	132	132	42.1805	Y	H12	-0.3198
541	C01	1181-0519	40	uM	CSM minus URA	EV + ATC	132	132	53.6741	Y	H12	-0.1344
541	C02	1181-0519	31.68	uM	CSM minus URA	EV + ATC	132	132	56.1919	Y	H12	-0.0938
541	C03	1181-0519	25.04	uM	CSM minus URA	EV + ATC	132	132	56.6665	Y	H12	-0.0861
541	C04	1181-0519	18.68	uM	CSM minus URA	EV + ATC	132	132	57.163	Y	H12	-0.0781
541	C05	1181-0519	13.96	uM	CSM minus URA	EV + ATC	132	132	58.3436	Y	H12	-0.0591
541	C06	1181-0519	10.4	uM	CSM minus URA	EV + ATC	132	132	58.7235	Y	H12	-0.053
541	C07	1181-0519	7.76	uM	CSM minus URA	EV + ATC	132	132	60.2711	Y	H12	-0.028
541	C08	1181-0519	5.8	uM	CSM minus URA	EV + ATC	132	132	60.2261	Y	H12	-0.0287
541	C09	1181-0519	4.32	uM	CSM minus URA	EV + ATC	132	132	60.8841	Y	H12	-0.0181
541	C10	1181-0519	3.24	uM	CSM minus URA	EV + ATC	132	132	60.1642	Y	H12	-0.0297
541	C11	1181-0519	2.4	uM	CSM minus URA	EV + ATC	132	132	60.0226	Y	H12	-0.032
541	C12	NA	NA		CSM minus URA	EV + ATC	132	132	62.6926	Y	H12	0.011
541	D01	1181-0519	1.8	uM	CSM minus URA	EV + ATC	132	132	59.6469	Y	H12	-0.0381
541	D02	1181-0519	1.32	uM	CSM minus URA	EV + ATC	132	132	62.8929	Y	H12	0.0143
541	D03	1181-0519	1	uM	CSM minus URA	EV + ATC	132	132	62.5393	Y	H12	0.0086
541	D04	1181-0519	0.76	uM	CSM minus URA	EV + ATC	132	132	63.0515	Y	H12	0.0168
541	D05	1181-0519	0.56	uM	CSM minus URA	EV + ATC	132	132	62.6615	Y	H12	0.0105
541	D06	1181-0519	0.44	uM	CSM minus URA	EV + ATC	132	132	63.3792	Y	H12	0.0221
541	D07	1181-0519	0.316	uM	CSM minus URA	EV + ATC	132	132	62.4204	Y	H12	0.0066
541	D08	1181-0519	0.236	uM	CSM minus URA	EV + ATC	132	132	62.9811	Y	H12	0.0157
541	D09	1181-0519	0.178	uM	CSM minus URA	EV + ATC	132	132	62.3561	Y	H12	0.0056
541	D10	1181-0519	0.134	uM	CSM minus URA	EV + ATC	132	132	61.2977	Y	H12	-0.0115
541	D11	1181-0519	0.1	uM	CSM minus URA	EV + ATC	132	132	62.2218	Y	H12	0.0034
541	D12	NA	NA		CSM minus URA	EV + ATC	132	132	63.1156	Y	H12	0.0179
541	E01	1181-0519	40	uM	CSM minus URA	P12-ERG25	132	132	48.4851	Y	H12	-0.2181
541	E02	1181-0519	31.68	uM	CSM minus URA	P12-ERG25	132	132	56.3581	Y	H12	-0.0911
541	E03	1181-0519	25.04	uM	CSM minus URA	P12-ERG25	132	132	54.6332	Y	H12	-0.1189
541	E04	1181-0519	18.68	uM	CSM minus URA	P12-ERG25	132	132	58.5113	Y	H12	-0.0564
541	E05	1181-0519	13.96	uM	CSM minus URA	P12-ERG25	132	132	59.9592	Y	H12	-0.033
541	E06	1181-0519	10.4	uM	CSM minus URA	P12-ERG25	132	132	55.7954	Y	H12	-0.1002
541	E07	1181-0519	7.76	uM	CSM minus URA	P12-ERG25	132	132	61.7279	Y	H12	-0.0045
541	E08	1181-0519	5.8	uM	CSM minus URA	P12-ERG25	132	132	63.5423	Y	H12	0.0247
541	E09	1181-0519	4.32	uM	CSM minus URA	P12-ERG25	132	132	58.4495	Y	H12	-0.0574
541	E10	1181-0519	3.24	uM	CSM minus URA	P12-ERG25	132	132	61.3004	Y	H12	-0.0114
541	E11	1181-0519	2.4	uM	CSM minus URA	P12-ERG25	132	132	61.739	Y	H12	-0.0043
541	E12	NA	NA		CSM minus URA	P12-ERG25	132	132	65.101	Y	H12	0.0499
541	F01	1181-0519	1.8	uM	CSM minus URA	P12-ERG25	132	132	64.3533	Y	H12	0.0378
541	F02	1181-0519	1.32	uM	CSM minus URA	P12-ERG25	132	132	64.2975	Y	H12	0.0369
541	F03	1181-0519	1	uM	CSM minus URA	P12-ERG25	132	132	58.9062	Y	H12	-0.05
541	F04	1181-0519	0.76	uM	CSM minus URA	P12-ERG25	132	132	66.9898	Y	H12	0.0803
541	F05	1181-0519	0.56	uM	CSM minus URA	P12-ERG25	132	132	60.1945	Y	H12	-0.0293
541	F06	1181-0519	0.44	uM	CSM minus URA	P12-ERG25	132	132	63.8161	Y	H12	0.0292
541	F07	1181-0519	0.316	uM	CSM minus URA	P12-ERG25	132	132	63.2326	Y	H12	0.0197
541	F08	1181-0519	0.236	uM	CSM minus URA	P12-ERG25	132	132	64.5954	Y	H12	0.0417
541	F09	1181-0519	0.178	uM	CSM minus URA	P12-ERG25	132	132	64.648	Y	H12	0.0426
541	F10	1181-0519	0.134	uM	CSM minus URA	P12-ERG25	132	132	64.2276	Y	H12	0.0358
541	F11	1181-0519	0.1	uM	CSM minus URA	P12-ERG25	132	132	63.5089	Y	H12	0.0242
541	F12	NA	NA		CSM minus URA	P12-ERG25	132	132	59.0649	Y	H12	-0.0475
541	G01	1181-0519	40	uM	CSM minus URA	EV	132	132	57.0174	Y	H12	-0.0805
541	G02	1181-0519	31.68	uM	CSM minus URA	EV	132	132	58.3233	Y	H12	-0.0594
541	G03	1181-0519	25.04	uM	CSM minus URA	EV	132	132	58.7175	Y	H12	-0.0531
541	G04	1181-0519	18.68	uM	CSM minus URA	EV	132	132	59.8974	Y	H12	-0.034
541	G05	1181-0519	13.96	uM	CSM minus URA	EV	132	132	61.4275	Y	H12	-0.0094
541	G06	1181-0519	10.4	uM	CSM minus URA	EV	132	132	61.6208	Y	H12	-0.0063
541	G07	1181-0519	7.76	uM	CSM minus URA	EV	132	132	61.9697	Y	H12	-0.0006
541	G08	1181-0519	5.8	uM	CSM minus URA	EV	132	132	62.4675	Y	H12	0.0074
541	G09	1181-0519	4.32	uM	CSM minus URA	EV	132	132	62.0833	Y	H12	0.0012
541	G10	1181-0519	3.24	uM	CSM minus URA	EV	132	132	62.7912	Y	H12	0.0126
541	G11	1181-0519	2.4	uM	CSM minus URA	EV	132	132	62.8619	Y	H12	0.0138
541	G12	NA	NA		CSM minus URA	EV	132	132	64.4836	Y	H12	0.0399
541	H01	1181-0519	1.8	uM	CSM minus URA	EV	132	132	61.3631	Y	H12	-0.0104
541	H02	1181-0519	1.32	uM	CSM minus URA	EV	132	132	62.6435	Y	H12	0.0102
541	H03	1181-0519	1	uM	CSM minus URA	EV	132	132	62.7503	Y	H12	0.012
541	H04	1181-0519	0.76	uM	CSM minus URA	EV	132	132	61.8262	Y	H12	-0.0029
541	H05	1181-0519	0.56	uM	CSM minus URA	EV	132	132	62.8612	Y	H12	0.0138
541	H06	1181-0519	0.44	uM	CSM minus URA	EV	132	132	62.7828	Y	H12	0.0125
541	H07	1181-0519	0.316	uM	CSM minus URA	EV	132	132	62.1844	Y	H12	0.0028
541	H08	1181-0519	0.236	uM	CSM minus URA	EV	132	132	61.7338	Y	H12	-0.0044
541	H09	1181-0519	0.178	uM	CSM minus URA	EV	132	132	62.2261	Y	H12	0.0035
541	H10	1181-0519	0.134	uM	CSM minus URA	EV	132	132	61.9809	Y	H12	-0.0004
541	H11	1181-0519	0.1	uM	CSM minus URA	EV	132	132	61.4223	Y	H12	-0.0095
541	H12	NA	NA		CSM minus URA	EV	132	132	62.0085	Y	H12	0

## Sheet: ERG25_ODs
Plate	Well	Drug	Concentration	Unit	Media	Strain	Analyzed number of reads	Total number of reads	Cycle 1	Cycle 2	Cycle 3	Cycle 4	Cycle 5	Cycle 6	Cycle 7	Cycle 8	Cycle 9	Cycle 10	Cycle 11	Cycle 12	Cycle 13	Cycle 14	Cycle 15	Cycle 16	Cycle 17	Cycle 18	Cycle 19	Cycle 20	Cycle 21	Cycle 22	Cycle 23	Cycle 24	Cycle 25	Cycle 26	Cycle 27	Cycle 28	Cycle 29	Cycle 30	Cycle 31	Cycle 32	Cycle 33	Cycle 34	Cycle 35	Cycle 36	Cycle 37	Cycle 38	Cycle 39	Cycle 40	Cycle 41
541	A01	1181-0519	40	uM	CSM minus URA	ERG25 + ATC	132	132	0.0683	0.0711	0.0725	0.0715	0.0708	0.0757	0.0738	0.0738	0.0797	0.0719	0.0761	0.0781	0.0729	0.0747	0.0774	0.0742	0.0822	0.0747	0.0795	0.0739	0.0767	0.0775	0.0741	0.0807	0.077	0.0782	0.0779	0.081	0.0802	0.076	0.0809	0.0792	0.0822	0.0787	0.0788	0.079	0.0778	0.0817	0.0768	0.0809	0.0794
541	A02	1181-0519	31.68	uM	CSM minus URA	ERG25 + ATC	132	132	0.0727	0.0751	0.0762	0.0743	0.0757	0.0745	0.0759	0.0754	0.078	0.075	0.0764	0.0781	0.0779	0.0796	0.0791	0.0778	0.0788	0.0796	0.079	0.0773	0.0806	0.0786	0.0793	0.0801	0.0791	0.0796	0.0821	0.0808	0.0804	0.0818	0.0822	0.0809	0.0805	0.0811	0.0811	0.0821	0.0781	0.082	0.0809	0.0815	0.0824
541	A03	1181-0519	25.04	uM	CSM minus URA	ERG25 + ATC	132	132	0.0708	0.0745	0.0752	0.0736	0.0743	0.0744	0.0745	0.0752	0.077	0.0722	0.0746	0.0764	0.0754	0.0778	0.0779	0.0781	0.0767	0.0776	0.0782	0.0753	0.0807	0.078	0.0754	0.0795	0.0799	0.0767	0.0804	0.0789	0.0805	0.0788	0.0803	0.0804	0.081	0.0794	0.0808	0.0802	0.078	0.0804	0.078	0.0818	0.0797
541	A04	1181-0519	18.68	uM	CSM minus URA	ERG25 + ATC	132	132	0.0729	0.0744	0.0753	0.0733	0.074	0.0743	0.0754	0.0757	0.0757	0.0729	0.0748	0.0746	0.076	0.0783	0.0774	0.0774	0.0763	0.0781	0.0785	0.0768	0.0787	0.0776	0.0775	0.0779	0.0795	0.078	0.0817	0.0801	0.0808	0.0816	0.0797	0.0798	0.0812	0.0811	0.0802	0.0792	0.0791	0.0801	0.0794	0.0816	0.079
541	A05	1181-0519	13.96	uM	CSM minus URA	ERG25 + ATC	132	132	0.0719	0.0734	0.0745	0.0735	0.0725	0.0728	0.0758	0.0747	0.0765	0.0726	0.0743	0.0748	0.0749	0.0765	0.0753	0.0756	0.0764	0.0763	0.0771	0.0758	0.078	0.0751	0.0767	0.0777	0.0786	0.0778	0.0786	0.0795	0.0799	0.0799	0.0805	0.0791	0.0799	0.0793	0.0783	0.0776	0.0765	0.0796	0.0783	0.0779	0.0795
541	A06	1181-0519	10.4	uM	CSM minus URA	ERG25 + ATC	132	132	0.0718	0.0754	0.0749	0.0741	0.0742	0.0745	0.0767	0.0755	0.075	0.0728	0.0718	0.0753	0.0766	0.0769	0.0773	0.0771	0.0778	0.0769	0.0775	0.0765	0.0789	0.0761	0.0766	0.0787	0.0803	0.0785	0.0802	0.0787	0.0808	0.0818	0.0793	0.0792	0.0813	0.0801	0.0802	0.0785	0.0771	0.0789	0.08	0.0816	0.0804
541	A07	1181-0519	7.76	uM	CSM minus URA	ERG25 + ATC	132	132	0.0729	0.0738	0.0747	0.0742	0.0732	0.0738	0.0746	0.0723	0.0735	0.0696	0.0731	0.0742	0.0756	0.0766	0.0764	0.0734	0.0762	0.0757	0.0768	0.0754	0.0785	0.075	0.0749	0.0781	0.0781	0.0773	0.0792	0.0775	0.0807	0.078	0.0794	0.078	0.0797	0.0779	0.079	0.0776	0.0759	0.0782	0.0787	0.0796	0.0785
541	A08	1181-0519	5.8	uM	CSM minus URA	ERG25 + ATC	132	132	0.0714	0.0744	0.0746	0.0729	0.0723	0.0745	0.0747	0.0752	0.0757	0.0713	0.0735	0.0741	0.0749	0.0765	0.0766	0.0734	0.0763	0.0757	0.0776	0.0752	0.0778	0.0753	0.0764	0.0785	0.0776	0.0783	0.0796	0.0801	0.0808	0.08	0.0799	0.0784	0.0788	0.0804	0.0792	0.077	0.0763	0.0795	0.0783	0.0786	0.0795
541	A09	1181-0519	4.32	uM	CSM minus URA	ERG25 + ATC	132	132	0.0731	0.0754	0.0766	0.0745	0.0739	0.0746	0.0756	0.0741	0.0768	0.0719	0.0735	0.0749	0.075	0.076	0.0764	0.0773	0.0762	0.077	0.0778	0.0777	0.0784	0.0745	0.0776	0.0767	0.0793	0.0763	0.0812	0.0803	0.0794	0.081	0.0805	0.0801	0.0806	0.0813	0.0794	0.0798	0.0782	0.0778	0.0795	0.0798	0.0809
541	A10	1181-0519	3.24	uM	CSM minus URA	ERG25 + ATC	132	132	0.0715	0.0734	0.0741	0.0704	0.0715	0.0744	0.0742	0.0744	0.0747	0.0716	0.0735	0.074	0.0719	0.0775	0.0766	0.0756	0.0754	0.0734	0.0777	0.0758	0.0775	0.0753	0.0766	0.0792	0.0782	0.078	0.0798	0.0792	0.0805	0.08	0.0795	0.0783	0.0799	0.081	0.0802	0.0798	0.0769	0.0787	0.0792	0.0808	0.079
541	A11	1181-0519	2.4	uM	CSM minus URA	ERG25 + ATC	132	132	0.0726	0.0754	0.0757	0.0737	0.0726	0.0742	0.0747	0.0749	0.0761	0.0729	0.0754	0.0759	0.0769	0.0771	0.0764	0.0761	0.0771	0.0772	0.0776	0.0765	0.0787	0.0762	0.0762	0.0787	0.0802	0.0764	0.0795	0.0797	0.0792	0.0791	0.0809	0.0794	0.0803	0.0805	0.081	0.0789	0.0785	0.0805	0.0807	0.0818	0.0774
541	A12	NA	NA		CSM minus URA	ERG25 + ATC	132	132	0.0713	0.0729	0.0731	0.0712	0.0725	0.0739	0.0739	0.0745	0.0761	0.0717	0.0738	0.0762	0.0743	0.0768	0.0767	0.0777	0.0785	0.079	0.082	0.082	0.0863	0.0844	0.085	0.0916	0.0921	0.0908	0.0953	0.0967	0.1002	0.1019	0.116	0.1081	0.1113	0.1153	0.1099	0.1153	0.1176	0.1176	0.1244	0.1229	0.1253
541	B01	1181-0519	1.8	uM	CSM minus URA	ERG25 + ATC	132	132	0.0735	0.0773	0.078	0.076	0.0758	0.0771	0.0771	0.0787	0.0776	0.074	0.0772	0.077	0.0782	0.0807	0.0785	0.0788	0.0791	0.0796	0.081	0.0794	0.0818	0.0795	0.0785	0.0797	0.0823	0.0802	0.0829	0.0819	0.0831	0.0847	0.0837	0.0827	0.082	0.0837	0.0832	0.0831	0.0814	0.0831	0.0838	0.0838	0.0847
541	B02	1181-0519	1.32	uM	CSM minus URA	ERG25 + ATC	132	132	0.0746	0.0759	0.0771	0.076	0.0748	0.076	0.0758	0.0756	0.0766	0.0743	0.0763	0.0763	0.0775	0.0795	0.0795	0.0793	0.0775	0.0783	0.0794	0.0774	0.079	0.0766	0.0776	0.0806	0.0818	0.0804	0.0815	0.0813	0.0836	0.0828	0.0828	0.0821	0.0823	0.0819	0.081	0.0817	0.0806	0.0807	0.0828	0.0841	0.0837
541	B03	1181-0519	1	uM	CSM minus URA	ERG25 + ATC	132	132	0.0741	0.0774	0.0764	0.0754	0.0746	0.0734	0.0765	0.0754	0.0775	0.0745	0.075	0.0763	0.0758	0.0774	0.0798	0.0782	0.0774	0.0795	0.0805	0.0783	0.0781	0.076	0.08	0.0808	0.0808	0.0803	0.083	0.0828	0.0832	0.083	0.0808	0.0821	0.0821	0.0824	0.0805	0.0817	0.0801	0.081	0.082	0.084	0.0832
541	B04	1181-0519	0.76	uM	CSM minus URA	ERG25 + ATC	132	132	0.0709	0.0755	0.0766	0.0735	0.0735	0.0757	0.0756	0.0756	0.0756	0.0713	0.0748	0.0736	0.0757	0.0764	0.0784	0.0778	0.0785	0.078	0.0792	0.0779	0.0797	0.0781	0.0786	0.0802	0.0805	0.0792	0.082	0.0822	0.0824	0.0833	0.0833	0.0837	0.0817	0.0826	0.0818	0.0826	0.08	0.0808	0.0813	0.0836	0.083
541	B05	1181-0519	0.56	uM	CSM minus URA	ERG25 + ATC	132	132	0.0748	0.0766	0.0773	0.0742	0.0754	0.0764	0.0762	0.0769	0.0774	0.0742	0.0752	0.0768	0.0761	0.0805	0.0792	0.0796	0.0785	0.0788	0.0811	0.0788	0.0787	0.0797	0.08	0.0821	0.0826	0.0802	0.0847	0.0829	0.0844	0.0845	0.0838	0.0834	0.0834	0.0834	0.0833	0.0842	0.0823	0.0833	0.0833	0.0836	0.0854
541	B06	1181-0519	0.44	uM	CSM minus URA	ERG25 + ATC	132	132	0.0743	0.0753	0.0758	0.0749	0.0756	0.0735	0.0766	0.0767	0.0773	0.0739	0.0759	0.0766	0.0748	0.078	0.0782	0.0776	0.0781	0.0772	0.0801	0.0778	0.0819	0.0791	0.08	0.082	0.0829	0.082	0.0828	0.0845	0.0839	0.0812	0.0822	0.0827	0.0837	0.0829	0.0848	0.0833	0.0826	0.0827	0.083	0.0837	0.0851
541	B07	1181-0519	0.316	uM	CSM minus URA	ERG25 + ATC	132	132	0.0741	0.0776	0.0771	0.0751	0.0752	0.0767	0.0774	0.0774	0.0786	0.0758	0.0763	0.0773	0.0774	0.0801	0.0796	0.0778	0.0794	0.0812	0.0814	0.0784	0.0834	0.0807	0.0803	0.0832	0.084	0.0824	0.085	0.084	0.0851	0.0865	0.0852	0.0858	0.0864	0.0861	0.0853	0.0858	0.0854	0.0845	0.086	0.0874	0.1178
541	B08	1181-0519	0.236	uM	CSM minus URA	ERG25 + ATC	132	132	0.0743	0.0753	0.0773	0.075	0.0739	0.0755	0.0761	0.0758	0.0788	0.0749	0.0762	0.0776	0.0785	0.0809	0.0792	0.0797	0.0796	0.081	0.0827	0.0797	0.0822	0.0804	0.0811	0.0837	0.0848	0.0845	0.0872	0.0864	0.0858	0.0875	0.0864	0.0858	0.0872	0.0876	0.0874	0.0866	0.0858	0.0859	0.0881	0.1128	0.154
541	B09	1181-0519	0.178	uM	CSM minus URA	ERG25 + ATC	132	132	0.0751	0.0776	0.0774	0.0762	0.075	0.077	0.0773	0.0769	0.0781	0.0748	0.0756	0.0785	0.0797	0.0805	0.0797	0.0812	0.0801	0.0807	0.0823	0.0816	0.0851	0.0816	0.0824	0.085	0.0859	0.0847	0.0884	0.0874	0.0891	0.0884	0.0873	0.0879	0.0902	0.0894	0.0896	0.091	0.0884	0.0921	0.1218	0.1439	0.1389
541	B10	1181-0519	0.134	uM	CSM minus URA	ERG25 + ATC	132	132	0.0759	0.0764	0.0766	0.0752	0.0751	0.0759	0.0752	0.0758	0.0766	0.0735	0.0758	0.0758	0.0785	0.0804	0.0797	0.0793	0.0799	0.081	0.0819	0.0796	0.0829	0.0822	0.0816	0.0837	0.084	0.0839	0.0858	0.0865	0.0879	0.0874	0.0865	0.0876	0.0889	0.0885	0.0912	0.1	0.0925	0.114	0.1548	0.1428	0.1181
541	B11	1181-0519	0.1	uM	CSM minus URA	ERG25 + ATC	132	132	0.0758	0.0765	0.0761	0.0751	0.0745	0.0761	0.0772	0.0761	0.0784	0.0728	0.0753	0.0749	0.077	0.0786	0.0792	0.079	0.0792	0.0796	0.0823	0.0806	0.0824	0.0801	0.0812	0.0843	0.0846	0.0839	0.0855	0.0854	0.0875	0.0879	0.0875	0.0879	0.0882	0.0874	0.0924	0.1006	0.0969	0.1125	0.1392	0.1386	0.1052
541	B12	NA	NA		CSM minus URA	ERG25 + ATC	132	132	0.0749	0.0775	0.079	0.0784	0.0765	0.0766	0.0761	0.0783	0.0779	0.0762	0.0771	0.0793	0.0796	0.0823	0.0819	0.0837	0.0831	0.0856	0.0862	0.0847	0.089	0.0861	0.0887	0.0925	0.0944	0.0927	0.0973	0.0971	0.0997	0.1141	0.104	0.1045	0.1034	0.1052	0.104	0.1068	0.1068	0.1111	0.1152	0.118	0.1191
541	C01	1181-0519	40	uM	CSM minus URA	EV + ATC	132	132	0.0761	0.0787	0.0801	0.0766	0.0764	0.0798	0.0824	0.0777	0.0788	0.0737	0.0788	0.083	0.0794	0.0852	0.0822	0.082	0.0851	0.0823	0.0845	0.0821	0.0899	0.0841	0.0896	0.089	0.0917	0.0932	0.0949	0.0963	0.1035	0.0982	0.1021	0.103	0.1012	0.1017	0.1029	0.1016	0.1058	0.1097	0.124	0.1196	0.1259
541	C02	1181-0519	31.68	uM	CSM minus URA	EV + ATC	132	132	0.0742	0.0764	0.0781	0.0762	0.0772	0.0775	0.0787	0.078	0.0782	0.0753	0.0774	0.0779	0.0808	0.0818	0.0831	0.0816	0.083	0.0831	0.0844	0.0829	0.0859	0.0847	0.0858	0.0887	0.09	0.0895	0.094	0.0896	0.0968	0.097	0.0964	0.0965	0.1043	0.1192	0.1104	0.1071	0.1103	0.1159	0.1209	0.129	0.1331
541	C03	1181-0519	25.04	uM	CSM minus URA	EV + ATC	132	132	0.072	0.0744	0.0764	0.0752	0.0749	0.0755	0.0771	0.0769	0.0781	0.0752	0.0778	0.0798	0.0778	0.0805	0.0808	0.08	0.079	0.0812	0.0831	0.0815	0.084	0.081	0.0835	0.0871	0.0871	0.0886	0.0928	0.093	0.0958	0.0943	0.1247	0.103	0.1056	0.1196	0.1187	0.1151	0.1169	0.1183	0.1275	0.1345	0.193
541	C04	1181-0519	18.68	uM	CSM minus URA	EV + ATC	132	132	0.0741	0.0735	0.075	0.0745	0.0751	0.0763	0.0781	0.0766	0.0773	0.0742	0.078	0.0766	0.0798	0.0814	0.0802	0.0805	0.081	0.0821	0.0846	0.083	0.0862	0.085	0.0863	0.0893	0.0906	0.0907	0.0954	0.0959	0.0987	0.0991	0.1426	0.1285	0.1271	0.1326	0.1334	0.1275	0.1314	0.1365	0.1414	0.1962	0.2317
541	C05	1181-0519	13.96	uM	CSM minus URA	EV + ATC	132	132	0.0708	0.075	0.0744	0.0727	0.0738	0.0755	0.0772	0.0769	0.0787	0.0739	0.0746	0.0759	0.0777	0.0812	0.0813	0.0805	0.0816	0.082	0.0835	0.0828	0.0864	0.0841	0.0872	0.0907	0.0925	0.0926	0.0987	0.0993	0.1028	0.1064	0.1463	0.136	0.1264	0.1545	0.1512	0.15	0.1614	0.169	0.1947	0.2309	0.2352
541	C06	1181-0519	10.4	uM	CSM minus URA	EV + ATC	132	132	0.0737	0.0753	0.077	0.0749	0.076	0.0775	0.0766	0.0786	0.0783	0.0758	0.0772	0.0787	0.0776	0.0819	0.0821	0.0807	0.0804	0.0823	0.0848	0.0852	0.0866	0.0851	0.0891	0.0919	0.0936	0.0946	0.1005	0.1016	0.106	0.108	0.1155	0.1208	0.1222	0.1567	0.1487	0.1599	0.165	0.1654	0.2089	0.2083	0.229
541	C07	1181-0519	7.76	uM	CSM minus URA	EV + ATC	132	132	0.0736	0.076	0.0769	0.0729	0.0738	0.0755	0.0749	0.0772	0.0775	0.0741	0.0772	0.0789	0.0783	0.082	0.0819	0.0824	0.0827	0.0844	0.0852	0.0861	0.0884	0.0884	0.0889	0.0939	0.0953	0.0976	0.1024	0.1069	0.1104	0.1154	0.1205	0.1368	0.1343	0.15	0.151	0.1596	0.175	0.2059	0.2292	0.2294	0.2363
541	C08	1181-0519	5.8	uM	CSM minus URA	EV + ATC	132	132	0.0722	0.0761	0.0764	0.0749	0.0745	0.0764	0.0768	0.078	0.0786	0.0753	0.0756	0.0771	0.0765	0.0798	0.0821	0.0808	0.084	0.0861	0.0857	0.0849	0.0894	0.0888	0.0904	0.0951	0.0976	0.0989	0.1058	0.1071	0.1122	0.1182	0.1245	0.1309	0.1375	0.1474	0.1545	0.1632	0.1833	0.209	0.228	0.2236	0.243
541	C09	1181-0519	4.32	uM	CSM minus URA	EV + ATC	132	132	0.0733	0.0748	0.0762	0.0752	0.0737	0.0758	0.0782	0.0745	0.079	0.0768	0.0789	0.0786	0.0811	0.0817	0.083	0.0829	0.0846	0.0851	0.0864	0.0874	0.0898	0.0902	0.0926	0.0972	0.1001	0.1009	0.1082	0.1122	0.1151	0.1238	0.1279	0.141	0.1428	0.1639	0.1623	0.1714	0.1832	0.1987	0.2129	0.2258	0.2413
541	C10	1181-0519	3.24	uM	CSM minus URA	EV + ATC	132	132	0.073	0.0757	0.0765	0.075	0.0755	0.0752	0.0783	0.0782	0.0771	0.072	0.0765	0.0776	0.0794	0.0822	0.0826	0.0807	0.0833	0.0849	0.0883	0.0879	0.0906	0.0909	0.094	0.099	0.1004	0.1025	0.1089	0.1136	0.1182	0.1299	0.1327	0.1447	0.1509	0.1568	0.1689	0.1776	0.1915	0.207	0.2218	0.2343	0.2481
541	C11	1181-0519	2.4	uM	CSM minus URA	EV + ATC	132	132	0.0738	0.0756	0.076	0.0763	0.0766	0.0773	0.0782	0.0779	0.081	0.0767	0.0789	0.0819	0.081	0.0852	0.0835	0.0841	0.0821	0.0861	0.0881	0.0891	0.093	0.0923	0.095	0.0987	0.1028	0.1043	0.1115	0.1156	0.121	0.1296	0.1344	0.1413	0.1515	0.164	0.1683	0.1792	0.1914	0.2057	0.222	0.2357	0.2503
541	C12	NA	NA		CSM minus URA	EV + ATC	132	132	0.0714	0.0731	0.0747	0.0738	0.0738	0.0756	0.0756	0.0746	0.0774	0.0734	0.0769	0.0792	0.0776	0.0814	0.0835	0.0845	0.0871	0.0859	0.0911	0.0919	0.0982	0.0987	0.1031	0.1085	0.1138	0.1159	0.1213	0.1312	0.1434	0.1489	0.159	0.169	0.177	0.1928	0.2061	0.219	0.2336	0.2559	0.2707	0.2869	0.2997
541	D01	1181-0519	1.8	uM	CSM minus URA	EV + ATC	132	132	0.0746	0.0778	0.0785	0.078	0.0777	0.0787	0.08	0.0784	0.0805	0.0782	0.0799	0.0808	0.0819	0.0822	0.0848	0.0843	0.0858	0.0862	0.0899	0.0883	0.0932	0.0921	0.0947	0.1004	0.102	0.1039	0.1087	0.1115	0.1182	0.1289	0.1294	0.1349	0.1432	0.1519	0.1619	0.175	0.1799	0.1944	0.2076	0.2258	0.2421
541	D02	1181-0519	1.32	uM	CSM minus URA	EV + ATC	132	132	0.0764	0.0751	0.0781	0.0779	0.0764	0.0782	0.0794	0.078	0.0802	0.0775	0.0792	0.0798	0.0823	0.084	0.0852	0.082	0.0863	0.0861	0.0893	0.0876	0.0934	0.093	0.094	0.1013	0.1021	0.1063	0.1128	0.1156	0.1233	0.1282	0.1352	0.1432	0.1512	0.1586	0.17	0.1831	0.203	0.2206	0.2369	0.2498	0.2722
541	D03	1181-0519	1	uM	CSM minus URA	EV + ATC	132	132	0.076	0.0762	0.0765	0.0763	0.0776	0.0773	0.0776	0.0781	0.0803	0.0781	0.0776	0.0767	0.0822	0.0841	0.0839	0.0838	0.0857	0.0877	0.0906	0.0896	0.093	0.0936	0.097	0.1015	0.104	0.1056	0.1117	0.1159	0.122	0.1366	0.1399	0.1445	0.1508	0.1606	0.1696	0.1932	0.2104	0.2213	0.2426	0.2602	0.2704
541	D04	1181-0519	0.76	uM	CSM minus URA	EV + ATC	132	132	0.0743	0.0766	0.077	0.0763	0.0768	0.078	0.079	0.0787	0.0791	0.0757	0.0776	0.0799	0.0802	0.0845	0.0842	0.0859	0.0861	0.0872	0.0901	0.0909	0.0939	0.0943	0.0965	0.1021	0.105	0.1079	0.1149	0.1181	0.1243	0.1383	0.149	0.1477	0.1573	0.1677	0.1739	0.2025	0.2143	0.2324	0.2536	0.2686	0.2798
541	D05	1181-0519	0.56	uM	CSM minus URA	EV + ATC	132	132	0.0753	0.0773	0.0784	0.0769	0.0764	0.0779	0.0781	0.0782	0.0795	0.0784	0.0793	0.0821	0.0813	0.0845	0.0856	0.0833	0.0855	0.0892	0.0894	0.0922	0.0945	0.0949	0.0971	0.1015	0.1063	0.1041	0.115	0.119	0.1252	0.1339	0.1503	0.1478	0.1574	0.1671	0.1764	0.1906	0.2082	0.2228	0.2427	0.261	0.2736
541	D06	1181-0519	0.44	uM	CSM minus URA	EV + ATC	132	132	0.0755	0.0766	0.0781	0.077	0.076	0.078	0.0787	0.0783	0.0809	0.0756	0.0792	0.0804	0.0786	0.0847	0.0854	0.0866	0.0877	0.0896	0.0926	0.0924	0.0962	0.0971	0.0993	0.106	0.1095	0.111	0.1171	0.1221	0.1292	0.1481	0.1602	0.1515	0.1658	0.1737	0.1913	0.2051	0.2163	0.2389	0.2531	0.2706	0.2903
541	D07	1181-0519	0.316	uM	CSM minus URA	EV + ATC	132	132	0.0729	0.0759	0.0778	0.0767	0.0766	0.0776	0.0796	0.078	0.0797	0.0765	0.0801	0.0798	0.0822	0.0821	0.0845	0.0846	0.0859	0.0888	0.0913	0.0905	0.0943	0.094	0.098	0.1034	0.1061	0.1083	0.1162	0.1217	0.1268	0.1404	0.154	0.1539	0.1592	0.1678	0.182	0.1934	0.2074	0.2306	0.2487	0.2587	0.273
541	D08	1181-0519	0.236	uM	CSM minus URA	EV + ATC	132	132	0.0739	0.0767	0.0777	0.0759	0.0777	0.0791	0.078	0.0793	0.0812	0.0743	0.08	0.0788	0.0824	0.085	0.0847	0.0875	0.0875	0.0886	0.0922	0.091	0.0955	0.0962	0.1005	0.1044	0.1084	0.1115	0.1191	0.1235	0.1296	0.1434	0.1615	0.1556	0.1638	0.1747	0.1893	0.2037	0.2203	0.235	0.2499	0.2652	0.2799
541	D09	1181-0519	0.178	uM	CSM minus URA	EV + ATC	132	132	0.0764	0.0767	0.0783	0.0769	0.0767	0.0769	0.0806	0.0804	0.0784	0.0766	0.0808	0.0802	0.0835	0.0839	0.0866	0.0844	0.088	0.0891	0.0917	0.0898	0.0971	0.0961	0.0996	0.1049	0.1069	0.1115	0.1196	0.1223	0.1282	0.1436	0.1547	0.1556	0.1618	0.172	0.1845	0.2141	0.2253	0.2413	0.2615	0.2715	0.2856
541	D10	1181-0519	0.134	uM	CSM minus URA	EV + ATC	132	132	0.0742	0.077	0.0784	0.0751	0.0765	0.0759	0.0789	0.0789	0.08	0.076	0.0776	0.0781	0.0814	0.081	0.0842	0.084	0.0861	0.0885	0.0899	0.0915	0.0947	0.0943	0.0991	0.1031	0.1071	0.1088	0.1174	0.1206	0.126	0.1489	0.1494	0.1538	0.1598	0.1714	0.1833	0.1978	0.2111	0.2276	0.2453	0.2578	0.2726
541	D11	1181-0519	0.1	uM	CSM minus URA	EV + ATC	132	132	0.0754	0.0773	0.0782	0.0753	0.0762	0.077	0.0781	0.0778	0.0797	0.0773	0.0774	0.0781	0.0815	0.0849	0.0827	0.0849	0.0879	0.088	0.0909	0.0925	0.0965	0.0969	0.0998	0.104	0.1106	0.1126	0.119	0.1241	0.1317	0.1407	0.1548	0.1579	0.166	0.178	0.1926	0.2071	0.2211	0.2374	0.2519	0.2665	0.2796
541	D12	NA	NA		CSM minus URA	EV + ATC	132	132	0.0772	0.0784	0.0813	0.079	0.0794	0.08	0.0819	0.0812	0.0829	0.081	0.0845	0.0851	0.0865	0.0857	0.0891	0.0895	0.0922	0.0942	0.0969	0.0981	0.1022	0.1019	0.1054	0.1113	0.1162	0.1182	0.1254	0.129	0.1371	0.1479	0.1554	0.162	0.1723	0.1833	0.1959	0.2134	0.2259	0.2478	0.2586	0.277	0.2938
541	E01	1181-0519	40	uM	CSM minus URA	ERG25	132	132	0.0699	0.0755	0.0757	0.0734	0.0738	0.0712	0.0762	0.0739	0.0731	0.0683	0.0704	0.0707	0.0741	0.076	0.0778	0.0747	0.0774	0.0752	0.0777	0.0746	0.0781	0.0751	0.0771	0.0774	0.0803	0.0778	0.0858	0.08	0.0844	0.0822	0.0804	0.0878	0.099	0.1026	0.0931	0.0885	0.0895	0.0895	0.0955	0.1016	0.1071
541	E02	1181-0519	31.68	uM	CSM minus URA	ERG25	132	132	0.0721	0.075	0.0762	0.0738	0.0746	0.0756	0.0767	0.075	0.077	0.0731	0.0759	0.0758	0.0764	0.0778	0.0789	0.0774	0.0772	0.0786	0.08	0.0773	0.0803	0.0795	0.0805	0.0782	0.0813	0.0798	0.0845	0.0815	0.087	0.089	0.0889	0.0905	0.0915	0.093	0.0957	0.0977	0.1015	0.1054	0.1084	0.1105	0.1146
541	E03	1181-0519	25.04	uM	CSM minus URA	ERG25	132	132	0.0715	0.0733	0.0744	0.0726	0.0714	0.0729	0.0736	0.0736	0.0746	0.0716	0.072	0.0719	0.0743	0.0759	0.0762	0.0752	0.0745	0.0744	0.0767	0.0756	0.078	0.0764	0.0768	0.0782	0.0833	0.0796	0.0808	0.0812	0.0832	0.0861	0.087	0.0866	0.0871	0.0915	0.0926	0.0953	0.0955	0.1008	0.1029	0.1073	0.1118
541	E04	1181-0519	18.68	uM	CSM minus URA	ERG25	132	132	0.0711	0.073	0.0739	0.0718	0.0709	0.0741	0.0745	0.0744	0.0751	0.0718	0.0738	0.0731	0.0744	0.0756	0.0763	0.0747	0.0748	0.0764	0.0782	0.0764	0.0773	0.0767	0.0794	0.0807	0.0809	0.0794	0.0847	0.081	0.0854	0.0907	0.0899	0.0921	0.0939	0.097	0.0976	0.1041	0.1059	0.1109	0.1162	0.1191	0.1238
541	E05	1181-0519	13.96	uM	CSM minus URA	ERG25	132	132	0.0713	0.0728	0.0744	0.0729	0.0714	0.0733	0.0734	0.0754	0.0754	0.0723	0.0747	0.0739	0.0734	0.0757	0.0765	0.0761	0.076	0.0777	0.0786	0.0777	0.0801	0.0779	0.0778	0.0844	0.0811	0.0811	0.0849	0.0855	0.0893	0.092	0.0927	0.095	0.0987	0.1009	0.103	0.1084	0.1117	0.1201	0.126	0.1325	0.1394
541	E06	1181-0519	10.4	uM	CSM minus URA	ERG25	132	132	0.0722	0.0743	0.0748	0.0736	0.0723	0.0739	0.0752	0.0748	0.0756	0.0724	0.0747	0.0747	0.0759	0.0771	0.0772	0.0761	0.078	0.0775	0.0779	0.0777	0.0812	0.0788	0.0785	0.0842	0.0845	0.0834	0.0858	0.0873	0.0895	0.0918	0.0931	0.0955	0.0991	0.1003	0.104	0.1077	0.1135	0.1164	0.1212	0.1314	0.1365
541	E07	1181-0519	7.76	uM	CSM minus URA	ERG25	132	132	0.0704	0.0741	0.0751	0.0713	0.0727	0.0734	0.0756	0.0726	0.0745	0.0701	0.0743	0.0755	0.0759	0.0772	0.0769	0.0757	0.0786	0.0785	0.0798	0.0796	0.0828	0.0798	0.0815	0.0833	0.086	0.0855	0.0914	0.0885	0.0928	0.0976	0.0978	0.1011	0.1044	0.1107	0.1121	0.1208	0.1253	0.1336	0.141	0.1527	0.161
541	E08	1181-0519	5.8	uM	CSM minus URA	ERG25	132	132	0.0711	0.074	0.0749	0.0728	0.0722	0.0735	0.0749	0.074	0.0738	0.0719	0.0734	0.0736	0.0756	0.0772	0.0761	0.0767	0.0754	0.0795	0.08	0.0774	0.0808	0.0799	0.0812	0.0855	0.0882	0.0873	0.0905	0.0932	0.0968	0.0995	0.1015	0.1065	0.1113	0.1162	0.1212	0.1269	0.1328	0.1409	0.1527	0.1622	0.1709
541	E09	1181-0519	4.32	uM	CSM minus URA	ERG25	132	132	0.0707	0.0737	0.0752	0.0726	0.0716	0.0733	0.0741	0.0732	0.076	0.0713	0.0736	0.0747	0.0751	0.0774	0.0779	0.0745	0.0755	0.0782	0.0793	0.0788	0.0811	0.0796	0.0815	0.0834	0.085	0.0848	0.0899	0.0898	0.0949	0.0969	0.0983	0.1014	0.1055	0.1093	0.1143	0.119	0.1242	0.131	0.1398	0.1491	0.1629
541	E10	1181-0519	3.24	uM	CSM minus URA	ERG25	132	132	0.0723	0.0749	0.0754	0.0738	0.0741	0.0763	0.0764	0.0763	0.0776	0.0729	0.0747	0.0761	0.0771	0.0784	0.0793	0.0775	0.0784	0.0801	0.0809	0.079	0.0825	0.0832	0.0839	0.0874	0.0882	0.0897	0.0929	0.0955	0.0972	0.1027	0.1056	0.1071	0.1129	0.118	0.1244	0.1317	0.1377	0.1464	0.1564	0.1666	0.1824
541	E11	1181-0519	2.4	uM	CSM minus URA	ERG25	132	132	0.0728	0.0753	0.0743	0.0731	0.0746	0.0756	0.0761	0.0759	0.0768	0.0735	0.0762	0.0749	0.0781	0.0791	0.079	0.0773	0.0777	0.0777	0.0831	0.0795	0.0842	0.0828	0.0855	0.088	0.0903	0.0905	0.0946	0.0966	0.1005	0.1045	0.1058	0.1098	0.1122	0.1206	0.127	0.1319	0.1389	0.1495	0.157	0.1686	0.1829
541	E12	NA	NA		CSM minus URA	ERG25	132	132	0.0701	0.0733	0.0729	0.0708	0.0731	0.0726	0.0727	0.0726	0.074	0.0681	0.0727	0.0745	0.0751	0.0764	0.0752	0.0769	0.0783	0.0802	0.0819	0.0794	0.085	0.0848	0.0879	0.0912	0.093	0.0938	0.0999	0.1029	0.1091	0.1106	0.1154	0.121	0.1311	0.1382	0.145	0.1524	0.1623	0.1768	0.1882	0.1966	0.2138
541	F01	1181-0519	1.8	uM	CSM minus URA	ERG25	132	132	0.074	0.0766	0.0772	0.0762	0.0767	0.0773	0.0781	0.0793	0.0782	0.0746	0.0764	0.0776	0.0792	0.0813	0.0811	0.0807	0.081	0.0829	0.0838	0.0809	0.086	0.0845	0.0861	0.0898	0.0919	0.091	0.0954	0.0961	0.1015	0.106	0.1094	0.1134	0.1172	0.122	0.128	0.1328	0.1397	0.1499	0.1584	0.1701	0.1798
541	F02	1181-0519	1.32	uM	CSM minus URA	ERG25	132	132	0.0738	0.0772	0.0764	0.0739	0.0753	0.077	0.0779	0.0775	0.0785	0.074	0.0746	0.0757	0.0773	0.0786	0.0793	0.0794	0.0802	0.0811	0.0831	0.0823	0.0852	0.0826	0.0859	0.0899	0.0908	0.0907	0.0957	0.0974	0.1014	0.1067	0.1069	0.1133	0.1164	0.123	0.1281	0.1338	0.1409	0.1502	0.1619	0.1739	0.1882
541	F03	1181-0519	1	uM	CSM minus URA	ERG25	132	132	0.0742	0.0758	0.0755	0.0745	0.0742	0.0743	0.0765	0.0779	0.0771	0.0728	0.0761	0.0773	0.0771	0.0771	0.0799	0.078	0.0794	0.08	0.0821	0.0813	0.0853	0.0827	0.0833	0.0875	0.0882	0.0901	0.0947	0.0954	0.0991	0.1006	0.1046	0.111	0.1135	0.1169	0.123	0.129	0.1354	0.1444	0.1551	0.1631	0.1778
541	F04	1181-0519	0.76	uM	CSM minus URA	ERG25	132	132	0.0713	0.0763	0.0771	0.0758	0.0759	0.0754	0.0764	0.0769	0.0768	0.0742	0.0759	0.0779	0.0786	0.0799	0.0803	0.0797	0.0822	0.0829	0.0841	0.083	0.086	0.0854	0.0865	0.0903	0.094	0.0915	0.0992	0.0994	0.1054	0.1102	0.113	0.1199	0.1232	0.1289	0.1354	0.1406	0.1509	0.1605	0.1735	0.1866	0.2043
541	F05	1181-0519	0.56	uM	CSM minus URA	ERG25	132	132	0.0742	0.077	0.0765	0.0753	0.075	0.0752	0.0777	0.0765	0.0777	0.0745	0.0751	0.0754	0.0762	0.0791	0.0775	0.0782	0.0801	0.0809	0.0832	0.0811	0.085	0.0835	0.0853	0.0886	0.0905	0.0904	0.0949	0.0964	0.0994	0.1052	0.1071	0.1121	0.1145	0.1203	0.1251	0.1311	0.1375	0.1484	0.1575	0.1672	0.181
541	F06	1181-0519	0.44	uM	CSM minus URA	ERG25	132	132	0.0745	0.0768	0.0757	0.0748	0.0753	0.0747	0.0773	0.0764	0.0765	0.0736	0.0755	0.0755	0.078	0.0803	0.0792	0.0801	0.0795	0.0814	0.0823	0.081	0.0861	0.0851	0.0892	0.0889	0.0919	0.0945	0.0959	0.0994	0.1035	0.1075	0.1083	0.1154	0.1195	0.1276	0.1315	0.1375	0.1468	0.155	0.1675	0.181	0.1961
541	F07	1181-0519	0.316	uM	CSM minus URA	ERG25	132	132	0.0748	0.0765	0.0769	0.0742	0.0747	0.076	0.0767	0.0767	0.0777	0.0748	0.0767	0.0778	0.0795	0.0813	0.0816	0.0802	0.0806	0.0824	0.0825	0.0829	0.0875	0.0856	0.0864	0.0906	0.0925	0.0934	0.0968	0.0979	0.1031	0.1071	0.111	0.1166	0.1207	0.1257	0.1319	0.1384	0.1479	0.1577	0.1696	0.1815	0.196
541	F08	1181-0519	0.236	uM	CSM minus URA	ERG25	132	132	0.0743	0.0753	0.0775	0.0766	0.0758	0.0767	0.0788	0.078	0.0788	0.0727	0.0775	0.0775	0.0787	0.081	0.0798	0.0804	0.0806	0.0829	0.0846	0.0839	0.084	0.0845	0.0871	0.0912	0.0932	0.0938	0.0979	0.1005	0.1045	0.1086	0.1101	0.1154	0.1192	0.1298	0.1324	0.1396	0.1487	0.1606	0.1726	0.1837	0.2002
541	F09	1181-0519	0.178	uM	CSM minus URA	ERG25	132	132	0.0745	0.0779	0.0773	0.073	0.0747	0.0773	0.0764	0.0783	0.0791	0.0743	0.0755	0.0779	0.0793	0.0794	0.0813	0.0793	0.0809	0.0824	0.0837	0.0836	0.0856	0.0857	0.0879	0.0921	0.0935	0.0924	0.0989	0.0998	0.1065	0.1089	0.1121	0.1177	0.1225	0.1286	0.1339	0.1431	0.1518	0.1615	0.1764	0.1881	0.2022
541	F10	1181-0519	0.134	uM	CSM minus URA	ERG25	132	132	0.0747	0.0751	0.0766	0.0738	0.0756	0.0743	0.0772	0.077	0.0777	0.0723	0.0762	0.0776	0.0782	0.0807	0.0792	0.0797	0.08	0.0805	0.0833	0.0832	0.0851	0.0847	0.0873	0.0903	0.0913	0.0931	0.0991	0.0981	0.1048	0.1092	0.1121	0.1171	0.1224	0.1296	0.1344	0.1397	0.1505	0.1624	0.1726	0.1856	0.2007
541	F11	1181-0519	0.1	uM	CSM minus URA	ERG25	132	132	0.0742	0.0765	0.0769	0.0757	0.0749	0.0761	0.0767	0.0769	0.078	0.0729	0.0753	0.077	0.0781	0.0793	0.0785	0.0803	0.0802	0.0804	0.081	0.0818	0.0861	0.0847	0.0858	0.09	0.0925	0.0928	0.0966	0.1009	0.1044	0.1085	0.1112	0.1172	0.1217	0.1301	0.1343	0.142	0.1506	0.1619	0.1717	0.1846	0.2005
541	F12	NA	NA		CSM minus URA	ERG25	132	132	0.0748	0.0773	0.079	0.0753	0.0765	0.0784	0.0794	0.0787	0.0803	0.0765	0.0792	0.0795	0.0814	0.0826	0.0802	0.082	0.0829	0.0841	0.0862	0.0837	0.0889	0.087	0.0895	0.0902	0.0935	0.095	0.0986	0.0995	0.1059	0.1093	0.1113	0.1146	0.1202	0.1254	0.1317	0.138	0.1431	0.1538	0.1634	0.1769	0.1883
541	G01	1181-0519	40	uM	CSM minus URA	EV	132	132	0.0751	0.0763	0.0757	0.0735	0.074	0.0789	0.0779	0.078	0.084	0.0762	0.0797	0.0863	0.0811	0.085	0.0879	0.0891	0.0887	0.0871	0.0857	0.0862	0.0896	0.0877	0.0866	0.0921	0.0947	0.0999	0.1034	0.0979	0.1057	0.1025	0.1027	0.1074	0.1079	0.1147	0.1134	0.1168	0.1241	0.1245	0.1349	0.1335	0.1427
541	G02	1181-0519	31.68	uM	CSM minus URA	EV	132	132	0.0733	0.077	0.0765	0.0753	0.0737	0.0771	0.0775	0.0775	0.078	0.0756	0.0785	0.078	0.0799	0.0826	0.0818	0.0823	0.0817	0.0838	0.0847	0.0833	0.0867	0.0843	0.0867	0.0891	0.0907	0.091	0.0951	0.096	0.1027	0.105	0.102	0.1005	0.1085	0.1138	0.1082	0.1137	0.1196	0.1268	0.1366	0.1424	0.1533
541	G03	1181-0519	25.04	uM	CSM minus URA	EV	132	132	0.0736	0.075	0.076	0.0741	0.075	0.0761	0.0765	0.0753	0.0774	0.0747	0.0756	0.0777	0.0797	0.0811	0.0811	0.0813	0.0811	0.0832	0.0838	0.0841	0.087	0.0852	0.0874	0.0887	0.0904	0.0913	0.0943	0.0973	0.1012	0.1019	0.1064	0.105	0.1126	0.1178	0.1208	0.1219	0.1296	0.1378	0.1488	0.1572	0.1815
541	G04	1181-0519	18.68	uM	CSM minus URA	EV	132	132	0.0712	0.0751	0.077	0.0753	0.0763	0.0763	0.0788	0.0763	0.0779	0.0755	0.0767	0.0779	0.0781	0.0824	0.0812	0.082	0.0818	0.084	0.0862	0.085	0.0873	0.0867	0.0883	0.0919	0.0942	0.0939	0.0985	0.1001	0.1033	0.1072	0.1094	0.1121	0.1159	0.1259	0.1299	0.1377	0.1464	0.1558	0.1681	0.216	0.2234
541	G05	1181-0519	13.96	uM	CSM minus URA	EV	132	132	0.0725	0.0749	0.0771	0.0723	0.0753	0.0786	0.0775	0.0773	0.0778	0.0749	0.0762	0.0774	0.0782	0.0816	0.0787	0.0827	0.0824	0.0845	0.0858	0.0847	0.0896	0.0873	0.0905	0.0926	0.0965	0.0974	0.103	0.1049	0.1094	0.1178	0.1193	0.1237	0.1351	0.1392	0.1451	0.1545	0.1675	0.1845	0.2135	0.2304	0.2349
541	G06	1181-0519	10.4	uM	CSM minus URA	EV	132	132	0.074	0.0762	0.0777	0.076	0.0767	0.0779	0.0786	0.0788	0.0785	0.0762	0.0781	0.0796	0.0794	0.082	0.0837	0.0836	0.0839	0.0842	0.0883	0.0876	0.0909	0.0903	0.0928	0.0973	0.0989	0.1007	0.1061	0.1094	0.1147	0.1184	0.1238	0.1306	0.1446	0.1415	0.1524	0.1641	0.1765	0.1948	0.207	0.2196	0.2439
541	G07	1181-0519	7.76	uM	CSM minus URA	EV	132	132	0.0725	0.0717	0.0766	0.0753	0.0758	0.0749	0.0787	0.078	0.0787	0.0748	0.0773	0.0772	0.0803	0.0812	0.0825	0.0812	0.0822	0.0843	0.088	0.087	0.091	0.0913	0.0935	0.0963	0.1015	0.1032	0.1082	0.1136	0.1187	0.1243	0.1291	0.136	0.1499	0.152	0.1591	0.1723	0.1857	0.2045	0.222	0.232	0.2512
541	G08	1181-0519	5.8	uM	CSM minus URA	EV	132	132	0.0735	0.0756	0.0754	0.074	0.0756	0.0774	0.0785	0.0792	0.0775	0.075	0.077	0.0767	0.0796	0.0808	0.0809	0.0835	0.0842	0.0858	0.0878	0.0879	0.0906	0.0922	0.0954	0.0992	0.1032	0.1035	0.1119	0.1157	0.1226	0.1285	0.1335	0.141	0.1489	0.1583	0.1697	0.1802	0.194	0.2115	0.2291	0.2442	0.2615
541	G09	1181-0519	4.32	uM	CSM minus URA	EV	132	132	0.0726	0.0761	0.0771	0.0766	0.0775	0.0772	0.0767	0.0779	0.0789	0.0761	0.0776	0.0796	0.0808	0.0809	0.0825	0.0838	0.0828	0.0841	0.0894	0.0889	0.0895	0.091	0.0944	0.1009	0.1026	0.1023	0.1091	0.1133	0.1224	0.1261	0.1335	0.1412	0.1519	0.1617	0.1672	0.1779	0.1965	0.211	0.2312	0.2429	0.2581
541	G10	1181-0519	3.24	uM	CSM minus URA	EV	132	132	0.0711	0.0763	0.076	0.0745	0.0738	0.0772	0.0782	0.0784	0.0788	0.0761	0.0781	0.079	0.0769	0.0804	0.0837	0.0844	0.0855	0.0856	0.0889	0.0896	0.0943	0.0937	0.096	0.1012	0.1046	0.1084	0.1145	0.1189	0.1273	0.1374	0.14	0.1519	0.1597	0.1697	0.1795	0.1915	0.2084	0.2226	0.2407	0.2565	0.2724
541	G11	1181-0519	2.4	uM	CSM minus URA	EV	132	132	0.0741	0.0754	0.078	0.0757	0.0769	0.0775	0.0779	0.0781	0.0796	0.0758	0.0791	0.0799	0.0803	0.0827	0.0837	0.0845	0.0857	0.0846	0.0886	0.0902	0.0951	0.094	0.098	0.0997	0.1064	0.1054	0.115	0.1199	0.1271	0.1371	0.1386	0.1483	0.1597	0.1687	0.1797	0.1911	0.2083	0.2229	0.2419	0.2547	0.2707
541	G12	NA	NA		CSM minus URA	EV	132	132	0.0708	0.0735	0.0751	0.0742	0.0732	0.0729	0.0762	0.0757	0.0792	0.0752	0.0791	0.0804	0.0836	0.0831	0.0858	0.0835	0.087	0.0904	0.0936	0.0941	0.0985	0.1008	0.1035	0.1068	0.1122	0.1183	0.1256	0.1314	0.1402	0.1514	0.1581	0.1672	0.1815	0.191	0.2067	0.2219	0.239	0.2625	0.2789	0.2911	0.3132
541	H01	1181-0519	1.8	uM	CSM minus URA	EV	132	132	0.0751	0.0791	0.0799	0.0783	0.0779	0.0796	0.0808	0.0806	0.0821	0.0795	0.0821	0.0837	0.0843	0.0869	0.0869	0.084	0.0875	0.0884	0.092	0.092	0.0967	0.0968	0.0986	0.1038	0.1057	0.1087	0.1153	0.1194	0.1262	0.135	0.1384	0.1466	0.1546	0.163	0.1723	0.1831	0.1973	0.2151	0.2331	0.2486	0.2638
541	H02	1181-0519	1.32	uM	CSM minus URA	EV	132	132	0.0751	0.0775	0.0767	0.0772	0.0772	0.0779	0.0789	0.0783	0.0785	0.0772	0.0793	0.0809	0.0822	0.0837	0.0847	0.0854	0.0868	0.0896	0.0914	0.0909	0.0948	0.0942	0.0985	0.1027	0.1066	0.1086	0.1142	0.1166	0.1248	0.1311	0.1357	0.1455	0.1513	0.1602	0.1692	0.1818	0.1976	0.2191	0.2404	0.2542	0.2676
541	H03	1181-0519	1	uM	CSM minus URA	EV	132	132	0.0747	0.0774	0.0746	0.0747	0.0764	0.0786	0.0793	0.0793	0.0795	0.0756	0.0798	0.0804	0.08	0.0852	0.084	0.0855	0.0865	0.0882	0.0914	0.0923	0.0973	0.0956	0.0988	0.1036	0.1078	0.109	0.114	0.1209	0.1242	0.134	0.1393	0.1488	0.1544	0.1647	0.1734	0.1865	0.2052	0.2246	0.2457	0.2593	0.2727
541	H04	1181-0519	0.76	uM	CSM minus URA	EV	132	132	0.0754	0.0747	0.0759	0.0739	0.0762	0.0779	0.0778	0.0788	0.0795	0.0748	0.0774	0.0805	0.0791	0.0829	0.0836	0.0843	0.0842	0.0881	0.0911	0.0892	0.0942	0.0945	0.0977	0.1028	0.1058	0.1071	0.1122	0.1167	0.1234	0.1313	0.135	0.1439	0.1513	0.1604	0.1698	0.1816	0.201	0.2214	0.242	0.2563	0.2706
541	H05	1181-0519	0.56	uM	CSM minus URA	EV	132	132	0.0746	0.0761	0.0773	0.076	0.0768	0.0783	0.0794	0.0783	0.0799	0.0766	0.0787	0.0806	0.0824	0.0843	0.0845	0.0841	0.0862	0.0879	0.0908	0.0902	0.0942	0.0958	0.0993	0.1046	0.1076	0.1091	0.1167	0.121	0.1277	0.1349	0.1397	0.1526	0.1604	0.1683	0.18	0.1937	0.2142	0.2317	0.2523	0.2681	0.2798
541	H06	1181-0519	0.44	uM	CSM minus URA	EV	132	132	0.0731	0.0749	0.0767	0.0748	0.0747	0.0773	0.0781	0.0787	0.0795	0.0732	0.0781	0.0801	0.0809	0.0831	0.0845	0.0833	0.0852	0.0876	0.0903	0.0909	0.0949	0.0946	0.0987	0.103	0.1055	0.1094	0.116	0.1193	0.1256	0.1333	0.1371	0.149	0.1585	0.1663	0.1761	0.1908	0.2082	0.2289	0.2492	0.2625	0.2744
541	H07	1181-0519	0.316	uM	CSM minus URA	EV	132	132	0.0731	0.0744	0.0764	0.0764	0.0764	0.0774	0.0776	0.0781	0.08	0.0761	0.0767	0.0796	0.0796	0.0831	0.0841	0.084	0.0862	0.0875	0.0893	0.0917	0.0931	0.0944	0.0982	0.1034	0.1061	0.1069	0.116	0.1198	0.1268	0.136	0.1392	0.1482	0.1584	0.1664	0.1782	0.1901	0.21	0.2279	0.2468	0.2589	0.2711
541	H08	1181-0519	0.236	uM	CSM minus URA	EV	132	132	0.0741	0.0771	0.0778	0.0755	0.0767	0.0775	0.0764	0.0782	0.0807	0.0766	0.0788	0.0795	0.0822	0.084	0.0835	0.0849	0.0865	0.088	0.0901	0.0904	0.0956	0.0935	0.0982	0.1029	0.1077	0.1089	0.116	0.1196	0.1276	0.1374	0.1416	0.1503	0.1593	0.1699	0.179	0.1909	0.2112	0.2284	0.2479	0.2612	0.2754
541	H09	1181-0519	0.178	uM	CSM minus URA	EV	132	132	0.0735	0.0769	0.0761	0.0757	0.0755	0.0752	0.0787	0.075	0.0778	0.0748	0.079	0.0795	0.08	0.0832	0.084	0.0816	0.0856	0.0876	0.0911	0.0906	0.0934	0.0953	0.0978	0.1012	0.1069	0.1088	0.1161	0.1184	0.1273	0.1435	0.139	0.1517	0.1632	0.1709	0.1826	0.1929	0.2142	0.2338	0.2515	0.2629	0.2769
541	H10	1181-0519	0.134	uM	CSM minus URA	EV	132	132	0.0741	0.0772	0.0766	0.0755	0.0762	0.0758	0.0762	0.0786	0.0783	0.0773	0.0776	0.0805	0.0811	0.0837	0.0847	0.0861	0.0848	0.0886	0.0899	0.091	0.0948	0.0952	0.0985	0.1018	0.108	0.1095	0.1168	0.1207	0.1265	0.1456	0.1436	0.1515	0.1618	0.173	0.1841	0.1973	0.2132	0.2342	0.2511	0.2626	0.2756
541	H11	1181-0519	0.1	uM	CSM minus URA	EV	132	132	0.0746	0.0765	0.0766	0.076	0.0754	0.0767	0.0766	0.0754	0.0772	0.0755	0.0778	0.0789	0.079	0.0828	0.0838	0.085	0.0853	0.0875	0.0897	0.0904	0.0966	0.0947	0.0975	0.1027	0.1068	0.1102	0.1164	0.1206	0.1289	0.1448	0.1444	0.1537	0.1617	0.1728	0.1861	0.1963	0.2185	0.2356	0.2531	0.2644	0.2746
541	H12	NA	NA		CSM minus URA	EV	132	132	0.0773	0.0806	0.0808	0.0795	0.0799	0.0803	0.0813	0.0818	0.0836	0.0805	0.0833	0.0818	0.087	0.0866	0.089	0.09	0.0902	0.0926	0.0964	0.0958	0.0998	0.0998	0.1044	0.1093	0.1131	0.1171	0.1233	0.1265	0.1361	0.1434	0.1487	0.1588	0.1676	0.1814	0.1903	0.2042	0.2232	0.2399	0.2553	0.2689	0.2855
[truncated: 91 more columns]

## Sheet: ATC_Titration_ODs
Plate	Well	Drug	Concentration	Unit	Media	Strain	Analyzed number of reads	Total number of reads	Reads	NA	NA	NA	NA	NA	NA	NA	NA	NA	NA	NA	NA	NA	NA	NA	NA	NA	NA	NA	NA	NA	NA	NA	NA	NA	NA	NA	NA	NA	NA	NA	NA	NA	NA	NA	NA	NA	NA	NA	NA
571	A01	ATC	2.5	uM	NA	Erg11-P6	190	190	0.0771	0.0774	0.0784	0.0779	0.078	0.0775	0.0771	0.0779	0.0791	0.0783	0.0782	0.0796	0.0801	0.0796	0.0794	0.0796	0.0811	0.082	0.0821	0.0828	0.0816	0.0829	0.0834	0.0844	0.0846	0.0846	0.0862	0.0858	0.087	0.0872	0.0881	0.0879	0.0898	0.0897	0.0902	0.0905	0.0921	0.0922	0.0958	0.0942	0.0978
571	A02	ATC	4.25	uM	NA	Erg11-P6	190	190	0.0759	0.0778	0.0774	0.0774	0.0771	0.0769	0.0765	0.0779	0.0773	0.0772	0.0777	0.0775	0.0781	0.0784	0.0784	0.0786	0.0789	0.0794	0.0797	0.0797	0.08	0.0802	0.0815	0.0818	0.082	0.0836	0.0833	0.0837	0.0848	0.0854	0.0858	0.0863	0.0867	0.0878	0.0872	0.0888	0.0899	0.0897	0.0917	0.0924	0.0941
571	A03	ATC	7.21	uM	NA	Erg11-P6	190	190	0.0757	0.077	0.0769	0.0765	0.0766	0.0761	0.0762	0.0769	0.0767	0.0765	0.0769	0.0768	0.0768	0.0797	0.0777	0.0776	0.0783	0.0787	0.0789	0.0789	0.0793	0.0786	0.0814	0.0813	0.0815	0.0823	0.0827	0.0829	0.0836	0.0843	0.0845	0.0852	0.085	0.0871	0.088	0.0887	0.0888	0.0904	0.0918	0.0919	0.0933
571	A04	ATC	12.3	uM	NA	Erg11-P6	190	190	0.0766	0.0787	0.076	0.0786	0.078	0.0764	0.0763	0.0768	0.0757	0.0765	0.0767	0.077	0.0769	0.0774	0.0779	0.0772	0.0783	0.0788	0.0784	0.0793	0.0795	0.0801	0.0807	0.0813	0.0825	0.0829	0.0829	0.0833	0.084	0.0847	0.0855	0.0854	0.0862	0.0874	0.0876	0.0881	0.0891	0.0902	0.0912	0.0918	0.0928
571	A05	ATC	20.8	uM	NA	Erg11-P6	190	190	0.0757	0.0771	0.0762	0.0774	0.077	0.0767	0.0763	0.0776	0.0769	0.0773	0.0774	0.0764	0.0775	0.0779	0.0776	0.078	0.079	0.0786	0.0794	0.0796	0.0789	0.0804	0.0814	0.0817	0.082	0.0828	0.0825	0.0843	0.0838	0.085	0.0848	0.0863	0.0857	0.0867	0.0873	0.0873	0.0872	0.089	0.0897	0.0896	0.0913
571	A06	ATC	35.4	uM	NA	Erg11-P6	190	190	0.0767	0.078	0.0779	0.0776	0.0779	0.0774	0.0773	0.0782	0.0781	0.0776	0.0776	0.0785	0.0787	0.0788	0.0785	0.079	0.0796	0.0795	0.0804	0.0803	0.081	0.0811	0.0819	0.0823	0.0833	0.0841	0.0841	0.0844	0.085	0.0855	0.0864	0.0856	0.0864	0.0874	0.087	0.0884	0.088	0.0884	0.0899	0.0892	0.0906
571	A07	ATC	60.1	uM	NA	Erg11-P6	190	190	0.0763	0.0768	0.0763	0.0769	0.0762	0.0768	0.0769	0.0779	0.0774	0.0774	0.0763	0.0775	0.0774	0.0776	0.0785	0.0773	0.0794	0.0796	0.0793	0.0798	0.0799	0.0801	0.0818	0.0815	0.081	0.082	0.0818	0.0834	0.0835	0.0837	0.0837	0.0837	0.0844	0.084	0.0845	0.0857	0.0857	0.0864	0.0864	0.0868	0.0874
571	A08	ATC	102	uM	NA	Erg11-P6	190	190	0.0767	0.0776	0.0774	0.0781	0.0772	0.0767	0.0772	0.0781	0.0784	0.0777	0.0787	0.0779	0.0788	0.0785	0.0786	0.079	0.0795	0.1071	0.0804	0.0802	0.0803	0.0807	0.0818	0.082	0.0816	0.0831	0.083	0.0829	0.0838	0.084	0.0842	0.0842	0.0847	0.0861	0.0843	0.0853	0.0864	0.0859	0.0864	0.0863	0.0867
571	A09	ATC	173	uM	NA	Erg11-P6	190	190	0.0786	0.0788	0.0795	0.0798	0.0796	0.0792	0.0791	0.0799	0.0798	0.0795	0.0795	0.0802	0.0801	0.0802	0.0808	0.0809	0.0817	0.0809	0.0815	0.0824	0.0827	0.0828	0.0835	0.0838	0.0838	0.0846	0.0846	0.0842	0.0852	0.0863	0.086	0.0859	0.0866	0.0873	0.0872	0.0878	0.0868	0.0876	0.088	0.0879	0.0884
571	A10	ATC	294	uM	NA	Erg11-P6	190	190	0.076	0.0766	0.0768	0.0768	0.0762	0.0768	0.0764	0.0766	0.0779	0.0777	0.0768	0.0779	0.0768	0.0764	0.0782	0.0779	0.0794	0.0796	0.078	0.0804	0.08	0.0802	0.0809	0.0813	0.0815	0.0816	0.0815	0.0824	0.0825	0.0826	0.0831	0.0826	0.083	0.0839	0.0834	0.0852	0.085	0.085	0.0849	0.0845	0.085
571	A11	ATC	500	uM	NA	Erg11-P6	190	190	0.0771	0.0775	0.0777	0.0784	0.0777	0.0777	0.0775	0.0787	0.078	0.0783	0.0783	0.0778	0.0785	0.0786	0.079	0.0787	0.0799	0.0792	0.0799	0.0802	0.0798	0.0789	0.081	0.0813	0.0811	0.0821	0.0821	0.0825	0.0828	0.0833	0.0831	0.0829	0.0828	0.0843	0.0842	0.0842	0.0845	0.0851	0.0852	0.085	0.0849
571	A12		NA		NA	Erg11-P6	190	190	0.0771	0.0783	0.0776	0.0779	0.0777	0.0774	0.0775	0.0793	0.0782	0.0785	0.0779	0.0782	0.0782	0.0785	0.0801	0.0792	0.0803	0.0813	0.0803	0.0815	0.0805	0.0804	0.0832	0.0826	0.0832	0.0845	0.0856	0.0848	0.0867	0.087	0.0883	0.0881	0.0889	0.0897	0.0898	0.0912	0.0915	0.0924	0.0941	0.0938	0.0968
571	B01	ATC	2.5	uM	NA	Erg11-P6	190	190	0.0788	0.0796	0.0792	0.0797	0.0791	0.0789	0.079	0.0803	0.0796	0.0798	0.0798	0.0801	0.0803	0.0806	0.0806	0.0809	0.0808	0.082	0.0818	0.0825	0.0826	0.0826	0.0836	0.0833	0.084	0.0848	0.0846	0.0847	0.0856	0.0862	0.0862	0.0866	0.0876	0.0885	0.0884	0.0891	0.0889	0.0899	0.091	0.0914	0.0928
571	B02	ATC	4.25	uM	NA	Erg11-P6	190	190	0.0756	0.0765	0.0751	0.0762	0.0754	0.0753	0.0753	0.0763	0.0746	0.0759	0.0763	0.0763	0.0768	0.0769	0.0774	0.0772	0.0782	0.0783	0.0793	0.0798	0.0789	0.0789	0.0802	0.0806	0.0808	0.0817	0.0818	0.0819	0.0833	0.0834	0.0839	0.0838	0.0849	0.0861	0.0861	0.087	0.0877	0.0883	0.0893	0.0905	0.0913
571	B03	ATC	7.21	uM	NA	Erg11-P6	190	190	0.0786	0.0784	0.0785	0.079	0.0786	0.0779	0.0781	0.0778	0.0787	0.0787	0.0785	0.0793	0.0785	0.0788	0.0803	0.081	0.0809	0.0807	0.0806	0.0815	0.0821	0.0825	0.0833	0.0833	0.0837	0.0834	0.0843	0.0845	0.0856	0.0863	0.0865	0.0867	0.0879	0.0888	0.0892	0.0904	0.091	0.0916	0.0923	0.0929	0.0948
571	B04	ATC	12.3	uM	NA	Erg11-P6	190	190	0.0758	0.0752	0.0764	0.076	0.0757	0.0757	0.0759	0.0765	0.0763	0.0762	0.0767	0.0772	0.0766	0.0779	0.0776	0.0775	0.0775	0.0781	0.0788	0.079	0.0803	0.0802	0.0806	0.0811	0.0801	0.0822	0.0823	0.0817	0.0837	0.0842	0.0842	0.0843	0.0853	0.0861	0.0869	0.0879	0.0881	0.0885	0.0898	0.0909	0.0921
571	B05	ATC	20.8	uM	NA	Erg11-P6	190	190	0.0754	0.0762	0.0761	0.0765	0.0752	0.0751	0.0755	0.0767	0.0761	0.0765	0.0765	0.0767	0.0769	0.0776	0.0769	0.0768	0.0784	0.0786	0.0791	0.0793	0.0798	0.0796	0.081	0.0812	0.0815	0.0853	0.0843	0.0843	0.0848	0.0859	0.0853	0.0843	0.0852	0.0883	0.0891	0.0866	0.0873	0.0886	0.089	0.0893	0.0906
571	B06	ATC	35.4	uM	NA	Erg11-P6	190	190	0.0765	0.0765	0.0768	0.0772	0.076	0.0765	0.0763	0.0771	0.0771	0.077	0.0759	0.0776	0.0774	0.0777	0.0779	0.0774	0.0789	0.079	0.0792	0.0802	0.0795	0.0797	0.0814	0.0808	0.0817	0.0826	0.0814	0.0826	0.0836	0.0826	0.084	0.083	0.0849	0.0845	0.0854	0.0858	0.0866	0.0868	0.0876	0.0879	0.0886
571	B07	ATC	60.1	uM	NA	Erg11-P6	190	190	0.0747	0.0765	0.077	0.0762	0.0767	0.0765	0.0757	0.0772	0.0774	0.0768	0.0773	0.0772	0.0775	0.078	0.0772	0.0779	0.0793	0.079	0.0794	0.079	0.0793	0.0804	0.0812	0.0813	0.0816	0.0826	0.0817	0.0822	0.0819	0.0829	0.0832	0.0839	0.0837	0.0846	0.0846	0.0849	0.086	0.0855	0.0867	0.0863	0.0868
571	B08	ATC	102	uM	NA	Erg11-P6	190	190	0.0764	0.0775	0.0771	0.0774	0.077	0.0771	0.0768	0.0789	0.0775	0.0772	0.0777	0.0775	0.0781	0.0785	0.0786	0.0784	0.0794	0.0792	0.0799	0.0803	0.0809	0.0809	0.0808	0.0815	0.0815	0.0827	0.0825	0.0825	0.0826	0.0837	0.0841	0.0839	0.084	0.0853	0.0848	0.0853	0.084	0.0854	0.0857	0.0855	0.086
571	B09	ATC	173	uM	NA	Erg11-P6	190	190	0.076	0.0771	0.0759	0.0772	0.0772	0.0768	0.0763	0.078	0.0766	0.0777	0.0777	0.0777	0.0786	0.0779	0.0777	0.0782	0.0793	0.0787	0.0794	0.0792	0.0794	0.0792	0.0809	0.0806	0.0813	0.0816	0.082	0.0816	0.082	0.0825	0.0824	0.0827	0.0827	0.0834	0.0835	0.0833	0.0844	0.0843	0.0837	0.0841	0.0842
571	B10	ATC	294	uM	NA	Erg11-P6	190	190	0.0763	0.0767	0.0766	0.0768	0.0765	0.0764	0.077	0.0774	0.0773	0.0769	0.0772	0.0783	0.077	0.0778	0.0787	0.0774	0.0795	0.0796	0.0792	0.0796	0.0793	0.0798	0.0805	0.0808	0.0817	0.0824	0.081	0.0816	0.0817	0.0819	0.0825	0.0822	0.083	0.083	0.0826	0.0845	0.0842	0.0847	0.0846	0.0846	0.0851
571	B11	ATC	500	uM	NA	Erg11-P6	190	190	0.0758	0.0772	0.0773	0.0775	0.0772	0.0762	0.0763	0.0778	0.0774	0.077	0.0775	0.0776	0.0771	0.0786	0.0776	0.0786	0.0796	0.0794	0.079	0.0798	0.0799	0.0802	0.0807	0.0809	0.0817	0.0819	0.0823	0.0818	0.0832	0.0836	0.0835	0.0836	0.0841	0.0845	0.0845	0.0844	0.0849	0.0848	0.0853	0.0852	0.0858
571	B12		NA		NA	Erg11-P6	190	190	0.0789	0.0794	0.0804	0.0807	0.083	0.0793	0.0791	0.0799	0.0827	0.0811	0.0817	0.0895	0.083	0.0812	0.0845	0.0825	0.0814	0.088	0.0863	0.0828	0.0862	0.0887	0.0845	0.0894	0.0869	0.0864	0.086	0.0865	0.0873	0.0895	0.0879	0.0895	0.089	0.0917	0.0891	0.094	0.0952	0.0919	0.0994	0.096	0.1069
571	C01	ATC	2.5	uM	NA	Erg11-P6	190	190	0.0787	0.0779	0.0791	0.0801	0.0786	0.0794	0.0785	0.0785	0.0826	0.0788	0.0787	0.0844	0.082	0.0823	0.0803	0.0829	0.0834	0.0839	0.0826	0.0823	0.0827	0.0822	0.0828	0.0839	0.0829	0.0843	0.0827	0.085	0.0852	0.0861	0.0857	0.0856	0.0876	0.088	0.0877	0.0885	0.0905	0.0913	0.0915	0.0931	0.0925
571	C02	ATC	4.25	uM	NA	Erg11-P6	190	190	0.0757	0.0772	0.0767	0.0764	0.0766	0.0758	0.0762	0.077	0.0772	0.0769	0.0772	0.0771	0.0774	0.0783	0.0776	0.0783	0.0788	0.0789	0.0794	0.0797	0.0796	0.0797	0.0809	0.0811	0.0815	0.0825	0.083	0.083	0.0838	0.0847	0.085	0.0849	0.0859	0.0869	0.0876	0.088	0.0883	0.0898	0.0913	0.0917	0.0933
571	C03	ATC	7.21	uM	NA	Erg11-P6	190	190	0.079	0.0802	0.0801	0.0796	0.0794	0.0794	0.0793	0.0799	0.0798	0.0801	0.0798	0.0829	0.0802	0.0807	0.0811	0.0805	0.082	0.0823	0.0822	0.0828	0.0829	0.0831	0.0842	0.0841	0.0852	0.0867	0.0853	0.0865	0.0879	0.0866	0.0885	0.0877	0.0895	0.0895	0.0906	0.092	0.0929	0.0932	0.0937	0.0951	0.0968
571	C04	ATC	12.3	uM	NA	Erg11-P6	190	190	0.0758	0.0764	0.0763	0.0764	0.0748	0.0761	0.0757	0.0768	0.0765	0.0765	0.0762	0.0768	0.0773	0.0768	0.0775	0.0762	0.0778	0.0784	0.0785	0.079	0.0787	0.079	0.0802	0.0808	0.0811	0.0821	0.0817	0.0823	0.0835	0.0846	0.0834	0.0842	0.0855	0.0865	0.086	0.0878	0.0885	0.0891	0.0901	0.091	0.0927
571	C05	ATC	20.8	uM	NA	Erg11-P6	190	190	0.0751	0.0756	0.0757	0.0764	0.0759	0.0743	0.0752	0.0762	0.0758	0.0758	0.0765	0.0766	0.0765	0.077	0.0771	0.0768	0.0766	0.0778	0.0784	0.0784	0.0783	0.0785	0.0798	0.0806	0.0794	0.082	0.0821	0.0819	0.0827	0.084	0.0836	0.084	0.0845	0.0854	0.085	0.087	0.0878	0.0878	0.0891	0.0892	0.0903
571	C06	ATC	35.4	uM	NA	Erg11-P6	190	190	0.0751	0.0766	0.0765	0.0762	0.076	0.0761	0.0758	0.0758	0.0766	0.0763	0.077	0.0768	0.0766	0.0766	0.0778	0.0769	0.0788	0.0776	0.0787	0.0793	0.0791	0.0799	0.0807	0.0817	0.0817	0.0822	0.082	0.0827	0.0833	0.0836	0.0843	0.0844	0.0847	0.0859	0.0851	0.0867	0.0869	0.0878	0.0877	0.0884	0.0888
571	C07	ATC	60.1	uM	NA	Erg11-P6	190	190	0.0752	0.0764	0.0759	0.0763	0.0762	0.0766	0.076	0.0772	0.077	0.0768	0.077	0.077	0.0763	0.0769	0.0775	0.0778	0.0783	0.0784	0.0788	0.0796	0.0795	0.0792	0.0808	0.081	0.0813	0.0817	0.0823	0.0825	0.0834	0.0838	0.0844	0.0836	0.084	0.0855	0.0852	0.0861	0.0862	0.0865	0.0862	0.0862	0.0868
571	C08	ATC	102	uM	NA	Erg11-P6	190	190	0.0755	0.0767	0.0754	0.0764	0.0764	0.0758	0.076	0.0768	0.076	0.0764	0.0765	0.0769	0.0774	0.0776	0.0777	0.0774	0.0782	0.0781	0.0789	0.0793	0.079	0.0786	0.0799	0.0808	0.0806	0.0816	0.0817	0.0816	0.0823	0.0833	0.0834	0.0837	0.0826	0.0845	0.0841	0.085	0.084	0.0853	0.0857	0.0856	0.0864
571	C09	ATC	173	uM	NA	Erg11-P6	190	190	0.0757	0.0769	0.0774	0.0767	0.0767	0.0766	0.0763	0.0772	0.0775	0.0765	0.0773	0.0783	0.0774	0.078	0.0786	0.0781	0.0791	0.0792	0.0796	0.0802	0.0797	0.0805	0.0803	0.0816	0.0821	0.0827	0.0819	0.0831	0.0832	0.0838	0.084	0.0839	0.0839	0.0848	0.0845	0.0852	0.0849	0.0857	0.086	0.0866	0.0869
571	C10	ATC	294	uM	NA	Erg11-P6	190	190	0.0745	0.0761	0.076	0.0753	0.0761	0.0758	0.075	0.0768	0.0768	0.0765	0.0771	0.0758	0.0772	0.0772	0.0763	0.0769	0.0786	0.0781	0.0789	0.0787	0.0779	0.0798	0.0802	0.0804	0.081	0.082	0.0816	0.0822	0.0816	0.0827	0.0823	0.0818	0.0826	0.0836	0.0839	0.0836	0.0844	0.0847	0.0842	0.0851	0.0852
571	C11	ATC	500	uM	NA	Erg11-P6	190	190	0.0754	0.0769	0.0762	0.0768	0.0764	0.0761	0.0759	0.0773	0.0765	0.0764	0.0768	0.0771	0.077	0.0779	0.0778	0.0772	0.0782	0.0783	0.0786	0.079	0.0798	0.0791	0.0802	0.0796	0.0809	0.0818	0.0815	0.0817	0.0826	0.0822	0.0836	0.0824	0.0837	0.0841	0.0842	0.0846	0.0841	0.0845	0.0855	0.0845	0.0854
571	C12		NA		NA	Erg11-P6	190	190	0.0761	0.0779	0.078	0.0771	0.0775	0.0769	0.0768	0.0774	0.0775	0.0774	0.0776	0.0787	0.078	0.0785	0.0789	0.0786	0.0792	0.08	0.0798	0.0801	0.0806	0.0809	0.0814	0.0823	0.0824	0.0836	0.0832	0.0837	0.0848	0.0856	0.0856	0.0862	0.0869	0.0873	0.0874	0.0891	0.0896	0.0894	0.0919	0.0921	0.0934
571	D01	ATC	2.5	uM	NA	Crg1-P9	190	190	0.0786	0.0799	0.0798	0.0796	0.0792	0.0793	0.0789	0.08	0.0798	0.08	0.0801	0.0807	0.0801	0.0806	0.0811	0.0808	0.0816	0.0823	0.0824	0.0829	0.0837	0.083	0.0846	0.085	0.0856	0.0863	0.0876	0.0879	0.0899	0.0914	0.0924	0.0925	0.0941	0.0964	0.0975	0.1007	0.1028	0.105	0.1076	0.1116	0.1138
571	D02	ATC	4.25	uM	NA	Crg1-P9	190	190	0.0782	0.0785	0.0787	0.0785	0.0779	0.0781	0.0778	0.079	0.0789	0.0789	0.078	0.0793	0.0795	0.0801	0.0798	0.0792	0.081	0.0811	0.0813	0.0812	0.0816	0.0822	0.0832	0.0836	0.084	0.0854	0.0851	0.0866	0.0875	0.0895	0.0899	0.0914	0.0926	0.0938	0.0957	0.0981	0.1002	0.1021	0.1055	0.1076	0.113
571	D03	ATC	7.21	uM	NA	Crg1-P9	190	190	0.0751	0.0759	0.0755	0.076	0.0758	0.076	0.0748	0.0768	0.0768	0.0767	0.0768	0.0758	0.0769	0.0775	0.0772	0.0776	0.0786	0.0787	0.0793	0.0794	0.0795	0.0798	0.0815	0.0819	0.0827	0.0836	0.0841	0.0846	0.0862	0.0882	0.088	0.09	0.0918	0.0935	0.0953	0.0965	0.0981	0.1025	0.1039	0.1072	0.1188
571	D04	ATC	12.3	uM	NA	Crg1-P9	190	190	0.0749	0.0756	0.0752	0.0761	0.0753	0.0755	0.0756	0.0762	0.0754	0.0759	0.0757	0.0766	0.0769	0.0767	0.0766	0.0766	0.0777	0.078	0.078	0.0792	0.0788	0.0794	0.0801	0.0808	0.0818	0.083	0.083	0.0836	0.0857	0.0862	0.0876	0.089	0.0907	0.0922	0.093	0.0956	0.0981	0.0993	0.1014	0.1048	0.1229
571	D05	ATC	20.8	uM	NA	Crg1-P9	190	190	0.0745	0.0759	0.075	0.0761	0.0757	0.0755	0.0754	0.0762	0.0762	0.0758	0.076	0.0768	0.0764	0.0768	0.0771	0.0766	0.0775	0.0782	0.0784	0.0791	0.0795	0.0788	0.0809	0.0809	0.0819	0.0831	0.0835	0.0841	0.0848	0.0868	0.0879	0.0892	0.0897	0.0923	0.0938	0.0968	0.0966	0.1003	0.1027	0.1052	0.1107
571	D06	ATC	35.4	uM	NA	Crg1-P9	190	190	0.0757	0.0761	0.076	0.0769	0.0763	0.0762	0.0758	0.0774	0.0768	0.0768	0.0774	0.0774	0.0765	0.0767	0.0774	0.0777	0.079	0.0787	0.0786	0.0797	0.0797	0.08	0.0815	0.0818	0.0823	0.0826	0.0839	0.0847	0.0863	0.088	0.0886	0.0899	0.0909	0.0934	0.0942	0.0966	0.101	0.1009	0.1033	0.1101	0.1067
571	D07	ATC	60.1	uM	NA	Crg1-P9	190	190	0.0752	0.0749	0.076	0.0763	0.0758	0.0758	0.076	0.0769	0.0767	0.0763	0.0772	0.0772	0.0768	0.0769	0.0773	0.0775	0.0786	0.0774	0.0787	0.0799	0.0799	0.0803	0.0819	0.0821	0.082	0.0833	0.0839	0.0838	0.0861	0.087	0.0877	0.0882	0.0905	0.0921	0.0937	0.0952	0.0968	0.0982	0.1005	0.1058	0.1042
571	D08	ATC	102	uM	NA	Crg1-P9	190	190	0.0754	0.0763	0.0768	0.0767	0.0761	0.0752	0.0755	0.0771	0.0771	0.0763	0.0768	0.0775	0.0772	0.078	0.0782	0.0777	0.078	0.0788	0.0793	0.08	0.0806	0.08	0.0814	0.0818	0.0824	0.0832	0.0832	0.0843	0.0853	0.0864	0.088	0.0886	0.0893	0.0901	0.0902	0.0944	0.0946	0.0959	0.0974	0.0987	0.1002
571	D09	ATC	173	uM	NA	Crg1-P9	190	190	0.0755	0.0766	0.0758	0.0767	0.0757	0.0765	0.076	0.0773	0.0763	0.0767	0.076	0.0771	0.0775	0.0778	0.078	0.0767	0.0786	0.0783	0.0796	0.0795	0.0794	0.0799	0.0814	0.0816	0.082	0.0828	0.0821	0.0838	0.0847	0.0861	0.0864	0.0874	0.0884	0.0891	0.0901	0.0921	0.0924	0.0933	0.0944	0.0958	0.0969
571	D10	ATC	294	uM	NA	Crg1-P9	190	190	0.0752	0.0757	0.0761	0.0765	0.0759	0.0763	0.0764	0.0772	0.0771	0.0772	0.0769	0.0773	0.0776	0.0771	0.0776	0.0773	0.0792	0.0785	0.0791	0.0796	0.0799	0.08	0.0818	0.0809	0.0825	0.0834	0.0829	0.0844	0.0848	0.0847	0.0858	0.0851	0.0871	0.0887	0.0893	0.0899	0.0907	0.0921	0.0924	0.0944	0.0953
571	D11	ATC	500	uM	NA	Crg1-P9	190	190	0.0758	0.0775	0.0782	0.0781	0.0782	0.0779	0.0774	0.0786	0.0787	0.0785	0.0785	0.0799	0.0784	0.0795	0.0797	0.0789	0.0811	0.0814	0.081	0.0818	0.0826	0.082	0.0834	0.084	0.0843	0.0851	0.0846	0.0855	0.0866	0.0868	0.0879	0.088	0.0887	0.0902	0.0908	0.0922	0.0929	0.0937	0.0934	0.0955	0.0958
571	D12		NA		NA	Crg1-P9	190	190	0.0774	0.0765	0.0772	0.0776	0.0767	0.078	0.0789	0.0774	0.0807	0.0783	0.0783	0.0787	0.0786	0.0799	0.0799	0.0797	0.0841	0.0826	0.0831	0.082	0.0821	0.0892	0.0848	0.0872	0.0858	0.0869	0.0881	0.089	0.0927	0.0932	0.0915	0.0927	0.0955	0.0997	0.1031	0.1019	0.1049	0.1082	0.1132	0.113	0.1254
571	E01	ATC	2.5	uM	NA	Crg1-P9	190	190	0.0803	0.0798	0.0833	0.0803	0.0832	0.081	0.0812	0.0806	0.0813	0.0821	0.0801	0.0839	0.0833	0.0855	0.0848	0.0825	0.0872	0.0864	0.084	0.0875	0.0863	0.0886	0.0854	0.0896	0.0912	0.0895	0.0918	0.0959	0.0941	0.0951	0.0936	0.0996	0.1008	0.1048	0.1045	0.103	0.1109	0.1098	0.1155	0.1203	0.1216
571	E02	ATC	4.25	uM	NA	Crg1-P9	190	190	0.0778	0.0795	0.0799	0.0788	0.0786	0.0789	0.0788	0.0791	0.0798	0.0789	0.0794	0.0803	0.0802	0.0798	0.0805	0.0802	0.0816	0.0821	0.0817	0.0827	0.0831	0.0832	0.085	0.0852	0.0857	0.0864	0.0866	0.0879	0.0891	0.0906	0.0915	0.0925	0.095	0.0967	0.0979	0.1007	0.1021	0.1072	0.1086	0.1104	0.1182
571	E03	ATC	7.21	uM	NA	Crg1-P9	190	190	0.0754	0.0763	0.0764	0.0764	0.0763	0.0753	0.076	0.0771	0.077	0.0767	0.0773	0.0774	0.0773	0.0791	0.078	0.0781	0.0782	0.0787	0.0795	0.0798	0.0801	0.0803	0.0823	0.0822	0.0829	0.085	0.0844	0.0853	0.0867	0.089	0.0895	0.0897	0.0922	0.0945	0.0952	0.0983	0.1	0.1039	0.1041	0.109	0.1232
571	E04	ATC	12.3	uM	NA	Crg1-P9	190	190	0.0752	0.0753	0.0761	0.0762	0.0761	0.0758	0.0756	0.0766	0.0762	0.0764	0.0772	0.0767	0.0766	0.0783	0.0768	0.0778	0.0792	0.0773	0.0786	0.0792	0.0795	0.0794	0.0817	0.0823	0.0812	0.0838	0.0845	0.0845	0.0892	0.0884	0.0894	0.0902	0.092	0.0947	0.096	0.0994	0.0995	0.1033	0.106	0.1102	0.131
571	E05	ATC	20.8	uM	NA	Crg1-P9	190	190	0.0746	0.0762	0.0757	0.0758	0.0757	0.0757	0.0755	0.0757	0.0766	0.0764	0.0765	0.0769	0.0757	0.0764	0.0775	0.077	0.0786	0.0787	0.0776	0.0797	0.0796	0.0801	0.0814	0.0816	0.0821	0.0821	0.0838	0.0846	0.0858	0.0875	0.0882	0.0891	0.0915	0.0934	0.0947	0.0972	0.0999	0.1007	0.1062	0.1071	0.1091
571	E06	ATC	35.4	uM	NA	Crg1-P9	190	190	0.0754	0.0763	0.0765	0.0761	0.0757	0.0762	0.0761	0.0771	0.0769	0.077	0.0769	0.077	0.0777	0.0776	0.078	0.0775	0.0786	0.0786	0.0793	0.0798	0.0798	0.0807	0.0819	0.082	0.0828	0.0837	0.0841	0.0857	0.0878	0.0885	0.0894	0.0896	0.0912	0.0943	0.0956	0.0987	0.1019	0.1033	0.1053	0.1103	0.1119
571	E07	ATC	60.1	uM	NA	Crg1-P9	190	190	0.075	0.0762	0.0754	0.0764	0.0759	0.0757	0.0755	0.0767	0.0753	0.0753	0.0765	0.0769	0.0773	0.0774	0.0773	0.0775	0.0779	0.0774	0.0785	0.0788	0.0792	0.08	0.0799	0.0817	0.0822	0.0832	0.0837	0.0839	0.0856	0.0867	0.088	0.0883	0.0898	0.0917	0.093	0.0951	0.0963	0.0986	0.1	0.1018	0.1043
571	E08	ATC	102	uM	NA	Crg1-P9	190	190	0.0741	0.0758	0.0759	0.0749	0.0758	0.0756	0.0749	0.0762	0.0762	0.0758	0.0761	0.0757	0.0765	0.0773	0.0771	0.077	0.0776	0.0785	0.0781	0.0786	0.0786	0.0794	0.0806	0.0809	0.0817	0.0833	0.0827	0.0839	0.0841	0.086	0.0869	0.0867	0.0882	0.09	0.0905	0.0918	0.0933	0.095	0.0968	0.0983	0.0999
571	E09	ATC	173	uM	NA	Crg1-P9	190	190	0.0772	0.0768	0.076	0.0772	0.0751	0.0758	0.078	0.0769	0.0764	0.078	0.0786	0.0768	0.0765	0.0793	0.0762	0.0768	0.0779	0.078	0.0784	0.0813	0.0826	0.0799	0.0808	0.0808	0.083	0.0852	0.0822	0.0838	0.0846	0.0853	0.0859	0.0858	0.087	0.0911	0.0891	0.0911	0.0936	0.0926	0.0938	0.095	0.0966
571	E10	ATC	294	uM	NA	Crg1-P9	190	190	0.0753	0.0767	0.076	0.0768	0.0754	0.0759	0.0758	0.0773	0.0764	0.0767	0.076	0.0766	0.0778	0.0778	0.0777	0.0767	0.0786	0.0778	0.0794	0.0795	0.0796	0.0792	0.0811	0.0809	0.0813	0.083	0.0823	0.0835	0.0846	0.0852	0.0855	0.0865	0.0877	0.0876	0.0885	0.0904	0.0911	0.0914	0.0937	0.094	0.0938
571	E11	ATC	500	uM	NA	Crg1-P9	190	190	0.0751	0.0758	0.0764	0.0765	0.076	0.0745	0.0759	0.0774	0.0771	0.0765	0.0763	0.0774	0.0774	0.0777	0.0777	0.0776	0.0775	0.0791	0.0792	0.0796	0.08	0.0801	0.0813	0.0812	0.0818	0.0829	0.0825	0.0834	0.0836	0.0862	0.0856	0.0854	0.0867	0.0878	0.087	0.09	0.091	0.0912	0.0929	0.0935	0.0945
571	E12		NA		NA	Crg1-P9	190	190	0.0751	0.0761	0.0773	0.0758	0.0769	0.0763	0.0764	0.0767	0.0769	0.0766	0.0767	0.0774	0.0769	0.0774	0.078	0.0776	0.0788	0.0792	0.0791	0.0802	0.0798	0.0804	0.0818	0.0826	0.0828	0.0841	0.0836	0.0858	0.0866	0.0881	0.0888	0.0897	0.0907	0.094	0.094	0.0968	0.0986	0.1018	0.1033	0.1068	0.1093
571	F01	ATC	2.5	uM	NA	Crg1-P9	190	190	0.0774	0.0781	0.0778	0.0781	0.0781	0.078	0.078	0.0787	0.0784	0.0782	0.0787	0.079	0.0785	0.0794	0.0794	0.0789	0.0804	0.0808	0.0804	0.0822	0.0814	0.082	0.083	0.0833	0.0841	0.0854	0.0849	0.0862	0.0882	0.0887	0.0904	0.0907	0.092	0.0937	0.0952	0.0981	0.0996	0.1023	0.1046	0.1073	0.1126
571	F02	ATC	4.25	uM	NA	Crg1-P9	190	190	0.0828	0.0826	0.0836	0.0837	0.0837	0.0831	0.0829	0.084	0.0843	0.0838	0.0839	0.0844	0.0845	0.0848	0.0852	0.0849	0.0848	0.0856	0.0865	0.0872	0.0872	0.0875	0.0883	0.089	0.0887	0.0912	0.0916	0.0904	0.093	0.0944	0.0957	0.0973	0.0983	0.0999	0.1016	0.1045	0.1059	0.1093	0.1115	0.1135	0.1226
571	F03	ATC	7.21	uM	NA	Crg1-P9	190	190	0.0768	0.0776	0.0774	0.0778	0.0774	0.0774	0.0773	0.0784	0.0775	0.0776	0.0796	0.0785	0.0783	0.0789	0.0789	0.0784	0.0793	0.0803	0.0806	0.0806	0.0812	0.0809	0.0824	0.0826	0.0829	0.0843	0.0839	0.0856	0.0867	0.0872	0.0891	0.0906	0.0917	0.0936	0.0953	0.0974	0.0995	0.1013	0.1064	0.113	0.1168
571	F04	ATC	12.3	uM	NA	Crg1-P9	190	190	0.0744	0.0756	0.0752	0.0752	0.075	0.075	0.0743	0.0762	0.0758	0.0759	0.0761	0.0762	0.0763	0.0764	0.0758	0.0767	0.0781	0.0776	0.0787	0.0776	0.078	0.079	0.0806	0.0806	0.0816	0.0835	0.0834	0.0836	0.084	0.0859	0.0875	0.0898	0.0907	0.0926	0.0931	0.094	0.0974	0.0998	0.104	0.1073	0.1179
571	F05	ATC	20.8	uM	NA	Crg1-P9	190	190	0.0745	0.0755	0.0754	0.0752	0.0753	0.0753	0.0748	0.0763	0.0765	0.0756	0.0757	0.0761	0.0762	0.0766	0.077	0.0767	0.0778	0.0782	0.0788	0.0788	0.0789	0.0795	0.0806	0.0809	0.0814	0.0824	0.0833	0.0834	0.0845	0.0863	0.0865	0.0882	0.0901	0.091	0.0918	0.0946	0.0951	0.0986	0.103	0.1085	0.1186
571	F06	ATC	35.4	uM	NA	Crg1-P9	190	190	0.0746	0.0755	0.0745	0.0762	0.0759	0.0752	0.075	0.0764	0.0751	0.0755	0.0763	0.0766	0.0767	0.0776	0.077	0.0767	0.0781	0.0782	0.0789	0.0788	0.0797	0.0792	0.0804	0.0812	0.0819	0.083	0.0836	0.0839	0.0851	0.087	0.088	0.0892	0.0908	0.0925	0.0942	0.0963	0.0967	0.0997	0.1078	0.1052	0.107
571	F07	ATC	60.1	uM	NA	Crg1-P9	190	190	0.0748	0.0752	0.0749	0.0755	0.0746	0.0753	0.0751	0.0761	0.0757	0.076	0.0758	0.0757	0.0761	0.0762	0.0766	0.0765	0.0773	0.0774	0.0783	0.0786	0.0784	0.0787	0.0805	0.0806	0.0819	0.0824	0.0828	0.0832	0.085	0.086	0.0868	0.0889	0.0889	0.0907	0.0916	0.0941	0.0951	0.096	0.0983	0.1007	0.1025
571	F08	ATC	102	uM	NA	Crg1-P9	190	190	0.0749	0.0755	0.0762	0.0759	0.0758	0.0759	0.0759	0.0756	0.0765	0.0759	0.0759	0.077	0.0766	0.076	0.0771	0.0769	0.0785	0.0786	0.0782	0.0794	0.0801	0.0802	0.0811	0.0816	0.0822	0.082	0.0832	0.0847	0.0856	0.0858	0.0864	0.0872	0.0882	0.0901	0.0904	0.0931	0.094	0.0958	0.0971	0.0975	0.0993
571	F09	ATC	173	uM	NA	Crg1-P9	190	190	0.0745	0.0744	0.0751	0.0763	0.0756	0.0752	0.0748	0.0766	0.0761	0.0757	0.0759	0.0766	0.0766	0.0768	0.0771	0.0767	0.0765	0.0774	0.0777	0.0789	0.0796	0.079	0.08	0.0806	0.0802	0.0819	0.0817	0.082	0.0833	0.0849	0.0864	0.0863	0.0869	0.0877	0.089	0.0905	0.0908	0.0919	0.094	0.094	0.096
571	F10	ATC	294	uM	NA	Crg1-P9	190	190	0.0757	0.0762	0.0758	0.0773	0.0751	0.0757	0.0762	0.0773	0.077	0.0773	0.0772	0.0771	0.0778	0.0777	0.0775	0.0778	0.0797	0.0787	0.0796	0.0803	0.08	0.0801	0.0817	0.0819	0.082	0.0839	0.0842	0.0841	0.0856	0.0864	0.0868	0.0873	0.0877	0.0888	0.0895	0.0909	0.0911	0.0917	0.0927	0.094	0.0949
571	F11	ATC	500	uM	NA	Crg1-P9	190	190	0.0746	0.0752	0.076	0.0757	0.0756	0.0758	0.0756	0.0765	0.0763	0.0757	0.0761	0.0769	0.076	0.076	0.0767	0.0765	0.0785	0.0786	0.0778	0.0798	0.0795	0.0797	0.0814	0.0807	0.0817	0.0829	0.0819	0.084	0.0841	0.0848	0.0851	0.0849	0.0857	0.0879	0.0873	0.0893	0.0893	0.0915	0.0912	0.0924	0.093
571	F12		NA		NA	Crg1-P9	190	190	0.0767	0.0785	0.0786	0.0785	0.078	0.0784	0.0798	0.0778	0.0786	0.0795	0.0792	0.0797	0.0803	0.0794	0.08	0.0801	0.0833	0.0804	0.0818	0.0825	0.0825	0.0848	0.0848	0.0868	0.0854	0.0874	0.0904	0.0927	0.0909	0.0917	0.093	0.0953	0.0982	0.1015	0.1008	0.1017	0.104	0.1081	0.1116	0.1125	0.1163
571	G01	ATC	2.5	uM	NA	evCtrl	190	190	0.0822	0.0806	0.081	0.0807	0.0821	0.0803	0.0814	0.0835	0.0821	0.0814	0.0816	0.0822	0.0825	0.088	0.085	0.0832	0.0864	0.0855	0.0846	0.087	0.0867	0.088	0.0884	0.0872	0.09	0.0901	0.0929	0.0931	0.094	0.0969	0.096	0.1037	0.1016	0.1073	0.1079	0.1092	0.1147	0.12	0.121	0.1287	0.1276
571	G02	ATC	4.25	uM	NA	evCtrl	190	190	0.0791	0.0803	0.0802	0.0801	0.0797	0.0796	0.0797	0.0802	0.0802	0.08	0.0808	0.0813	0.0809	0.0814	0.0823	0.0813	0.0834	0.083	0.0835	0.0841	0.0846	0.0848	0.0862	0.087	0.0879	0.0886	0.0894	0.0909	0.0925	0.0938	0.0951	0.0968	0.099	0.1019	0.1027	0.1072	0.1102	0.1132	0.1158	0.1199	0.1231
571	G03	ATC	7.21	uM	NA	evCtrl	190	190	0.0847	0.0848	0.0841	0.0849	0.0846	0.0851	0.0843	0.087	0.0844	0.0858	0.0858	0.0856	0.088	0.0863	0.0863	0.0862	0.0874	0.0872	0.0906	0.0888	0.0892	0.0886	0.0907	0.092	0.0928	0.0961	0.0949	0.0961	0.0979	0.1	0.1019	0.1023	0.1046	0.1081	0.1094	0.1127	0.1151	0.1185	0.122	0.1247	0.1312
571	G04	ATC	12.3	uM	NA	evCtrl	190	190	0.0749	0.076	0.0757	0.0756	0.0754	0.0753	0.0756	0.0763	0.076	0.0752	0.0758	0.0763	0.0763	0.0768	0.0782	0.0772	0.0783	0.0787	0.0796	0.0793	0.0801	0.0805	0.0811	0.0833	0.0834	0.0851	0.0861	0.0873	0.0892	0.0909	0.0931	0.0945	0.0958	0.0985	0.1002	0.1038	0.1065	0.1092	0.1143	0.1174	0.1211
571	G05	ATC	20.8	uM	NA	evCtrl	190	190	0.0737	0.0756	0.0759	0.0747	0.0751	0.0752	0.0741	0.0761	0.0759	0.0758	0.0763	0.0754	0.0765	0.0768	0.0763	0.0772	0.0782	0.0787	0.0795	0.0791	0.0796	0.0806	0.0826	0.0829	0.0842	0.0858	0.087	0.0876	0.089	0.0913	0.0932	0.0942	0.0972	0.1001	0.102	0.1042	0.108	0.1111	0.1147	0.1194	0.1237
571	G06	ATC	35.4	uM	NA	evCtrl	190	190	0.0755	0.0761	0.0758	0.0766	0.0757	0.0758	0.076	0.0767	0.0767	0.0766	0.0763	0.0767	0.0771	0.0774	0.0772	0.0778	0.0787	0.0789	0.0793	0.0801	0.0801	0.0804	0.0827	0.0819	0.0842	0.0859	0.0862	0.0884	0.0899	0.091	0.0934	0.0948	0.0967	0.0998	0.1024	0.1053	0.1078	0.1123	0.1155	0.1187	0.1241
571	G07	ATC	60.1	uM	NA	evCtrl	190	190	0.0759	0.0771	0.0768	0.0771	0.0759	0.0762	0.0765	0.0777	0.0769	0.077	0.0765	0.0776	0.078	0.0784	0.0789	0.0774	0.0793	0.08	0.0803	0.0816	0.0818	0.0819	0.0838	0.0842	0.0852	0.087	0.0881	0.0898	0.0909	0.093	0.0937	0.0961	0.0984	0.1016	0.1029	0.1075	0.1108	0.1112	0.1178	0.122	0.1271
571	G08	ATC	102	uM	NA	evCtrl	190	190	0.0751	0.075	0.076	0.0759	0.0757	0.0754	0.0759	0.0761	0.0766	0.0762	0.0762	0.077	0.0769	0.0769	0.0781	0.0774	0.0779	0.0791	0.0799	0.0803	0.0806	0.0812	0.0829	0.0831	0.0832	0.0856	0.0869	0.0879	0.09	0.0918	0.0936	0.0945	0.0968	0.1002	0.1017	0.1057	0.1089	0.1121	0.1165	0.1192	0.1247
571	G09	ATC	173	uM	NA	evCtrl	190	190	0.0756	0.0764	0.0763	0.0768	0.0761	0.0765	0.0766	0.0767	0.0771	0.0771	0.077	0.0766	0.0776	0.0772	0.0776	0.0783	0.0792	0.079	0.0798	0.0805	0.0805	0.0815	0.0832	0.0833	0.0841	0.0863	0.0877	0.0889	0.0914	0.0936	0.0953	0.0971	0.0991	0.102	0.1048	0.1081	0.1114	0.114	0.1178	0.1223	0.1269
571	G10	ATC	294	uM	NA	evCtrl	190	190	0.0755	0.077	0.0765	0.0769	0.0769	0.0763	0.0755	0.0772	0.0766	0.0772	0.0771	0.0779	0.0763	0.0784	0.0783	0.0787	0.0788	0.0794	0.0801	0.0799	0.0809	0.0818	0.0826	0.0832	0.0845	0.0851	0.0867	0.0884	0.0906	0.093	0.0952	0.0965	0.0987	0.1016	0.1038	0.1085	0.1108	0.1137	0.1178	0.1214	0.1284
571	G11	ATC	500	uM	NA	evCtrl	190	190	0.0746	0.0757	0.0752	0.0758	0.0753	0.0757	0.0752	0.0767	0.0766	0.0762	0.076	0.0773	0.0768	0.0767	0.0781	0.0778	0.0792	0.0793	0.079	0.0804	0.0807	0.0807	0.083	0.0839	0.0848	0.0866	0.0869	0.0891	0.091	0.0936	0.096	0.0983	0.0991	0.1044	0.1076	0.1106	0.1154	0.1181	0.1229	0.127	0.1333
571	G12		NA		NA	evCtrl	190	190	0.0757	0.0764	0.0768	0.0765	0.0757	0.0769	0.0768	0.0773	0.0767	0.0779	0.0772	0.0775	0.0777	0.0775	0.0782	0.0786	0.0796	0.0794	0.0799	0.0803	0.0808	0.0818	0.0834	0.0837	0.085	0.087	0.088	0.0901	0.0913	0.0925	0.0954	0.0966	0.0983	0.102	0.1031	0.1058	0.1093	0.1126	0.1167	0.1216	0.1248
571	H01	ATC	2.5	uM	NA	evCtrl	190	190	0.0773	0.0783	0.0784	0.0784	0.0775	0.0782	0.0781	0.0786	0.0777	0.0787	0.0787	0.0789	0.0795	0.0792	0.0795	0.0802	0.081	0.0811	0.0816	0.0821	0.0827	0.0828	0.0841	0.0846	0.0851	0.0864	0.0878	0.0893	0.0897	0.0923	0.0935	0.094	0.0961	0.0991	0.1003	0.1019	0.105	0.1088	0.1115	0.1156	0.1197
571	H02	ATC	4.25	uM	NA	evCtrl	190	190	0.0761	0.0763	0.0769	0.0772	0.0762	0.0767	0.0764	0.0773	0.0768	0.076	0.0771	0.078	0.0774	0.0785	0.0787	0.0786	0.0801	0.0799	0.0799	0.0805	0.0811	0.0818	0.0817	0.0833	0.084	0.0849	0.0852	0.0868	0.0877	0.0894	0.0904	0.0919	0.0942	0.0966	0.0979	0.1013	0.1029	0.106	0.1096	0.1126	0.1166
571	H03	ATC	7.21	uM	NA	evCtrl	190	190	0.0787	0.0806	0.079	0.0795	0.0792	0.0789	0.0787	0.0789	0.0798	0.0793	0.0797	0.0806	0.0793	0.08	0.0809	0.0808	0.0827	0.0824	0.0817	0.083	0.0837	0.0835	0.0846	0.0858	0.0864	0.0876	0.0881	0.089	0.0895	0.0928	0.0944	0.0954	0.0971	0.0989	0.1019	0.1054	0.1074	0.1097	0.1131	0.1166	0.1202
571	H04	ATC	12.3	uM	NA	evCtrl	190	190	0.08	0.0804	0.0805	0.0811	0.081	0.0806	0.0804	0.0814	0.0809	0.0812	0.0819	0.0821	0.0822	0.0823	0.0824	0.0831	0.0832	0.0825	0.0844	0.0843	0.0848	0.0846	0.0865	0.0867	0.0867	0.089	0.09	0.0904	0.0928	0.0945	0.0966	0.0976	0.1	0.1015	0.1041	0.1059	0.1085	0.1114	0.1149	0.1185	0.1227
571	H05	ATC	20.8	uM	NA	evCtrl	190	190	0.0779	0.0782	0.0789	0.079	0.0782	0.0777	0.0788	0.0803	0.0799	0.0793	0.0799	0.0807	0.08	0.0802	0.0811	0.0803	0.0818	0.082	0.0826	0.0833	0.0836	0.0837	0.0852	0.0857	0.0861	0.0881	0.0888	0.0897	0.0924	0.0937	0.0952	0.096	0.0979	0.1012	0.1015	0.105	0.1081	0.1107	0.115	0.1173	0.1225
571	H06	ATC	35.4	uM	NA	evCtrl	190	190	0.0758	0.0764	0.0769	0.0769	0.0764	0.0757	0.0761	0.0773	0.077	0.0768	0.0757	0.078	0.0774	0.0781	0.078	0.0769	0.0792	0.0795	0.08	0.0804	0.081	0.081	0.0827	0.0826	0.0835	0.0851	0.0844	0.0872	0.0882	0.0899	0.091	0.0933	0.0954	0.0963	0.0991	0.1021	0.105	0.1073	0.1118	0.1147	0.1192
571	H07	ATC	60.1	uM	NA	evCtrl	190	190	0.076	0.0768	0.0758	0.0773	0.0764	0.0765	0.0759	0.0778	0.0765	0.0771	0.0772	0.0775	0.0777	0.078	0.0768	0.0785	0.079	0.079	0.0802	0.0796	0.0806	0.0809	0.0819	0.0823	0.0832	0.0847	0.0857	0.0868	0.0887	0.0909	0.0921	0.0934	0.096	0.0984	0.1009	0.1036	0.1063	0.1087	0.1123	0.116	0.1194
571	H08	ATC	102	uM	NA	evCtrl	190	190	0.0751	0.0761	0.0764	0.0754	0.0763	0.0763	0.076	0.0771	0.0769	0.077	0.0767	0.0765	0.0777	0.0778	0.0781	0.0779	0.0796	0.0794	0.0795	0.0808	0.0817	0.0814	0.0832	0.0834	0.0846	0.0856	0.086	0.0879	0.0891	0.0912	0.0927	0.0944	0.0969	0.0998	0.1012	0.1046	0.1067	0.1101	0.1139	0.1177	0.1237
571	H09	ATC	173	uM	NA	evCtrl	190	190	0.0751	0.076	0.0766	0.0765	0.0772	0.0761	0.0757	0.0767	0.0766	0.0754	0.0768	0.078	0.0773	0.0775	0.0785	0.0779	0.079	0.0794	0.0793	0.08	0.081	0.0817	0.0819	0.0829	0.0839	0.0859	0.0863	0.0876	0.0894	0.0921	0.0935	0.0948	0.0964	0.0997	0.101	0.105	0.1085	0.1103	0.1156	0.1189	0.1236
571	H10	ATC	294	uM	NA	evCtrl	190	190	0.0749	0.0761	0.075	0.0768	0.0761	0.0758	0.0756	0.0773	0.076	0.076	0.0773	0.0771	0.0774	0.0784	0.0776	0.0786	0.0789	0.0793	0.0802	0.0803	0.0805	0.0803	0.0822	0.0831	0.0841	0.0858	0.0866	0.0872	0.0888	0.0911	0.0939	0.0953	0.0969	0.1001	0.1015	0.105	0.1087	0.1117	0.1158	0.1197	0.1248
571	H11	ATC	500	uM	NA	evCtrl	190	190	0.0751	0.0758	0.0756	0.0758	0.0748	0.0759	0.076	0.0765	0.0761	0.0768	0.0767	0.0767	0.0773	0.0768	0.0773	0.0779	0.0788	0.0788	0.0801	0.08	0.0803	0.0809	0.0825	0.0831	0.084	0.0863	0.0866	0.0881	0.0895	0.0917	0.0947	0.0965	0.0997	0.1016	0.105	0.1076	0.1116	0.1159	0.1199	0.1235	0.1289
571	H12		NA		NA	evCtrl	190	190	0.0767	0.0784	0.0774	0.0787	0.0781	0.0786	0.0789	0.0798	0.0788	0.0814	0.0799	0.0796	0.0817	0.0817	0.0795	0.0822	0.0831	0.0834	0.084	0.0821	0.0831	0.0844	0.0859	0.0852	0.086	0.0877	0.0884	0.0894	0.0903	0.0928	0.0946	0.0937	0.0973	0.0991	0.1003	0.1052	0.1065	0.1098	0.1113	0.1197	0.1192
Plate	Well	Drug	Concentration	Unit	Media	Strain	Analyzed number of reads	Total number of reads	Reads	NA	NA	NA	NA	NA	NA	NA	NA	NA	NA	NA	NA	NA	NA	NA	NA	NA	NA	NA	NA	NA	NA	NA	NA	NA	NA	NA	NA	NA	NA	NA	NA	NA	NA	NA	NA	NA	NA	NA	NA
572	A01	ATC	2.5	uM	NA	Sec14-P5	200	200	0.083	0.091	0.086	0.087	0.085	0.085	0.085	0.089	0.088	0.09	0.09	0.088	0.088	0.089	0.089	0.092	0.094	0.092	0.104	0.092	0.099	0.094	0.101	0.102	0.104	0.106	0.12	0.107	0.113	0.112	0.113	0.122	0.116	0.128	0.129	0.127	0.134	0.141	0.14	0.148	0.151
572	A02	ATC	4.25	uM	NA	Sec14-P5	200	200	0.087	0.097	0.09	0.093	0.09	0.09	0.09	0.095	0.094	0.094	0.094	0.095	0.092	0.094	0.095	0.101	0.098	0.099	0.105	0.099	0.104	0.102	0.108	0.11	0.108	0.11	0.123	0.111	0.119	0.118	0.118	0.128	0.122	0.136	0.132	0.132	0.139	0.147	0.146	0.155	0.159
572	A03	ATC	7.21	uM	NA	Sec14-P5	200	200	0.089	0.102	0.093	0.097	0.093	0.093	0.094	0.098	0.098	0.099	0.096	0.099	0.095	0.096	0.098	0.105	0.102	0.101	0.107	0.101	0.106	0.105	0.11	0.113	0.11	0.111	0.124	0.113	0.122	0.12	0.12	0.132	0.124	0.138	0.132	0.133	0.138	0.147	0.145	0.152	0.155
572	A04	ATC	12.3	uM	NA	Sec14-P5	200	200	0.086	0.105	0.089	0.097	0.095	0.087	0.094	0.1	0.091	0.107	0.093	0.092	0.091	0.09	0.096	0.103	0.094	0.095	0.099	0.099	0.098	0.111	0.108	0.11	0.101	0.116	0.112	0.114	0.115	0.112	0.12	0.133	0.12	0.131	0.126	0.128	0.135	0.146	0.143	0.143	0.145
572	A05	ATC	20.8	uM	NA	Sec14-P5	200	200	0.082	0.098	0.084	0.092	0.09	0.083	0.091	0.095	0.087	0.103	0.088	0.087	0.086	0.087	0.092	0.098	0.09	0.09	0.094	0.093	0.094	0.104	0.104	0.104	0.097	0.11	0.106	0.108	0.108	0.107	0.115	0.125	0.113	0.121	0.117	0.118	0.126	0.135	0.132	0.133	0.132
572	A06	ATC	35.4	uM	NA	Sec14-P5	200	200	0.078	0.089	0.081	0.085	0.088	0.079	0.086	0.088	0.081	0.095	0.086	0.083	0.082	0.082	0.088	0.093	0.084	0.089	0.088	0.092	0.091	0.093	0.097	0.095	0.092	0.11	0.101	0.105	0.099	0.098	0.107	0.114	0.101	0.106	0.102	0.101	0.108	0.115	0.111	0.106	0.106
572	A07	ATC	60.1	uM	NA	Sec14-P5	200	200	0.08	0.088	0.082	0.084	0.088	0.082	0.086	0.088	0.083	0.09	0.087	0.084	0.084	0.084	0.089	0.093	0.086	0.089	0.089	0.093	0.092	0.092	0.096	0.095	0.094	0.109	0.099	0.104	0.099	0.097	0.104	0.107	0.099	0.102	0.099	0.097	0.102	0.108	0.105	0.1	0.099
572	A08	ATC	102	uM	NA	Sec14-P5	200	200	0.083	0.094	0.088	0.085	0.094	0.087	0.09	0.093	0.086	0.093	0.095	0.091	0.088	0.087	0.095	0.099	0.089	0.094	0.092	0.099	0.096	0.096	0.1	0.099	0.1	0.116	0.102	0.113	0.102	0.1	0.108	0.109	0.101	0.102	0.1	0.099	0.106	0.113	0.107	0.102	0.099
572	A09	ATC	173	uM	NA	Sec14-P5	200	200	0.083	0.094	0.087	0.087	0.092	0.085	0.09	0.093	0.086	0.095	0.092	0.091	0.088	0.088	0.095	0.099	0.09	0.092	0.093	0.096	0.097	0.099	0.102	0.1	0.098	0.112	0.102	0.107	0.103	0.1	0.108	0.108	0.101	0.104	0.1	0.1	0.105	0.11	0.104	0.101	0.099
572	A10	ATC	294	uM	NA	Sec14-P5	200	200	0.086	0.096	0.091	0.093	0.096	0.088	0.094	0.094	0.092	0.104	0.091	0.096	0.092	0.093	0.099	0.107	0.1	0.095	0.102	0.099	0.1	0.107	0.104	0.107	0.102	0.109	0.108	0.109	0.112	0.109	0.108	0.116	0.109	0.108	0.106	0.105	0.108	0.111	0.106	0.105	0.104
572	A11	ATC	500	uM	NA	Sec14-P5	200	200	0.084	0.094	0.089	0.088	0.094	0.087	0.09	0.093	0.088	0.094	0.093	0.091	0.089	0.089	0.097	0.1	0.092	0.094	0.094	0.1	0.099	0.099	0.103	0.101	0.1	0.114	0.104	0.11	0.104	0.101	0.108	0.109	0.103	0.104	0.102	0.102	0.106	0.112	0.108	0.103	0.103
572	A12		NA		NA	Sec14-P5	200	200	0.093	0.107	0.099	0.099	0.108	0.096	0.102	0.105	0.097	0.107	0.103	0.104	0.097	0.098	0.109	0.114	0.1	0.105	0.103	0.115	0.111	0.11	0.116	0.113	0.111	0.132	0.119	0.132	0.124	0.12	0.132	0.137	0.131	0.136	0.137	0.142	0.15	0.163	0.162	0.164	0.161
572	B01	ATC	2.5	uM	NA	Sec14-P5	200	200	0.083	0.085	0.086	0.085	0.086	0.086	0.086	0.087	0.088	0.088	0.09	0.088	0.09	0.093	0.091	0.093	0.093	0.096	0.095	0.095	0.097	0.097	0.102	0.103	0.1	0.102	0.106	0.105	0.108	0.112	0.115	0.118	0.118	0.126	0.124	0.132	0.132	0.138	0.143	0.148	0.155
572	B02	ATC	4.25	uM	NA	Sec14-P5	200	200	0.086	0.088	0.087	0.086	0.088	0.089	0.087	0.091	0.091	0.092	0.092	0.09	0.09	0.098	0.095	0.098	0.099	0.098	0.098	0.099	0.101	0.099	0.102	0.104	0.105	0.108	0.108	0.111	0.109	0.113	0.118	0.118	0.122	0.127	0.126	0.133	0.133	0.137	0.143	0.146	0.151
572	B03	ATC	7.21	uM	NA	Sec14-P5	200	200	0.089	0.09	0.09	0.088	0.089	0.091	0.088	0.091	0.09	0.094	0.093	0.093	0.091	0.099	0.095	0.095	0.097	0.096	0.099	0.099	0.101	0.101	0.104	0.1	0.103	0.106	0.109	0.109	0.111	0.113	0.117	0.118	0.121	0.122	0.125	0.132	0.133	0.134	0.139	0.144	0.147
572	B04	ATC	12.3	uM	NA	Sec14-P5	200	200	0.084	0.086	0.086	0.084	0.085	0.086	0.084	0.086	0.086	0.088	0.089	0.089	0.088	0.094	0.09	0.091	0.093	0.093	0.095	0.095	0.097	0.098	0.099	0.098	0.1	0.102	0.105	0.105	0.107	0.11	0.114	0.115	0.118	0.12	0.122	0.128	0.129	0.131	0.135	0.138	0.143
572	B05	ATC	20.8	uM	NA	Sec14-P5	200	200	0.08	0.081	0.081	0.081	0.081	0.084	0.081	0.082	0.082	0.083	0.085	0.084	0.084	0.087	0.086	0.087	0.088	0.088	0.089	0.09	0.092	0.092	0.093	0.094	0.095	0.096	0.098	0.099	0.101	0.104	0.105	0.106	0.109	0.11	0.111	0.116	0.116	0.117	0.12	0.122	0.125
572	B06	ATC	35.4	uM	NA	Sec14-P5	200	200	0.077	0.078	0.078	0.078	0.078	0.079	0.078	0.079	0.079	0.081	0.081	0.081	0.082	0.084	0.083	0.083	0.085	0.085	0.087	0.086	0.089	0.089	0.09	0.09	0.092	0.093	0.095	0.095	0.097	0.098	0.1	0.099	0.1	0.099	0.1	0.101	0.102	0.101	0.101	0.102	0.104
572	B07	ATC	60.1	uM	NA	Sec14-P5	200	200	0.08	0.081	0.081	0.08	0.081	0.081	0.081	0.082	0.082	0.082	0.084	0.084	0.084	0.086	0.085	0.086	0.087	0.087	0.089	0.089	0.091	0.091	0.093	0.092	0.094	0.095	0.096	0.096	0.097	0.098	0.099	0.098	0.098	0.098	0.099	0.099	0.1	0.098	0.098	0.099	0.099
572	B08	ATC	102	uM	NA	Sec14-P5	200	200	0.082	0.084	0.083	0.082	0.083	0.084	0.082	0.085	0.083	0.085	0.088	0.087	0.087	0.089	0.088	0.088	0.089	0.09	0.091	0.091	0.095	0.094	0.097	0.095	0.097	0.098	0.1	0.098	0.099	0.099	0.102	0.099	0.098	0.099	0.1	0.099	0.1	0.097	0.097	0.098	0.098
572	B09	ATC	173	uM	NA	Sec14-P5	200	200	0.084	0.084	0.084	0.084	0.084	0.086	0.084	0.086	0.086	0.087	0.09	0.087	0.088	0.09	0.09	0.09	0.092	0.092	0.093	0.093	0.096	0.095	0.097	0.097	0.098	0.099	0.101	0.1	0.101	0.102	0.103	0.102	0.101	0.101	0.101	0.101	0.101	0.099	0.1	0.1	0.101
572	B10	ATC	294	uM	NA	Sec14-P5	200	200	0.086	0.087	0.088	0.086	0.087	0.089	0.087	0.089	0.089	0.089	0.095	0.089	0.092	0.095	0.093	0.094	0.095	0.097	0.096	0.098	0.1	0.099	0.101	0.101	0.101	0.102	0.103	0.104	0.103	0.105	0.107	0.105	0.106	0.106	0.106	0.107	0.107	0.106	0.108	0.105	0.105
572	B11	ATC	500	uM	NA	Sec14-P5	200	200	0.084	0.084	0.085	0.084	0.085	0.087	0.084	0.087	0.087	0.088	0.091	0.087	0.088	0.09	0.092	0.091	0.092	0.093	0.096	0.094	0.097	0.097	0.098	0.098	0.1	0.101	0.102	0.101	0.102	0.102	0.104	0.103	0.102	0.104	0.103	0.102	0.104	0.1	0.103	0.103	0.105
572	B12		NA		NA	Sec14-P5	200	200	0.091	0.091	0.09	0.088	0.091	0.094	0.088	0.093	0.092	0.093	0.1	0.091	0.093	0.098	0.099	0.096	0.099	0.099	0.103	0.099	0.104	0.102	0.105	0.105	0.108	0.11	0.112	0.111	0.114	0.117	0.122	0.123	0.124	0.131	0.135	0.138	0.145	0.144	0.15	0.153	0.159
572	C01	ATC	2.5	uM	NA	Sec14-P5	200	200	0.082	0.086	0.085	0.083	0.084	0.086	0.085	0.086	0.088	0.085	0.086	0.089	0.09	0.088	0.091	0.091	0.09	0.096	0.091	0.096	0.093	0.099	0.097	0.099	0.1	0.102	0.101	0.106	0.106	0.109	0.114	0.113	0.119	0.12	0.125	0.128	0.135	0.136	0.144	0.147	0.15
572	C02	ATC	4.25	uM	NA	Sec14-P5	200	200	0.086	0.089	0.088	0.087	0.09	0.09	0.089	0.088	0.091	0.088	0.089	0.091	0.093	0.091	0.093	0.093	0.095	0.096	0.096	0.098	0.096	0.1	0.099	0.101	0.105	0.106	0.106	0.11	0.11	0.111	0.115	0.117	0.122	0.124	0.13	0.13	0.138	0.139	0.149	0.15	0.153
572	C03	ATC	7.21	uM	NA	Sec14-P5	200	200	0.086	0.089	0.087	0.088	0.091	0.089	0.09	0.09	0.093	0.09	0.09	0.091	0.095	0.093	0.094	0.093	0.096	0.097	0.096	0.1	0.098	0.102	0.1	0.101	0.104	0.106	0.106	0.109	0.11	0.112	0.115	0.116	0.122	0.12	0.129	0.127	0.137	0.139	0.145	0.147	0.149
572	C04	ATC	12.3	uM	NA	Sec14-P5	200	200	0.084	0.086	0.085	0.086	0.088	0.087	0.088	0.088	0.09	0.09	0.089	0.088	0.092	0.09	0.092	0.092	0.093	0.094	0.095	0.093	0.096	0.097	0.098	0.1	0.104	0.106	0.105	0.11	0.111	0.111	0.113	0.115	0.118	0.118	0.125	0.125	0.133	0.132	0.139	0.143	0.14
572	C05	ATC	20.8	uM	NA	Sec14-P5	200	200	0.08	0.081	0.081	0.081	0.083	0.082	0.082	0.083	0.084	0.086	0.083	0.083	0.084	0.084	0.086	0.087	0.086	0.089	0.089	0.091	0.089	0.091	0.093	0.093	0.094	0.097	0.1	0.098	0.1	0.102	0.102	0.106	0.106	0.109	0.109	0.11	0.113	0.112	0.116	0.118	0.118
572	C06	ATC	35.4	uM	NA	Sec14-P5	200	200	0.079	0.08	0.08	0.081	0.081	0.081	0.081	0.081	0.083	0.086	0.083	0.083	0.084	0.084	0.084	0.086	0.086	0.089	0.088	0.09	0.089	0.091	0.094	0.093	0.093	0.095	0.099	0.097	0.099	0.101	0.1	0.102	0.101	0.103	0.102	0.103	0.102	0.102	0.103	0.104	0.103
572	C07	ATC	60.1	uM	NA	Sec14-P5	200	200	0.082	0.083	0.083	0.084	0.084	0.084	0.084	0.085	0.086	0.088	0.086	0.087	0.088	0.087	0.088	0.089	0.089	0.091	0.091	0.093	0.093	0.094	0.096	0.095	0.097	0.098	0.1	0.099	0.1	0.101	0.101	0.102	0.101	0.101	0.1	0.1	0.1	0.1	0.1	0.101	0.1
572	C08	ATC	102	uM	NA	Sec14-P5	200	200	0.082	0.083	0.084	0.086	0.085	0.085	0.084	0.085	0.087	0.091	0.089	0.09	0.091	0.089	0.088	0.089	0.088	0.094	0.091	0.093	0.094	0.095	0.101	0.098	0.096	0.097	0.103	0.099	0.102	0.105	0.102	0.102	0.1	0.102	0.099	0.101	0.098	0.1	0.099	0.101	0.098
572	C09	ATC	173	uM	NA	Sec14-P5	200	200	0.086	0.087	0.087	0.088	0.088	0.088	0.088	0.089	0.091	0.093	0.09	0.091	0.092	0.09	0.092	0.093	0.092	0.096	0.095	0.097	0.096	0.098	0.101	0.1	0.101	0.102	0.105	0.103	0.105	0.105	0.104	0.105	0.103	0.105	0.102	0.103	0.102	0.102	0.103	0.103	0.103
572	C10	ATC	294	uM	NA	Sec14-P5	200	200	0.093	0.094	0.095	0.094	0.097	0.099	0.098	0.097	0.101	0.095	0.091	0.092	0.095	0.093	0.094	0.094	0.094	0.095	0.097	0.097	0.098	0.1	0.099	0.102	0.105	0.105	0.104	0.109	0.106	0.106	0.105	0.107	0.108	0.107	0.11	0.109	0.112	0.109	0.111	0.11	0.109
572	C11	ATC	500	uM	NA	Sec14-P5	200	200	0.083	0.084	0.085	0.087	0.085	0.086	0.085	0.086	0.087	0.089	0.088	0.09	0.091	0.089	0.089	0.09	0.089	0.093	0.091	0.094	0.094	0.096	0.1	0.098	0.098	0.099	0.103	0.099	0.103	0.104	0.103	0.103	0.101	0.103	0.1	0.101	0.099	0.1	0.099	0.103	0.1
572	C12		NA		NA	Sec14-P5	200	200	0.096	0.096	0.099	0.096	0.098	0.102	0.098	0.099	0.105	0.096	0.098	0.101	0.105	0.102	0.102	0.102	0.102	0.103	0.104	0.105	0.106	0.108	0.11	0.112	0.118	0.118	0.117	0.127	0.122	0.124	0.123	0.129	0.133	0.134	0.142	0.142	0.154	0.158	0.165	0.171	0.17
572	D01	ATC	2.5	uM	NA	Erg25-P12	200	200	0.085	0.085	0.088	0.087	0.087	0.089	0.093	0.09	0.093	0.087	0.106	0.09	0.091	0.094	0.096	0.097	0.099	0.092	0.097	0.094	0.097	0.094	0.096	0.098	0.103	0.102	0.1	0.109	0.104	0.1	0.101	0.102	0.103	0.105	0.107	0.105	0.11	0.107	0.108	0.11	0.115
572	D02	ATC	4.25	uM	NA	Erg25-P12	200	200	0.087	0.087	0.09	0.089	0.088	0.09	0.094	0.091	0.092	0.089	0.101	0.093	0.093	0.098	0.1	0.099	0.102	0.095	0.099	0.097	0.098	0.097	0.098	0.1	0.108	0.107	0.102	0.116	0.106	0.104	0.105	0.105	0.105	0.108	0.111	0.109	0.114	0.112	0.113	0.114	0.12
572	D03	ATC	7.21	uM	NA	Erg25-P12	200	200	0.088	0.09	0.092	0.097	0.096	0.094	0.103	0.093	0.098	0.097	0.113	0.096	0.098	0.099	0.102	0.105	0.107	0.102	0.103	0.103	0.102	0.104	0.104	0.107	0.105	0.107	0.105	0.112	0.11	0.108	0.111	0.109	0.112	0.113	0.114	0.114	0.118	0.117	0.119	0.118	0.125
572	D04	ATC	12.3	uM	NA	Erg25-P12	200	200	0.083	0.084	0.085	0.088	0.089	0.086	0.094	0.087	0.09	0.091	0.099	0.088	0.09	0.091	0.095	0.097	0.098	0.094	0.096	0.097	0.093	0.096	0.096	0.099	0.1	0.099	0.097	0.101	0.102	0.098	0.101	0.102	0.105	0.107	0.105	0.106	0.108	0.109	0.113	0.107	0.114
572	D05	ATC	20.8	uM	NA	Erg25-P12	200	200	0.08	0.081	0.083	0.084	0.086	0.085	0.089	0.086	0.088	0.088	0.097	0.086	0.089	0.091	0.095	0.096	0.099	0.093	0.096	0.095	0.095	0.096	0.096	0.1	0.102	0.101	0.098	0.104	0.103	0.1	0.102	0.104	0.106	0.108	0.107	0.107	0.11	0.111	0.114	0.108	0.116
572	D06	ATC	35.4	uM	NA	Erg25-P12	200	200	0.076	0.079	0.079	0.081	0.083	0.08	0.087	0.08	0.081	0.088	0.086	0.082	0.083	0.085	0.086	0.086	0.09	0.092	0.087	0.099	0.09	0.094	0.096	0.097	0.091	0.096	0.095	0.096	0.097	0.094	0.1	0.097	0.097	0.104	0.098	0.099	0.098	0.102	0.104	0.1	0.103
572	D07	ATC	60.1	uM	NA	Erg25-P12	200	200	0.079	0.081	0.081	0.084	0.084	0.083	0.088	0.083	0.085	0.087	0.088	0.085	0.086	0.087	0.09	0.089	0.092	0.091	0.091	0.095	0.091	0.095	0.094	0.098	0.095	0.096	0.095	0.098	0.098	0.095	0.097	0.099	0.1	0.105	0.099	0.101	0.1	0.105	0.106	0.101	0.105
572	D08	ATC	102	uM	NA	Erg25-P12	200	200	0.08	0.083	0.083	0.088	0.087	0.084	0.093	0.084	0.085	0.093	0.089	0.087	0.088	0.088	0.091	0.09	0.092	0.097	0.09	0.105	0.093	0.099	0.099	0.102	0.096	0.101	0.098	0.101	0.1	0.096	0.102	0.1	0.1	0.11	0.1	0.102	0.1	0.107	0.11	0.103	0.105
572	D09	ATC	173	uM	NA	Erg25-P12	200	200	0.081	0.083	0.083	0.085	0.086	0.084	0.09	0.085	0.086	0.091	0.09	0.086	0.087	0.088	0.091	0.091	0.092	0.096	0.091	0.101	0.092	0.097	0.098	0.1	0.095	0.099	0.097	0.099	0.098	0.095	0.1	0.099	0.099	0.105	0.099	0.1	0.1	0.104	0.106	0.101	0.103
572	D10	ATC	294	uM	NA	Erg25-P12	200	200	0.084	0.084	0.086	0.087	0.086	0.087	0.091	0.087	0.089	0.089	0.092	0.088	0.09	0.091	0.092	0.094	0.096	0.094	0.094	0.098	0.095	0.096	0.096	0.099	0.098	0.098	0.097	0.1	0.099	0.099	0.1	0.099	0.101	0.102	0.103	0.102	0.103	0.102	0.104	0.103	0.105
572	D11	ATC	500	uM	NA	Erg25-P12	200	200	0.082	0.082	0.084	0.085	0.085	0.085	0.089	0.086	0.087	0.088	0.091	0.09	0.089	0.09	0.09	0.09	0.096	0.093	0.094	0.095	0.094	0.094	0.095	0.098	0.099	0.099	0.099	0.101	0.1	0.098	0.1	0.1	0.099	0.101	0.102	0.1	0.1	0.101	0.103	0.101	0.102
572	D12		NA		NA	Erg25-P12	200	200	0.09	0.091	0.091	0.094	0.094	0.091	0.103	0.091	0.094	0.099	0.1	0.095	0.097	0.097	0.098	0.101	0.102	0.105	0.1	0.109	0.099	0.108	0.106	0.11	0.105	0.11	0.107	0.109	0.108	0.107	0.112	0.111	0.115	0.118	0.115	0.114	0.117	0.117	0.119	0.118	0.121
572	E01	ATC	2.5	uM	NA	Erg25-P12	200	200	0.082	0.083	0.084	0.084	0.084	0.084	0.086	0.086	0.086	0.087	0.087	0.088	0.089	0.09	0.089	0.091	0.093	0.092	0.094	0.094	0.095	0.096	0.096	0.097	0.096	0.097	0.099	0.099	0.1	0.101	0.101	0.102	0.103	0.104	0.105	0.103	0.107	0.109	0.108	0.111	0.111
572	E02	ATC	4.25	uM	NA	Erg25-P12	200	200	0.085	0.085	0.084	0.086	0.085	0.086	0.087	0.089	0.089	0.089	0.088	0.091	0.091	0.091	0.092	0.096	0.095	0.094	0.095	0.097	0.096	0.097	0.099	0.1	0.099	0.101	0.102	0.101	0.102	0.103	0.102	0.102	0.104	0.106	0.105	0.106	0.11	0.108	0.111	0.111	0.111
572	E03	ATC	7.21	uM	NA	Erg25-P12	200	200	0.088	0.09	0.088	0.089	0.089	0.089	0.092	0.093	0.092	0.093	0.09	0.094	0.092	0.092	0.094	0.097	0.095	0.096	0.097	0.105	0.096	0.098	0.099	0.1	0.103	0.103	0.102	0.106	0.108	0.103	0.101	0.103	0.105	0.107	0.106	0.106	0.112	0.11	0.11	0.111	0.112
572	E04	ATC	12.3	uM	NA	Erg25-P12	200	200	0.084	0.085	0.084	0.084	0.085	0.085	0.086	0.088	0.088	0.088	0.087	0.09	0.091	0.09	0.092	0.096	0.093	0.096	0.095	0.097	0.095	0.097	0.097	0.098	0.1	0.101	0.101	0.106	0.102	0.102	0.102	0.102	0.104	0.106	0.105	0.105	0.112	0.109	0.108	0.11	0.111
572	E05	ATC	20.8	uM	NA	Erg25-P12	200	200	0.08	0.08	0.08	0.081	0.081	0.082	0.082	0.083	0.083	0.083	0.084	0.085	0.086	0.086	0.086	0.087	0.088	0.088	0.09	0.091	0.09	0.091	0.091	0.092	0.094	0.093	0.094	0.095	0.095	0.096	0.096	0.097	0.098	0.098	0.099	0.099	0.102	0.101	0.101	0.102	0.103
572	E06	ATC	35.4	uM	NA	Erg25-P12	200	200	0.081	0.078	0.078	0.078	0.084	0.084	0.084	0.082	0.081	0.081	0.081	0.085	0.081	0.082	0.083	0.086	0.089	0.085	0.088	0.09	0.091	0.087	0.088	0.089	0.09	0.093	0.09	0.093	0.093	0.092	0.092	0.092	0.093	0.094	0.094	0.094	0.096	0.097	0.105	0.098	0.097
572	E07	ATC	60.1	uM	NA	Erg25-P12	200	200	0.079	0.08	0.08	0.08	0.081	0.081	0.082	0.083	0.083	0.083	0.083	0.084	0.085	0.085	0.086	0.087	0.088	0.088	0.089	0.093	0.09	0.09	0.091	0.092	0.093	0.094	0.094	0.096	0.096	0.095	0.095	0.097	0.097	0.097	0.098	0.098	0.099	0.1	0.1	0.101	0.101
572	E08	ATC	102	uM	NA	Erg25-P12	200	200	0.081	0.082	0.081	0.082	0.083	0.082	0.084	0.085	0.084	0.086	0.084	0.085	0.085	0.085	0.087	0.092	0.088	0.089	0.09	0.097	0.089	0.091	0.091	0.092	0.094	0.097	0.095	0.099	0.097	0.094	0.094	0.095	0.097	0.097	0.096	0.097	0.099	0.1	0.099	0.1	0.099
572	E09	ATC	173	uM	NA	Erg25-P12	200	200	0.081	0.081	0.081	0.082	0.083	0.082	0.083	0.085	0.085	0.085	0.084	0.086	0.086	0.087	0.088	0.091	0.089	0.089	0.091	0.094	0.09	0.092	0.093	0.092	0.095	0.096	0.095	0.097	0.096	0.095	0.095	0.095	0.097	0.096	0.097	0.097	0.101	0.098	0.098	0.099	0.099
572	E10	ATC	294	uM	NA	Erg25-P12	200	200	0.087	0.088	0.089	0.088	0.09	0.089	0.09	0.093	0.092	0.092	0.09	0.093	0.092	0.093	0.094	0.097	0.096	0.095	0.097	0.099	0.096	0.098	0.1	0.099	0.1	0.102	0.101	0.102	0.103	0.101	0.102	0.102	0.102	0.104	0.103	0.102	0.106	0.104	0.104	0.105	0.105
572	E11	ATC	500	uM	NA	Erg25-P12	200	200	0.085	0.086	0.085	0.086	0.087	0.086	0.088	0.091	0.089	0.091	0.088	0.091	0.09	0.092	0.093	0.097	0.094	0.094	0.096	0.098	0.095	0.098	0.101	0.099	0.1	0.102	0.102	0.103	0.104	0.101	0.102	0.102	0.103	0.104	0.102	0.102	0.107	0.104	0.104	0.106	0.105
572	E12		NA		NA	Erg25-P12	200	200	0.089	0.091	0.089	0.089	0.094	0.091	0.093	0.098	0.095	0.096	0.091	0.096	0.093	0.094	0.099	0.103	0.099	0.099	0.102	0.108	0.101	0.103	0.107	0.103	0.108	0.111	0.109	0.112	0.112	0.107	0.109	0.109	0.109	0.111	0.113	0.113	0.119	0.118	0.118	0.12	0.119
572	F01	ATC	2.5	uM	NA	Erg25-P12	200	200	0.083	0.082	0.087	0.085	0.085	0.085	0.087	0.087	0.089	0.086	0.089	0.089	0.091	0.091	0.09	0.095	0.092	0.099	0.093	0.098	0.095	0.098	0.097	0.1	0.096	0.1	0.098	0.101	0.1	0.103	0.103	0.105	0.108	0.107	0.11	0.11	0.109	0.113	0.11	0.111	0.112
572	F02	ATC	4.25	uM	NA	Erg25-P12	200	200	0.099	0.094	0.101	0.092	0.1	0.099	0.096	0.106	0.108	0.101	0.1	0.104	0.101	0.106	0.109	0.111	0.109	0.106	0.112	0.106	0.11	0.106	0.113	0.107	0.117	0.118	0.116	0.118	0.116	0.115	0.116	0.124	0.119	0.125	0.126	0.126	0.129	0.129	0.127	0.131	0.13
572	F03	ATC	7.21	uM	NA	Erg25-P12	200	200	0.088	0.086	0.092	0.091	0.09	0.092	0.092	0.097	0.104	0.093	0.095	0.096	0.099	0.1	0.099	0.104	0.102	0.105	0.102	0.105	0.103	0.103	0.104	0.104	0.106	0.107	0.106	0.108	0.106	0.108	0.11	0.11	0.113	0.111	0.114	0.119	0.116	0.118	0.115	0.117	0.12
572	F04	ATC	12.3	uM	NA	Erg25-P12	200	200	0.084	0.083	0.088	0.087	0.086	0.088	0.089	0.092	0.099	0.089	0.092	0.092	0.096	0.097	0.095	0.1	0.1	0.101	0.098	0.102	0.1	0.1	0.101	0.102	0.102	0.104	0.103	0.105	0.104	0.106	0.108	0.107	0.111	0.11	0.111	0.115	0.114	0.114	0.113	0.116	0.117
572	F05	ATC	20.8	uM	NA	Erg25-P12	200	200	0.079	0.079	0.083	0.082	0.082	0.082	0.084	0.084	0.088	0.084	0.087	0.087	0.091	0.091	0.088	0.093	0.093	0.095	0.09	0.095	0.094	0.094	0.094	0.094	0.094	0.096	0.095	0.098	0.096	0.098	0.1	0.099	0.102	0.102	0.102	0.105	0.105	0.106	0.105	0.107	0.107
572	F06	ATC	35.4	uM	NA	Erg25-P12	200	200	0.078	0.076	0.08	0.08	0.078	0.079	0.08	0.08	0.083	0.081	0.082	0.082	0.085	0.088	0.084	0.088	0.088	0.088	0.088	0.088	0.089	0.089	0.09	0.089	0.091	0.091	0.092	0.091	0.092	0.093	0.094	0.094	0.095	0.096	0.098	0.098	0.098	0.098	0.097	0.098	0.1
572	F07	ATC	60.1	uM	NA	Erg25-P12	200	200	0.08	0.08	0.081	0.081	0.081	0.082	0.082	0.083	0.085	0.083	0.084	0.085	0.086	0.088	0.086	0.089	0.089	0.089	0.09	0.089	0.09	0.09	0.091	0.091	0.093	0.092	0.093	0.093	0.094	0.095	0.095	0.095	0.097	0.097	0.098	0.098	0.099	0.098	0.098	0.099	0.1
572	F08	ATC	102	uM	NA	Erg25-P12	200	200	0.083	0.081	0.083	0.083	0.082	0.084	0.083	0.085	0.089	0.085	0.085	0.086	0.088	0.092	0.088	0.091	0.092	0.09	0.093	0.09	0.092	0.092	0.095	0.092	0.097	0.094	0.095	0.094	0.095	0.096	0.097	0.096	0.099	0.099	0.1	0.1	0.1	0.099	0.1	0.1	0.101
572	F09	ATC	173	uM	NA	Erg25-P12	200	200	0.081	0.081	0.083	0.083	0.083	0.084	0.084	0.085	0.088	0.085	0.086	0.087	0.088	0.09	0.088	0.091	0.091	0.091	0.092	0.091	0.093	0.093	0.093	0.093	0.096	0.094	0.095	0.095	0.095	0.097	0.097	0.097	0.099	0.098	0.1	0.1	0.101	0.1	0.1	0.101	0.101
572	F10	ATC	294	uM	NA	Erg25-P12	200	200	0.089	0.086	0.089	0.09	0.089	0.09	0.091	0.093	0.096	0.091	0.095	0.093	0.096	0.097	0.096	0.099	0.099	0.102	0.098	0.101	0.1	0.101	0.101	0.102	0.101	0.102	0.1	0.102	0.102	0.105	0.106	0.103	0.109	0.109	0.108	0.11	0.111	0.109	0.112	0.113	0.113
572	F11	ATC	500	uM	NA	Erg25-P12	200	200	0.089	0.087	0.089	0.09	0.089	0.091	0.091	0.093	0.096	0.092	0.094	0.094	0.097	0.098	0.097	0.099	0.1	0.102	0.099	0.101	0.101	0.102	0.102	0.102	0.103	0.102	0.101	0.103	0.103	0.105	0.106	0.104	0.109	0.108	0.109	0.109	0.111	0.109	0.111	0.112	0.113
572	F12		NA		NA	Erg25-P12	200	200	0.1	0.102	0.104	0.106	0.103	0.106	0.106	0.108	0.114	0.106	0.109	0.11	0.113	0.118	0.115	0.118	0.121	0.123	0.12	0.121	0.122	0.12	0.12	0.122	0.123	0.121	0.117	0.12	0.12	0.124	0.128	0.125	0.129	0.13	0.133	0.133	0.139	0.136	0.138	0.139	0.143
572	G01	ATC	2.5	uM	NA	evCtrl	200	200	0.086	0.088	0.086	0.086	0.087	0.088	0.088	0.091	0.089	0.088	0.089	0.09	0.09	0.09	0.092	0.091	0.094	0.094	0.094	0.095	0.095	0.096	0.097	0.097	0.099	0.1	0.104	0.103	0.106	0.107	0.109	0.11	0.112	0.115	0.118	0.12	0.122	0.125	0.13	0.133	0.138
572	G02	ATC	4.25	uM	NA	evCtrl	200	200	0.085	0.089	0.087	0.086	0.089	0.09	0.089	0.093	0.091	0.089	0.091	0.091	0.093	0.09	0.092	0.091	0.098	0.096	0.096	0.096	0.098	0.096	0.099	0.1	0.101	0.1	0.104	0.104	0.107	0.11	0.11	0.111	0.113	0.117	0.12	0.121	0.124	0.128	0.133	0.137	0.141
572	G03	ATC	7.21	uM	NA	evCtrl	200	200	0.087	0.092	0.088	0.09	0.093	0.094	0.092	0.098	0.096	0.093	0.096	0.094	0.097	0.094	0.095	0.095	0.105	0.1	0.1	0.099	0.103	0.099	0.103	0.105	0.104	0.104	0.108	0.108	0.111	0.111	0.114	0.116	0.117	0.121	0.123	0.124	0.127	0.131	0.135	0.139	0.144
572	G04	ATC	12.3	uM	NA	evCtrl	200	200	0.084	0.088	0.085	0.087	0.088	0.09	0.089	0.093	0.091	0.089	0.091	0.09	0.093	0.089	0.09	0.09	0.098	0.095	0.095	0.094	0.097	0.095	0.098	0.101	0.1	0.1	0.104	0.105	0.106	0.109	0.11	0.112	0.114	0.117	0.12	0.121	0.124	0.128	0.131	0.135	0.141
572	G05	ATC	20.8	uM	NA	evCtrl	200	200	0.081	0.083	0.082	0.083	0.084	0.085	0.086	0.088	0.086	0.085	0.085	0.088	0.089	0.087	0.088	0.087	0.09	0.091	0.091	0.092	0.092	0.093	0.095	0.096	0.097	0.099	0.099	0.102	0.103	0.104	0.107	0.109	0.112	0.113	0.116	0.117	0.119	0.122	0.126	0.129	0.136
572	G06	ATC	35.4	uM	NA	evCtrl	200	200	0.075	0.078	0.078	0.08	0.081	0.082	0.083	0.085	0.083	0.083	0.084	0.085	0.087	0.086	0.086	0.086	0.09	0.091	0.091	0.09	0.09	0.092	0.094	0.096	0.096	0.095	0.098	0.099	0.101	0.103	0.106	0.109	0.11	0.112	0.115	0.116	0.119	0.124	0.128	0.128	0.137
572	G07	ATC	60.1	uM	NA	evCtrl	200	200	0.079	0.081	0.081	0.081	0.082	0.083	0.083	0.084	0.084	0.084	0.085	0.086	0.086	0.087	0.087	0.088	0.09	0.09	0.091	0.091	0.091	0.093	0.095	0.096	0.096	0.097	0.098	0.099	0.103	0.106	0.108	0.111	0.113	0.114	0.117	0.118	0.12	0.125	0.127	0.131	0.137
572	G08	ATC	102	uM	NA	evCtrl	200	200	0.08	0.082	0.083	0.083	0.085	0.085	0.086	0.088	0.086	0.087	0.09	0.089	0.09	0.09	0.089	0.091	0.095	0.096	0.095	0.095	0.094	0.097	0.098	0.102	0.099	0.101	0.104	0.102	0.107	0.111	0.113	0.116	0.117	0.121	0.123	0.125	0.128	0.134	0.138	0.142	0.148
572	G09	ATC	173	uM	NA	evCtrl	200	200	0.081	0.083	0.084	0.084	0.084	0.085	0.086	0.087	0.086	0.086	0.088	0.089	0.089	0.089	0.089	0.09	0.092	0.094	0.094	0.094	0.093	0.096	0.097	0.099	0.1	0.101	0.103	0.103	0.106	0.109	0.112	0.114	0.115	0.119	0.121	0.124	0.125	0.131	0.135	0.139	0.145
572	G10	ATC	294	uM	NA	evCtrl	200	200	0.085	0.088	0.088	0.089	0.09	0.092	0.093	0.092	0.092	0.091	0.094	0.094	0.097	0.094	0.093	0.093	0.094	0.099	0.097	0.098	0.096	0.1	0.101	0.104	0.102	0.104	0.109	0.108	0.113	0.115	0.118	0.12	0.123	0.128	0.13	0.132	0.135	0.141	0.147	0.149	0.153
572	G11	ATC	500	uM	NA	evCtrl	200	200	0.085	0.088	0.087	0.091	0.09	0.092	0.092	0.092	0.091	0.091	0.096	0.094	0.098	0.095	0.093	0.094	0.096	0.099	0.098	0.099	0.098	0.101	0.101	0.107	0.103	0.105	0.109	0.11	0.114	0.117	0.12	0.122	0.126	0.129	0.133	0.135	0.139	0.146	0.152	0.157	0.162
572	G12		NA		NA	evCtrl	200	200	0.09	0.093	0.095	0.096	0.098	0.099	0.101	0.102	0.1	0.1	0.108	0.105	0.108	0.105	0.103	0.104	0.106	0.111	0.108	0.111	0.106	0.111	0.112	0.117	0.113	0.115	0.123	0.12	0.124	0.127	0.13	0.132	0.135	0.138	0.142	0.143	0.145	0.153	0.16	0.155	0.168
572	H01	ATC	2.5	uM	NA	evCtrl	200	200	0.087	0.09	0.09	0.093	0.088	0.089	0.096	0.088	0.087	0.087	0.098	0.089	0.095	0.089	0.09	0.092	0.1	0.092	0.093	0.093	0.098	0.095	0.096	0.098	0.1	0.099	0.103	0.105	0.106	0.106	0.111	0.111	0.112	0.115	0.117	0.119	0.121	0.124	0.127	0.131	0.134
572	H02	ATC	4.25	uM	NA	evCtrl	200	200	0.092	0.096	0.104	0.107	0.095	0.099	0.105	0.094	0.094	0.096	0.116	0.1	0.11	0.094	0.095	0.097	0.105	0.101	0.098	0.099	0.107	0.105	0.101	0.106	0.107	0.105	0.105	0.11	0.114	0.112	0.117	0.118	0.117	0.123	0.123	0.127	0.129	0.132	0.134	0.137	0.143
572	H03	ATC	7.21	uM	NA	evCtrl	200	200	0.095	0.098	0.109	0.11	0.096	0.103	0.11	0.096	0.098	0.1	0.123	0.104	0.112	0.099	0.099	0.098	0.107	0.106	0.102	0.102	0.112	0.111	0.106	0.111	0.112	0.108	0.106	0.112	0.115	0.111	0.118	0.118	0.118	0.123	0.123	0.127	0.129	0.134	0.135	0.136	0.142
572	H04	ATC	12.3	uM	NA	evCtrl	200	200	0.09	0.091	0.101	0.104	0.088	0.095	0.108	0.092	0.094	0.094	0.106	0.101	0.103	0.1	0.1	0.097	0.101	0.106	0.101	0.106	0.107	0.118	0.106	0.114	0.113	0.109	0.105	0.117	0.115	0.116	0.124	0.119	0.12	0.124	0.125	0.133	0.134	0.139	0.139	0.143	0.148
572	H05	ATC	20.8	uM	NA	evCtrl	200	200	0.086	0.088	0.095	0.095	0.086	0.091	0.098	0.089	0.089	0.091	0.102	0.095	0.098	0.094	0.093	0.093	0.098	0.098	0.093	0.096	0.103	0.103	0.1	0.103	0.101	0.101	0.102	0.108	0.112	0.109	0.118	0.117	0.114	0.119	0.121	0.126	0.13	0.133	0.136	0.139	0.147
572	H06	ATC	35.4	uM	NA	evCtrl	200	200	0.083	0.084	0.091	0.092	0.082	0.087	0.094	0.085	0.086	0.086	0.094	0.092	0.092	0.091	0.092	0.091	0.094	0.095	0.091	0.096	0.099	0.106	0.096	0.101	0.105	0.102	0.099	0.108	0.107	0.104	0.11	0.11	0.11	0.114	0.115	0.12	0.123	0.125	0.129	0.13	0.138
572	H07	ATC	60.1	uM	NA	evCtrl	200	200	0.087	0.089	0.094	0.094	0.087	0.091	0.096	0.089	0.089	0.09	0.097	0.095	0.096	0.095	0.096	0.094	0.096	0.098	0.095	0.099	0.101	0.11	0.1	0.105	0.11	0.107	0.105	0.112	0.111	0.11	0.115	0.116	0.116	0.119	0.121	0.125	0.128	0.133	0.138	0.139	0.145
572	H08	ATC	102	uM	NA	evCtrl	200	200	0.093	0.095	0.103	0.103	0.091	0.099	0.107	0.093	0.095	0.1	0.108	0.105	0.107	0.103	0.103	0.099	0.105	0.109	0.103	0.106	0.109	0.12	0.108	0.115	0.115	0.113	0.111	0.119	0.117	0.117	0.122	0.121	0.122	0.128	0.128	0.134	0.136	0.141	0.145	0.146	0.154
572	H09	ATC	173	uM	NA	evCtrl	200	200	0.09	0.092	0.099	0.1	0.09	0.095	0.104	0.092	0.093	0.098	0.107	0.101	0.105	0.1	0.099	0.098	0.102	0.106	0.1	0.102	0.106	0.116	0.104	0.111	0.111	0.109	0.109	0.116	0.115	0.112	0.121	0.12	0.122	0.127	0.128	0.132	0.135	0.14	0.146	0.148	0.153
572	H10	ATC	294	uM	NA	evCtrl	200	200	0.097	0.098	0.107	0.106	0.097	0.101	0.104	0.098	0.098	0.103	0.104	0.104	0.108	0.104	0.104	0.103	0.104	0.103	0.101	0.104	0.11	0.116	0.106	0.111	0.115	0.115	0.112	0.12	0.121	0.117	0.126	0.125	0.128	0.133	0.135	0.14	0.143	0.149	0.152	0.157	0.164
572	H11	ATC	500	uM	NA	evCtrl	200	200	0.096	0.098	0.106	0.107	0.097	0.102	0.106	0.098	0.099	0.104	0.106	0.105	0.108	0.106	0.107	0.103	0.107	0.107	0.104	0.106	0.112	0.12	0.109	0.115	0.119	0.118	0.114	0.123	0.123	0.122	0.129	0.128	0.13	0.137	0.138	0.144	0.146	0.154	0.16	0.161	0.169
572	H12		NA		NA	evCtrl	200	200	0.11	0.111	0.12	0.121	0.107	0.115	0.125	0.11	0.112	0.114	0.126	0.122	0.124	0.123	0.124	0.118	0.126	0.125	0.119	0.125	0.13	0.141	0.126	0.133	0.137	0.135	0.127	0.139	0.137	0.134	0.143	0.143	0.138	0.151	0.15	0.157	0.166	0.169	0.174	0.174	0.187
[truncated: 159 more columns]

[truncated: 1 more sheets: ATC_Titration_RegG]
