# Supplementary material for: Quantitative CRISPR interference screens in yeast identify chemical-genetic interactions and new rules for guide RNA design
Source: Genome Biol. 2016 Mar 8;17:45. doi: 10.1186/s13059-016-0900-9 (PMC4784398; doi:10.1186/s13059-016-0900-9)
Supplement: Additional file 3: — Raw data for qPCR. (XLSX 38 kb) [file 13059_2016_900_MOESM3_ESM.xlsx]

## Sheet: READ_ME
#Sample	Sample Name
Detector	Primer set used for qPCR
Avg_Ct	Average Ct across 3 to 4 replicates
StDev	Standard Deviation of replicates

## Sheet: S1B_repression_data
Averages and Standard Deviations for three guide RNAs (P6 - ERG11 repression, P9 - CRG1 represson, and P12 - ERG25 repressor)
#Sample	Detector	Avg_Ct	StDev
EV-Mxi1-ATC	CRG1	19.2131	0.482939
EV-Mxi1-ATC	ERG11	14.9381	0.140476
EV-Mxi1-ATC	ERG25	15.9182	0.291484
EV-Mxi1-ATC	gRNA	18.028	0.241088
EV-Mxi1-ATC	Ubc6	17.596	0.437642
EV-Mxi1+ATC	CRG1	19.1859	0.133758
EV-Mxi1+ATC	ERG11	14.9299	0.690895
EV-Mxi1+ATC	ERG25	15.8227	0.192867
EV-Mxi1+ATC	gRNA	14.0504	0.544298
EV-Mxi1+ATC	Ubc6	17.563	0.180365
P12-ATC	CRG1	18.777	0.236599
P12-ATC	ERG11	15.061	0.315796
P12-ATC	ERG25	15.5245	0.293237
P12-ATC	gRNA	17.8419	0.157034
P12-ATC	Ubc6	17.4686	0.423841
P12+ATC	CRG1	18.5309	0.606164
P12+ATC	ERG11	13.6249	0.386813
P12+ATC	ERG25	17.1865	0.0973519
P12+ATC	gRNA	16.2969	0.341534
P12+ATC	Ubc6	17.8596	0.61145
P6-ATC	CRG1	18.8595	0.345182
P6-ATC	ERG11	15.5538	0.642324
P6-ATC	ERG25	15.7755	0.323737
P6-ATC	gRNA	17.7467	0.570458
P6-ATC	Ubc6	17.3422	0.360858
P6+ATC	CRG1	19.0758	0.249201
P6+ATC	ERG11	16.5657	0.220658
P6+ATC	ERG25	15.7773	0.13423
P6+ATC	gRNA	14.7446	0.225423
P6+ATC	Ubc6	17.2648	0.149795
P9-ATC	CRG1	18.8998	0.102868
P9-ATC	ERG11	14.76	0.170695
P9-ATC	ERG25	15.4911	0.245088
P9-ATC	gRNA	17.6374	0.214225
P9-ATC	Ubc6	17.3045	0.103338
P9+ATC	CRG1	20.8498	0.16646
P9+ATC	ERG11	15.3195	0.244856
P9+ATC	ERG25	15.6403	0.112932
P9+ATC	gRNA	15.7775	0.170019
P9+ATC	Ubc6	17.0521	0.274796

## Sheet: S1C_RBD2_timecourse
Averages and Standard Deviations for RBD2 P20 repressor ATC induction time course
#Sample	Detector	Avg_Ct	StDev
1-T0+ATC	ACT1	11.2557	0.264853
1-T0+ATC	RBD2	14.7629	0.0762252
2-T0.5 +ATC	ACT1	11.5292	0.280844
2-T0.5 +ATC	RBD2	14.948	0.235315
3-T1+ATC	ACT1	12.2258	1.12096
3-T1+ATC	RBD2	16.1489	1.84723
4-T2.5+ATC	ACT1	11.2816	0.215575
4-T2.5+ATC	RBD2	16.3014	0.268305
5-T4+ATC	ACT1	11.5676	0.150575
5-T4+ATC	RBD2	16.9455	0.153477
6-T7+ATC	ACT1	11.8355	0.37218
6-T7+ATC	RBD2	17.9818	0.400298

## Sheet: S1D_Erg25_Timecourse
Averages and Standard Deviations Erg25 repressor (P12) + ATC timecourse
#Sample	Detector	Avg_Ct	StDev
10-P12 T2.5 +ATC	ACT1	17.0596	0.105975
11-P12 T4 +ATC	ACT1	17.0045	0.0365543
12-P12 T7 +ATC	ACT1	17.5159	0.0573076
7-P12 T0	ACT1	17.7628	0.0712898
8-P12 T0.5 +ATC	ACT1	17.5667	0.0708984
9-P12 T1 +ATC	ACT1	17.2527	0.079582
10-P12 T2.5 +ATC	Erg11	18.2543	0.2
11-P12 T4 +ATC	Erg11	17.4207	0.0380869
12-P12 T7 +ATC	Erg11	17.7666	0.146827
7-P12 T0	Erg11	19.2772	0.0182398
8-P12 T0.5 +ATC	Erg11	19.1402	0.123503
9-P12 T1 +ATC	Erg11	18.8702	0.020238
10-P12 T2.5 +ATC	Erg25	19.3768	0.117764
11-P12 T4 +ATC	Erg25	19.2091	0.0496844
12-P12 T7 +ATC	Erg25	20.1453	0.141936
7-P12 T0	Erg25	19.6483	0.101842
8-P12 T0.5 +ATC	Erg25	19.6609	0.103382
9-P12 T1 +ATC	Erg25	19.3601	0.157276

## Sheet: S1E_CRG1_Wash_Data
P141 CRG1 Wash Off Data
Averages and Standard Deviations for CRG1 ATC wash off timecourse
#Sample	Detector	Avg_Ct	StDev
P141R + ATC	ACT1	21.4302	0.279369
P141R NO ATC	ACT1	21.7838	0.352295
P141R T13 Wash	ACT1	19.827	0.0423976
P141R T26 Wash	ACT1	21.8846	0.0877352
P141R T3 Wash	ACT1	19.1736	0.222602
P141R T7 Wash	ACT1	20.815	0.0863074
P141R + ATC	CRG1	25.5081	0.141759
P141R NO ATC	CRG1	22.5055	0.142547
P141R T13 Wash	CRG1	22.7023	0.0787982
P141R T26 Wash	CRG1	23.8924	0.156317
P141R T3 Wash	CRG1	23.0841	0.111181
P141R T7 Wash	CRG1	24.3365	0.0742006
