# Supplementary material for: Quantitative CRISPR interference screens in yeast identify chemical-genetic interactions and new rules for guide RNA design
Source: Genome Biol. 2016 Mar 8;17:45. doi: 10.1186/s13059-016-0900-9 (PMC4784398; doi:10.1186/s13059-016-0900-9)
Supplement: Additional file 4: — List of gRNAs, their target location, and target strand (template or non-template). (XLSX 81 kb) [file 13059_2016_900_MOESM4_ESM.xlsx]

## Sheet: READ_ME
Additional file 4. List of gRNAs used in this study, their target location, and target strand (template or non-template).
Column Header	Description
#Set_name	Guide Set
ORF	Systematic name of targeted ORF
Gene_name	Standard name of targeted ORF
Chromosome	Targeted Chromosome
ORF_strand	ORF strand identifier
ORF_TSS	TSS position of the targeted ORF
Guide_name	Name of gRNA
PAM_loc	Location of the PAM motif
Guide_midpoint_loc	Location of the guide midpoint
TSS_distance	Location of the guide midpoint relative to the transcription start site TSS
Aimed_strand	Whether the gRNA was directed to the template or nontemplate strand
Specificity_sequence	The 18 or 20 nucleotide sequence specifying the guide's target.

## Sheet: gRNAs
#Set_name	ORF	Gene_name	Chromosome	ORF_strand	ORF_TSS	Guide_name	PAM_loc	Guide_midpoint_loc	TSS_distance	Aimed_strand	Specificity_sequence
broad_tiling	YHR209W	CRG1	VIII	+	519404	CRG1-519884-20bp	519884	519871	467	template	TTATATTCAGCCGGAATTTG
broad_tiling	YHR209W	CRG1	VIII	+	519404	CRG1-519875-20bp	519875	519862	458	template	ATTCTGGTTTTATATTCAGC
broad_tiling	YHR209W	CRG1	VIII	+	519404	CRG1-519859-20bp	519859	519846	442	template	GTGATGGAACTTTTGCATTC
broad_tiling	YHR209W	CRG1	VIII	+	519404	CRG1-519843-20bp	519843	519830	426	template	TCCTCTATATTACGAAGTGA
broad_tiling	YHR209W	CRG1	VIII	+	519404	CRG1-519818-20bp	519818	519805	401	template	TTTAGAAAGGCTGTTTCAGC
broad_tiling	YHR209W	CRG1	VIII	+	519404	CRG1-519805-20bp	519805	519792	388	template	TCCATTGGTGCAATTTAGAA
broad_tiling	YHR209W	CRG1	VIII	+	519404	CRG1-519790-20bp	519790	519777	373	template	TTTCAGCAGAAGCCATCCAT
broad_tiling	YHR209W	CRG1	VIII	+	519404	CRG1-519764-20bp	519764	519751	347	template	TCGACCAGAAAGTGTAGATA
broad_tiling	YHR209W	CRG1	VIII	+	519404	CRG1-519723-20bp	519723	519710	306	template	ATTAGATTTATTAATGCGCC
broad_tiling	YHR209W	CRG1	VIII	+	519404	CRG1-519631-20bp	519631	519618	214	template	CCTATTTTAAGGAAGTGATT
broad_tiling	YHR209W	CRG1	VIII	+	519404	CRG1-519630-20bp	519630	519617	213	template	CCCTATTTTAAGGAAGTGAT
broad_tiling	YHR209W	CRG1	VIII	+	519404	CRG1-519620-20bp	519620	519607	203	template	TGTCGTTGAACCCTATTTTA
broad_tiling	YHR209W	CRG1	VIII	+	519404	CRG1-519585-20bp	519585	519572	168	template	GTTGATATTGGATGTGGCAC
broad_tiling	YHR209W	CRG1	VIII	+	519404	CRG1-519579-20bp	519579	519566	162	template	AGTTTGGTTGATATTGGATG
broad_tiling	YHR209W	CRG1	VIII	+	519404	CRG1-519573-20bp	519573	519560	156	template	CGCAAAAGTTTGGTTGATAT
broad_tiling	YHR209W	CRG1	VIII	+	519404	CRG1-519563-20bp	519563	519550	146	template	CAAAGGCACACGCAAAAGTT
broad_tiling	YHR209W	CRG1	VIII	+	519404	CRG1-519546-20bp	519546	519533	129	template	GAGATAATGAAATTTCACAA
broad_tiling	YHR209W	CRG1	VIII	+	519404	CRG1-519425-20bp	519425	519412	8	template	CAAAGCCAGTCTTCTGTCAA
broad_tiling	YHR209W	CRG1	VIII	+	519404	CRG1-519365-20bp	519365	519352	-52	template	ACAAACGGCACGAACTAAAG
broad_tiling	YHR209W	CRG1	VIII	+	519404	CRG1-519364-20bp	519364	519351	-53	template	AACAAACGGCACGAACTAAA
broad_tiling	YHR209W	CRG1	VIII	+	519404	CRG1-519363-20bp	519363	519350	-54	template	AAACAAACGGCACGAACTAA
broad_tiling	YHR209W	CRG1	VIII	+	519404	CRG1-519350-20bp	519350	519337	-67	template	CGTATATAAACATAAACAAA
broad_tiling	YHR209W	CRG1	VIII	+	519404	CRG1-519325-20bp	519325	519312	-92	template	ATTCTAATTAGCGGCCCCAA
broad_tiling	YHR209W	CRG1	VIII	+	519404	CRG1-519324-20bp	519324	519311	-93	template	CATTCTAATTAGCGGCCCCA
broad_tiling	YHR209W	CRG1	VIII	+	519404	CRG1-519316-20bp	519316	519303	-101	template	ATATTTAGCATTCTAATTAG
broad_tiling	YHR209W	CRG1	VIII	+	519404	CRG1-519206-20bp	519206	519193	-211	template	AGATGATTATGTTCCCTCAC
broad_tiling	YHR209W	CRG1	VIII	+	519404	CRG1-519176-20bp	519176	519163	-241	template	TCATCGTGGCATACAGGTTC
broad_tiling	YHR209W	CRG1	VIII	+	519404	CRG1-519170-20bp	519170	519157	-247	template	CTTCCATCATCGTGGCATAC
broad_tiling	YHR209W	CRG1	VIII	+	519404	CRG1-519162-20bp	519162	519149	-255	template	TGGTATGCCTTCCATCATCG
broad_tiling	YHR209W	CRG1	VIII	+	519404	CRG1-519142-20bp	519142	519129	-275	template	TGCAAGTACAGTATGAATAA
broad_tiling	YHR209W	CRG1	VIII	+	519404	CRG1-519119-20bp	519119	519106	-298	template	ATTCTAGCGTAGTTCAGAAG
broad_tiling	YHR209W	CRG1	VIII	+	519404	CRG1-519079-20bp	519079	519066	-338	template	AAAATCTATAAGGATATCCC
broad_tiling	YHR209W	CRG1	VIII	+	519404	CRG1-519069-20bp	519069	519056	-348	template	CCAAAAAAAAAAAATCTATA
broad_tiling	YHR209W	CRG1	VIII	+	519404	CRG1-519020-20bp	519020	519007	-397	template	CTTTACATGTAAAATGAATG
broad_tiling	YHR209W	CRG1	VIII	+	519404	CRG1-518996-20bp	518996	518983	-421	template	TAGTTGCCAAGGTATCTCGC
broad_tiling	YHR209W	CRG1	VIII	+	519404	CRG1-518985-20bp	518985	518972	-432	template	TGCTTGTAATTTAGTTGCCA
broad_tiling	YHR209W	CRG1	VIII	+	519404	CRG1-518938-20bp	518938	518925	-479	template	AAATTGTTGACCTAACAACT
broad_tiling	YHR209W	CRG1	VIII	+	519404	CRG1-519872-20bp	519872	519885	481	nontemplate	TCGGGAAAGTCCACAAATTC
broad_tiling	YHR209W	CRG1	VIII	+	519404	CRG1-519822-20bp	519822	519835	431	nontemplate	TCCATCACTTCGTAATATAG
broad_tiling	YHR209W	CRG1	VIII	+	519404	CRG1-519784-20bp	519784	519797	393	nontemplate	GCCTTTCTAAATTGCACCAA
broad_tiling	YHR209W	CRG1	VIII	+	519404	CRG1-519780-20bp	519780	519793	389	nontemplate	TTCTAAATTGCACCAATGGA
broad_tiling	YHR209W	CRG1	VIII	+	519404	CRG1-519746-20bp	519746	519759	355	nontemplate	ATAACCATATCTACACTTTC
broad_tiling	YHR209W	CRG1	VIII	+	519404	CRG1-519735-20bp	519735	519748	344	nontemplate	TACACTTTCTGGTCGAATGC
broad_tiling	YHR209W	CRG1	VIII	+	519404	CRG1-519719-20bp	519719	519732	328	nontemplate	ATGCTGGATAAATCTTCACC
broad_tiling	YHR209W	CRG1	VIII	+	519404	CRG1-519638-20bp	519638	519651	247	nontemplate	ATCGAAAGCATAGCAGAAGA
broad_tiling	YHR209W	CRG1	VIII	+	519404	CRG1-519609-20bp	519609	519622	218	nontemplate	CCCAATCACTTCCTTAAAAT
broad_tiling	YHR209W	CRG1	VIII	+	519404	CRG1-519608-20bp	519608	519621	217	nontemplate	CCAATCACTTCCTTAAAATA
broad_tiling	YHR209W	CRG1	VIII	+	519404	CRG1-519506-20bp	519506	519519	115	nontemplate	ATCTCATTGACTAAAGATAA
broad_tiling	YHR209W	CRG1	VIII	+	519404	CRG1-519505-20bp	519505	519518	114	nontemplate	TCTCATTGACTAAAGATAAA
broad_tiling	YHR209W	CRG1	VIII	+	519404	CRG1-519498-20bp	519498	519511	107	nontemplate	GACTAAAGATAAAGGGTAAG
broad_tiling	YHR209W	CRG1	VIII	+	519404	CRG1-519497-20bp	519497	519510	106	nontemplate	ACTAAAGATAAAGGGTAAGA
broad_tiling	YHR209W	CRG1	VIII	+	519404	CRG1-519440-20bp	519440	519453	49	nontemplate	TTGTTTAAATAACTAGTTTT
broad_tiling	YHR209W	CRG1	VIII	+	519404	CRG1-519432-20bp	519432	519445	41	nontemplate	ATAACTAGTTTTAGGCATTC
broad_tiling	YHR209W	CRG1	VIII	+	519404	CRG1-519408-20bp	519408	519421	17	nontemplate	TTCTTCCATTGACAGAAGAC
broad_tiling	YHR209W	CRG1	VIII	+	519404	CRG1-519381-20bp	519381	519394	-10	nontemplate	GAAGATGTACTGAGTGTAAA
broad_tiling	YHR209W	CRG1	VIII	+	519404	CRG1-519380-20bp	519380	519393	-11	nontemplate	AAGATGTACTGAGTGTAAAA
broad_tiling	YHR209W	CRG1	VIII	+	519404	CRG1-519319-20bp	519319	519332	-72	nontemplate	TATGTTTATATACGTTCCCT
broad_tiling	YHR209W	CRG1	VIII	+	519404	CRG1-519318-20bp	519318	519331	-73	nontemplate	ATGTTTATATACGTTCCCTT
broad_tiling	YHR209W	CRG1	VIII	+	519404	CRG1-519317-20bp	519317	519330	-74	nontemplate	TGTTTATATACGTTCCCTTG
broad_tiling	YHR209W	CRG1	VIII	+	519404	CRG1-519285-20bp	519285	519298	-106	nontemplate	AGAATGCTAAATATAGATCG
broad_tiling	YHR209W	CRG1	VIII	+	519404	CRG1-519248-20bp	519248	519261	-143	nontemplate	AAAGCTTCTCGTTGTTGTGT
broad_tiling	YHR209W	CRG1	VIII	+	519404	CRG1-519215-20bp	519215	519228	-176	nontemplate	ACTAATGAACTGTTTAAATC
broad_tiling	YHR209W	CRG1	VIII	+	519404	CRG1-519208-20bp	519208	519221	-183	nontemplate	AACTGTTTAAATCAGGATTA
broad_tiling	YHR209W	CRG1	VIII	+	519404	CRG1-519203-20bp	519203	519216	-188	nontemplate	TTTAAATCAGGATTATGGAC
broad_tiling	YHR209W	CRG1	VIII	+	519404	CRG1-519198-20bp	519198	519211	-193	nontemplate	ATCAGGATTATGGACCGGTG
broad_tiling	YHR209W	CRG1	VIII	+	519404	CRG1-519197-20bp	519197	519210	-194	nontemplate	TCAGGATTATGGACCGGTGA
broad_tiling	YHR209W	CRG1	VIII	+	519404	CRG1-519151-20bp	519151	519164	-240	nontemplate	GAACCTGTATGCCACGATGA
broad_tiling	YHR209W	CRG1	VIII	+	519404	CRG1-519147-20bp	519147	519160	-244	nontemplate	CTGTATGCCACGATGATGGA
broad_tiling	YHR209W	CRG1	VIII	+	519404	CRG1-519075-20bp	519075	519088	-316	nontemplate	TTTATTCTTCAGAAAATACC
broad_tiling	YHR209W	CRG1	VIII	+	519404	CRG1-519074-20bp	519074	519087	-317	nontemplate	TTATTCTTCAGAAAATACCA
broad_tiling	YHR209W	CRG1	VIII	+	519404	CRG1-519029-20bp	519029	519042	-362	nontemplate	TTTGGCATAATCAACTCTCT
broad_tiling	YHR209W	CRG1	VIII	+	519404	CRG1-519028-20bp	519028	519041	-363	nontemplate	TTGGCATAATCAACTCTCTT
broad_tiling	YHR209W	CRG1	VIII	+	519404	CRG1-518980-20bp	518980	518993	-411	nontemplate	TAAAGTCCAGCGAGATACCT
broad_tiling	YHR209W	CRG1	VIII	+	519404	CRG1-518926-20bp	518926	518939	-465	nontemplate	CAATAATGTGCCAAGTTGTT
broad_tiling	YHR007C	ERG11	VIII	-	121825	ERG11-121332-20bp	121332	121345	480	template	ATTTGTCTTCAACGCTAAGT
broad_tiling	YHR007C	ERG11	VIII	-	121825	ERG11-121361-20bp	121361	121374	451	template	ACTGTGTATTTAGGACCAAA
broad_tiling	YHR007C	ERG11	VIII	-	121825	ERG11-121362-20bp	121362	121375	450	template	GACTGTGTATTTAGGACCAA
broad_tiling	YHR007C	ERG11	VIII	-	121825	ERG11-121370-20bp	121370	121383	442	template	AGAGTCATGACTGTGTATTT
broad_tiling	YHR007C	ERG11	VIII	-	121825	ERG11-121421-20bp	121421	121434	391	template	GAAGAATGTCAAAAGAAATA
broad_tiling	YHR007C	ERG11	VIII	-	121825	ERG11-121466-20bp	121466	121479	346	template	GTCGGTAGTGCTGTTGTGTA
broad_tiling	YHR007C	ERG11	VIII	-	121825	ERG11-121484-20bp	121484	121497	328	template	TTTTACTGGATTCCATGGGT
broad_tiling	YHR007C	ERG11	VIII	-	121825	ERG11-121488-20bp	121488	121501	324	template	AGTGTTTTACTGGATTCCAT
broad_tiling	YHR007C	ERG11	VIII	-	121825	ERG11-121489-20bp	121489	121502	323	template	TAGTGTTTTACTGGATTCCA
broad_tiling	YHR007C	ERG11	VIII	-	121825	ERG11-121498-20bp	121498	121511	314	template	GTCCACCTCTAGTGTTTTAC
broad_tiling	YHR007C	ERG11	VIII	-	121825	ERG11-121524-20bp	121524	121537	288	template	ATTACTATATTCTTTGAGAA
broad_tiling	YHR007C	ERG11	VIII	-	121825	ERG11-121549-20bp	121549	121562	263	template	CTTTCATTTACAATATTGTA
broad_tiling	YHR007C	ERG11	VIII	-	121825	ERG11-121602-20bp	121602	121615	210	template	TCATTTCTTGGCTTTACCAT
broad_tiling	YHR007C	ERG11	VIII	-	121825	ERG11-121614-20bp	121614	121627	198	template	CATTGGTTTAAGTCATTTCT
broad_tiling	YHR007C	ERG11	VIII	-	121825	ERG11-121631-20bp	121631	121644	181	template	GCATTGGAATACGTAAACAT
broad_tiling	YHR007C	ERG11	VIII	-	121825	ERG11-121647-20bp	121647	121660	165	template	GTCAATCGTTGGAGAGGCAT
broad_tiling	YHR007C	ERG11	VIII	-	121825	ERG11-121653-20bp	121653	121666	159	template	TACCAAGTCAATCGTTGGAG
broad_tiling	YHR007C	ERG11	VIII	-	121825	ERG11-121658-20bp	121658	121671	154	template	TCTGCTACCAAGTCAATCGT
broad_tiling	YHR007C	ERG11	VIII	-	121825	ERG11-121684-20bp	121684	121697	128	template	CAGAACAAACGAGTAATACA
broad_tiling	YHR007C	ERG11	VIII	-	121825	ERG11-121719-20bp	121719	121732	93	template	TTTTCCTTCACAATTGCAGC
broad_tiling	YHR007C	ERG11	VIII	-	121825	ERG11-121791-20bp	121791	121804	21	template	TCAGCGTGTGTATTTTCGAT
broad_tiling	YHR007C	ERG11	VIII	-	121825	ERG11-122092-20bp	122092	122105	-280	template	AAGTGTGGTAGGTATCTTGC
broad_tiling	YHR007C	ERG11	VIII	-	121825	ERG11-122103-20bp	122103	122116	-291	template	CAGAACACAATAAGTGTGGT
broad_tiling	YHR007C	ERG11	VIII	-	121825	ERG11-122107-20bp	122107	122120	-295	template	CTTGCAGAACACAATAAGTG
broad_tiling	YHR007C	ERG11	VIII	-	121825	ERG11-122193-20bp	122193	122206	-381	template	AAACGAGACAAACGAAGCGC
broad_tiling	YHR007C	ERG11	VIII	-	121825	ERG11-122231-20bp	122231	122244	-419	template	GCCGGGTTGGACAATCTTAA
broad_tiling	YHR007C	ERG11	VIII	-	121825	ERG11-122244-20bp	122244	122257	-432	template	GCGTGCAAGATTTGCCGGGT
broad_tiling	YHR007C	ERG11	VIII	-	121825	ERG11-122248-20bp	122248	122261	-436	template	ATGTGCGTGCAAGATTTGCC
broad_tiling	YHR007C	ERG11	VIII	-	121825	ERG11-122249-20bp	122249	122262	-437	template	AATGTGCGTGCAAGATTTGC
broad_tiling	YHR007C	ERG11	VIII	-	121825	ERG11-122296-20bp	122296	122309	-484	template	TATAGTAATGTCACACGAAG
broad_tiling	YHR007C	ERG11	VIII	-	121825	ERG11-121368-20bp	121368	121355	470	nontemplate	AAGACAAATTCGTGACCCTT
broad_tiling	YHR007C	ERG11	VIII	-	121825	ERG11-121458-20bp	121458	121445	380	nontemplate	CATTCTTCGAAAAACTCGTA
broad_tiling	YHR007C	ERG11	VIII	-	121825	ERG11-121494-20bp	121494	121481	344	nontemplate	ACAACAGCACTACCGACCCA
broad_tiling	YHR007C	ERG11	VIII	-	121825	ERG11-121515-20bp	121515	121502	323	nontemplate	GGAATCCAGTAAAACACTAG
broad_tiling	YHR007C	ERG11	VIII	-	121825	ERG11-121518-20bp	121518	121505	320	nontemplate	ATCCAGTAAAACACTAGAGG
broad_tiling	YHR007C	ERG11	VIII	-	121825	ERG11-121522-20bp	121522	121509	316	nontemplate	AGTAAAACACTAGAGGTGGA
broad_tiling	YHR007C	ERG11	VIII	-	121825	ERG11-121572-20bp	121572	121559	266	nontemplate	CATACAATATTGTAAATGAA
broad_tiling	YHR007C	ERG11	VIII	-	121825	ERG11-121600-20bp	121600	121587	238	nontemplate	TTATGATCAAAGAGATTCTT
broad_tiling	YHR007C	ERG11	VIII	-	121825	ERG11-121601-20bp	121601	121588	237	nontemplate	TATGATCAAAGAGATTCTTT
broad_tiling	YHR007C	ERG11	VIII	-	121825	ERG11-121608-20bp	121608	121595	230	nontemplate	AAAGAGATTCTTTGGGCCAA
broad_tiling	YHR007C	ERG11	VIII	-	121825	ERG11-121673-20bp	121673	121660	165	nontemplate	TGCCTCTCCAACGATTGACT
broad_tiling	YHR007C	ERG11	VIII	-	121825	ERG11-121737-20bp	121737	121724	101	nontemplate	CAAGCCTGCTGCAATTGTGA
broad_tiling	YHR007C	ERG11	VIII	-	121825	ERG11-121864-20bp	121864	121851	-26	nontemplate	ATAATTTACCAATAACGAAA
broad_tiling	YHR007C	ERG11	VIII	-	121825	ERG11-121865-20bp	121865	121852	-27	nontemplate	TAATTTACCAATAACGAAAA
broad_tiling	YHR007C	ERG11	VIII	-	121825	ERG11-121872-20bp	121872	121859	-34	nontemplate	CCAATAACGAAAAGGGAAAA
broad_tiling	YHR007C	ERG11	VIII	-	121825	ERG11-121878-20bp	121878	121865	-40	nontemplate	ACGAAAAGGGAAAAAGGAAA
broad_tiling	YHR007C	ERG11	VIII	-	121825	ERG11-121879-20bp	121879	121866	-41	nontemplate	CGAAAAGGGAAAAAGGAAAA
broad_tiling	YHR007C	ERG11	VIII	-	121825	ERG11-121915-20bp	121915	121902	-77	nontemplate	CATTGAAAGAGAGAATTAAG
broad_tiling	YHR007C	ERG11	VIII	-	121825	ERG11-121916-20bp	121916	121903	-78	nontemplate	ATTGAAAGAGAGAATTAAGA
broad_tiling	YHR007C	ERG11	VIII	-	121825	ERG11-121932-20bp	121932	121919	-94	nontemplate	AAGAGGGAATAAGAAAACTA
broad_tiling	YHR007C	ERG11	VIII	-	121825	ERG11-121933-20bp	121933	121920	-95	nontemplate	AGAGGGAATAAGAAAACTAA
broad_tiling	YHR007C	ERG11	VIII	-	121825	ERG11-121967-20bp	121967	121954	-129	nontemplate	TCTTATATAATGAATACACA
broad_tiling	YHR007C	ERG11	VIII	-	121825	ERG11-121970-20bp	121970	121957	-132	nontemplate	TATATAATGAATACACATGG
broad_tiling	YHR007C	ERG11	VIII	-	121825	ERG11-121971-20bp	121971	121958	-133	nontemplate	ATATAATGAATACACATGGA
broad_tiling	YHR007C	ERG11	VIII	-	121825	ERG11-122027-20bp	122027	122014	-189	nontemplate	ACGTAAACGTCGTTAACTCG
broad_tiling	YHR007C	ERG11	VIII	-	121825	ERG11-122041-20bp	122041	122028	-203	nontemplate	AACTCGTGGAGATGCACAAT
broad_tiling	YHR007C	ERG11	VIII	-	121825	ERG11-122075-20bp	122075	122062	-237	nontemplate	CCAAGAAAAAAAAAAAATTC
broad_tiling	YHR007C	ERG11	VIII	-	121825	ERG11-122191-20bp	122191	122178	-353	nontemplate	AGTTTCGTTTCGTTTCGTTT
broad_tiling	YHR007C	ERG11	VIII	-	121825	ERG11-122192-20bp	122192	122179	-354	nontemplate	GTTTCGTTTCGTTTCGTTTA
broad_tiling	YHR007C	ERG11	VIII	-	121825	ERG11-122252-20bp	122252	122239	-414	nontemplate	GCCTTTAAGATTGTCCAACC
broad_tiling	YGR060W	ERG25	VII	+	610481	ERG25-610946-20bp	610946	610933	452	template	CACCCAATGTGTGAAAAATT
broad_tiling	YGR060W	ERG25	VII	+	610481	ERG25-610917-20bp	610917	610904	423	template	TGGTCGAGGCCATCCCTATC
broad_tiling	YGR060W	ERG25	VII	+	610481	ERG25-610903-20bp	610903	610890	409	template	TCTATCTCATTTCTTGGTCG
broad_tiling	YGR060W	ERG25	VII	+	610481	ERG25-610897-20bp	610897	610884	403	template	CGTTCTTCTATCTCATTTCT
broad_tiling	YGR060W	ERG25	VII	+	610481	ERG25-610852-20bp	610852	610839	358	template	AACTAAGATTCCAAGTGCTA
broad_tiling	YGR060W	ERG25	VII	+	610481	ERG25-610818-20bp	610818	610805	324	template	AAATTCCATACTTTAGAAGA
broad_tiling	YGR060W	ERG25	VII	+	610481	ERG25-610782-20bp	610782	610769	288	template	ATTTCTTTAGATGTTTGCCA
broad_tiling	YGR060W	ERG25	VII	+	610481	ERG25-610727-20bp	610727	610714	233	template	AACAATGATGTTTTGGCCAC
broad_tiling	YGR060W	ERG25	VII	+	610481	ERG25-610720-20bp	610720	610707	226	template	TTACATGAACAATGATGTTT
broad_tiling	YGR060W	ERG25	VII	+	610481	ERG25-610692-20bp	610692	610679	198	template	TGGAGAAATACTGGGCCGCA
broad_tiling	YGR060W	ERG25	VII	+	610481	ERG25-610684-20bp	610684	610671	190	template	GAATTTCATGGAGAAATACT
broad_tiling	YGR060W	ERG25	VII	+	610481	ERG25-610683-20bp	610683	610670	189	template	TGAATTTCATGGAGAAATAC
broad_tiling	YGR060W	ERG25	VII	+	610481	ERG25-610672-20bp	610672	610659	178	template	CCAACCTCAATTGAATTTCA
broad_tiling	YGR060W	ERG25	VII	+	610481	ERG25-610598-20bp	610598	610585	104	template	TTCAACAACGCTACCCTTTC
broad_tiling	YGR060W	ERG25	VII	+	610481	ERG25-610558-20bp	610558	610545	64	template	AGTACAGCCATAAAAAAAAG
broad_tiling	YGR060W	ERG25	VII	+	610481	ERG25-610529-20bp	610529	610516	35	template	GATAGTAGCATAGAGGACTA
broad_tiling	YGR060W	ERG25	VII	+	610481	ERG25-610522-20bp	610522	610509	28	template	CTCTTTAGATAGTAGCATAG
broad_tiling	YGR060W	ERG25	VII	+	610481	ERG25-610402-20bp	610402	610389	-92	template	TATATAATATATAATACAGG
broad_tiling	YGR060W	ERG25	VII	+	610481	ERG25-610399-20bp	610399	610386	-95	template	TTCTATATAATATATAATAC
broad_tiling	YGR060W	ERG25	VII	+	610481	ERG25-610272-20bp	610272	610259	-222	template	TGCTTGCCTCGCCTCTGCTG
broad_tiling	YGR060W	ERG25	VII	+	610481	ERG25-610202-20bp	610202	610189	-292	template	GCACAAAACCGTCGAGGAAG
broad_tiling	YGR060W	ERG25	VII	+	610481	ERG25-610196-20bp	610196	610183	-298	template	CACCTGGCACAAAACCGTCG
broad_tiling	YGR060W	ERG25	VII	+	610481	ERG25-610180-20bp	610180	610167	-314	template	GTCAGCAACCTCAAGGCACC
broad_tiling	YGR060W	ERG25	VII	+	610481	ERG25-610173-20bp	610173	610160	-321	template	GATAACAGTCAGCAACCTCA
broad_tiling	YGR060W	ERG25	VII	+	610481	ERG25-610128-20bp	610128	610115	-366	template	TACGGTAAACGACTAGCACT
broad_tiling	YGR060W	ERG25	VII	+	610481	ERG25-610110-20bp	610110	610097	-384	template	CGGGACACAGAGATCGTATA
broad_tiling	YGR060W	ERG25	VII	+	610481	ERG25-610091-20bp	610091	610078	-403	template	CACTGCCTCCCTTCGTATAC
broad_tiling	YGR060W	ERG25	VII	+	610481	ERG25-610090-20bp	610090	610077	-404	template	CCACTGCCTCCCTTCGTATA
broad_tiling	YGR060W	ERG25	VII	+	610481	ERG25-610055-20bp	610055	610042	-439	template	TCGTTTAGCCAGCTCCGCAA
broad_tiling	YGR060W	ERG25	VII	+	610481	ERG25-610013-20bp	610013	610000	-481	template	AAAGAGCAGAGCCAGTTATC
broad_tiling	YGR060W	ERG25	VII	+	610481	ERG25-610012-20bp	610012	609999	-482	template	GAAAGAGCAGAGCCAGTTAT
broad_tiling	YGR060W	ERG25	VII	+	610481	ERG25-610909-20bp	610909	610922	441	nontemplate	ATTGGGTGGAAGGTCCAGAT
broad_tiling	YGR060W	ERG25	VII	+	610481	ERG25-610908-20bp	610908	610921	440	nontemplate	TTGGGTGGAAGGTCCAGATA
broad_tiling	YGR060W	ERG25	VII	+	610481	ERG25-610904-20bp	610904	610917	436	nontemplate	GTGGAAGGTCCAGATAGGGA
broad_tiling	YGR060W	ERG25	VII	+	610481	ERG25-610874-20bp	610874	610887	406	nontemplate	CAAGAAATGAGATAGAAGAA
broad_tiling	YGR060W	ERG25	VII	+	610481	ERG25-610840-20bp	610840	610853	372	nontemplate	TATAGTTGTTCCTTAGCACT
broad_tiling	YGR060W	ERG25	VII	+	610481	ERG25-610828-20bp	610828	610841	360	nontemplate	TTAGCACTTGGAATCTTAGT
broad_tiling	YGR060W	ERG25	VII	+	610481	ERG25-610801-20bp	610801	610814	333	nontemplate	AACTTCCATCTTCTAAAGTA
broad_tiling	YGR060W	ERG25	VII	+	610481	ERG25-610794-20bp	610794	610807	326	nontemplate	ATCTTCTAAAGTATGGAATT
broad_tiling	YGR060W	ERG25	VII	+	610481	ERG25-610777-20bp	610777	610790	309	nontemplate	ATTTGGTCGATGATGAACCA
broad_tiling	YGR060W	ERG25	VII	+	610481	ERG25-610724-20bp	610724	610737	256	nontemplate	CAATAAAAAGAACATTAGAC
broad_tiling	YGR060W	ERG25	VII	+	610481	ERG25-610721-20bp	610721	610734	253	nontemplate	TAAAAAGAACATTAGACCGG
broad_tiling	YGR060W	ERG25	VII	+	610481	ERG25-610685-20bp	610685	610698	217	nontemplate	GTTCATGTAACTGTACCATG
broad_tiling	YGR060W	ERG25	VII	+	610481	ERG25-610654-20bp	610654	610667	186	nontemplate	TTCTCCATGAAATTCAATTG
broad_tiling	YGR060W	ERG25	VII	+	610481	ERG25-610650-20bp	610650	610663	182	nontemplate	CCATGAAATTCAATTGAGGT
broad_tiling	YGR060W	ERG25	VII	+	610481	ERG25-610644-20bp	610644	610657	176	nontemplate	AATTCAATTGAGGTTGGTAA
broad_tiling	YGR060W	ERG25	VII	+	610481	ERG25-610643-20bp	610643	610656	175	nontemplate	ATTCAATTGAGGTTGGTAAT
broad_tiling	YGR060W	ERG25	VII	+	610481	ERG25-610616-20bp	610616	610629	148	nontemplate	ATTTTGCAAAGTTTGTGAGT
broad_tiling	YGR060W	ERG25	VII	+	610481	ERG25-610605-20bp	610605	610618	137	nontemplate	TTTGTGAGTAGGTGCTTGCT
broad_tiling	YGR060W	ERG25	VII	+	610481	ERG25-610590-20bp	610590	610603	122	nontemplate	TTGCTTGGACTAGACCTGAA
broad_tiling	YGR060W	ERG25	VII	+	610481	ERG25-610589-20bp	610589	610602	121	nontemplate	TGCTTGGACTAGACCTGAAA
broad_tiling	YGR060W	ERG25	VII	+	610481	ERG25-610571-20bp	610571	610584	103	nontemplate	AAGGGTAGCGTTGTTGAAAA
broad_tiling	YGR060W	ERG25	VII	+	610481	ERG25-610468-20bp	610468	610481	0	nontemplate	CAACTAATATAAAGATTTAC
broad_tiling	YGR060W	ERG25	VII	+	610481	ERG25-610464-20bp	610464	610477	-4	nontemplate	TAATATAAAGATTTACTGGA
broad_tiling	YGR060W	ERG25	VII	+	610481	ERG25-610438-20bp	610438	610451	-30	nontemplate	GAAACGAAGAGAGAGAAAAA
broad_tiling	YGR060W	ERG25	VII	+	610481	ERG25-610437-20bp	610437	610450	-31	nontemplate	AAACGAAGAGAGAGAAAAAA
broad_tiling	YGR060W	ERG25	VII	+	610481	ERG25-610362-20bp	610362	610375	-106	nontemplate	ATATAGAAGTATGCATACAC
broad_tiling	YGR060W	ERG25	VII	+	610481	ERG25-610328-20bp	610328	610341	-140	nontemplate	AAGAAAATGTACATGCATAA
broad_tiling	YGR060W	ERG25	VII	+	610481	ERG25-610261-20bp	610261	610274	-207	nontemplate	TAATAATACGACCACAGCAG
broad_tiling	YGR060W	ERG25	VII	+	610481	ERG25-610256-20bp	610256	610269	-212	nontemplate	ATACGACCACAGCAGAGGCG
broad_tiling	YGR060W	ERG25	VII	+	610481	ERG25-610234-20bp	610234	610247	-234	nontemplate	GCAAGCAAGAAAAAAAAAAT
broad_tiling	YGR060W	ERG25	VII	+	610481	ERG25-610231-20bp	610231	610244	-237	nontemplate	AGCAAGAAAAAAAAAATTGG
broad_tiling	YGR060W	ERG25	VII	+	610481	ERG25-610230-20bp	610230	610243	-238	nontemplate	GCAAGAAAAAAAAAATTGGT
broad_tiling	YGR060W	ERG25	VII	+	610481	ERG25-610213-20bp	610213	610226	-255	nontemplate	GGTGGGAAAGCGATGCGATA
broad_tiling	YGR060W	ERG25	VII	+	610481	ERG25-610210-20bp	610210	610223	-258	nontemplate	GGGAAAGCGATGCGATACGG
broad_tiling	YGR060W	ERG25	VII	+	610481	ERG25-610204-20bp	610204	610217	-264	nontemplate	GCGATGCGATACGGTGGCAA
broad_tiling	YGR060W	ERG25	VII	+	610481	ERG25-610203-20bp	610203	610216	-265	nontemplate	CGATGCGATACGGTGGCAAA
broad_tiling	YGR060W	ERG25	VII	+	610481	ERG25-610188-20bp	610188	610201	-280	nontemplate	GCAAAGGGCCTCTTCCTCGA
broad_tiling	YGR060W	ERG25	VII	+	610481	ERG25-610176-20bp	610176	610189	-292	nontemplate	TTCCTCGACGGTTTTGTGCC
broad_tiling	YGR060W	ERG25	VII	+	610481	ERG25-610166-20bp	610166	610179	-302	nontemplate	GTTTTGTGCCAGGTGCCTTG
broad_tiling	YGR060W	ERG25	VII	+	610481	ERG25-610149-20bp	610149	610162	-319	nontemplate	TTGAGGTTGCTGACTGTTAT
broad_tiling	YGR060W	ERG25	VII	+	610481	ERG25-610078-20bp	610078	610091	-390	nontemplate	TCTCTGTGTCCCGTATACGA
broad_tiling	YGR060W	ERG25	VII	+	610481	ERG25-610077-20bp	610077	610090	-391	nontemplate	CTCTGTGTCCCGTATACGAA
broad_tiling	YGR060W	ERG25	VII	+	610481	ERG25-610074-20bp	610074	610087	-394	nontemplate	TGTGTCCCGTATACGAAGGG
broad_tiling	YGR060W	ERG25	VII	+	610481	ERG25-610068-20bp	610068	610081	-400	nontemplate	CCGTATACGAAGGGAGGCAG
broad_tiling	YGR060W	ERG25	VII	+	610481	ERG25-610062-20bp	610062	610075	-406	nontemplate	ACGAAGGGAGGCAGTGGTAG
broad_tiling	YGR060W	ERG25	VII	+	610481	ERG25-610056-20bp	610056	610069	-412	nontemplate	GGAGGCAGTGGTAGTGGCAG
broad_tiling	YGR060W	ERG25	VII	+	610481	ERG25-610047-20bp	610047	610060	-421	nontemplate	GGTAGTGGCAGTGGCCGTTG
broad_tiling	YGR060W	ERG25	VII	+	610481	ERG25-610041-20bp	610041	610054	-427	nontemplate	GGCAGTGGCCGTTGCGGAGC
broad_tiling	YGR060W	ERG25	VII	+	610481	ERG25-610026-20bp	610026	610039	-442	nontemplate	GGAGCTGGCTAAACGACATC
broad_tiling	YGR060W	ERG25	VII	+	610481	ERG25-610025-20bp	610025	610038	-443	nontemplate	GAGCTGGCTAAACGACATCT
broad_tiling	YGR060W	ERG25	VII	+	610481	ERG25-610002-20bp	610002	610015	-466	nontemplate	CGTAAACGACACCCGATAAC
broad_tiling	YGR060W	ERG25	VII	+	610481	ERG25-610438-20bp	610438	610451	-30	nontemplate	GAAACGAAGAGAGAGAAAAA
broad_tiling	YMR079W	SEC14	XIII	+	424954	SEC14-425404-20bp	425404	425391	437	template	GAAAAATGGAGGAAGGATTA
broad_tiling	YMR079W	SEC14	XIII	+	424954	SEC14-425397-20bp	425397	425384	430	template	AAACTGCGAAAAATGGAGGA
broad_tiling	YMR079W	SEC14	XIII	+	424954	SEC14-425393-20bp	425393	425380	426	template	TTGAAAACTGCGAAAAATGG
broad_tiling	YMR079W	SEC14	XIII	+	424954	SEC14-425390-20bp	425390	425377	423	template	TGTTTGAAAACTGCGAAAAA
broad_tiling	YMR079W	SEC14	XIII	+	424954	SEC14-425358-20bp	425358	425345	391	template	CAGAAAATTTGATGTTCAAT
broad_tiling	YMR079W	SEC14	XIII	+	424954	SEC14-425287-20bp	425287	425274	320	template	AGAAAACTTTTGGAAGACGC
broad_tiling	YMR079W	SEC14	XIII	+	424954	SEC14-425277-20bp	425277	425264	310	template	GGCAGAACTAAGAAAACTTT
broad_tiling	YMR079W	SEC14	XIII	+	424954	SEC14-425256-20bp	425256	425243	289	template	CAGCGCTCAAGAGAAGGCAT
broad_tiling	YMR079W	SEC14	XIII	+	424954	SEC14-425250-20bp	425250	425237	283	template	TTTAGACAGCGCTCAAGAGA
broad_tiling	YMR079W	SEC14	XIII	+	424954	SEC14-425224-20bp	425224	425211	257	template	GATGCCTTGCCTGGTACTCC
broad_tiling	YMR079W	SEC14	XIII	+	424954	SEC14-425215-20bp	425215	425202	248	template	TGTCCTCCAGATGCCTTGCC
broad_tiling	YMR079W	SEC14	XIII	+	424954	SEC14-425166-20bp	425166	425153	199	template	CTTTAAATAGCAACAAGAAA
broad_tiling	YMR079W	SEC14	XIII	+	424954	SEC14-425127-20bp	425127	425114	160	template	AGTTTACTAACAAACACAAG
broad_tiling	YMR079W	SEC14	XIII	+	424954	SEC14-424992-20bp	424992	424979	25	template	TTCATCGCCCTAAAACACAA
broad_tiling	YMR079W	SEC14	XIII	+	424954	SEC14-424930-20bp	424930	424917	-37	template	GTGTCTTAAGTGTCCTTTCC
broad_tiling	YMR079W	SEC14	XIII	+	424954	SEC14-424890-20bp	424890	424877	-77	template	AACGTTGATCAACAATAAAA
broad_tiling	YMR079W	SEC14	XIII	+	424954	SEC14-424837-20bp	424837	424824	-130	template	GATGTTCCGTACAACGCGAC
broad_tiling	YMR079W	SEC14	XIII	+	424954	SEC14-424778-20bp	424778	424765	-189	template	GGTCAAATAGTGTACACATT
broad_tiling	YMR079W	SEC14	XIII	+	424954	SEC14-424757-20bp	424757	424744	-210	template	TGACCTTACATCCACCTTTT
broad_tiling	YMR079W	SEC14	XIII	+	424954	SEC14-424756-20bp	424756	424743	-211	template	CTGACCTTACATCCACCTTT
broad_tiling	YMR079W	SEC14	XIII	+	424954	SEC14-424718-20bp	424718	424705	-249	template	TAGTGAACCAATGTATGGTG
broad_tiling	YMR079W	SEC14	XIII	+	424954	SEC14-424713-20bp	424713	424700	-254	template	CTCCCTAGTGAACCAATGTA
broad_tiling	YMR079W	SEC14	XIII	+	424954	SEC14-424685-20bp	424685	424672	-282	template	TATATCACCAGTATCAAAAA
broad_tiling	YMR079W	SEC14	XIII	+	424954	SEC14-424684-20bp	424684	424671	-283	template	CTATATCACCAGTATCAAAA
broad_tiling	YMR079W	SEC14	XIII	+	424954	SEC14-424655-20bp	424655	424642	-312	template	ACCAATTGCATTATTACCAG
broad_tiling	YMR079W	SEC14	XIII	+	424954	SEC14-424654-20bp	424654	424641	-313	template	TACCAATTGCATTATTACCA
broad_tiling	YMR079W	SEC14	XIII	+	424954	SEC14-424653-20bp	424653	424640	-314	template	ATACCAATTGCATTATTACC
broad_tiling	YMR079W	SEC14	XIII	+	424954	SEC14-424566-20bp	424566	424553	-401	template	TTCCCGGTTGCTAACTTCGC
broad_tiling	YMR079W	SEC14	XIII	+	424954	SEC14-424550-20bp	424550	424537	-417	template	AGTGTATAGACTAATATTCC
broad_tiling	YMR079W	SEC14	XIII	+	424954	SEC14-424525-20bp	424525	424512	-442	template	CTGATCTCCAAACAGTATCT
broad_tiling	YMR079W	SEC14	XIII	+	424954	SEC14-424524-20bp	424524	424511	-443	template	TCTGATCTCCAAACAGTATC
broad_tiling	YMR079W	SEC14	XIII	+	424954	SEC14-425407-20bp	425407	425420	466	nontemplate	AAAATCTTGCAAGATAGTGT
broad_tiling	YMR079W	SEC14	XIII	+	424954	SEC14-425335-20bp	425335	425348	394	nontemplate	CAATTGAACATCAAATTTTC
broad_tiling	YMR079W	SEC14	XIII	+	424954	SEC14-425220-20bp	425220	425233	279	nontemplate	TGAGCGCTGTCTAAATTTCC
broad_tiling	YMR079W	SEC14	XIII	+	424954	SEC14-425211-20bp	425211	425224	270	nontemplate	TCTAAATTTCCTGGAGTACC
broad_tiling	YMR079W	SEC14	XIII	+	424954	SEC14-425206-20bp	425206	425219	265	nontemplate	ATTTCCTGGAGTACCAGGCA
broad_tiling	YMR079W	SEC14	XIII	+	424954	SEC14-425199-20bp	425199	425212	258	nontemplate	GGAGTACCAGGCAAGGCATC
broad_tiling	YMR079W	SEC14	XIII	+	424954	SEC14-425196-20bp	425196	425209	255	nontemplate	GTACCAGGCAAGGCATCTGG
broad_tiling	YMR079W	SEC14	XIII	+	424954	SEC14-425184-20bp	425184	425197	243	nontemplate	GCATCTGGAGGACAGTTTTG
broad_tiling	YMR079W	SEC14	XIII	+	424954	SEC14-425183-20bp	425183	425196	242	nontemplate	CATCTGGAGGACAGTTTTGA
broad_tiling	YMR079W	SEC14	XIII	+	424954	SEC14-425179-20bp	425179	425192	238	nontemplate	TGGAGGACAGTTTTGAGGGT
broad_tiling	YMR079W	SEC14	XIII	+	424954	SEC14-424978-20bp	424978	424991	37	nontemplate	TACTGTAACCATTGTGTTTT
broad_tiling	YMR079W	SEC14	XIII	+	424954	SEC14-424977-20bp	424977	424990	36	nontemplate	ACTGTAACCATTGTGTTTTA
broad_tiling	YMR079W	SEC14	XIII	+	424954	SEC14-424968-20bp	424968	424981	27	nontemplate	ATTGTGTTTTAGGGCGATGA
broad_tiling	YMR079W	SEC14	XIII	+	424954	SEC14-424963-20bp	424963	424976	22	nontemplate	GTTTTAGGGCGATGAAGGTT
broad_tiling	YMR079W	SEC14	XIII	+	424954	SEC14-424949-20bp	424949	424962	8	nontemplate	AAGGTTTGGTTTGATGCTAC
broad_tiling	YMR079W	SEC14	XIII	+	424954	SEC14-424943-20bp	424943	424956	2	nontemplate	TGGTTTGATGCTACAGGCGC
broad_tiling	YMR079W	SEC14	XIII	+	424954	SEC14-424926-20bp	424926	424939	-15	nontemplate	CGCTGGTCAAGCGATATACC
broad_tiling	YMR079W	SEC14	XIII	+	424954	SEC14-424921-20bp	424921	424934	-20	nontemplate	GTCAAGCGATATACCAGGAA
broad_tiling	YMR079W	SEC14	XIII	+	424954	SEC14-424899-20bp	424899	424912	-42	nontemplate	GACACTTAAGACACAAACAA
broad_tiling	YMR079W	SEC14	XIII	+	424954	SEC14-424852-20bp	424852	424865	-89	nontemplate	CAACGTTGAAAAAAAAAATG
broad_tiling	YMR079W	SEC14	XIII	+	424954	SEC14-424821-20bp	424821	424834	-120	nontemplate	AACTAGCCAGTCGCGTTGTA
broad_tiling	YMR079W	SEC14	XIII	+	424954	SEC14-424749-20bp	424749	424762	-192	nontemplate	TGTACACTATTTGACCCAAA
broad_tiling	YMR079W	SEC14	XIII	+	424954	SEC14-424746-20bp	424746	424759	-195	nontemplate	ACACTATTTGACCCAAAAGG
broad_tiling	YMR079W	SEC14	XIII	+	424954	SEC14-424738-20bp	424738	424751	-203	nontemplate	TGACCCAAAAGGTGGATGTA
broad_tiling	YMR079W	SEC14	XIII	+	424954	SEC14-424733-20bp	424733	424746	-208	nontemplate	CAAAAGGTGGATGTAAGGTC
broad_tiling	YMR079W	SEC14	XIII	+	424954	SEC14-424732-20bp	424732	424745	-209	nontemplate	AAAAGGTGGATGTAAGGTCA
broad_tiling	YMR079W	SEC14	XIII	+	424954	SEC14-424725-20bp	424725	424738	-216	nontemplate	GGATGTAAGGTCAGGGATCA
broad_tiling	YMR079W	SEC14	XIII	+	424954	SEC14-424703-20bp	424703	424716	-238	nontemplate	GTTGATACCGCACCATACAT
broad_tiling	YMR079W	SEC14	XIII	+	424954	SEC14-424694-20bp	424694	424707	-247	nontemplate	GCACCATACATTGGTTCACT
broad_tiling	YMR079W	SEC14	XIII	+	424954	SEC14-424693-20bp	424693	424706	-248	nontemplate	CACCATACATTGGTTCACTA
broad_tiling	YMR079W	SEC14	XIII	+	424954	SEC14-424649-20bp	424649	424662	-292	nontemplate	GGTGATATAGAACAAGCCCC
broad_tiling	YMR079W	SEC14	XIII	+	424954	SEC14-424634-20bp	424634	424647	-307	nontemplate	GCCCCTGGTAATAATGCAAT
broad_tiling	YMR079W	SEC14	XIII	+	424954	SEC14-424623-20bp	424623	424636	-318	nontemplate	TAATGCAATTGGTATTAATG
broad_tiling	YMR079W	SEC14	XIII	+	424954	SEC14-424592-20bp	424592	424605	-349	nontemplate	CACGCGTTTGTATCAAGTAC
broad_tiling	YMR079W	SEC14	XIII	+	424954	SEC14-424584-20bp	424584	424597	-357	nontemplate	TGTATCAAGTACTGGCGAAA
broad_tiling	YMR079W	SEC14	XIII	+	424954	SEC14-424547-20bp	424547	424560	-394	nontemplate	AAGCCTGCGAAGTTAGCAAC
broad_tiling	YMR079W	SEC14	XIII	+	424954	SEC14-424546-20bp	424546	424559	-395	nontemplate	AGCCTGCGAAGTTAGCAACC
broad_tiling	YMR079W	SEC14	XIII	+	424954	SEC14-424510-20bp	424510	424523	-431	nontemplate	ACACTAACCCAGATACTGTT
broad_tiling	YMR079W	SEC14	XIII	+	424954	SEC14-424490-20bp	424490	424503	-451	nontemplate	TGGAGATCAGACGACACGTA
broad_tiling	YMR079W	SEC14	XIII	+	424954	SEC14-424455-20bp	424455	424468	-486	nontemplate	CTATTTGTTAGACAAAATTG
broad_tiling	YIL143C	SSL2	IX	-	83078	SSL2-82585-20bp	82585	82598	480	template	TTTCTCTCCATTAGCAGAAC
broad_tiling	YIL143C	SSL2	IX	-	83078	SSL2-82612-20bp	82612	82625	453	template	AAGTGACGGTAGGATCATTC
broad_tiling	YIL143C	SSL2	IX	-	83078	SSL2-82622-20bp	82622	82635	443	template	GGATCTCGCCAAGTGACGGT
broad_tiling	YIL143C	SSL2	IX	-	83078	SSL2-82626-20bp	82626	82639	439	template	CTTTGGATCTCGCCAAGTGA
broad_tiling	YIL143C	SSL2	IX	-	83078	SSL2-82643-20bp	82643	82656	422	template	ACCATGCTTCCAGGCCCCTT
broad_tiling	YIL143C	SSL2	IX	-	83078	SSL2-82652-20bp	82652	82665	413	template	TAAGACCAGACCATGCTTCC
broad_tiling	YIL143C	SSL2	IX	-	83078	SSL2-82676-20bp	82676	82689	389	template	GCCATGACTTTAGTTATTTG
broad_tiling	YIL143C	SSL2	IX	-	83078	SSL2-82710-20bp	82710	82723	355	template	TTCGTTCCAGATTCCGTCTC
broad_tiling	YIL143C	SSL2	IX	-	83078	SSL2-82759-20bp	82759	82772	306	template	TAAGGATAAAGCGCTTTTGC
broad_tiling	YIL143C	SSL2	IX	-	83078	SSL2-82777-20bp	82777	82790	288	template	TATGAATCAAATGGACGCTA
broad_tiling	YIL143C	SSL2	IX	-	83078	SSL2-82786-20bp	82786	82799	279	template	GGATTCCTCTATGAATCAAA
broad_tiling	YIL143C	SSL2	IX	-	83078	SSL2-82807-20bp	82807	82820	258	template	GAGTAGCAGGCATACAGCGG
broad_tiling	YIL143C	SSL2	IX	-	83078	SSL2-82810-20bp	82810	82823	255	template	CAAGAGTAGCAGGCATACAG
broad_tiling	YIL143C	SSL2	IX	-	83078	SSL2-82820-20bp	82820	82833	245	template	GGAAAAAGACCAAGAGTAGC
broad_tiling	YIL143C	SSL2	IX	-	83078	SSL2-82841-20bp	82841	82854	224	template	TAACAGGGTTGAAGAAGCCT
broad_tiling	YIL143C	SSL2	IX	-	83078	SSL2-82856-20bp	82856	82869	209	template	ATACCGGCGCCATGGTAACA
broad_tiling	YIL143C	SSL2	IX	-	83078	SSL2-82857-20bp	82857	82870	208	template	GATACCGGCGCCATGGTAAC
broad_tiling	YIL143C	SSL2	IX	-	83078	SSL2-82864-20bp	82864	82877	201	template	AGAAAGGGATACCGGCGCCA
broad_tiling	YIL143C	SSL2	IX	-	83078	SSL2-82872-20bp	82872	82885	193	template	GGACGTGGAGAAAGGGATAC
broad_tiling	YIL143C	SSL2	IX	-	83078	SSL2-82879-20bp	82879	82892	186	template	GTCAGAAGGACGTGGAGAAA
broad_tiling	YIL143C	SSL2	IX	-	83078	SSL2-82880-20bp	82880	82893	185	template	CGTCAGAAGGACGTGGAGAA
broad_tiling	YIL143C	SSL2	IX	-	83078	SSL2-82887-20bp	82887	82900	178	template	AGGGAAACGTCAGAAGGACG
broad_tiling	YIL143C	SSL2	IX	-	83078	SSL2-82893-20bp	82893	82906	172	template	GATAACAGGGAAACGTCAGA
broad_tiling	YIL143C	SSL2	IX	-	83078	SSL2-82906-20bp	82906	82919	159	template	TGAGAACTATGATGATAACA
broad_tiling	YIL143C	SSL2	IX	-	83078	SSL2-82907-20bp	82907	82920	158	template	ATGAGAACTATGATGATAAC
broad_tiling	YIL143C	SSL2	IX	-	83078	SSL2-82983-20bp	82983	82996	82	template	GGGAAAATCTTTCCAGATAT
broad_tiling	YIL143C	SSL2	IX	-	83078	SSL2-82984-20bp	82984	82997	81	template	GGGGAAAATCTTTCCAGATA
broad_tiling	YIL143C	SSL2	IX	-	83078	SSL2-83003-20bp	83003	83016	62	template	GCTACCAACCTAAGAGCAAG
broad_tiling	YIL143C	SSL2	IX	-	83078	SSL2-83004-20bp	83004	83017	61	template	GGCTACCAACCTAAGAGCAA
broad_tiling	YIL143C	SSL2	IX	-	83078	SSL2-83005-20bp	83005	83018	60	template	AGGCTACCAACCTAAGAGCA
broad_tiling	YIL143C	SSL2	IX	-	83078	SSL2-83025-20bp	83025	83038	40	template	TAAATCATGACGGACGTTGA
broad_tiling	YIL143C	SSL2	IX	-	83078	SSL2-83035-20bp	83035	83048	30	template	CAGTGGAAGATAAATCATGA
broad_tiling	YIL143C	SSL2	IX	-	83078	SSL2-83052-20bp	83052	83065	13	template	TCTACTGACGTTGGAATCAG
broad_tiling	YIL143C	SSL2	IX	-	83078	SSL2-83061-20bp	83061	83074	4	template	AAAGTAGCATCTACTGACGT
broad_tiling	YIL143C	SSL2	IX	-	83078	SSL2-83119-20bp	83119	83132	-54	template	AAGGAAAAAGGTCCTTAGTA
broad_tiling	YIL143C	SSL2	IX	-	83078	SSL2-83131-20bp	83131	83144	-66	template	TCTAAGAAGTATAAGGAAAA
broad_tiling	YIL143C	SSL2	IX	-	83078	SSL2-83161-20bp	83161	83174	-96	template	ATTTCAGATCGTTAGAAACG
broad_tiling	YIL143C	SSL2	IX	-	83078	SSL2-83252-20bp	83252	83265	-187	template	GACTCTTCTTGCCTATTTAA
broad_tiling	YIL143C	SSL2	IX	-	83078	SSL2-83325-20bp	83325	83338	-260	template	CCGCTCTTTCTTCTGTAACC
broad_tiling	YIL143C	SSL2	IX	-	83078	SSL2-83354-20bp	83354	83367	-289	template	ACCGACAAACGCCGACAAAC
broad_tiling	YIL143C	SSL2	IX	-	83078	SSL2-83355-20bp	83355	83368	-290	template	CACCGACAAACGCCGACAAA
broad_tiling	YIL143C	SSL2	IX	-	83078	SSL2-83378-20bp	83378	83391	-313	template	CACCAAATCACCCACGGCAA
broad_tiling	YIL143C	SSL2	IX	-	83078	SSL2-83384-20bp	83384	83397	-319	template	GCTTTTCACCAAATCACCCA
broad_tiling	YIL143C	SSL2	IX	-	83078	SSL2-83415-20bp	83415	83428	-350	template	ATAATTTATCCATCCCTTTT
broad_tiling	YIL143C	SSL2	IX	-	83078	SSL2-83416-20bp	83416	83429	-351	template	AATAATTTATCCATCCCTTT
broad_tiling	YIL143C	SSL2	IX	-	83078	SSL2-83450-20bp	83450	83463	-385	template	TGTTACCATGCAAGTGTTAC
broad_tiling	YIL143C	SSL2	IX	-	83078	SSL2-83503-20bp	83503	83516	-438	template	TTGGCTGCGGGATTATCCAG
broad_tiling	YIL143C	SSL2	IX	-	83078	SSL2-83515-20bp	83515	83528	-450	template	TTCACCAACACTTTGGCTGC
broad_tiling	YIL143C	SSL2	IX	-	83078	SSL2-83516-20bp	83516	83529	-451	template	GTTCACCAACACTTTGGCTG
broad_tiling	YIL143C	SSL2	IX	-	83078	SSL2-83522-20bp	83522	83535	-457	template	ACTGATGTTCACCAACACTT
broad_tiling	YIL143C	SSL2	IX	-	83078	SSL2-82636-20bp	82636	82623	455	nontemplate	AGAATGATCCTACCGTCACT
broad_tiling	YIL143C	SSL2	IX	-	83078	SSL2-82649-20bp	82649	82636	442	nontemplate	CGTCACTTGGCGAGATCCAA
broad_tiling	YIL143C	SSL2	IX	-	83078	SSL2-82650-20bp	82650	82637	441	nontemplate	GTCACTTGGCGAGATCCAAA
broad_tiling	YIL143C	SSL2	IX	-	83078	SSL2-82651-20bp	82651	82638	440	nontemplate	TCACTTGGCGAGATCCAAAG
broad_tiling	YIL143C	SSL2	IX	-	83078	SSL2-82656-20bp	82656	82643	435	nontemplate	TGGCGAGATCCAAAGGGGCC
broad_tiling	YIL143C	SSL2	IX	-	83078	SSL2-82664-20bp	82664	82651	427	nontemplate	TCCAAAGGGGCCTGGAAGCA
broad_tiling	YIL143C	SSL2	IX	-	83078	SSL2-82669-20bp	82669	82656	422	nontemplate	AGGGGCCTGGAAGCATGGTC
broad_tiling	YIL143C	SSL2	IX	-	83078	SSL2-82697-20bp	82697	82684	394	nontemplate	ACCGCAAATAACTAAAGTCA
broad_tiling	YIL143C	SSL2	IX	-	83078	SSL2-82719-20bp	82719	82706	372	nontemplate	GCTTCTGAACATTCCAGAGA
broad_tiling	YIL143C	SSL2	IX	-	83078	SSL2-82726-20bp	82726	82713	365	nontemplate	AACATTCCAGAGACGGAATC
broad_tiling	YIL143C	SSL2	IX	-	83078	SSL2-82741-20bp	82741	82728	350	nontemplate	GAATCTGGAACGAAATCTGC
broad_tiling	YIL143C	SSL2	IX	-	83078	SSL2-82803-20bp	82803	82790	288	nontemplate	AGCGTCCATTTGATTCATAG
broad_tiling	YIL143C	SSL2	IX	-	83078	SSL2-82833-20bp	82833	82820	258	nontemplate	CGCTGTATGCCTGCTACTCT
broad_tiling	YIL143C	SSL2	IX	-	83078	SSL2-82869-20bp	82869	82856	222	nontemplate	CTTCTTCAACCCTGTTACCA
broad_tiling	YIL143C	SSL2	IX	-	83078	SSL2-82875-20bp	82875	82862	216	nontemplate	CAACCCTGTTACCATGGCGC
broad_tiling	YIL143C	SSL2	IX	-	83078	SSL2-82951-20bp	82951	82938	140	nontemplate	TCGATCTCTGCATCAGTAGC
broad_tiling	YIL143C	SSL2	IX	-	83078	SSL2-82977-20bp	82977	82964	114	nontemplate	ATCCTCATCTGATGAGAAAA
broad_tiling	YIL143C	SSL2	IX	-	83078	SSL2-82993-20bp	82993	82980	98	nontemplate	AAAAAGGACTCACCCATATC
broad_tiling	YIL143C	SSL2	IX	-	83078	SSL2-83017-20bp	83017	83004	74	nontemplate	AAGATTTTCCCCTTGCTCTT
broad_tiling	YIL143C	SSL2	IX	-	83078	SSL2-83021-20bp	83021	83008	70	nontemplate	TTTTCCCCTTGCTCTTAGGT
broad_tiling	YIL143C	SSL2	IX	-	83078	SSL2-83129-20bp	83129	83116	-38	nontemplate	ACTATTATCTATCCTTACTA
broad_tiling	YIL143C	SSL2	IX	-	83078	SSL2-83240-20bp	83240	83227	-149	nontemplate	AGAGCAGAGCAATAAAAAAG
broad_tiling	YIL143C	SSL2	IX	-	83078	SSL2-83248-20bp	83248	83235	-157	nontemplate	GCAATAAAAAAGAGGATGAA
broad_tiling	YIL143C	SSL2	IX	-	83078	SSL2-83251-20bp	83251	83238	-160	nontemplate	ATAAAAAAGAGGATGAAAGG
broad_tiling	YIL143C	SSL2	IX	-	83078	SSL2-83263-20bp	83263	83250	-172	nontemplate	ATGAAAGGTGGCCATTAAAT
broad_tiling	YIL143C	SSL2	IX	-	83078	SSL2-83301-20bp	83301	83288	-210	nontemplate	GTACAAAGCTCAAAAGATTC
broad_tiling	YIL143C	SSL2	IX	-	83078	SSL2-83321-20bp	83321	83308	-230	nontemplate	AGGATGAGTGTACAGATATT
broad_tiling	YIL143C	SSL2	IX	-	83078	SSL2-83329-20bp	83329	83316	-238	nontemplate	TGTACAGATATTTGGAGACC
broad_tiling	YIL143C	SSL2	IX	-	83078	SSL2-83347-20bp	83347	83334	-256	nontemplate	CCAGGTTACAGAAGAAAGAG
broad_tiling	YIL143C	SSL2	IX	-	83078	SSL2-83365-20bp	83365	83352	-274	nontemplate	AGCGGAAAACGCCCGTTTGT
broad_tiling	YIL143C	SSL2	IX	-	83078	SSL2-83375-20bp	83375	83362	-284	nontemplate	GCCCGTTTGTCGGCGTTTGT
broad_tiling	YIL143C	SSL2	IX	-	83078	SSL2-83389-20bp	83389	83376	-298	nontemplate	GTTTGTCGGTGCCATTGCCG
broad_tiling	YIL143C	SSL2	IX	-	83078	SSL2-83390-20bp	83390	83377	-299	nontemplate	TTTGTCGGTGCCATTGCCGT
broad_tiling	YIL143C	SSL2	IX	-	83078	SSL2-83398-20bp	83398	83385	-307	nontemplate	TGCCATTGCCGTGGGTGATT
broad_tiling	YIL143C	SSL2	IX	-	83078	SSL2-83414-20bp	83414	83401	-323	nontemplate	GATTTGGTGAAAAGCACATT
broad_tiling	YIL143C	SSL2	IX	-	83078	SSL2-83423-20bp	83423	83410	-332	nontemplate	AAAAGCACATTAGGCCCAAA
broad_tiling	YIL143C	SSL2	IX	-	83078	SSL2-83424-20bp	83424	83411	-333	nontemplate	AAAGCACATTAGGCCCAAAA
broad_tiling	YIL143C	SSL2	IX	-	83078	SSL2-83428-20bp	83428	83415	-337	nontemplate	CACATTAGGCCCAAAAGGGA
broad_tiling	YIL143C	SSL2	IX	-	83078	SSL2-83467-20bp	83467	83454	-376	nontemplate	TGCGTCCAGTAACACTTGCA
broad_tiling	YIL143C	SSL2	IX	-	83078	SSL2-83480-20bp	83480	83467	-389	nontemplate	ACTTGCATGGTAACAAACGA
broad_tiling	YIL143C	SSL2	IX	-	83078	SSL2-83509-20bp	83509	83496	-418	nontemplate	GATTCTGAAGTCAATTCCGC
broad_tiling	YIL143C	SSL2	IX	-	83078	SSL2-83533-20bp	83533	83520	-442	nontemplate	TAATCCCGCAGCCAAAGTGT
broad_tiling	YIL143C	SSL2	IX	-	83078	SSL2-83548-20bp	83548	83535	-457	nontemplate	AGTGTTGGTGAACATCAGTA
broad_tiling	YIL143C	SSL2	IX	-	83078	SSL2-83554-20bp	83554	83541	-463	nontemplate	GGTGAACATCAGTAAGGTGC
broad_tiling	YIL143C	SSL2	IX	-	83078	SSL2-83567-20bp	83567	83554	-476	nontemplate	AAGGTGCAGGATGACGAAGT
broad_tiling	YIL143C	SSL2	IX	-	83078	SSL2-83573-20bp	83573	83560	-482	nontemplate	CAGGATGACGAAGTTGGAGA
gene_tiling18	YHR107C	CDC12	VIII	-	328094	CDC12-328090-18bp	328090	328103	-9	template	AAAGGTGCAGCAAGATAT
gene_tiling18	YHR107C	CDC12	VIII	-	328094	CDC12-328106-18bp	328106	328119	-25	template	GTAGATCAAAGTCTTGAA
gene_tiling18	YHR107C	CDC12	VIII	-	328094	CDC12-328177-18bp	328177	328190	-96	template	AGAAAAAAAACAGGGCGC
gene_tiling18	YHR107C	CDC12	VIII	-	328094	CDC12-328183-18bp	328183	328196	-102	template	GATTACAGAAAAAAAACA
gene_tiling18	YHR107C	CDC12	VIII	-	328094	CDC12-327990-18bp	327990	328003	91	template	CCCTGTTCCTCCTCCTGT
gene_tiling18	YHR107C	CDC12	VIII	-	328094	CDC12-328082-18bp	328082	328069	25	nontemplate	TCGTTATCAATACTCTTC
gene_tiling18	YHR107C	CDC12	VIII	-	328094	CDC12-328142-18bp	328142	328129	-35	nontemplate	TCTACTCAAAACAAACAA
gene_tiling18	YHR107C	CDC12	VIII	-	328094	CDC12-328163-18bp	328163	328150	-56	nontemplate	TGATTTCGAAAAAAATTT
gene_tiling18	YHR107C	CDC12	VIII	-	328094	CDC12-328026-18bp	328026	328013	81	nontemplate	CAGGGGCAGCAGTCGCAG
gene_tiling18	YHR107C	CDC12	VIII	-	328094	CDC12-328011-18bp	328011	327998	96	nontemplate	CTACAGGAGGAGGAACAG
gene_tiling18	YHR107C	CDC12	VIII	-	328094	CDC12-328234-18bp	328234	328221	-127	nontemplate	AAAAAAGAGACTTACCAT
gene_tiling18	YGL155W	CDC43	VII	+	213982	CDC43-213964-18bp	213964	213951	-31	template	CAGTTCAAAACTATTACT
gene_tiling18	YGL155W	CDC43	VII	+	213982	CDC43-213897-18bp	213897	213884	-98	template	TGTTGCGCCTTGGAAGAA
gene_tiling18	YGL155W	CDC43	VII	+	213982	CDC43-214076-18bp	214076	214063	81	template	CTGCCCACCGCTATATCG
gene_tiling18	YGL155W	CDC43	VII	+	213982	CDC43-213889-18bp	213889	213876	-106	template	TTCTGAGTTGTTGCGCCT
gene_tiling18	YGL155W	CDC43	VII	+	213982	CDC43-214100-18bp	214100	214087	105	template	AATGTGTCAAGCTACCAA
gene_tiling18	YGL155W	CDC43	VII	+	213982	CDC43-213975-18bp	213975	213988	6	nontemplate	AAATTGCTAGAGATGACT
gene_tiling18	YGL155W	CDC43	VII	+	213982	CDC43-213972-18bp	213972	213985	3	nontemplate	TTGCTAGAGATGACTTGG
gene_tiling18	YGL155W	CDC43	VII	+	213982	CDC43-213943-18bp	213943	213956	-26	nontemplate	CAAGTAATAGTTTTGAAC
gene_tiling18	YGL155W	CDC43	VII	+	213982	CDC43-214016-18bp	214016	214029	47	nontemplate	TTCACGTTGGATAAATAA
gene_tiling18	YGL155W	CDC43	VII	+	213982	CDC43-213940-18bp	213940	213953	-29	nontemplate	GTAATAGTTTTGAACTGG
gene_tiling18	YGL155W	CDC43	VII	+	213982	CDC43-214027-18bp	214027	214040	58	nontemplate	GAAAGTACTTGTTCACGT
gene_tiling18	YGL155W	CDC43	VII	+	213982	CDC43-213884-18bp	213884	213897	-85	nontemplate	TGCTTTTCCATTCTTCCA
gene_tiling18	YGL155W	CDC43	VII	+	213982	CDC43-214094-18bp	214094	214107	125	nontemplate	CAACTCTACTCGGGCCAT
gene_tiling18	YGL155W	CDC43	VII	+	213982	CDC43-214101-18bp	214101	214114	132	nontemplate	TTAGTCACAACTCTACTC
gene_tiling18	YGL155W	CDC43	VII	+	213982	CDC43-213843-18bp	213843	213856	-126	nontemplate	AAAACAAGTGAATAAAAC
gene_tiling18	YPL160W	CDC60	XVI	+	246927	CDC60-247000-18bp	247000	246987	60	template	CCAGTCTATAATGTCTTC
gene_tiling18	YPL160W	CDC60	XVI	+	246927	CDC60-247005-18bp	247005	246992	65	template	CTATAATGTCTTCTGGTT
gene_tiling18	YPL160W	CDC60	XVI	+	246927	CDC60-247020-18bp	247020	247007	80	template	GTTTGGTCTTAGAAAACA
gene_tiling18	YPL160W	CDC60	XVI	+	246927	CDC60-246931-18bp	246931	246944	17	nontemplate	TCTGGAAAAAAATTTCGG
gene_tiling18	YPL160W	CDC60	XVI	+	246927	CDC60-246934-18bp	246934	246947	20	nontemplate	CACTCTGGAAAAAAATTT
gene_tiling18	YPL160W	CDC60	XVI	+	246927	CDC60-246980-18bp	246980	246993	66	nontemplate	CCAGAAGACATTATAGAC
gene_tiling18	YPL160W	CDC60	XVI	+	246927	CDC60-246868-18bp	246868	246881	-46	nontemplate	TTGAATAGAATATGCGTT
gene_tiling18	YPL160W	CDC60	XVI	+	246927	CDC60-246781-18bp	246781	246794	-133	nontemplate	ATGTAAAAGAACCGTTAA
gene_tiling18	YHR209W	CRG1	VIII	+	519404	CRG1-519425-18bp	519425	519412	8	template	AAGCCAGTCTTCTGTCAA
gene_tiling18	YHR209W	CRG1	VIII	+	519404	CRG1-519365-18bp	519365	519352	-52	template	AAACGGCACGAACTAAAG
gene_tiling18	YHR209W	CRG1	VIII	+	519404	CRG1-519350-18bp	519350	519337	-67	template	TATATAAACATAAACAAA
gene_tiling18	YHR209W	CRG1	VIII	+	519404	CRG1-519325-18bp	519325	519312	-92	template	TCTAATTAGCGGCCCCAA
gene_tiling18	YHR209W	CRG1	VIII	+	519404	CRG1-519316-18bp	519316	519303	-101	template	ATTTAGCATTCTAATTAG
gene_tiling18	YHR209W	CRG1	VIII	+	519404	CRG1-519408-18bp	519408	519421	17	nontemplate	CTTCCATTGACAGAAGAC
gene_tiling18	YHR209W	CRG1	VIII	+	519404	CRG1-519381-18bp	519381	519394	-10	nontemplate	AGATGTACTGAGTGTAAA
gene_tiling18	YHR209W	CRG1	VIII	+	519404	CRG1-519432-18bp	519432	519445	41	nontemplate	AACTAGTTTTAGGCATTC
gene_tiling18	YHR209W	CRG1	VIII	+	519404	CRG1-519440-18bp	519440	519453	49	nontemplate	GTTTAAATAACTAGTTTT
gene_tiling18	YHR209W	CRG1	VIII	+	519404	CRG1-519319-18bp	519319	519332	-72	nontemplate	TGTTTATATACGTTCCCT
gene_tiling18	YHR209W	CRG1	VIII	+	519404	CRG1-519285-18bp	519285	519298	-106	nontemplate	AATGCTAAATATAGATCG
gene_tiling18	YHR007C	ERG11	VIII	-	121825	ERG11-121791-18bp	121791	121804	21	template	AGCGTGTGTATTTTCGAT
gene_tiling18	YHR007C	ERG11	VIII	-	121825	ERG11-121719-18bp	121719	121732	93	template	TTCCTTCACAATTGCAGC
gene_tiling18	YHR007C	ERG11	VIII	-	121825	ERG11-121684-18bp	121684	121697	128	template	GAACAAACGAGTAATACA
gene_tiling18	YHR007C	ERG11	VIII	-	121825	ERG11-121658-18bp	121658	121671	154	template	TGCTACCAAGTCAATCGT
gene_tiling18	YHR007C	ERG11	VIII	-	121825	ERG11-121653-18bp	121653	121666	159	template	CCAAGTCAATCGTTGGAG
gene_tiling18	YHR007C	ERG11	VIII	-	121825	ERG11-121647-18bp	121647	121660	165	template	CAATCGTTGGAGAGGCAT
gene_tiling18	YHR007C	ERG11	VIII	-	121825	ERG11-121864-18bp	121864	121851	-26	nontemplate	AATTTACCAATAACGAAA
gene_tiling18	YHR007C	ERG11	VIII	-	121825	ERG11-121872-18bp	121872	121859	-34	nontemplate	AATAACGAAAAGGGAAAA
gene_tiling18	YHR007C	ERG11	VIII	-	121825	ERG11-121878-18bp	121878	121865	-40	nontemplate	GAAAAGGGAAAAAGGAAA
gene_tiling18	YHR007C	ERG11	VIII	-	121825	ERG11-121915-18bp	121915	121902	-77	nontemplate	TTGAAAGAGAGAATTAAG
gene_tiling18	YHR007C	ERG11	VIII	-	121825	ERG11-121737-18bp	121737	121724	101	nontemplate	AGCCTGCTGCAATTGTGA
gene_tiling18	YHR007C	ERG11	VIII	-	121825	ERG11-121932-18bp	121932	121919	-94	nontemplate	GAGGGAATAAGAAAACTA
gene_tiling18	YHR007C	ERG11	VIII	-	121825	ERG11-121967-18bp	121967	121954	-129	nontemplate	TTATATAATGAATACACA
gene_tiling18	YHR007C	ERG11	VIII	-	121825	ERG11-121970-18bp	121970	121957	-132	nontemplate	TATAATGAATACACATGG
gene_tiling18	YHR007C	ERG11	VIII	-	121825	ERG11-121673-18bp	121673	121660	165	nontemplate	CCTCTCCAACGATTGACT
gene_tiling18	YML126C	ERG13	XIII	-	20562	ERG13-20542-18bp	20542	20555	7	template	TAGCCAAATTACTATAAA
gene_tiling18	YML126C	ERG13	XIII	-	20562	ERG13-20580-18bp	20580	20593	-31	template	CATCGGGCGGAACTGTTT
gene_tiling18	YML126C	ERG13	XIII	-	20562	ERG13-20591-18bp	20591	20604	-42	template	CCATTCGGCCTCATCGGG
gene_tiling18	YML126C	ERG13	XIII	-	20562	ERG13-20594-18bp	20594	20607	-45	template	GCTCCATTCGGCCTCATC
gene_tiling18	YML126C	ERG13	XIII	-	20562	ERG13-20604-18bp	20604	20617	-55	template	TTGAAAGTAGGCTCCATT
gene_tiling18	YML126C	ERG13	XIII	-	20562	ERG13-20509-18bp	20509	20522	40	template	CTCTCAACTAAACTTTGT
gene_tiling18	YML126C	ERG13	XIII	-	20562	ERG13-20614-18bp	20614	20627	-65	template	TACGAGTGTGTTGAAAGT
gene_tiling18	YML126C	ERG13	XIII	-	20562	ERG13-20504-18bp	20504	20517	45	template	AACTAAACTTTGTTGGTG
gene_tiling18	YML126C	ERG13	XIII	-	20562	ERG13-20495-18bp	20495	20508	54	template	TTGTTGGTGTGGTATTAA
gene_tiling18	YML126C	ERG13	XIII	-	20562	ERG13-20645-18bp	20645	20658	-96	template	TCGTGTCGAAAATGAACC
gene_tiling18	YML126C	ERG13	XIII	-	20562	ERG13-20668-18bp	20668	20681	-119	template	CCACAATCTCCATGGCTG
gene_tiling18	YML126C	ERG13	XIII	-	20562	ERG13-20674-18bp	20674	20687	-125	template	TCATACCCACAATCTCCA
gene_tiling18	YML126C	ERG13	XIII	-	20562	ERG13-20559-18bp	20559	20546	16	nontemplate	GCACCTTTTATAGTAATT
gene_tiling18	YML126C	ERG13	XIII	-	20562	ERG13-20572-18bp	20572	20559	3	nontemplate	TAATTTGGCTACGAAAAT
gene_tiling18	YML126C	ERG13	XIII	-	20562	ERG13-20577-18bp	20577	20564	-2	nontemplate	TGGCTACGAAAATTGGCG
gene_tiling18	YML126C	ERG13	XIII	-	20562	ERG13-20603-18bp	20603	20590	-28	nontemplate	AAACAGTTCCGCCCGATG
gene_tiling18	YML126C	ERG13	XIII	-	20562	ERG13-20611-18bp	20611	20598	-36	nontemplate	CCGCCCGATGAGGCCGAA
gene_tiling18	YML126C	ERG13	XIII	-	20562	ERG13-20649-18bp	20649	20636	-74	nontemplate	CTCGTATAATTAATAGCC
gene_tiling18	YML126C	ERG13	XIII	-	20562	ERG13-20679-18bp	20679	20666	-104	nontemplate	GACACGATACCGCAGCCA
gene_tiling18	YML126C	ERG13	XIII	-	20562	ERG13-20688-18bp	20688	20675	-113	nontemplate	CCGCAGCCATGGAGATTG
gene_tiling18	YGR060W	ERG25	VII	+	610481	ERG25-610522-18bp	610522	610509	28	template	CTTTAGATAGTAGCATAG
gene_tiling18	YGR060W	ERG25	VII	+	610481	ERG25-610529-18bp	610529	610516	35	template	TAGTAGCATAGAGGACTA
gene_tiling18	YGR060W	ERG25	VII	+	610481	ERG25-610558-18bp	610558	610545	64	template	TACAGCCATAAAAAAAAG
gene_tiling18	YGR060W	ERG25	VII	+	610481	ERG25-610402-18bp	610402	610389	-92	template	TATAATATATAATACAGG
gene_tiling18	YGR060W	ERG25	VII	+	610481	ERG25-610399-18bp	610399	610386	-95	template	CTATATAATATATAATAC
gene_tiling18	YGR060W	ERG25	VII	+	610481	ERG25-610598-18bp	610598	610585	104	template	CAACAACGCTACCCTTTC
gene_tiling18	YGR060W	ERG25	VII	+	610481	ERG25-610468-18bp	610468	610481	0	nontemplate	ACTAATATAAAGATTTAC
gene_tiling18	YGR060W	ERG25	VII	+	610481	ERG25-610464-18bp	610464	610477	-4	nontemplate	ATATAAAGATTTACTGGA
gene_tiling18	YGR060W	ERG25	VII	+	610481	ERG25-610438-18bp	610438	610451	-30	nontemplate	AACGAAGAGAGAGAAAAA
gene_tiling18	YGR060W	ERG25	VII	+	610481	ERG25-610571-18bp	610571	610584	103	nontemplate	GGGTAGCGTTGTTGAAAA
gene_tiling18	YGR060W	ERG25	VII	+	610481	ERG25-610589-18bp	610589	610602	121	nontemplate	CTTGGACTAGACCTGAAA
gene_tiling18	YGR060W	ERG25	VII	+	610481	ERG25-610362-18bp	610362	610375	-106	nontemplate	ATAGAAGTATGCATACAC
gene_tiling18	YML130C	ERO1	XIII	-	13275	ERO1-13254-18bp	13254	13267	8	template	AGTATAAAGAGCTTGAAA
gene_tiling18	YML130C	ERO1	XIII	-	13275	ERO1-13237-18bp	13237	13250	25	template	AAGGTTTACCACTTAAAC
gene_tiling18	YML130C	ERO1	XIII	-	13275	ERO1-13316-18bp	13316	13329	-54	template	AACAAAAAAGAAACGATA
gene_tiling18	YML130C	ERO1	XIII	-	13275	ERO1-13181-18bp	13181	13194	81	template	TATACCACAGTAACGTGC
gene_tiling18	YML130C	ERO1	XIII	-	13275	ERO1-13394-18bp	13394	13407	-132	template	TTCTCTTATAGAAGACCC
gene_tiling18	YML130C	ERO1	XIII	-	13275	ERO1-13135-18bp	13135	13148	127	template	TTGCCACACTGTGCCTCA
gene_tiling18	YML130C	ERO1	XIII	-	13275	ERO1-13285-18bp	13285	13272	3	nontemplate	TCTTTATACTTAGCTTCA
gene_tiling18	YML130C	ERO1	XIII	-	13275	ERO1-13249-18bp	13249	13236	39	nontemplate	TAGTATAACCAGTTTAAG
gene_tiling18	YML130C	ERO1	XIII	-	13275	ERO1-13197-18bp	13197	13184	91	nontemplate	TTTACCTGCACGTTACTG
gene_tiling18	YML130C	ERO1	XIII	-	13275	ERO1-13376-18bp	13376	13363	-88	nontemplate	CTTACTAACGCCCAAAGC
gene_tiling18	YML130C	ERO1	XIII	-	13275	ERO1-13161-18bp	13161	13148	127	nontemplate	GGCACAGTGTGGCAATGG
gene_tiling18	YML130C	ERO1	XIII	-	13275	ERO1-13158-18bp	13158	13145	130	nontemplate	TGAGGCACAGTGTGGCAA
gene_tiling18	YML130C	ERO1	XIII	-	13275	ERO1-13398-18bp	13398	13385	-110	nontemplate	AAAATGCGAAAAATTTCC
gene_tiling18	YML130C	ERO1	XIII	-	13275	ERO1-13152-18bp	13152	13139	136	nontemplate	AAGCCGTGAGGCACAGTG
gene_tiling18	YML130C	ERO1	XIII	-	13275	ERO1-13422-18bp	13422	13409	-134	nontemplate	TTCTATAAGAGAAACCAA
gene_tiling18	YKL182W	FAS1	XI	+	100644	FAS1-100674-18bp	100674	100661	17	template	TCTATTATTCGCTCATTA
gene_tiling18	YKL182W	FAS1	XI	+	100644	FAS1-100611-18bp	100611	100598	-46	template	AAAATCAGATTATAGACT
gene_tiling18	YKL182W	FAS1	XI	+	100644	FAS1-100590-18bp	100590	100577	-67	template	AACTACAAGAACATCATC
gene_tiling18	YKL182W	FAS1	XI	+	100644	FAS1-100711-18bp	100711	100698	54	template	ACCATTAACCCTATCTCA
gene_tiling18	YKL182W	FAS1	XI	+	100644	FAS1-100640-18bp	100640	100653	9	nontemplate	TAATAGAGCAGTTAGGTG
gene_tiling18	YKL182W	FAS1	XI	+	100644	FAS1-100645-18bp	100645	100658	14	nontemplate	GCGAATAATAGAGCAGTT
gene_tiling18	YKL182W	FAS1	XI	+	100644	FAS1-100615-18bp	100615	100628	-16	nontemplate	TAAATATACTAAAAAGAG
gene_tiling18	YKL182W	FAS1	XI	+	100644	FAS1-100684-18bp	100684	100697	53	nontemplate	ATAGGGTTAATGGTCTTG
gene_tiling18	YKL182W	FAS1	XI	+	100644	FAS1-100692-18bp	100692	100705	61	nontemplate	ACCGTGAGATAGGGTTAA
gene_tiling18	YKL182W	FAS1	XI	+	100644	FAS1-100587-18bp	100587	100600	-44	nontemplate	GTCTATAATCTGATTTTC
gene_tiling18	YKL182W	FAS1	XI	+	100644	FAS1-100499-18bp	100499	100512	-132	nontemplate	ATTTGACCTTGAATTGTA
gene_tiling18	YOR168W	GLN4	XV	+	649275	GLN4-649277-18bp	649277	649264	-11	template	TAATGAGAAAAAAATATC
gene_tiling18	YOR168W	GLN4	XV	+	649275	GLN4-649241-18bp	649241	649228	-47	template	GGATTGATATGCTTAAAA
gene_tiling18	YOR168W	GLN4	XV	+	649275	GLN4-649222-18bp	649222	649209	-66	template	TCGCAGGGTATAAAGATT
gene_tiling18	YOR168W	GLN4	XV	+	649275	GLN4-649342-18bp	649342	649329	54	template	TGACTCAGCTGTTTTCAC
gene_tiling18	YOR168W	GLN4	XV	+	649275	GLN4-649209-18bp	649209	649196	-79	template	GAAAAATTTGACATCGCA
gene_tiling18	YOR168W	GLN4	XV	+	649275	GLN4-649346-18bp	649346	649333	58	template	TCAGCTGTTTTCACAGGT
gene_tiling18	YOR168W	GLN4	XV	+	649275	GLN4-649172-18bp	649172	649159	-116	template	GTGCGTGGTCACTCTAGA
gene_tiling18	YOR168W	GLN4	XV	+	649275	GLN4-649159-18bp	649159	649146	-129	template	ATTTATCAAAAAAGTGCG
gene_tiling18	YDR367W	KEI1	IV	+	1212792	KEI1-1212813-18bp	1212813	1212800	8	template	AAGAAAAGAAATAATACC
gene_tiling18	YDR367W	KEI1	IV	+	1212792	KEI1-1212817-18bp	1212817	1212804	12	template	AAAGAAATAATACCAGGG
gene_tiling18	YDR367W	KEI1	IV	+	1212792	KEI1-1212748-18bp	1212748	1212735	-57	template	AAAAAGTGCACAACAAGC
gene_tiling18	YDR367W	KEI1	IV	+	1212792	KEI1-1212889-18bp	1212889	1212876	84	template	CTTCCAAAAGTATGTTTC
gene_tiling18	YDR367W	KEI1	IV	+	1212792	KEI1-1212675-18bp	1212675	1212662	-130	template	ATATATTTATATAGGTTT
gene_tiling18	YDR367W	KEI1	IV	+	1212792	KEI1-1212669-18bp	1212669	1212656	-136	template	ACATATATATATTTATAT
gene_tiling18	YDR367W	KEI1	IV	+	1212792	KEI1-1212809-18bp	1212809	1212822	30	nontemplate	CAATTGGTAGTTCCTCCC
gene_tiling18	YDR367W	KEI1	IV	+	1212792	KEI1-1212823-18bp	1212823	1212836	44	nontemplate	AAGGTTAATGGTTACAAT
gene_tiling18	YDR367W	KEI1	IV	+	1212792	KEI1-1212833-18bp	1212833	1212846	54	nontemplate	TCTCATAACTAAGGTTAA
gene_tiling18	YDR367W	KEI1	IV	+	1212792	KEI1-1212840-18bp	1212840	1212853	61	nontemplate	GAGATGATCTCATAACTA
gene_tiling18	YDR367W	KEI1	IV	+	1212792	KEI1-1212867-18bp	1212867	1212880	88	nontemplate	GGAAACATACTTTTGGAA
gene_tiling18	YDR367W	KEI1	IV	+	1212792	KEI1-1212872-18bp	1212872	1212885	93	nontemplate	TTGCCGGAAACATACTTT
gene_tiling18	YDR367W	KEI1	IV	+	1212792	KEI1-1212706-18bp	1212706	1212719	-73	nontemplate	TTCGAAGATTATTGAAGA
gene_tiling18	YDR367W	KEI1	IV	+	1212792	KEI1-1212696-18bp	1212696	1212709	-83	nontemplate	ATTGAAGAGGGATGCGTT
gene_tiling18	YDR367W	KEI1	IV	+	1212792	KEI1-1212678-18bp	1212678	1212691	-101	nontemplate	TGGTACAATAAAAAACAT
gene_tiling18	YIL048W	NEO1	IX	+	261136	NEO1-261142-18bp	261142	261129	-7	template	ACAAAAGGTTAGACATCT
gene_tiling18	YIL048W	NEO1	IX	+	261136	NEO1-261129-18bp	261129	261116	-20	template	CTATCACTGCCAAACAAA
gene_tiling18	YIL048W	NEO1	IX	+	261136	NEO1-261151-18bp	261151	261138	2	template	TAGACATCTTGGGAATTT
gene_tiling18	YIL048W	NEO1	IX	+	261136	NEO1-261101-18bp	261101	261088	-48	template	GAGTAAATACTGGCACAG
gene_tiling18	YIL048W	NEO1	IX	+	261136	NEO1-261175-18bp	261175	261162	26	template	CATTCGTTACTTAAAACG
gene_tiling18	YIL048W	NEO1	IX	+	261136	NEO1-261093-18bp	261093	261080	-56	template	GTTGGAAAGAGTAAATAC
gene_tiling18	YIL048W	NEO1	IX	+	261136	NEO1-261054-18bp	261054	261041	-95	template	TCATTAAAAACGAAGGTA
gene_tiling18	YIL048W	NEO1	IX	+	261136	NEO1-261049-18bp	261049	261036	-100	template	ACGTGTCATTAAAAACGA
gene_tiling18	YIL048W	NEO1	IX	+	261136	NEO1-261021-18bp	261021	261008	-128	template	CCACTAATTAGACAGCAA
gene_tiling18	YIL048W	NEO1	IX	+	261136	NEO1-261281-18bp	261281	261268	132	template	GCAATAAAAGATTTCATC
gene_tiling18	YIL048W	NEO1	IX	+	261136	NEO1-261377-18bp	261377	261364	228	template	ACAATCAGAGCACTTGTG
gene_tiling18	YIL048W	NEO1	IX	+	261136	NEO1-261403-18bp	261403	261390	254	template	CGTTAATCTGAAAAAGAA
gene_tiling18	YIL048W	NEO1	IX	+	261136	NEO1-261420-18bp	261420	261407	271	template	AAGGGGTATCAGTGTGCA
gene_tiling18	YIL048W	NEO1	IX	+	261136	NEO1-261118-18bp	261118	261131	-5	nontemplate	GATGTCTAACCTTTTGTT
gene_tiling18	YIL048W	NEO1	IX	+	261136	NEO1-261108-18bp	261108	261121	-15	nontemplate	CTTTTGTTTGGCAGTGAT
gene_tiling18	YIL048W	NEO1	IX	+	261136	NEO1-261177-18bp	261177	261190	54	nontemplate	ATAGGTATTGAGTAATTT
gene_tiling18	YIL048W	NEO1	IX	+	261136	NEO1-261193-18bp	261193	261206	70	nontemplate	AAATATTAAATAAAAAAT
gene_tiling18	YIL048W	NEO1	IX	+	261136	NEO1-261060-18bp	261060	261073	-63	nontemplate	TTTCCAACTGCCTCAAAA
gene_tiling18	YIL048W	NEO1	IX	+	261136	NEO1-261055-18bp	261055	261068	-68	nontemplate	AACTGCCTCAAAAAGGTA
gene_tiling18	YIL048W	NEO1	IX	+	261136	NEO1-261228-18bp	261228	261241	105	nontemplate	TCTAATAGCAGCAAATTC
gene_tiling18	YIL048W	NEO1	IX	+	261136	NEO1-261251-18bp	261251	261264	128	nontemplate	TCTTTTATTGCGTAGATC
gene_tiling18	YIL048W	NEO1	IX	+	261136	NEO1-261001-18bp	261001	261014	-122	nontemplate	CCTTTGCTGTCTAATTAG
gene_tiling18	YIL048W	NEO1	IX	+	261136	NEO1-261440-18bp	261440	261453	317	nontemplate	CTTAAATGAAGGAGGGTT
gene_tiling18	YIL048W	NEO1	IX	+	261136	NEO1-261445-18bp	261445	261458	322	nontemplate	TGTGACTTAAATGAAGGA
gene_tiling18	YIL048W	NEO1	IX	+	261136	NEO1-261449-18bp	261449	261462	326	nontemplate	CTTATGTGACTTAAATGA
gene_tiling18	YNL267W	PIK1	XIV	+	140779	PIK1-140795-18bp	140795	140782	3	template	CTATATTAAGAAGATCCC
gene_tiling18	YNL267W	PIK1	XIV	+	140779	PIK1-140768-18bp	140768	140781	2	nontemplate	TCTTCTTAATATAGAAGT
gene_tiling18	YNL267W	PIK1	XIV	+	140779	PIK1-140790-18bp	140790	140803	24	nontemplate	AATTTCTAGCAGGGTCCA
gene_tiling18	YNL267W	PIK1	XIV	+	140779	PIK1-140797-18bp	140797	140810	31	nontemplate	AATTGAAAATTTCTAGCA
gene_tiling18	YNL267W	PIK1	XIV	+	140779	PIK1-140752-18bp	140752	140765	-14	nontemplate	GTTGGGCCTAAAAAATGA
gene_tiling18	YNL267W	PIK1	XIV	+	140779	PIK1-140891-18bp	140891	140904	125	nontemplate	CAAAGCTTTTCTTTGAAC
gene_tiling18	YPR165W	RHO1	XVI	+	875171	RHO1-875176-18bp	875176	875163	-8	template	TATATTTATTTTACCAGC
gene_tiling18	YPR165W	RHO1	XVI	+	875171	RHO1-875240-18bp	875240	875227	56	template	GTATTGCAAAAACATTTT
gene_tiling18	YPR165W	RHO1	XVI	+	875171	RHO1-875277-18bp	875277	875264	93	template	AGTTACAAAACTCAAAAA
gene_tiling18	YPR165W	RHO1	XVI	+	875171	RHO1-875314-18bp	875314	875301	130	template	CAAAAGAATCGCTGTTAG
gene_tiling18	YPR165W	RHO1	XVI	+	875171	RHO1-875384-18bp	875384	875371	200	template	AAAGATGTCACAACAAGT
gene_tiling18	YPR165W	RHO1	XVI	+	875171	RHO1-875407-18bp	875407	875394	223	template	ACAGTATCAGAAGAAAGC
gene_tiling18	YPR165W	RHO1	XVI	+	875171	RHO1-875169-18bp	875169	875182	11	nontemplate	TTAAAGACGAATTCCTGC
gene_tiling18	YPR165W	RHO1	XVI	+	875171	RHO1-875146-18bp	875146	875159	-12	nontemplate	AAATAAATATATACGATT
gene_tiling18	YPR165W	RHO1	XVI	+	875171	RHO1-875201-18bp	875201	875214	43	nontemplate	ACTCAGAGGAATGATCGA
gene_tiling18	YPR165W	RHO1	XVI	+	875171	RHO1-875246-18bp	875246	875259	88	nontemplate	TTTTGTAACTTTAAGTTT
gene_tiling18	YPR165W	RHO1	XVI	+	875171	RHO1-875041-18bp	875041	875054	-117	nontemplate	TTCTGAGGCGAAGCAAAT
gene_tiling18	YDL140C	RPO21	IV	-	210588	RPO21-210558-18bp	210558	210571	17	template	CAAAATATAAATCAGACA
gene_tiling18	YDL140C	RPO21	IV	-	210588	RPO21-210554-18bp	210554	210567	21	template	ATATAAATCAGACATGGT
gene_tiling18	YDL140C	RPO21	IV	-	210588	RPO21-210513-18bp	210513	210526	62	template	CACTCCGTACAGTAAAAG
gene_tiling18	YDL140C	RPO21	IV	-	210588	RPO21-210581-18bp	210581	210568	20	nontemplate	TGTCTGATTTATATTTTG
gene_tiling18	YDL140C	RPO21	IV	-	210588	RPO21-210610-18bp	210610	210597	-9	nontemplate	TATTGCTATCTTTATGAT
gene_tiling18	YDL140C	RPO21	IV	-	210588	RPO21-210622-18bp	210622	210609	-21	nontemplate	TATGATTGGTCCCTCTTC
gene_tiling18	YDL140C	RPO21	IV	-	210588	RPO21-210634-18bp	210634	210621	-33	nontemplate	CTCTTCTGGAAAAAGAAA
gene_tiling18	YDL140C	RPO21	IV	-	210588	RPO21-210534-18bp	210534	210521	67	nontemplate	CTCTTTTACTGTACGGAG
gene_tiling18	YDL140C	RPO21	IV	-	210588	RPO21-210682-18bp	210682	210669	-81	nontemplate	AGGATAGAAAGTAAAAAA
gene_tiling18	YMR079W	SEC14	XIII	+	424954	SEC14-424930-18bp	424930	424917	-37	template	GTCTTAAGTGTCCTTTCC
gene_tiling18	YMR079W	SEC14	XIII	+	424954	SEC14-424992-18bp	424992	424979	25	template	CATCGCCCTAAAACACAA
gene_tiling18	YMR079W	SEC14	XIII	+	424954	SEC14-424890-18bp	424890	424877	-77	template	CGTTGATCAACAATAAAA
gene_tiling18	YMR079W	SEC14	XIII	+	424954	SEC14-424837-18bp	424837	424824	-130	template	TGTTCCGTACAACGCGAC
gene_tiling18	YMR079W	SEC14	XIII	+	424954	SEC14-424949-18bp	424949	424962	8	nontemplate	GGTTTGGTTTGATGCTAC
gene_tiling18	YMR079W	SEC14	XIII	+	424954	SEC14-424943-18bp	424943	424956	2	nontemplate	GTTTGATGCTACAGGCGC
gene_tiling18	YMR079W	SEC14	XIII	+	424954	SEC14-424963-18bp	424963	424976	22	nontemplate	TTTAGGGCGATGAAGGTT
gene_tiling18	YMR079W	SEC14	XIII	+	424954	SEC14-424968-18bp	424968	424981	27	nontemplate	TGTGTTTTAGGGCGATGA
gene_tiling18	YMR079W	SEC14	XIII	+	424954	SEC14-424926-18bp	424926	424939	-15	nontemplate	CTGGTCAAGCGATATACC
gene_tiling18	YMR079W	SEC14	XIII	+	424954	SEC14-424977-18bp	424977	424990	36	nontemplate	TGTAACCATTGTGTTTTA
gene_tiling18	YMR079W	SEC14	XIII	+	424954	SEC14-424921-18bp	424921	424934	-20	nontemplate	CAAGCGATATACCAGGAA
gene_tiling18	YMR079W	SEC14	XIII	+	424954	SEC14-424899-18bp	424899	424912	-42	nontemplate	CACTTAAGACACAAACAA
gene_tiling18	YMR079W	SEC14	XIII	+	424954	SEC14-424852-18bp	424852	424865	-89	nontemplate	ACGTTGAAAAAAAAAATG
gene_tiling18	YMR079W	SEC14	XIII	+	424954	SEC14-424821-18bp	424821	424834	-120	nontemplate	CTAGCCAGTCGCGTTGTA
gene_tiling18	YDR170C	SEC7	IV	-	802249	SEC7-802185-18bp	802185	802198	51	template	AGTAGTAAATGCTGAAAA
gene_tiling18	YDR170C	SEC7	IV	-	802249	SEC7-802179-18bp	802179	802192	57	template	AAATGCTGAAAAAGGGGA
gene_tiling18	YDR170C	SEC7	IV	-	802249	SEC7-802266-18bp	802266	802253	-4	nontemplate	GTTTCTTATCTTCTTTAA
gene_tiling18	YDR170C	SEC7	IV	-	802249	SEC7-802273-18bp	802273	802260	-11	nontemplate	ATCTTCTTTAATGGAATT
gene_tiling18	YDR170C	SEC7	IV	-	802249	SEC7-802383-18bp	802383	802370	-121	nontemplate	AAATATTTTATATTTCTC
gene_tiling18	YIL143C	SSL2	IX	-	83078	SSL2-83061-18bp	83061	83074	4	template	AGTAGCATCTACTGACGT
gene_tiling18	YIL143C	SSL2	IX	-	83078	SSL2-83052-18bp	83052	83065	13	template	TACTGACGTTGGAATCAG
gene_tiling18	YIL143C	SSL2	IX	-	83078	SSL2-83035-18bp	83035	83048	30	template	GTGGAAGATAAATCATGA
gene_tiling18	YIL143C	SSL2	IX	-	83078	SSL2-83119-18bp	83119	83132	-54	template	GGAAAAAGGTCCTTAGTA
gene_tiling18	YIL143C	SSL2	IX	-	83078	SSL2-83025-18bp	83025	83038	40	template	AATCATGACGGACGTTGA
gene_tiling18	YIL143C	SSL2	IX	-	83078	SSL2-83131-18bp	83131	83144	-66	template	TAAGAAGTATAAGGAAAA
gene_tiling18	YIL143C	SSL2	IX	-	83078	SSL2-83005-18bp	83005	83018	60	template	GCTACCAACCTAAGAGCA
gene_tiling18	YIL143C	SSL2	IX	-	83078	SSL2-83161-18bp	83161	83174	-96	template	TTCAGATCGTTAGAAACG
gene_tiling18	YIL143C	SSL2	IX	-	83078	SSL2-83129-18bp	83129	83116	-38	nontemplate	TATTATCTATCCTTACTA
gene_tiling18	YIL143C	SSL2	IX	-	83078	SSL2-83021-18bp	83021	83008	70	nontemplate	TTCCCCTTGCTCTTAGGT
gene_tiling18	YIL143C	SSL2	IX	-	83078	SSL2-83017-18bp	83017	83004	74	nontemplate	GATTTTCCCCTTGCTCTT
gene_tiling18	YKL203C	TOR2	XI	-	63386	TOR2-63441-18bp	63441	63454	-68	template	AGAAAGGGAAAATATACC
gene_tiling18	YKL203C	TOR2	XI	-	63386	TOR2-63454-18bp	63454	63467	-81	template	GATTAGGAGCAGTAGAAA
gene_tiling18	YKL203C	TOR2	XI	-	63386	TOR2-63468-18bp	63468	63481	-95	template	TTTATTTACAGGTAGATT
gene_tiling18	YKL203C	TOR2	XI	-	63386	TOR2-63477-18bp	63477	63490	-104	template	TTACTTGTATTTATTTAC
gene_tiling18	YKL203C	TOR2	XI	-	63386	TOR2-63334-18bp	63334	63321	65	nontemplate	ACAATAAGTTAGGTGGCG
gene_tiling18	YKL203C	TOR2	XI	-	63386	TOR2-63445-18bp	63445	63432	-46	nontemplate	CTATGCTCTTTATGCACC
gene_tiling18	YKL203C	TOR2	XI	-	63386	TOR2-63510-18bp	63510	63497	-111	nontemplate	ACAAGTAAAGCTCAGTTA
gene_tiling18	YKL203C	TOR2	XI	-	63386	TOR2-63520-18bp	63520	63507	-121	nontemplate	CTCAGTTAAGGAAGTGAT
gene_tiling18	YDL015C	TSC13	IV	-	426987	TSC13-427018-18bp	427018	427031	-44	template	GTGAATTTTACAGAACGG
gene_tiling18	YDL015C	TSC13	IV	-	426987	TSC13-427021-18bp	427021	427034	-47	template	AGCGTGAATTTTACAGAA
gene_tiling18	YDL015C	TSC13	IV	-	426987	TSC13-427048-18bp	427048	427061	-74	template	GTTAAGGAATTATGAAAA
gene_tiling18	YDL015C	TSC13	IV	-	426987	TSC13-427062-18bp	427062	427075	-88	template	TTTGTACGCAAAAAGTTA
gene_tiling18	YDL015C	TSC13	IV	-	426987	TSC13-426903-18bp	426903	426916	71	template	CATAAAAAGCCGCTCTAA
gene_tiling18	YDL015C	TSC13	IV	-	426987	TSC13-426896-18bp	426896	426909	78	template	AGCCGCTCTAAAGGGTTA
gene_tiling18	YDL015C	TSC13	IV	-	426987	TSC13-426982-18bp	426982	426969	18	nontemplate	TCTCTCAAATAGCTCAAT
gene_tiling18	YDL015C	TSC13	IV	-	426987	TSC13-426914-18bp	426914	426901	86	nontemplate	TCCCTTAACCCTTTAGAG
gene_tiling20	YHR107C	CDC12	VIII	-	328094	CDC12-328090-20bp	328090	328103	-9	template	TGAAAGGTGCAGCAAGATAT
gene_tiling20	YHR107C	CDC12	VIII	-	328094	CDC12-328106-20bp	328106	328119	-25	template	GAGTAGATCAAAGTCTTGAA
gene_tiling20	YHR107C	CDC12	VIII	-	328094	CDC12-328177-20bp	328177	328190	-96	template	ACAGAAAAAAAACAGGGCGC
gene_tiling20	YHR107C	CDC12	VIII	-	328094	CDC12-328183-20bp	328183	328196	-102	template	GTGATTACAGAAAAAAAACA
gene_tiling20	YHR107C	CDC12	VIII	-	328094	CDC12-327990-20bp	327990	328003	91	template	GCCCCTGTTCCTCCTCCTGT
gene_tiling20	YHR107C	CDC12	VIII	-	328094	CDC12-328082-20bp	328082	328069	25	nontemplate	GTTCGTTATCAATACTCTTC
gene_tiling20	YHR107C	CDC12	VIII	-	328094	CDC12-328142-20bp	328142	328129	-35	nontemplate	GATCTACTCAAAACAAACAA
gene_tiling20	YHR107C	CDC12	VIII	-	328094	CDC12-328163-20bp	328163	328150	-56	nontemplate	GGTGATTTCGAAAAAAATTT
gene_tiling20	YHR107C	CDC12	VIII	-	328094	CDC12-328026-20bp	328026	328013	81	nontemplate	AACAGGGGCAGCAGTCGCAG
gene_tiling20	YHR107C	CDC12	VIII	-	328094	CDC12-328011-20bp	328011	327998	96	nontemplate	CCCTACAGGAGGAGGAACAG
gene_tiling20	YHR107C	CDC12	VIII	-	328094	CDC12-328234-20bp	328234	328221	-127	nontemplate	AAAAAAAAGAGACTTACCAT
gene_tiling20	YGL155W	CDC43	VII	+	213982	CDC43-213964-20bp	213964	213951	-31	template	GCCAGTTCAAAACTATTACT
gene_tiling20	YGL155W	CDC43	VII	+	213982	CDC43-213897-20bp	213897	213884	-98	template	GTTGTTGCGCCTTGGAAGAA
gene_tiling20	YGL155W	CDC43	VII	+	213982	CDC43-214076-20bp	214076	214063	81	template	TTCTGCCCACCGCTATATCG
gene_tiling20	YGL155W	CDC43	VII	+	213982	CDC43-213889-20bp	213889	213876	-106	template	TTTTCTGAGTTGTTGCGCCT
gene_tiling20	YGL155W	CDC43	VII	+	213982	CDC43-214100-20bp	214100	214087	105	template	AAAATGTGTCAAGCTACCAA
gene_tiling20	YGL155W	CDC43	VII	+	213982	CDC43-213975-20bp	213975	213988	6	nontemplate	TTAAATTGCTAGAGATGACT
gene_tiling20	YGL155W	CDC43	VII	+	213982	CDC43-213972-20bp	213972	213985	3	nontemplate	AATTGCTAGAGATGACTTGG
gene_tiling20	YGL155W	CDC43	VII	+	213982	CDC43-213943-20bp	213943	213956	-26	nontemplate	ACCAAGTAATAGTTTTGAAC
gene_tiling20	YGL155W	CDC43	VII	+	213982	CDC43-214016-20bp	214016	214029	47	nontemplate	TGTTCACGTTGGATAAATAA
gene_tiling20	YGL155W	CDC43	VII	+	213982	CDC43-213940-20bp	213940	213953	-29	nontemplate	AAGTAATAGTTTTGAACTGG
gene_tiling20	YGL155W	CDC43	VII	+	213982	CDC43-214027-20bp	214027	214040	58	nontemplate	TTGAAAGTACTTGTTCACGT
gene_tiling20	YGL155W	CDC43	VII	+	213982	CDC43-213884-20bp	213884	213897	-85	nontemplate	ATTGCTTTTCCATTCTTCCA
gene_tiling20	YGL155W	CDC43	VII	+	213982	CDC43-214094-20bp	214094	214107	125	nontemplate	CACAACTCTACTCGGGCCAT
gene_tiling20	YGL155W	CDC43	VII	+	213982	CDC43-214101-20bp	214101	214114	132	nontemplate	TTTTAGTCACAACTCTACTC
gene_tiling20	YGL155W	CDC43	VII	+	213982	CDC43-213843-20bp	213843	213856	-126	nontemplate	AAAAAACAAGTGAATAAAAC
gene_tiling20	YPL160W	CDC60	XVI	+	246927	CDC60-247000-20bp	247000	246987	60	template	AACCAGTCTATAATGTCTTC
gene_tiling20	YPL160W	CDC60	XVI	+	246927	CDC60-247005-20bp	247005	246992	65	template	GTCTATAATGTCTTCTGGTT
gene_tiling20	YPL160W	CDC60	XVI	+	246927	CDC60-247020-20bp	247020	247007	80	template	TGGTTTGGTCTTAGAAAACA
gene_tiling20	YPL160W	CDC60	XVI	+	246927	CDC60-246931-20bp	246931	246944	17	nontemplate	ACTCTGGAAAAAAATTTCGG
gene_tiling20	YPL160W	CDC60	XVI	+	246927	CDC60-246934-20bp	246934	246947	20	nontemplate	TTCACTCTGGAAAAAAATTT
gene_tiling20	YPL160W	CDC60	XVI	+	246927	CDC60-246980-20bp	246980	246993	66	nontemplate	AACCAGAAGACATTATAGAC
gene_tiling20	YPL160W	CDC60	XVI	+	246927	CDC60-246868-20bp	246868	246881	-46	nontemplate	GTTTGAATAGAATATGCGTT
gene_tiling20	YPL160W	CDC60	XVI	+	246927	CDC60-246781-20bp	246781	246794	-133	nontemplate	CAATGTAAAAGAACCGTTAA
gene_tiling20	YHR209W	CRG1	VIII	+	519404	CRG1-519425-20bp	519425	519412	8	template	CAAAGCCAGTCTTCTGTCAA
gene_tiling20	YHR209W	CRG1	VIII	+	519404	CRG1-519365-20bp	519365	519352	-52	template	ACAAACGGCACGAACTAAAG
gene_tiling20	YHR209W	CRG1	VIII	+	519404	CRG1-519350-20bp	519350	519337	-67	template	CGTATATAAACATAAACAAA
gene_tiling20	YHR209W	CRG1	VIII	+	519404	CRG1-519325-20bp	519325	519312	-92	template	ATTCTAATTAGCGGCCCCAA
gene_tiling20	YHR209W	CRG1	VIII	+	519404	CRG1-519316-20bp	519316	519303	-101	template	ATATTTAGCATTCTAATTAG
gene_tiling20	YHR209W	CRG1	VIII	+	519404	CRG1-519408-20bp	519408	519421	17	nontemplate	TTCTTCCATTGACAGAAGAC
gene_tiling20	YHR209W	CRG1	VIII	+	519404	CRG1-519381-20bp	519381	519394	-10	nontemplate	GAAGATGTACTGAGTGTAAA
gene_tiling20	YHR209W	CRG1	VIII	+	519404	CRG1-519432-20bp	519432	519445	41	nontemplate	ATAACTAGTTTTAGGCATTC
gene_tiling20	YHR209W	CRG1	VIII	+	519404	CRG1-519440-20bp	519440	519453	49	nontemplate	TTGTTTAAATAACTAGTTTT
gene_tiling20	YHR209W	CRG1	VIII	+	519404	CRG1-519319-20bp	519319	519332	-72	nontemplate	TATGTTTATATACGTTCCCT
gene_tiling20	YHR209W	CRG1	VIII	+	519404	CRG1-519285-20bp	519285	519298	-106	nontemplate	AGAATGCTAAATATAGATCG
gene_tiling20	YHR007C	ERG11	VIII	-	121825	ERG11-121791-20bp	121791	121804	21	template	TCAGCGTGTGTATTTTCGAT
gene_tiling20	YHR007C	ERG11	VIII	-	121825	ERG11-121719-20bp	121719	121732	93	template	TTTTCCTTCACAATTGCAGC
gene_tiling20	YHR007C	ERG11	VIII	-	121825	ERG11-121684-20bp	121684	121697	128	template	CAGAACAAACGAGTAATACA
gene_tiling20	YHR007C	ERG11	VIII	-	121825	ERG11-121658-20bp	121658	121671	154	template	TCTGCTACCAAGTCAATCGT
gene_tiling20	YHR007C	ERG11	VIII	-	121825	ERG11-121653-20bp	121653	121666	159	template	TACCAAGTCAATCGTTGGAG
gene_tiling20	YHR007C	ERG11	VIII	-	121825	ERG11-121647-20bp	121647	121660	165	template	GTCAATCGTTGGAGAGGCAT
gene_tiling20	YHR007C	ERG11	VIII	-	121825	ERG11-121864-20bp	121864	121851	-26	nontemplate	ATAATTTACCAATAACGAAA
gene_tiling20	YHR007C	ERG11	VIII	-	121825	ERG11-121872-20bp	121872	121859	-34	nontemplate	CCAATAACGAAAAGGGAAAA
gene_tiling20	YHR007C	ERG11	VIII	-	121825	ERG11-121878-20bp	121878	121865	-40	nontemplate	ACGAAAAGGGAAAAAGGAAA
gene_tiling20	YHR007C	ERG11	VIII	-	121825	ERG11-121915-20bp	121915	121902	-77	nontemplate	CATTGAAAGAGAGAATTAAG
gene_tiling20	YHR007C	ERG11	VIII	-	121825	ERG11-121737-20bp	121737	121724	101	nontemplate	CAAGCCTGCTGCAATTGTGA
gene_tiling20	YHR007C	ERG11	VIII	-	121825	ERG11-121932-20bp	121932	121919	-94	nontemplate	AAGAGGGAATAAGAAAACTA
gene_tiling20	YHR007C	ERG11	VIII	-	121825	ERG11-121967-20bp	121967	121954	-129	nontemplate	TCTTATATAATGAATACACA
gene_tiling20	YHR007C	ERG11	VIII	-	121825	ERG11-121970-20bp	121970	121957	-132	nontemplate	TATATAATGAATACACATGG
gene_tiling20	YHR007C	ERG11	VIII	-	121825	ERG11-121673-20bp	121673	121660	165	nontemplate	TGCCTCTCCAACGATTGACT
gene_tiling20	YML126C	ERG13	XIII	-	20562	ERG13-20542-20bp	20542	20555	7	template	CGTAGCCAAATTACTATAAA
gene_tiling20	YML126C	ERG13	XIII	-	20562	ERG13-20580-20bp	20580	20593	-31	template	CTCATCGGGCGGAACTGTTT
gene_tiling20	YML126C	ERG13	XIII	-	20562	ERG13-20591-20bp	20591	20604	-42	template	CTCCATTCGGCCTCATCGGG
gene_tiling20	YML126C	ERG13	XIII	-	20562	ERG13-20594-20bp	20594	20607	-45	template	AGGCTCCATTCGGCCTCATC
gene_tiling20	YML126C	ERG13	XIII	-	20562	ERG13-20604-20bp	20604	20617	-55	template	TGTTGAAAGTAGGCTCCATT
gene_tiling20	YML126C	ERG13	XIII	-	20562	ERG13-20509-20bp	20509	20522	40	template	AACTCTCAACTAAACTTTGT
gene_tiling20	YML126C	ERG13	XIII	-	20562	ERG13-20614-20bp	20614	20627	-65	template	TATACGAGTGTGTTGAAAGT
gene_tiling20	YML126C	ERG13	XIII	-	20562	ERG13-20504-20bp	20504	20517	45	template	TCAACTAAACTTTGTTGGTG
gene_tiling20	YML126C	ERG13	XIII	-	20562	ERG13-20495-20bp	20495	20508	54	template	CTTTGTTGGTGTGGTATTAA
gene_tiling20	YML126C	ERG13	XIII	-	20562	ERG13-20645-20bp	20645	20658	-96	template	TATCGTGTCGAAAATGAACC
gene_tiling20	YML126C	ERG13	XIII	-	20562	ERG13-20668-20bp	20668	20681	-119	template	ACCCACAATCTCCATGGCTG
gene_tiling20	YML126C	ERG13	XIII	-	20562	ERG13-20674-20bp	20674	20687	-125	template	AATCATACCCACAATCTCCA
gene_tiling20	YML126C	ERG13	XIII	-	20562	ERG13-20559-20bp	20559	20546	16	nontemplate	CTGCACCTTTTATAGTAATT
gene_tiling20	YML126C	ERG13	XIII	-	20562	ERG13-20572-20bp	20572	20559	3	nontemplate	AGTAATTTGGCTACGAAAAT
gene_tiling20	YML126C	ERG13	XIII	-	20562	ERG13-20577-20bp	20577	20564	-2	nontemplate	TTTGGCTACGAAAATTGGCG
gene_tiling20	YML126C	ERG13	XIII	-	20562	ERG13-20603-20bp	20603	20590	-28	nontemplate	CCAAACAGTTCCGCCCGATG
gene_tiling20	YML126C	ERG13	XIII	-	20562	ERG13-20611-20bp	20611	20598	-36	nontemplate	TTCCGCCCGATGAGGCCGAA
gene_tiling20	YML126C	ERG13	XIII	-	20562	ERG13-20649-20bp	20649	20636	-74	nontemplate	CACTCGTATAATTAATAGCC
gene_tiling20	YML126C	ERG13	XIII	-	20562	ERG13-20679-20bp	20679	20666	-104	nontemplate	TCGACACGATACCGCAGCCA
gene_tiling20	YML126C	ERG13	XIII	-	20562	ERG13-20688-20bp	20688	20675	-113	nontemplate	TACCGCAGCCATGGAGATTG
gene_tiling20	YGR060W	ERG25	VII	+	610481	ERG25-610522-20bp	610522	610509	28	template	CTCTTTAGATAGTAGCATAG
gene_tiling20	YGR060W	ERG25	VII	+	610481	ERG25-610529-20bp	610529	610516	35	template	GATAGTAGCATAGAGGACTA
gene_tiling20	YGR060W	ERG25	VII	+	610481	ERG25-610558-20bp	610558	610545	64	template	AGTACAGCCATAAAAAAAAG
gene_tiling20	YGR060W	ERG25	VII	+	610481	ERG25-610402-20bp	610402	610389	-92	template	TATATAATATATAATACAGG
gene_tiling20	YGR060W	ERG25	VII	+	610481	ERG25-610399-20bp	610399	610386	-95	template	TTCTATATAATATATAATAC
gene_tiling20	YGR060W	ERG25	VII	+	610481	ERG25-610598-20bp	610598	610585	104	template	TTCAACAACGCTACCCTTTC
gene_tiling20	YGR060W	ERG25	VII	+	610481	ERG25-610468-20bp	610468	610481	0	nontemplate	CAACTAATATAAAGATTTAC
gene_tiling20	YGR060W	ERG25	VII	+	610481	ERG25-610464-20bp	610464	610477	-4	nontemplate	TAATATAAAGATTTACTGGA
gene_tiling20	YGR060W	ERG25	VII	+	610481	ERG25-610438-20bp	610438	610451	-30	nontemplate	GAAACGAAGAGAGAGAAAAA
gene_tiling20	YGR060W	ERG25	VII	+	610481	ERG25-610571-20bp	610571	610584	103	nontemplate	AAGGGTAGCGTTGTTGAAAA
gene_tiling20	YGR060W	ERG25	VII	+	610481	ERG25-610589-20bp	610589	610602	121	nontemplate	TGCTTGGACTAGACCTGAAA
gene_tiling20	YGR060W	ERG25	VII	+	610481	ERG25-610362-20bp	610362	610375	-106	nontemplate	ATATAGAAGTATGCATACAC
gene_tiling20	YML130C	ERO1	XIII	-	13275	ERO1-13254-20bp	13254	13267	8	template	TAAGTATAAAGAGCTTGAAA
gene_tiling20	YML130C	ERO1	XIII	-	13275	ERO1-13237-20bp	13237	13250	25	template	AAAAGGTTTACCACTTAAAC
gene_tiling20	YML130C	ERO1	XIII	-	13275	ERO1-13316-20bp	13316	13329	-54	template	AGAACAAAAAAGAAACGATA
gene_tiling20	YML130C	ERO1	XIII	-	13275	ERO1-13181-20bp	13181	13194	81	template	CATATACCACAGTAACGTGC
gene_tiling20	YML130C	ERO1	XIII	-	13275	ERO1-13394-20bp	13394	13407	-132	template	GTTTCTCTTATAGAAGACCC
gene_tiling20	YML130C	ERO1	XIII	-	13275	ERO1-13135-20bp	13135	13148	127	template	CATTGCCACACTGTGCCTCA
gene_tiling20	YML130C	ERO1	XIII	-	13275	ERO1-13285-20bp	13285	13272	3	nontemplate	GCTCTTTATACTTAGCTTCA
gene_tiling20	YML130C	ERO1	XIII	-	13275	ERO1-13249-20bp	13249	13236	39	nontemplate	AATAGTATAACCAGTTTAAG
gene_tiling20	YML130C	ERO1	XIII	-	13275	ERO1-13197-20bp	13197	13184	91	nontemplate	GTTTTACCTGCACGTTACTG
gene_tiling20	YML130C	ERO1	XIII	-	13275	ERO1-13376-20bp	13376	13363	-88	nontemplate	TTCTTACTAACGCCCAAAGC
gene_tiling20	YML130C	ERO1	XIII	-	13275	ERO1-13161-20bp	13161	13148	127	nontemplate	GAGGCACAGTGTGGCAATGG
gene_tiling20	YML130C	ERO1	XIII	-	13275	ERO1-13158-20bp	13158	13145	130	nontemplate	CGTGAGGCACAGTGTGGCAA
gene_tiling20	YML130C	ERO1	XIII	-	13275	ERO1-13398-20bp	13398	13385	-110	nontemplate	GAAAAATGCGAAAAATTTCC
gene_tiling20	YML130C	ERO1	XIII	-	13275	ERO1-13152-20bp	13152	13139	136	nontemplate	AAAAGCCGTGAGGCACAGTG
gene_tiling20	YML130C	ERO1	XIII	-	13275	ERO1-13422-20bp	13422	13409	-134	nontemplate	TCTTCTATAAGAGAAACCAA
gene_tiling20	YKL182W	FAS1	XI	+	100644	FAS1-100674-20bp	100674	100661	17	template	GCTCTATTATTCGCTCATTA
gene_tiling20	YKL182W	FAS1	XI	+	100644	FAS1-100611-20bp	100611	100598	-46	template	GGAAAATCAGATTATAGACT
gene_tiling20	YKL182W	FAS1	XI	+	100644	FAS1-100590-20bp	100590	100577	-67	template	GAAACTACAAGAACATCATC
gene_tiling20	YKL182W	FAS1	XI	+	100644	FAS1-100711-20bp	100711	100698	54	template	AGACCATTAACCCTATCTCA
gene_tiling20	YKL182W	FAS1	XI	+	100644	FAS1-100640-20bp	100640	100653	9	nontemplate	AATAATAGAGCAGTTAGGTG
gene_tiling20	YKL182W	FAS1	XI	+	100644	FAS1-100645-20bp	100645	100658	14	nontemplate	GAGCGAATAATAGAGCAGTT
gene_tiling20	YKL182W	FAS1	XI	+	100644	FAS1-100615-20bp	100615	100628	-16	nontemplate	AATAAATATACTAAAAAGAG
gene_tiling20	YKL182W	FAS1	XI	+	100644	FAS1-100684-20bp	100684	100697	53	nontemplate	AGATAGGGTTAATGGTCTTG
gene_tiling20	YKL182W	FAS1	XI	+	100644	FAS1-100692-20bp	100692	100705	61	nontemplate	GAACCGTGAGATAGGGTTAA
gene_tiling20	YKL182W	FAS1	XI	+	100644	FAS1-100587-20bp	100587	100600	-44	nontemplate	TAGTCTATAATCTGATTTTC
gene_tiling20	YKL182W	FAS1	XI	+	100644	FAS1-100499-20bp	100499	100512	-132	nontemplate	ATATTTGACCTTGAATTGTA
gene_tiling20	YOR168W	GLN4	XV	+	649275	GLN4-649277-20bp	649277	649264	-11	template	TTTAATGAGAAAAAAATATC
gene_tiling20	YOR168W	GLN4	XV	+	649275	GLN4-649241-20bp	649241	649228	-47	template	TGGGATTGATATGCTTAAAA
gene_tiling20	YOR168W	GLN4	XV	+	649275	GLN4-649222-20bp	649222	649209	-66	template	CATCGCAGGGTATAAAGATT
gene_tiling20	YOR168W	GLN4	XV	+	649275	GLN4-649342-20bp	649342	649329	54	template	ATTGACTCAGCTGTTTTCAC
gene_tiling20	YOR168W	GLN4	XV	+	649275	GLN4-649209-20bp	649209	649196	-79	template	ATGAAAAATTTGACATCGCA
gene_tiling20	YOR168W	GLN4	XV	+	649275	GLN4-649346-20bp	649346	649333	58	template	ACTCAGCTGTTTTCACAGGT
gene_tiling20	YOR168W	GLN4	XV	+	649275	GLN4-649172-20bp	649172	649159	-116	template	AAGTGCGTGGTCACTCTAGA
gene_tiling20	YOR168W	GLN4	XV	+	649275	GLN4-649159-20bp	649159	649146	-129	template	AAATTTATCAAAAAAGTGCG
gene_tiling20	YDR367W	KEI1	IV	+	1212792	KEI1-1212813-20bp	1212813	1212800	8	template	CGAAGAAAAGAAATAATACC
gene_tiling20	YDR367W	KEI1	IV	+	1212792	KEI1-1212817-20bp	1212817	1212804	12	template	GAAAAGAAATAATACCAGGG
gene_tiling20	YDR367W	KEI1	IV	+	1212792	KEI1-1212748-20bp	1212748	1212735	-57	template	AAAAAAAGTGCACAACAAGC
gene_tiling20	YDR367W	KEI1	IV	+	1212792	KEI1-1212889-20bp	1212889	1212876	84	template	CCCTTCCAAAAGTATGTTTC
gene_tiling20	YDR367W	KEI1	IV	+	1212792	KEI1-1212675-20bp	1212675	1212662	-130	template	ATATATATTTATATAGGTTT
gene_tiling20	YDR367W	KEI1	IV	+	1212792	KEI1-1212669-20bp	1212669	1212656	-136	template	ATACATATATATATTTATAT
gene_tiling20	YDR367W	KEI1	IV	+	1212792	KEI1-1212809-20bp	1212809	1212822	30	nontemplate	TACAATTGGTAGTTCCTCCC
gene_tiling20	YDR367W	KEI1	IV	+	1212792	KEI1-1212823-20bp	1212823	1212836	44	nontemplate	CTAAGGTTAATGGTTACAAT
gene_tiling20	YDR367W	KEI1	IV	+	1212792	KEI1-1212833-20bp	1212833	1212846	54	nontemplate	GATCTCATAACTAAGGTTAA
gene_tiling20	YDR367W	KEI1	IV	+	1212792	KEI1-1212840-20bp	1212840	1212853	61	nontemplate	AAGAGATGATCTCATAACTA
gene_tiling20	YDR367W	KEI1	IV	+	1212792	KEI1-1212867-20bp	1212867	1212880	88	nontemplate	CCGGAAACATACTTTTGGAA
gene_tiling20	YDR367W	KEI1	IV	+	1212792	KEI1-1212872-20bp	1212872	1212885	93	nontemplate	GTTTGCCGGAAACATACTTT
gene_tiling20	YDR367W	KEI1	IV	+	1212792	KEI1-1212706-20bp	1212706	1212719	-73	nontemplate	TTTTCGAAGATTATTGAAGA
gene_tiling20	YDR367W	KEI1	IV	+	1212792	KEI1-1212696-20bp	1212696	1212709	-83	nontemplate	TTATTGAAGAGGGATGCGTT
gene_tiling20	YDR367W	KEI1	IV	+	1212792	KEI1-1212678-20bp	1212678	1212691	-101	nontemplate	TTTGGTACAATAAAAAACAT
gene_tiling20	YIL048W	NEO1	IX	+	261136	NEO1-261142-20bp	261142	261129	-7	template	AAACAAAAGGTTAGACATCT
gene_tiling20	YIL048W	NEO1	IX	+	261136	NEO1-261129-20bp	261129	261116	-20	template	ACCTATCACTGCCAAACAAA
gene_tiling20	YIL048W	NEO1	IX	+	261136	NEO1-261151-20bp	261151	261138	2	template	GTTAGACATCTTGGGAATTT
gene_tiling20	YIL048W	NEO1	IX	+	261136	NEO1-261101-20bp	261101	261088	-48	template	AAGAGTAAATACTGGCACAG
gene_tiling20	YIL048W	NEO1	IX	+	261136	NEO1-261175-20bp	261175	261162	26	template	CACATTCGTTACTTAAAACG
gene_tiling20	YIL048W	NEO1	IX	+	261136	NEO1-261093-20bp	261093	261080	-56	template	CAGTTGGAAAGAGTAAATAC
gene_tiling20	YIL048W	NEO1	IX	+	261136	NEO1-261054-20bp	261054	261041	-95	template	TGTCATTAAAAACGAAGGTA
gene_tiling20	YIL048W	NEO1	IX	+	261136	NEO1-261049-20bp	261049	261036	-100	template	ATACGTGTCATTAAAAACGA
gene_tiling20	YIL048W	NEO1	IX	+	261136	NEO1-261021-20bp	261021	261008	-128	template	TACCACTAATTAGACAGCAA
gene_tiling20	YIL048W	NEO1	IX	+	261136	NEO1-261281-20bp	261281	261268	132	template	ACGCAATAAAAGATTTCATC
gene_tiling20	YIL048W	NEO1	IX	+	261136	NEO1-261377-20bp	261377	261364	228	template	TAACAATCAGAGCACTTGTG
gene_tiling20	YIL048W	NEO1	IX	+	261136	NEO1-261403-20bp	261403	261390	254	template	AACGTTAATCTGAAAAAGAA
gene_tiling20	YIL048W	NEO1	IX	+	261136	NEO1-261420-20bp	261420	261407	271	template	GAAAGGGGTATCAGTGTGCA
gene_tiling20	YIL048W	NEO1	IX	+	261136	NEO1-261118-20bp	261118	261131	-5	nontemplate	AAGATGTCTAACCTTTTGTT
gene_tiling20	YIL048W	NEO1	IX	+	261136	NEO1-261108-20bp	261108	261121	-15	nontemplate	ACCTTTTGTTTGGCAGTGAT
gene_tiling20	YIL048W	NEO1	IX	+	261136	NEO1-261177-20bp	261177	261190	54	nontemplate	AAATAGGTATTGAGTAATTT
gene_tiling20	YIL048W	NEO1	IX	+	261136	NEO1-261193-20bp	261193	261206	70	nontemplate	TAAAATATTAAATAAAAAAT
gene_tiling20	YIL048W	NEO1	IX	+	261136	NEO1-261060-20bp	261060	261073	-63	nontemplate	TCTTTCCAACTGCCTCAAAA
gene_tiling20	YIL048W	NEO1	IX	+	261136	NEO1-261055-20bp	261055	261068	-68	nontemplate	CCAACTGCCTCAAAAAGGTA
gene_tiling20	YIL048W	NEO1	IX	+	261136	NEO1-261228-20bp	261228	261241	105	nontemplate	CTTCTAATAGCAGCAAATTC
gene_tiling20	YIL048W	NEO1	IX	+	261136	NEO1-261251-20bp	261251	261264	128	nontemplate	AATCTTTTATTGCGTAGATC
gene_tiling20	YIL048W	NEO1	IX	+	261136	NEO1-261001-20bp	261001	261014	-122	nontemplate	AGCCTTTGCTGTCTAATTAG
gene_tiling20	YIL048W	NEO1	IX	+	261136	NEO1-261440-20bp	261440	261453	317	nontemplate	GACTTAAATGAAGGAGGGTT
gene_tiling20	YIL048W	NEO1	IX	+	261136	NEO1-261445-20bp	261445	261458	322	nontemplate	TATGTGACTTAAATGAAGGA
gene_tiling20	YIL048W	NEO1	IX	+	261136	NEO1-261449-20bp	261449	261462	326	nontemplate	TGCTTATGTGACTTAAATGA
gene_tiling20	YNL267W	PIK1	XIV	+	140779	PIK1-140795-20bp	140795	140782	3	template	TTCTATATTAAGAAGATCCC
gene_tiling20	YNL267W	PIK1	XIV	+	140779	PIK1-140768-20bp	140768	140781	2	nontemplate	GATCTTCTTAATATAGAAGT
gene_tiling20	YNL267W	PIK1	XIV	+	140779	PIK1-140790-20bp	140790	140803	24	nontemplate	AAAATTTCTAGCAGGGTCCA
gene_tiling20	YNL267W	PIK1	XIV	+	140779	PIK1-140797-20bp	140797	140810	31	nontemplate	CTAATTGAAAATTTCTAGCA
gene_tiling20	YNL267W	PIK1	XIV	+	140779	PIK1-140752-20bp	140752	140765	-14	nontemplate	AAGTTGGGCCTAAAAAATGA
gene_tiling20	YNL267W	PIK1	XIV	+	140779	PIK1-140891-20bp	140891	140904	125	nontemplate	ATCAAAGCTTTTCTTTGAAC
gene_tiling20	YPR165W	RHO1	XVI	+	875171	RHO1-875176-20bp	875176	875163	-8	template	TATATATTTATTTTACCAGC
gene_tiling20	YPR165W	RHO1	XVI	+	875171	RHO1-875240-20bp	875240	875227	56	template	GAGTATTGCAAAAACATTTT
gene_tiling20	YPR165W	RHO1	XVI	+	875171	RHO1-875277-20bp	875277	875264	93	template	AAAGTTACAAAACTCAAAAA
gene_tiling20	YPR165W	RHO1	XVI	+	875171	RHO1-875314-20bp	875314	875301	130	template	AACAAAAGAATCGCTGTTAG
gene_tiling20	YPR165W	RHO1	XVI	+	875171	RHO1-875384-20bp	875384	875371	200	template	AGAAAGATGTCACAACAAGT
gene_tiling20	YPR165W	RHO1	XVI	+	875171	RHO1-875407-20bp	875407	875394	223	template	TAACAGTATCAGAAGAAAGC
gene_tiling20	YPR165W	RHO1	XVI	+	875171	RHO1-875169-20bp	875169	875182	11	nontemplate	TATTAAAGACGAATTCCTGC
gene_tiling20	YPR165W	RHO1	XVI	+	875171	RHO1-875146-20bp	875146	875159	-12	nontemplate	TAAAATAAATATATACGATT
gene_tiling20	YPR165W	RHO1	XVI	+	875171	RHO1-875201-20bp	875201	875214	43	nontemplate	ATACTCAGAGGAATGATCGA
gene_tiling20	YPR165W	RHO1	XVI	+	875171	RHO1-875246-20bp	875246	875259	88	nontemplate	AGTTTTGTAACTTTAAGTTT
gene_tiling20	YPR165W	RHO1	XVI	+	875171	RHO1-875041-20bp	875041	875054	-117	nontemplate	TTTTCTGAGGCGAAGCAAAT
gene_tiling20	YDL140C	RPO21	IV	-	210588	RPO21-210558-20bp	210558	210571	17	template	CCCAAAATATAAATCAGACA
gene_tiling20	YDL140C	RPO21	IV	-	210588	RPO21-210554-20bp	210554	210567	21	template	AAATATAAATCAGACATGGT
gene_tiling20	YDL140C	RPO21	IV	-	210588	RPO21-210513-20bp	210513	210526	62	template	TCCACTCCGTACAGTAAAAG
gene_tiling20	YDL140C	RPO21	IV	-	210588	RPO21-210581-20bp	210581	210568	20	nontemplate	CATGTCTGATTTATATTTTG
gene_tiling20	YDL140C	RPO21	IV	-	210588	RPO21-210610-20bp	210610	210597	-9	nontemplate	GTTATTGCTATCTTTATGAT
gene_tiling20	YDL140C	RPO21	IV	-	210588	RPO21-210622-20bp	210622	210609	-21	nontemplate	TTTATGATTGGTCCCTCTTC
gene_tiling20	YDL140C	RPO21	IV	-	210588	RPO21-210634-20bp	210634	210621	-33	nontemplate	CCCTCTTCTGGAAAAAGAAA
gene_tiling20	YDL140C	RPO21	IV	-	210588	RPO21-210534-20bp	210534	210521	67	nontemplate	ACCTCTTTTACTGTACGGAG
gene_tiling20	YDL140C	RPO21	IV	-	210588	RPO21-210682-20bp	210682	210669	-81	nontemplate	CAAGGATAGAAAGTAAAAAA
gene_tiling20	YMR079W	SEC14	XIII	+	424954	SEC14-424930-20bp	424930	424917	-37	template	GTGTCTTAAGTGTCCTTTCC
gene_tiling20	YMR079W	SEC14	XIII	+	424954	SEC14-424992-20bp	424992	424979	25	template	TTCATCGCCCTAAAACACAA
gene_tiling20	YMR079W	SEC14	XIII	+	424954	SEC14-424890-20bp	424890	424877	-77	template	AACGTTGATCAACAATAAAA
gene_tiling20	YMR079W	SEC14	XIII	+	424954	SEC14-424837-20bp	424837	424824	-130	template	GATGTTCCGTACAACGCGAC
gene_tiling20	YMR079W	SEC14	XIII	+	424954	SEC14-424949-20bp	424949	424962	8	nontemplate	AAGGTTTGGTTTGATGCTAC
gene_tiling20	YMR079W	SEC14	XIII	+	424954	SEC14-424943-20bp	424943	424956	2	nontemplate	TGGTTTGATGCTACAGGCGC
gene_tiling20	YMR079W	SEC14	XIII	+	424954	SEC14-424963-20bp	424963	424976	22	nontemplate	GTTTTAGGGCGATGAAGGTT
gene_tiling20	YMR079W	SEC14	XIII	+	424954	SEC14-424968-20bp	424968	424981	27	nontemplate	ATTGTGTTTTAGGGCGATGA
gene_tiling20	YMR079W	SEC14	XIII	+	424954	SEC14-424926-20bp	424926	424939	-15	nontemplate	CGCTGGTCAAGCGATATACC
gene_tiling20	YMR079W	SEC14	XIII	+	424954	SEC14-424977-20bp	424977	424990	36	nontemplate	ACTGTAACCATTGTGTTTTA
gene_tiling20	YMR079W	SEC14	XIII	+	424954	SEC14-424921-20bp	424921	424934	-20	nontemplate	GTCAAGCGATATACCAGGAA
gene_tiling20	YMR079W	SEC14	XIII	+	424954	SEC14-424899-20bp	424899	424912	-42	nontemplate	GACACTTAAGACACAAACAA
gene_tiling20	YMR079W	SEC14	XIII	+	424954	SEC14-424852-20bp	424852	424865	-89	nontemplate	CAACGTTGAAAAAAAAAATG
gene_tiling20	YMR079W	SEC14	XIII	+	424954	SEC14-424821-20bp	424821	424834	-120	nontemplate	AACTAGCCAGTCGCGTTGTA
gene_tiling20	YDR170C	SEC7	IV	-	802249	SEC7-802185-20bp	802185	802198	51	template	TCAGTAGTAAATGCTGAAAA
gene_tiling20	YDR170C	SEC7	IV	-	802249	SEC7-802179-20bp	802179	802192	57	template	GTAAATGCTGAAAAAGGGGA
gene_tiling20	YDR170C	SEC7	IV	-	802249	SEC7-802266-20bp	802266	802253	-4	nontemplate	TTGTTTCTTATCTTCTTTAA
gene_tiling20	YDR170C	SEC7	IV	-	802249	SEC7-802273-20bp	802273	802260	-11	nontemplate	TTATCTTCTTTAATGGAATT
gene_tiling20	YDR170C	SEC7	IV	-	802249	SEC7-802383-20bp	802383	802370	-121	nontemplate	GAAAATATTTTATATTTCTC
gene_tiling20	YIL143C	SSL2	IX	-	83078	SSL2-83061-20bp	83061	83074	4	template	AAAGTAGCATCTACTGACGT
gene_tiling20	YIL143C	SSL2	IX	-	83078	SSL2-83052-20bp	83052	83065	13	template	TCTACTGACGTTGGAATCAG
gene_tiling20	YIL143C	SSL2	IX	-	83078	SSL2-83035-20bp	83035	83048	30	template	CAGTGGAAGATAAATCATGA
gene_tiling20	YIL143C	SSL2	IX	-	83078	SSL2-83119-20bp	83119	83132	-54	template	AAGGAAAAAGGTCCTTAGTA
gene_tiling20	YIL143C	SSL2	IX	-	83078	SSL2-83025-20bp	83025	83038	40	template	TAAATCATGACGGACGTTGA
gene_tiling20	YIL143C	SSL2	IX	-	83078	SSL2-83131-20bp	83131	83144	-66	template	TCTAAGAAGTATAAGGAAAA
gene_tiling20	YIL143C	SSL2	IX	-	83078	SSL2-83005-20bp	83005	83018	60	template	AGGCTACCAACCTAAGAGCA
gene_tiling20	YIL143C	SSL2	IX	-	83078	SSL2-83161-20bp	83161	83174	-96	template	ATTTCAGATCGTTAGAAACG
gene_tiling20	YIL143C	SSL2	IX	-	83078	SSL2-83129-20bp	83129	83116	-38	nontemplate	ACTATTATCTATCCTTACTA
gene_tiling20	YIL143C	SSL2	IX	-	83078	SSL2-83021-20bp	83021	83008	70	nontemplate	TTTTCCCCTTGCTCTTAGGT
gene_tiling20	YIL143C	SSL2	IX	-	83078	SSL2-83017-20bp	83017	83004	74	nontemplate	AAGATTTTCCCCTTGCTCTT
gene_tiling20	YKL203C	TOR2	XI	-	63386	TOR2-63441-20bp	63441	63454	-68	template	GTAGAAAGGGAAAATATACC
gene_tiling20	YKL203C	TOR2	XI	-	63386	TOR2-63454-20bp	63454	63467	-81	template	TAGATTAGGAGCAGTAGAAA
gene_tiling20	YKL203C	TOR2	XI	-	63386	TOR2-63468-20bp	63468	63481	-95	template	TATTTATTTACAGGTAGATT
gene_tiling20	YKL203C	TOR2	XI	-	63386	TOR2-63477-20bp	63477	63490	-104	template	CTTTACTTGTATTTATTTAC
gene_tiling20	YKL203C	TOR2	XI	-	63386	TOR2-63334-20bp	63334	63321	65	nontemplate	AGACAATAAGTTAGGTGGCG
gene_tiling20	YKL203C	TOR2	XI	-	63386	TOR2-63445-20bp	63445	63432	-46	nontemplate	GACTATGCTCTTTATGCACC
gene_tiling20	YKL203C	TOR2	XI	-	63386	TOR2-63510-20bp	63510	63497	-111	nontemplate	ATACAAGTAAAGCTCAGTTA
gene_tiling20	YKL203C	TOR2	XI	-	63386	TOR2-63520-20bp	63520	63507	-121	nontemplate	AGCTCAGTTAAGGAAGTGAT
gene_tiling20	YDL015C	TSC13	IV	-	426987	TSC13-427018-20bp	427018	427031	-44	template	GCGTGAATTTTACAGAACGG
gene_tiling20	YDL015C	TSC13	IV	-	426987	TSC13-427021-20bp	427021	427034	-47	template	AGAGCGTGAATTTTACAGAA
gene_tiling20	YDL015C	TSC13	IV	-	426987	TSC13-427048-20bp	427048	427061	-74	template	AAGTTAAGGAATTATGAAAA
gene_tiling20	YDL015C	TSC13	IV	-	426987	TSC13-427062-20bp	427062	427075	-88	template	ATTTTGTACGCAAAAAGTTA
gene_tiling20	YDL015C	TSC13	IV	-	426987	TSC13-426903-20bp	426903	426916	71	template	ACCATAAAAAGCCGCTCTAA
gene_tiling20	YDL015C	TSC13	IV	-	426987	TSC13-426896-20bp	426896	426909	78	template	AAAGCCGCTCTAAAGGGTTA
gene_tiling20	YDL015C	TSC13	IV	-	426987	TSC13-426982-20bp	426982	426969	18	nontemplate	TCTCTCTCAAATAGCTCAAT
gene_tiling20	YDL015C	TSC13	IV	-	426987	TSC13-426914-20bp	426914	426901	86	nontemplate	TGTCCCTTAACCCTTTAGAG
mutant18	YHR209W	CRG1	VIII	+	519404	CRG1-NRg2.18	519380	519393	-11	nontemplate	GATGTACTGAGTGTAAAA
mutant18	YHR209W	CRG1	VIII	+	519404	CRG1-NRg2.18p	519380	519393	-11	nontemplate	GAGGTACTGAGTGTAAAA
mutant18	YHR209W	CRG1	VIII	+	519404	CRG1-NRg2.18n	519380	519393	-11	nontemplate	GATGGACTGAGTGTAAAA
mutant18	YHR209W	CRG1	VIII	+	519404	CRG1-NRg2.18l	519380	519393	-11	nontemplate	GATGTAATGAGTGTAAAA
mutant18	YHR209W	CRG1	VIII	+	519404	CRG1-NRg2.18k	519380	519393	-11	nontemplate	GATGTACGGAGTGTAAAA
mutant18	YHR209W	CRG1	VIII	+	519404	CRG1-NRg2.18j	519380	519393	-11	nontemplate	GATGTACTAAGTGTAAAA
mutant18	YHR209W	CRG1	VIII	+	519404	CRG1-NRg2.18i	519380	519393	-11	nontemplate	GATGTACTGGGTGTAAAA
mutant18	YHR209W	CRG1	VIII	+	519404	CRG1-NRg2.18h	519380	519393	-11	nontemplate	GATGTACTGATTGTAAAA
mutant18	YHR209W	CRG1	VIII	+	519404	CRG1-NRg2.18g	519380	519393	-11	nontemplate	GATGTACTGAGAGTAAAA
mutant18	YHR209W	CRG1	VIII	+	519404	CRG1-NRg2.18f	519380	519393	-11	nontemplate	GATGTACTGAGTTTAAAA
mutant18	YHR209W	CRG1	VIII	+	519404	CRG1-NRg2.18e	519380	519393	-11	nontemplate	GATGTACTGAGTGAAAAA
mutant18	YHR209W	CRG1	VIII	+	519404	CRG1-NRg2.18d	519380	519393	-11	nontemplate	GATGTACTGAGTGTTAAA
mutant18	YHR209W	CRG1	VIII	+	519404	CRG1-NRg2.18c	519380	519393	-11	nontemplate	GATGTACTGAGTGTATAA
mutant18	YHR209W	CRG1	VIII	+	519404	CRG1-NRg2.18b	519380	519393	-11	nontemplate	GATGTACTGAGTGTAATA
mutant18	YHR209W	CRG1	VIII	+	519404	CRG1-NRg2.18a	519380	519393	-11	nontemplate	GATGTACTGAGTGTAAAT
mutant18	YHR209W	CRG1	VIII	+	519404	CRG1-NRg2.18ph	519380	519393	-11	nontemplate	GAGGTACTGATTGTAAAA
mutant18	YHR209W	CRG1	VIII	+	519404	CRG1-NRg2.18pe	519380	519393	-11	nontemplate	GAGGTACTGAGTGAAAAA
mutant18	YHR209W	CRG1	VIII	+	519404	CRG1-NRg2.18pb	519380	519393	-11	nontemplate	GAGGTACTGAGTGTAATA
mutant18	YHR209W	CRG1	VIII	+	519404	CRG1-NRg2.18he	519380	519393	-11	nontemplate	GATGTACTGATTGAAAAA
mutant18	YHR209W	CRG1	VIII	+	519404	CRG1-NRg2.18hb	519380	519393	-11	nontemplate	GATGTACTGATTGTAATA
mutant18	YHR209W	CRG1	VIII	+	519404	CRG1-NRg2.18eb	519380	519393	-11	nontemplate	GATGTACTGAGTGAAATA
mutant18	YHR209W	CRG1	VIII	+	519404	CRG1-NRg2.18phe	519380	519393	-11	nontemplate	GAGGTACTGATTGAAAAA
mutant18	YHR209W	CRG1	VIII	+	519404	CRG1-NRg2.18phb	519380	519393	-11	nontemplate	GAGGTACTGATTGTAATA
mutant18	YHR209W	CRG1	VIII	+	519404	CRG1-NRg2.18peb	519380	519393	-11	nontemplate	GAGGTACTGAGTGAAATA
mutant18	YHR209W	CRG1	VIII	+	519404	CRG1-NRg2.18heb	519380	519393	-11	nontemplate	GATGTACTGATTGAAATA
mutant18	YHR007C	ERG11	VIII	-	121825	ERG11-NRg1.18	121864	121851	-26	nontemplate	AATTTACCAATAACGAAA
mutant18	YHR007C	ERG11	VIII	-	121825	ERG11-NRg1.18p	121864	121851	-26	nontemplate	AACTTACCAATAACGAAA
mutant18	YHR007C	ERG11	VIII	-	121825	ERG11-NRg1.18n	121864	121851	-26	nontemplate	AATTAACCAATAACGAAA
mutant18	YHR007C	ERG11	VIII	-	121825	ERG11-NRg1.18l	121864	121851	-26	nontemplate	AATTTAGCAATAACGAAA
mutant18	YHR007C	ERG11	VIII	-	121825	ERG11-NRg1.18k	121864	121851	-26	nontemplate	AATTTACTAATAACGAAA
mutant18	YHR007C	ERG11	VIII	-	121825	ERG11-NRg1.18j	121864	121851	-26	nontemplate	AATTTACCGATAACGAAA
mutant18	YHR007C	ERG11	VIII	-	121825	ERG11-NRg1.18i	121864	121851	-26	nontemplate	AATTTACCAGTAACGAAA
mutant18	YHR007C	ERG11	VIII	-	121825	ERG11-NRg1.18h	121864	121851	-26	nontemplate	AATTTACCAAAAACGAAA
mutant18	YHR007C	ERG11	VIII	-	121825	ERG11-NRg1.18g	121864	121851	-26	nontemplate	AATTTACCAATCACGAAA
mutant18	YHR007C	ERG11	VIII	-	121825	ERG11-NRg1.18f	121864	121851	-26	nontemplate	AATTTACCAATACCGAAA
mutant18	YHR007C	ERG11	VIII	-	121825	ERG11-NRg1.18e	121864	121851	-26	nontemplate	AATTTACCAATAAGGAAA
mutant18	YHR007C	ERG11	VIII	-	121825	ERG11-NRg1.18d	121864	121851	-26	nontemplate	AATTTACCAATAACAAAA
mutant18	YHR007C	ERG11	VIII	-	121825	ERG11-NRg1.18c	121864	121851	-26	nontemplate	AATTTACCAATAACGCAA
mutant18	YHR007C	ERG11	VIII	-	121825	ERG11-NRg1.18b	121864	121851	-26	nontemplate	AATTTACCAATAACGAGA
mutant18	YHR007C	ERG11	VIII	-	121825	ERG11-NRg1.18a	121864	121851	-26	nontemplate	AATTTACCAATAACGAAT
mutant18	YHR007C	ERG11	VIII	-	121825	ERG11-NRg1.18ph	121864	121851	-26	nontemplate	AACTTACCAAAAACGAAA
mutant18	YHR007C	ERG11	VIII	-	121825	ERG11-NRg1.18pe	121864	121851	-26	nontemplate	AACTTACCAATAAGGAAA
mutant18	YHR007C	ERG11	VIII	-	121825	ERG11-NRg1.18pb	121864	121851	-26	nontemplate	AACTTACCAATAACGAGA
mutant18	YHR007C	ERG11	VIII	-	121825	ERG11-NRg1.18he	121864	121851	-26	nontemplate	AATTTACCAAAAAGGAAA
mutant18	YHR007C	ERG11	VIII	-	121825	ERG11-NRg1.18hb	121864	121851	-26	nontemplate	AATTTACCAAAAACGAGA
mutant18	YHR007C	ERG11	VIII	-	121825	ERG11-NRg1.18eb	121864	121851	-26	nontemplate	AATTTACCAATAAGGAGA
mutant18	YHR007C	ERG11	VIII	-	121825	ERG11-NRg1.18phe	121864	121851	-26	nontemplate	AACTTACCAAAAAGGAAA
mutant18	YHR007C	ERG11	VIII	-	121825	ERG11-NRg1.18phb	121864	121851	-26	nontemplate	AACTTACCAAAAACGAGA
mutant18	YHR007C	ERG11	VIII	-	121825	ERG11-NRg1.18peb	121864	121851	-26	nontemplate	AACTTACCAATAAGGAGA
mutant18	YHR007C	ERG11	VIII	-	121825	ERG11-NRg1.18heb	121864	121851	-26	nontemplate	AATTTACCAAAAAGGAGA
mutant18	YGR060W	ERG25	VII	+	610481	ERG25-NRg1.18	610438	610451	-30	nontemplate	AACGAAGAGAGAGAAAAA
mutant18	YGR060W	ERG25	VII	+	610481	ERG25-NRg1.18p	610438	610451	-30	nontemplate	AAAGAAGAGAGAGAAAAA
mutant18	YGR060W	ERG25	VII	+	610481	ERG25-NRg1.18n	610438	610451	-30	nontemplate	AACGCAGAGAGAGAAAAA
mutant18	YGR060W	ERG25	VII	+	610481	ERG25-NRg1.18l	610438	610451	-30	nontemplate	AACGAATAGAGAGAAAAA
mutant18	YGR060W	ERG25	VII	+	610481	ERG25-NRg1.18k	610438	610451	-30	nontemplate	AACGAAGCGAGAGAAAAA
mutant18	YGR060W	ERG25	VII	+	610481	ERG25-NRg1.18j	610438	610451	-30	nontemplate	AACGAAGATAGAGAAAAA
mutant18	YGR060W	ERG25	VII	+	610481	ERG25-NRg1.18i	610438	610451	-30	nontemplate	AACGAAGAGGGAGAAAAA
mutant18	YGR060W	ERG25	VII	+	610481	ERG25-NRg1.18h	610438	610451	-30	nontemplate	AACGAAGAGAAAGAAAAA
mutant18	YGR060W	ERG25	VII	+	610481	ERG25-NRg1.18g	610438	610451	-30	nontemplate	AACGAAGAGAGCGAAAAA
mutant18	YGR060W	ERG25	VII	+	610481	ERG25-NRg1.18f	610438	610451	-30	nontemplate	AACGAAGAGAGAAAAAAA
mutant18	YGR060W	ERG25	VII	+	610481	ERG25-NRg1.18e	610438	610451	-30	nontemplate	AACGAAGAGAGAGGAAAA
mutant18	YGR060W	ERG25	VII	+	610481	ERG25-NRg1.18d	610438	610451	-30	nontemplate	AACGAAGAGAGAGATAAA
mutant18	YGR060W	ERG25	VII	+	610481	ERG25-NRg1.18c	610438	610451	-30	nontemplate	AACGAAGAGAGAGAAGAA
mutant18	YGR060W	ERG25	VII	+	610481	ERG25-NRg1.18b	610438	610451	-30	nontemplate	AACGAAGAGAGAGAAAGA
mutant18	YGR060W	ERG25	VII	+	610481	ERG25-NRg1.18a	610438	610451	-30	nontemplate	AACGAAGAGAGAGAAAAT
mutant18	YGR060W	ERG25	VII	+	610481	ERG25-NRg1.18ph	610438	610451	-30	nontemplate	AAAGAAGAGAAAGAAAAA
mutant18	YGR060W	ERG25	VII	+	610481	ERG25-NRg1.18pe	610438	610451	-30	nontemplate	AAAGAAGAGAGAGGAAAA
mutant18	YGR060W	ERG25	VII	+	610481	ERG25-NRg1.18pb	610438	610451	-30	nontemplate	AAAGAAGAGAGAGAAAGA
mutant18	YGR060W	ERG25	VII	+	610481	ERG25-NRg1.18he	610438	610451	-30	nontemplate	AACGAAGAGAAAGGAAAA
mutant18	YGR060W	ERG25	VII	+	610481	ERG25-NRg1.18hb	610438	610451	-30	nontemplate	AACGAAGAGAAAGAAAGA
mutant18	YGR060W	ERG25	VII	+	610481	ERG25-NRg1.18eb	610438	610451	-30	nontemplate	AACGAAGAGAGAGGAAGA
mutant18	YGR060W	ERG25	VII	+	610481	ERG25-NRg1.18phe	610438	610451	-30	nontemplate	AAAGAAGAGAAAGGAAAA
mutant18	YGR060W	ERG25	VII	+	610481	ERG25-NRg1.18phb	610438	610451	-30	nontemplate	AAAGAAGAGAAAGAAAGA
mutant18	YGR060W	ERG25	VII	+	610481	ERG25-NRg1.18peb	610438	610451	-30	nontemplate	AAAGAAGAGAGAGGAAGA
mutant18	YGR060W	ERG25	VII	+	610481	ERG25-NRg1.18heb	610438	610451	-30	nontemplate	AACGAAGAGAAAGGAAGA
mutant18	YMR079W	SEC14	XIII	+	424954	SEC14-NRg2.18	424921	424934	-20	nontemplate	CAAGCGATATACCAGGAA
mutant18	YMR079W	SEC14	XIII	+	424954	SEC14-NRg2.18p	424921	424934	-20	nontemplate	CAGGCGATATACCAGGAA
mutant18	YMR079W	SEC14	XIII	+	424954	SEC14-NRg2.18n	424921	424934	-20	nontemplate	CAAGGGATATACCAGGAA
mutant18	YMR079W	SEC14	XIII	+	424954	SEC14-NRg2.18l	424921	424934	-20	nontemplate	CAAGCGGTATACCAGGAA
mutant18	YMR079W	SEC14	XIII	+	424954	SEC14-NRg2.18k	424921	424934	-20	nontemplate	CAAGCGAAATACCAGGAA
mutant18	YMR079W	SEC14	XIII	+	424954	SEC14-NRg2.18j	424921	424934	-20	nontemplate	CAAGCGATTTACCAGGAA
mutant18	YMR079W	SEC14	XIII	+	424954	SEC14-NRg2.18i	424921	424934	-20	nontemplate	CAAGCGATAAACCAGGAA
mutant18	YMR079W	SEC14	XIII	+	424954	SEC14-NRg2.18h	424921	424934	-20	nontemplate	CAAGCGATATTCCAGGAA
mutant18	YMR079W	SEC14	XIII	+	424954	SEC14-NRg2.18g	424921	424934	-20	nontemplate	CAAGCGATATATCAGGAA
mutant18	YMR079W	SEC14	XIII	+	424954	SEC14-NRg2.18f	424921	424934	-20	nontemplate	CAAGCGATATACTAGGAA
mutant18	YMR079W	SEC14	XIII	+	424954	SEC14-NRg2.18e	424921	424934	-20	nontemplate	CAAGCGATATACCCGGAA
mutant18	YMR079W	SEC14	XIII	+	424954	SEC14-NRg2.18d	424921	424934	-20	nontemplate	CAAGCGATATACCATGAA
mutant18	YMR079W	SEC14	XIII	+	424954	SEC14-NRg2.18c	424921	424934	-20	nontemplate	CAAGCGATATACCAGAAA
mutant18	YMR079W	SEC14	XIII	+	424954	SEC14-NRg2.18b	424921	424934	-20	nontemplate	CAAGCGATATACCAGGTA
mutant18	YMR079W	SEC14	XIII	+	424954	SEC14-NRg2.18a	424921	424934	-20	nontemplate	CAAGCGATATACCAGGAC
mutant18	YMR079W	SEC14	XIII	+	424954	SEC14-NRg2.18ph	424921	424934	-20	nontemplate	CAGGCGATATTCCAGGAA
mutant18	YMR079W	SEC14	XIII	+	424954	SEC14-NRg2.18pe	424921	424934	-20	nontemplate	CAGGCGATATACCCGGAA
mutant18	YMR079W	SEC14	XIII	+	424954	SEC14-NRg2.18pb	424921	424934	-20	nontemplate	CAGGCGATATACCAGGTA
mutant18	YMR079W	SEC14	XIII	+	424954	SEC14-NRg2.18he	424921	424934	-20	nontemplate	CAAGCGATATTCCCGGAA
mutant18	YMR079W	SEC14	XIII	+	424954	SEC14-NRg2.18hb	424921	424934	-20	nontemplate	CAAGCGATATTCCAGGTA
mutant18	YMR079W	SEC14	XIII	+	424954	SEC14-NRg2.18eb	424921	424934	-20	nontemplate	CAAGCGATATACCCGGTA
mutant18	YMR079W	SEC14	XIII	+	424954	SEC14-NRg2.18phe	424921	424934	-20	nontemplate	CAGGCGATATTCCCGGAA
mutant18	YMR079W	SEC14	XIII	+	424954	SEC14-NRg2.18phb	424921	424934	-20	nontemplate	CAGGCGATATTCCAGGTA
mutant18	YMR079W	SEC14	XIII	+	424954	SEC14-NRg2.18peb	424921	424934	-20	nontemplate	CAGGCGATATACCCGGTA
mutant18	YMR079W	SEC14	XIII	+	424954	SEC14-NRg2.18heb	424921	424934	-20	nontemplate	CAAGCGATATTCCCGGTA
mutant20	YHR209W	CRG1	VIII	+	519404	CRG1-NRg2	519380	519393	-11	nontemplate	AAGATGTACTGAGTGTAAAA
mutant20	YHR209W	CRG1	VIII	+	519404	CRG1-NRg2.p	519380	519393	-11	nontemplate	AAGAGGTACTGAGTGTAAAA
mutant20	YHR209W	CRG1	VIII	+	519404	CRG1-NRg2.n	519380	519393	-11	nontemplate	AAGATGGACTGAGTGTAAAA
mutant20	YHR209W	CRG1	VIII	+	519404	CRG1-NRg2.l	519380	519393	-11	nontemplate	AAGATGTAATGAGTGTAAAA
mutant20	YHR209W	CRG1	VIII	+	519404	CRG1-NRg2.k	519380	519393	-11	nontemplate	AAGATGTACGGAGTGTAAAA
mutant20	YHR209W	CRG1	VIII	+	519404	CRG1-NRg2.j	519380	519393	-11	nontemplate	AAGATGTACTAAGTGTAAAA
mutant20	YHR209W	CRG1	VIII	+	519404	CRG1-NRg2.i	519380	519393	-11	nontemplate	AAGATGTACTGGGTGTAAAA
mutant20	YHR209W	CRG1	VIII	+	519404	CRG1-NRg2.h	519380	519393	-11	nontemplate	AAGATGTACTGATTGTAAAA
mutant20	YHR209W	CRG1	VIII	+	519404	CRG1-NRg2.g	519380	519393	-11	nontemplate	AAGATGTACTGAGAGTAAAA
mutant20	YHR209W	CRG1	VIII	+	519404	CRG1-NRg2.f	519380	519393	-11	nontemplate	AAGATGTACTGAGTTTAAAA
mutant20	YHR209W	CRG1	VIII	+	519404	CRG1-NRg2.e	519380	519393	-11	nontemplate	AAGATGTACTGAGTGAAAAA
mutant20	YHR209W	CRG1	VIII	+	519404	CRG1-NRg2.d	519380	519393	-11	nontemplate	AAGATGTACTGAGTGTTAAA
mutant20	YHR209W	CRG1	VIII	+	519404	CRG1-NRg2.c	519380	519393	-11	nontemplate	AAGATGTACTGAGTGTATAA
mutant20	YHR209W	CRG1	VIII	+	519404	CRG1-NRg2.b	519380	519393	-11	nontemplate	AAGATGTACTGAGTGTAATA
mutant20	YHR209W	CRG1	VIII	+	519404	CRG1-NRg2.a	519380	519393	-11	nontemplate	AAGATGTACTGAGTGTAAAT
mutant20	YHR209W	CRG1	VIII	+	519404	CRG1-NRg2.ph	519380	519393	-11	nontemplate	AAGAGGTACTGATTGTAAAA
mutant20	YHR209W	CRG1	VIII	+	519404	CRG1-NRg2.pe	519380	519393	-11	nontemplate	AAGAGGTACTGAGTGAAAAA
mutant20	YHR209W	CRG1	VIII	+	519404	CRG1-NRg2.pb	519380	519393	-11	nontemplate	AAGAGGTACTGAGTGTAATA
mutant20	YHR209W	CRG1	VIII	+	519404	CRG1-NRg2.he	519380	519393	-11	nontemplate	AAGATGTACTGATTGAAAAA
mutant20	YHR209W	CRG1	VIII	+	519404	CRG1-NRg2.hb	519380	519393	-11	nontemplate	AAGATGTACTGATTGTAATA
mutant20	YHR209W	CRG1	VIII	+	519404	CRG1-NRg2.eb	519380	519393	-11	nontemplate	AAGATGTACTGAGTGAAATA
mutant20	YHR209W	CRG1	VIII	+	519404	CRG1-NRg2.phe	519380	519393	-11	nontemplate	AAGAGGTACTGATTGAAAAA
mutant20	YHR209W	CRG1	VIII	+	519404	CRG1-NRg2.phb	519380	519393	-11	nontemplate	AAGAGGTACTGATTGTAATA
mutant20	YHR209W	CRG1	VIII	+	519404	CRG1-NRg2.peb	519380	519393	-11	nontemplate	AAGAGGTACTGAGTGAAATA
mutant20	YHR209W	CRG1	VIII	+	519404	CRG1-NRg2.heb	519380	519393	-11	nontemplate	AAGATGTACTGATTGAAATA
mutant20	YHR007C	ERG11	VIII	-	121825	ERG11-NRg1	121864	121851	-26	nontemplate	ATAATTTACCAATAACGAAA
mutant20	YHR007C	ERG11	VIII	-	121825	ERG11-NRg1.p	121864	121851	-26	nontemplate	ATAACTTACCAATAACGAAA
mutant20	YHR007C	ERG11	VIII	-	121825	ERG11-NRg1.n	121864	121851	-26	nontemplate	ATAATTAACCAATAACGAAA
mutant20	YHR007C	ERG11	VIII	-	121825	ERG11-NRg1.l	121864	121851	-26	nontemplate	ATAATTTAGCAATAACGAAA
mutant20	YHR007C	ERG11	VIII	-	121825	ERG11-NRg1.k	121864	121851	-26	nontemplate	ATAATTTACTAATAACGAAA
mutant20	YHR007C	ERG11	VIII	-	121825	ERG11-NRg1.j	121864	121851	-26	nontemplate	ATAATTTACCGATAACGAAA
mutant20	YHR007C	ERG11	VIII	-	121825	ERG11-NRg1.i	121864	121851	-26	nontemplate	ATAATTTACCAGTAACGAAA
mutant20	YHR007C	ERG11	VIII	-	121825	ERG11-NRg1.h	121864	121851	-26	nontemplate	ATAATTTACCAAAAACGAAA
mutant20	YHR007C	ERG11	VIII	-	121825	ERG11-NRg1.g	121864	121851	-26	nontemplate	ATAATTTACCAATCACGAAA
mutant20	YHR007C	ERG11	VIII	-	121825	ERG11-NRg1.f	121864	121851	-26	nontemplate	ATAATTTACCAATACCGAAA
mutant20	YHR007C	ERG11	VIII	-	121825	ERG11-NRg1.e	121864	121851	-26	nontemplate	ATAATTTACCAATAAGGAAA
mutant20	YHR007C	ERG11	VIII	-	121825	ERG11-NRg1.d	121864	121851	-26	nontemplate	ATAATTTACCAATAACAAAA
mutant20	YHR007C	ERG11	VIII	-	121825	ERG11-NRg1.c	121864	121851	-26	nontemplate	ATAATTTACCAATAACGCAA
mutant20	YHR007C	ERG11	VIII	-	121825	ERG11-NRg1.b	121864	121851	-26	nontemplate	ATAATTTACCAATAACGAGA
mutant20	YHR007C	ERG11	VIII	-	121825	ERG11-NRg1.a	121864	121851	-26	nontemplate	ATAATTTACCAATAACGAAT
mutant20	YHR007C	ERG11	VIII	-	121825	ERG11-NRg1.ph	121864	121851	-26	nontemplate	ATAACTTACCAAAAACGAAA
mutant20	YHR007C	ERG11	VIII	-	121825	ERG11-NRg1.pe	121864	121851	-26	nontemplate	ATAACTTACCAATAAGGAAA
mutant20	YHR007C	ERG11	VIII	-	121825	ERG11-NRg1.pb	121864	121851	-26	nontemplate	ATAACTTACCAATAACGAGA
mutant20	YHR007C	ERG11	VIII	-	121825	ERG11-NRg1.he	121864	121851	-26	nontemplate	ATAATTTACCAAAAAGGAAA
mutant20	YHR007C	ERG11	VIII	-	121825	ERG11-NRg1.hb	121864	121851	-26	nontemplate	ATAATTTACCAAAAACGAGA
mutant20	YHR007C	ERG11	VIII	-	121825	ERG11-NRg1.eb	121864	121851	-26	nontemplate	ATAATTTACCAATAAGGAGA
mutant20	YHR007C	ERG11	VIII	-	121825	ERG11-NRg1.phe	121864	121851	-26	nontemplate	ATAACTTACCAAAAAGGAAA
mutant20	YHR007C	ERG11	VIII	-	121825	ERG11-NRg1.phb	121864	121851	-26	nontemplate	ATAACTTACCAAAAACGAGA
mutant20	YHR007C	ERG11	VIII	-	121825	ERG11-NRg1.peb	121864	121851	-26	nontemplate	ATAACTTACCAATAAGGAGA
mutant20	YHR007C	ERG11	VIII	-	121825	ERG11-NRg1.heb	121864	121851	-26	nontemplate	ATAATTTACCAAAAAGGAGA
mutant20	YGR060W	ERG25	VII	+	610481	ERG25-NRg1	610438	610451	-30	nontemplate	GAAACGAAGAGAGAGAAAAA
mutant20	YGR060W	ERG25	VII	+	610481	ERG25-NRg1.p	610438	610451	-30	nontemplate	GAAAAGAAGAGAGAGAAAAA
mutant20	YGR060W	ERG25	VII	+	610481	ERG25-NRg1.n	610438	610451	-30	nontemplate	GAAACGCAGAGAGAGAAAAA
mutant20	YGR060W	ERG25	VII	+	610481	ERG25-NRg1.l	610438	610451	-30	nontemplate	GAAACGAATAGAGAGAAAAA
mutant20	YGR060W	ERG25	VII	+	610481	ERG25-NRg1.k	610438	610451	-30	nontemplate	GAAACGAAGCGAGAGAAAAA
mutant20	YGR060W	ERG25	VII	+	610481	ERG25-NRg1.j	610438	610451	-30	nontemplate	GAAACGAAGATAGAGAAAAA
mutant20	YGR060W	ERG25	VII	+	610481	ERG25-NRg1.i	610438	610451	-30	nontemplate	GAAACGAAGAGGGAGAAAAA
mutant20	YGR060W	ERG25	VII	+	610481	ERG25-NRg1.h	610438	610451	-30	nontemplate	GAAACGAAGAGAAAGAAAAA
mutant20	YGR060W	ERG25	VII	+	610481	ERG25-NRg1.g	610438	610451	-30	nontemplate	GAAACGAAGAGAGCGAAAAA
mutant20	YGR060W	ERG25	VII	+	610481	ERG25-NRg1.f	610438	610451	-30	nontemplate	GAAACGAAGAGAGAAAAAAA
mutant20	YGR060W	ERG25	VII	+	610481	ERG25-NRg1.e	610438	610451	-30	nontemplate	GAAACGAAGAGAGAGGAAAA
mutant20	YGR060W	ERG25	VII	+	610481	ERG25-NRg1.d	610438	610451	-30	nontemplate	GAAACGAAGAGAGAGATAAA
mutant20	YGR060W	ERG25	VII	+	610481	ERG25-NRg1.c	610438	610451	-30	nontemplate	GAAACGAAGAGAGAGAAGAA
mutant20	YGR060W	ERG25	VII	+	610481	ERG25-NRg1.b	610438	610451	-30	nontemplate	GAAACGAAGAGAGAGAAAGA
mutant20	YGR060W	ERG25	VII	+	610481	ERG25-NRg1.a	610438	610451	-30	nontemplate	GAAACGAAGAGAGAGAAAAT
mutant20	YGR060W	ERG25	VII	+	610481	ERG25-NRg1.ph	610438	610451	-30	nontemplate	GAAAAGAAGAGAAAGAAAAA
mutant20	YGR060W	ERG25	VII	+	610481	ERG25-NRg1.pe	610438	610451	-30	nontemplate	GAAAAGAAGAGAGAGGAAAA
mutant20	YGR060W	ERG25	VII	+	610481	ERG25-NRg1.pb	610438	610451	-30	nontemplate	GAAAAGAAGAGAGAGAAAGA
mutant20	YGR060W	ERG25	VII	+	610481	ERG25-NRg1.he	610438	610451	-30	nontemplate	GAAACGAAGAGAAAGGAAAA
mutant20	YGR060W	ERG25	VII	+	610481	ERG25-NRg1.hb	610438	610451	-30	nontemplate	GAAACGAAGAGAAAGAAAGA
mutant20	YGR060W	ERG25	VII	+	610481	ERG25-NRg1.eb	610438	610451	-30	nontemplate	GAAACGAAGAGAGAGGAAGA
mutant20	YGR060W	ERG25	VII	+	610481	ERG25-NRg1.phe	610438	610451	-30	nontemplate	GAAAAGAAGAGAAAGGAAAA
mutant20	YGR060W	ERG25	VII	+	610481	ERG25-NRg1.phb	610438	610451	-30	nontemplate	GAAAAGAAGAGAAAGAAAGA
mutant20	YGR060W	ERG25	VII	+	610481	ERG25-NRg1.peb	610438	610451	-30	nontemplate	GAAAAGAAGAGAGAGGAAGA
mutant20	YGR060W	ERG25	VII	+	610481	ERG25-NRg1.heb	610438	610451	-30	nontemplate	GAAACGAAGAGAAAGGAAGA
mutant20	YMR079W	SEC14	XIII	+	424954	SEC14-NRg2	424921	424934	-20	nontemplate	GTCAAGCGATATACCAGGAA
mutant20	YMR079W	SEC14	XIII	+	424954	SEC14-NRg2.p	424921	424934	-20	nontemplate	GTCAGGCGATATACCAGGAA
mutant20	YMR079W	SEC14	XIII	+	424954	SEC14-NRg2.n	424921	424934	-20	nontemplate	GTCAAGGGATATACCAGGAA
mutant20	YMR079W	SEC14	XIII	+	424954	SEC14-NRg2.l	424921	424934	-20	nontemplate	GTCAAGCGGTATACCAGGAA
mutant20	YMR079W	SEC14	XIII	+	424954	SEC14-NRg2.k	424921	424934	-20	nontemplate	GTCAAGCGAAATACCAGGAA
mutant20	YMR079W	SEC14	XIII	+	424954	SEC14-NRg2.j	424921	424934	-20	nontemplate	GTCAAGCGATTTACCAGGAA
mutant20	YMR079W	SEC14	XIII	+	424954	SEC14-NRg2.i	424921	424934	-20	nontemplate	GTCAAGCGATAAACCAGGAA
mutant20	YMR079W	SEC14	XIII	+	424954	SEC14-NRg2.h	424921	424934	-20	nontemplate	GTCAAGCGATATTCCAGGAA
mutant20	YMR079W	SEC14	XIII	+	424954	SEC14-NRg2.g	424921	424934	-20	nontemplate	GTCAAGCGATATATCAGGAA
mutant20	YMR079W	SEC14	XIII	+	424954	SEC14-NRg2.f	424921	424934	-20	nontemplate	GTCAAGCGATATACTAGGAA
mutant20	YMR079W	SEC14	XIII	+	424954	SEC14-NRg2.e	424921	424934	-20	nontemplate	GTCAAGCGATATACCCGGAA
mutant20	YMR079W	SEC14	XIII	+	424954	SEC14-NRg2.d	424921	424934	-20	nontemplate	GTCAAGCGATATACCATGAA
mutant20	YMR079W	SEC14	XIII	+	424954	SEC14-NRg2.c	424921	424934	-20	nontemplate	GTCAAGCGATATACCAGAAA
mutant20	YMR079W	SEC14	XIII	+	424954	SEC14-NRg2.b	424921	424934	-20	nontemplate	GTCAAGCGATATACCAGGTA
mutant20	YMR079W	SEC14	XIII	+	424954	SEC14-NRg2.a	424921	424934	-20	nontemplate	GTCAAGCGATATACCAGGAC
mutant20	YMR079W	SEC14	XIII	+	424954	SEC14-NRg2.ph	424921	424934	-20	nontemplate	GTCAGGCGATATTCCAGGAA
mutant20	YMR079W	SEC14	XIII	+	424954	SEC14-NRg2.pe	424921	424934	-20	nontemplate	GTCAGGCGATATACCCGGAA
mutant20	YMR079W	SEC14	XIII	+	424954	SEC14-NRg2.pb	424921	424934	-20	nontemplate	GTCAGGCGATATACCAGGTA
mutant20	YMR079W	SEC14	XIII	+	424954	SEC14-NRg2.he	424921	424934	-20	nontemplate	GTCAAGCGATATTCCCGGAA
mutant20	YMR079W	SEC14	XIII	+	424954	SEC14-NRg2.hb	424921	424934	-20	nontemplate	GTCAAGCGATATTCCAGGTA
mutant20	YMR079W	SEC14	XIII	+	424954	SEC14-NRg2.eb	424921	424934	-20	nontemplate	GTCAAGCGATATACCCGGTA
mutant20	YMR079W	SEC14	XIII	+	424954	SEC14-NRg2.phe	424921	424934	-20	nontemplate	GTCAGGCGATATTCCCGGAA
mutant20	YMR079W	SEC14	XIII	+	424954	SEC14-NRg2.phb	424921	424934	-20	nontemplate	GTCAGGCGATATTCCAGGTA
mutant20	YMR079W	SEC14	XIII	+	424954	SEC14-NRg2.peb	424921	424934	-20	nontemplate	GTCAGGCGATATACCCGGTA
mutant20	YMR079W	SEC14	XIII	+	424954	SEC14-NRg2.heb	424921	424934	-20	nontemplate	GTCAAGCGATATTCCCGGTA
