# Supplementary material for: Quantitative CRISPR interference screens in yeast identify chemical-genetic interactions and new rules for guide RNA design
Source: Genome Biol. 2016 Mar 8;17:45. doi: 10.1186/s13059-016-0900-9 (PMC4784398; doi:10.1186/s13059-016-0900-9)
Supplement: Additional file 5: — List of sequenced samples, their respective barcodes, and other metadata. (XLSX 18 kb) [file 13059_2016_900_MOESM5_ESM.xlsx]

## Sheet: README
Additional file 5. List of sequenced samples, their respective barcodes, and other metadata.
Column Header	Description
MiSeq Run #	MiSeq Run Number
MiSeq Date	Date of MiSeq run
MiSeq Run Name	Name of MiSeq Run
MiSeq Sample ID	Unique ID for that sample.
Fwd Index Sequence	Forward Indexing Barcode
Rev Index Sequence	Reversse Indexing Barcode.
Pool Name	Name of pool used
Pool Description	Description of pool
Drug	Name of drug used
Drug concentration	Concentration of drug used
ATC (250ng/ml)	"yes" if ATC was included, or "no" if it was not
Replicate	Replicate Identifier

## Sheet: Metadata
MiSeq Run #	MiSeq Date	MiSeq Run Name	MiSeq Sample ID	Fwd Index Sequence	Rev Index Sequence	Pool Name	Pool Description	Drug	Drug concentration	ATC (250ng/ml)	Replicate
1	2015-04-03	pRS416gT-mxi1_H1-H27	90	CTTA	TGCTAA	broad_tiling	383 20b guides targeting 5 genes	1181-0519	10uM	no	1
1	2015-04-03	pRS416gT-mxi1_H1-H27	91	CTTA	TCGGAT	broad_tiling	383 20b guides targeting 5 genes	1181-0519	10uM	yes	1
1	2015-04-03	pRS416gT-mxi1_H1-H27	94	CAGCAG	TCGGAT	broad_tiling	383 20b guides targeting 5 genes	4130-1276	2uM	no	1
1	2015-04-03	pRS416gT-mxi1_H1-H27	95	CAGCAG	GTAAC	broad_tiling	383 20b guides targeting 5 genes	4130-1276	2uM	yes	1
1	2015-04-03	pRS416gT-mxi1_H1-H27	88	CTTA	GACT	broad_tiling	383 20b guides targeting 5 genes	DMSO	0.01	no	1
1	2015-04-03	pRS416gT-mxi1_H1-H27	89	CTTA	GGATT	broad_tiling	383 20b guides targeting 5 genes	DMSO	0.01	yes	1
1	2015-04-03	pRS416gT-mxi1_H1-H27	96	TAACG	TGCTAA	broad_tiling	383 20b guides targeting 5 genes	Fluconazole	20uM	no	1
1	2015-04-03	pRS416gT-mxi1_H1-H27	97	TAACG	TCGGAT	broad_tiling	383 20b guides targeting 5 genes	Fluconazole	20uM	yes	1
1	2015-04-03	pRS416gT-mxi1_H1-H27	76	TCGT	AGGTC	gene_tiling18 & gene_tiling20	238 18b guides + 238 20b guides; targeting 20 genes	6630449	75uM	no	1
1	2015-04-03	pRS416gT-mxi1_H1-H27	77	TCGT	CCAGGT	gene_tiling18 & gene_tiling20	238 18b guides + 238 20b guides; targeting 20 genes	6630449	75uM	yes	1
1	2015-04-03	pRS416gT-mxi1_H1-H27	74	GCCGT	GGATT	gene_tiling18 & gene_tiling20	238 18b guides + 238 20b guides; targeting 20 genes	7312221	75uM	no	1
1	2015-04-03	pRS416gT-mxi1_H1-H27	75	TCGT	AACC	gene_tiling18 & gene_tiling20	238 18b guides + 238 20b guides; targeting 20 genes	7312221	75uM	yes	1
1	2015-04-03	pRS416gT-mxi1_H1-H27	70	GCCGT	AACC	gene_tiling18 & gene_tiling20	238 18b guides + 238 20b guides; targeting 20 genes	9121982	50uM	no	1
1	2015-04-03	pRS416gT-mxi1_H1-H27	71	GCCGT	AGGTC	gene_tiling18 & gene_tiling20	238 18b guides + 238 20b guides; targeting 20 genes	9121982	50uM	yes	1
1	2015-04-03	pRS416gT-mxi1_H1-H27	66	CGTTGA	AGGTC	gene_tiling18 & gene_tiling20	238 18b guides + 238 20b guides; targeting 20 genes	9125678	50uM	no	1
1	2015-04-03	pRS416gT-mxi1_H1-H27	67	CGTTGA	CCAGGT	gene_tiling18 & gene_tiling20	238 18b guides + 238 20b guides; targeting 20 genes	9125678	50uM	yes	1
1	2015-04-03	pRS416gT-mxi1_H1-H27	68	CGTTGA	GACT	gene_tiling18 & gene_tiling20	238 18b guides + 238 20b guides; targeting 20 genes	9125678	75uM	no	1
1	2015-04-03	pRS416gT-mxi1_H1-H27	69	CGTTGA	GGATT	gene_tiling18 & gene_tiling20	238 18b guides + 238 20b guides; targeting 20 genes	9125678	75uM	yes	1
1	2015-04-03	pRS416gT-mxi1_H1-H27	62	ACTGCT	CCAGGT	gene_tiling18 & gene_tiling20	238 18b guides + 238 20b guides; targeting 20 genes	1181-0519	10uM	no	1
1	2015-04-03	pRS416gT-mxi1_H1-H27	63	ACTGCT	GACT	gene_tiling18 & gene_tiling20	238 18b guides + 238 20b guides; targeting 20 genes	1181-0519	10uM	yes	1
1	2015-04-03	pRS416gT-mxi1_H1-H27	64	ACTGCT	GGATT	gene_tiling18 & gene_tiling20	238 18b guides + 238 20b guides; targeting 20 genes	1181-0519	15uM	no	1
1	2015-04-03	pRS416gT-mxi1_H1-H27	65	CGTTGA	AACC	gene_tiling18 & gene_tiling20	238 18b guides + 238 20b guides; targeting 20 genes	1181-0519	15uM	yes	1
1	2015-04-03	pRS416gT-mxi1_H1-H27	80	ATGAT	AACC	gene_tiling18 & gene_tiling20	238 18b guides + 238 20b guides; targeting 20 genes	Aureobasidin-A	20nM	no	1
1	2015-04-03	pRS416gT-mxi1_H1-H27	81	ATGAT	AGGTC	gene_tiling18 & gene_tiling20	238 18b guides + 238 20b guides; targeting 20 genes	Aureobasidin-A	20nM	yes	1
1	2015-04-03	pRS416gT-mxi1_H1-H27	82	ATGAT	CCAGGT	gene_tiling18 & gene_tiling20	238 18b guides + 238 20b guides; targeting 20 genes	Aureobasidin-A	30nM	no	1
1	2015-04-03	pRS416gT-mxi1_H1-H27	83	ATGAT	GACT	gene_tiling18 & gene_tiling20	238 18b guides + 238 20b guides; targeting 20 genes	Aureobasidin-A	30nM	yes	1
1	2015-04-03	pRS416gT-mxi1_H1-H27	60	ACTGCT	AACC	gene_tiling18 & gene_tiling20	238 18b guides + 238 20b guides; targeting 20 genes	DMSO	0.01	no	6
1	2015-04-03	pRS416gT-mxi1_H1-H27	61	ACTGCT	AGGTC	gene_tiling18 & gene_tiling20	238 18b guides + 238 20b guides; targeting 20 genes	DMSO	0.01	yes	6
1	2015-04-03	pRS416gT-mxi1_H1-H27	72	GCCGT	CCAGGT	gene_tiling18 & gene_tiling20	238 18b guides + 238 20b guides; targeting 20 genes	DMSO	0.01	no	7
1	2015-04-03	pRS416gT-mxi1_H1-H27	73	GCCGT	GACT	gene_tiling18 & gene_tiling20	238 18b guides + 238 20b guides; targeting 20 genes	DMSO	0.01	yes	7
1	2015-04-03	pRS416gT-mxi1_H1-H27	78	TCGT	GACT	gene_tiling18 & gene_tiling20	238 18b guides + 238 20b guides; targeting 20 genes	DMSO	0.01	no	8
1	2015-04-03	pRS416gT-mxi1_H1-H27	79	TCGT	GGATT	gene_tiling18 & gene_tiling20	238 18b guides + 238 20b guides; targeting 20 genes	DMSO	0.01	yes	8
1	2015-04-03	pRS416gT-mxi1_H1-H27	86	CTTA	AGGTC	gene_tiling18 & gene_tiling20	238 18b guides + 238 20b guides; targeting 20 genes	Fluconazole	20uM	no	1
1	2015-04-03	pRS416gT-mxi1_H1-H27	87	CTTA	CCAGGT	gene_tiling18 & gene_tiling20	238 18b guides + 238 20b guides; targeting 20 genes	Fluconazole	20uM	yes	1
1	2015-04-03	pRS416gT-mxi1_H1-H27	84	ATGAT	GGATT	gene_tiling18 & gene_tiling20	238 18b guides + 238 20b guides; targeting 20 genes	Rapamycin	2.2nM	no	1
1	2015-04-03	pRS416gT-mxi1_H1-H27	85	CTTA	AACC	gene_tiling18 & gene_tiling20	238 18b guides + 238 20b guides; targeting 20 genes	Rapamycin	2.2nM	yes	1
2	2015-03-12	GuidesL5RL7R_OLS	1	ACTGCT	AACC	gene_tiling18 & gene_tiling20	238 18b guides + 238 20b guides; targeting 20 genes	9121982	21.55uM	no	1
2	2015-03-12	GuidesL5RL7R_OLS	2	ACTGCT	AGGTC	gene_tiling18 & gene_tiling20	238 18b guides + 238 20b guides; targeting 20 genes	9121982	21.55uM	yes	1
2	2015-03-12	GuidesL5RL7R_OLS	15	GCCGT	GGATT	gene_tiling18 & gene_tiling20	238 18b guides + 238 20b guides; targeting 20 genes	9150499	35.5uM	no	1
2	2015-03-12	GuidesL5RL7R_OLS	16	TCGT	AACC	gene_tiling18 & gene_tiling20	238 18b guides + 238 20b guides; targeting 20 genes	9150499	35.5uM	yes	1
2	2015-03-12	GuidesL5RL7R_OLS	19	TCGT	GACT	gene_tiling18 & gene_tiling20	238 18b guides + 238 20b guides; targeting 20 genes	0KPI-0099	12.5uM	no	1
2	2015-03-12	GuidesL5RL7R_OLS	20	TCGT	GGATT	gene_tiling18 & gene_tiling20	238 18b guides + 238 20b guides; targeting 20 genes	0KPI-0099	12.5uM	yes	1
2	2015-03-12	GuidesL5RL7R_OLS	7	CGTTGA	AGGTC	gene_tiling18 & gene_tiling20	238 18b guides + 238 20b guides; targeting 20 genes	CBF-666774	166.7uM	no	1
2	2015-03-12	GuidesL5RL7R_OLS	8	CGTTGA	CCAGGT	gene_tiling18 & gene_tiling20	238 18b guides + 238 20b guides; targeting 20 genes	CBF-666774	166.7uM	yes	1
2	2015-03-12	GuidesL5RL7R_OLS	27	CTTA	AGGTC	gene_tiling18 & gene_tiling20	238 18b guides + 238 20b guides; targeting 20 genes	Cerulenin	0.98uM	no	1
2	2015-03-12	GuidesL5RL7R_OLS	28	CTTA	CCAGGT	gene_tiling18 & gene_tiling20	238 18b guides + 238 20b guides; targeting 20 genes	Cerulenin	0.98uM	yes	1
2	2015-03-12	GuidesL5RL7R_OLS	25	ATGAT	GGATT	gene_tiling18 & gene_tiling20	238 18b guides + 238 20b guides; targeting 20 genes	Cerulenin	1.95uM	no	1
2	2015-03-12	GuidesL5RL7R_OLS	26	CTTA	AACC	gene_tiling18 & gene_tiling20	238 18b guides + 238 20b guides; targeting 20 genes	Cerulenin	1.95uM	yes	1
2	2015-03-12	GuidesL5RL7R_OLS	13	GCCGT	CCAGGT	gene_tiling18 & gene_tiling20	238 18b guides + 238 20b guides; targeting 20 genes	Daunorubicin	31.25uM	no	1
2	2015-03-12	GuidesL5RL7R_OLS	14	GCCGT	GACT	gene_tiling18 & gene_tiling20	238 18b guides + 238 20b guides; targeting 20 genes	Daunorubicin	31.25uM	yes	1
2	2015-03-12	GuidesL5RL7R_OLS	5	ACTGCT	GGATT	gene_tiling18 & gene_tiling20	238 18b guides + 238 20b guides; targeting 20 genes	DMSO	0.01	no	1
2	2015-03-12	GuidesL5RL7R_OLS	6	CGTTGA	AACC	gene_tiling18 & gene_tiling20	238 18b guides + 238 20b guides; targeting 20 genes	DMSO	0.01	yes	1
2	2015-03-12	GuidesL5RL7R_OLS	11	GCCGT	AACC	gene_tiling18 & gene_tiling20	238 18b guides + 238 20b guides; targeting 20 genes	DMSO	0.01	no	2
2	2015-03-12	GuidesL5RL7R_OLS	12	GCCGT	AGGTC	gene_tiling18 & gene_tiling20	238 18b guides + 238 20b guides; targeting 20 genes	DMSO	0.01	yes	2
2	2015-03-12	GuidesL5RL7R_OLS	23	ATGAT	CCAGGT	gene_tiling18 & gene_tiling20	238 18b guides + 238 20b guides; targeting 20 genes	DMSO	0.01	no	3
2	2015-03-12	GuidesL5RL7R_OLS	24	ATGAT	GACT	gene_tiling18 & gene_tiling20	238 18b guides + 238 20b guides; targeting 20 genes	DMSO	0.01	yes	3
2	2015-03-12	GuidesL5RL7R_OLS	3	ACTGCT	CCAGGT	gene_tiling18 & gene_tiling20	238 18b guides + 238 20b guides; targeting 20 genes	NSC-180973	7uM	no	1
2	2015-03-12	GuidesL5RL7R_OLS	4	ACTGCT	GACT	gene_tiling18 & gene_tiling20	238 18b guides + 238 20b guides; targeting 20 genes	NSC-180973	7uM	yes	1
2	2015-03-12	GuidesL5RL7R_OLS	9	CGTTGA	GACT	gene_tiling18 & gene_tiling20	238 18b guides + 238 20b guides; targeting 20 genes	Rapamycin	4.375nM	no	1
2	2015-03-12	GuidesL5RL7R_OLS	10	CGTTGA	GGATT	gene_tiling18 & gene_tiling20	238 18b guides + 238 20b guides; targeting 20 genes	Rapamycin	4.375nM	yes	1
2	2015-03-12	GuidesL5RL7R_OLS	17	TCGT	AGGTC	gene_tiling18 & gene_tiling20	238 18b guides + 238 20b guides; targeting 20 genes	ST016598	7.8uM	no	1
2	2015-03-12	GuidesL5RL7R_OLS	18	TCGT	CCAGGT	gene_tiling18 & gene_tiling20	238 18b guides + 238 20b guides; targeting 20 genes	ST016598	7.8uM	yes	1
3	2014-12-09	OLS_Barcodes_degenerate_justin	40	ACTGCT	GGATT	gene_tiling18 & gene_tiling20	238 18b guides + 238 20b guides; targeting 20 genes	1181-0519	25uM	yes	1
3	2014-12-09	OLS_Barcodes_degenerate_justin	41	CGTTGA	AACC	gene_tiling18 & gene_tiling20	238 18b guides + 238 20b guides; targeting 20 genes	1181-0519	25uM	no	1
3	2014-12-09	OLS_Barcodes_degenerate_justin	58	ATGAT	CCAGGT	gene_tiling18 & gene_tiling20	238 18b guides + 238 20b guides; targeting 20 genes	1181-0519	25uM	yes	2
3	2014-12-09	OLS_Barcodes_degenerate_justin	59	ATGAT	GACT	gene_tiling18 & gene_tiling20	238 18b guides + 238 20b guides; targeting 20 genes	1181-0519	25uM	no	2
3	2014-12-09	OLS_Barcodes_degenerate_justin	46	GCCGT	AACC	gene_tiling18 & gene_tiling20	238 18b guides + 238 20b guides; targeting 20 genes	Rapamycin	10nM	yes	1
3	2014-12-09	OLS_Barcodes_degenerate_justin	47	GCCGT	AGGTC	gene_tiling18 & gene_tiling20	238 18b guides + 238 20b guides; targeting 20 genes	Rapamycin	10nM	no	1
3	2014-12-09	OLS_Barcodes_degenerate_justin	44	CGTTGA	GACT	gene_tiling18 & gene_tiling20	238 18b guides + 238 20b guides; targeting 20 genes	4130-1276	2uM	yes	1
3	2014-12-09	OLS_Barcodes_degenerate_justin	45	CGTTGA	GGATT	gene_tiling18 & gene_tiling20	238 18b guides + 238 20b guides; targeting 20 genes	4130-1276	2uM	no	1
3	2014-12-09	OLS_Barcodes_degenerate_justin	42	CGTTGA	AGGTC	gene_tiling18 & gene_tiling20	238 18b guides + 238 20b guides; targeting 20 genes	Cantharidin	10uM	yes	1
3	2014-12-09	OLS_Barcodes_degenerate_justin	43	CGTTGA	CCAGGT	gene_tiling18 & gene_tiling20	238 18b guides + 238 20b guides; targeting 20 genes	Cantharidin	10uM	no	1
3	2014-12-09	OLS_Barcodes_degenerate_justin	54	TCGT	GACT	gene_tiling18 & gene_tiling20	238 18b guides + 238 20b guides; targeting 20 genes	DMSO	0.01	yes	5
3	2014-12-09	OLS_Barcodes_degenerate_justin	55	TCGT	GGATT	gene_tiling18 & gene_tiling20	238 18b guides + 238 20b guides; targeting 20 genes	DMSO	0.01	no	5
3	2014-12-09	OLS_Barcodes_degenerate_justin	36	ACTGCT	AACC	gene_tiling18 & gene_tiling20	238 18b guides + 238 20b guides; targeting 20 genes	DMSO	0.01	yes	4
3	2014-12-09	OLS_Barcodes_degenerate_justin	37	ACTGCT	AGGTC	gene_tiling18 & gene_tiling20	238 18b guides + 238 20b guides; targeting 20 genes	DMSO	0.01	no	4
3	2014-12-09	OLS_Barcodes_degenerate_justin	50	GCCGT	GGATT	gene_tiling18 & gene_tiling20	238 18b guides + 238 20b guides; targeting 20 genes	Doxorubicin	12.5uM	yes	1
3	2014-12-09	OLS_Barcodes_degenerate_justin	51	TCGT	AACC	gene_tiling18 & gene_tiling20	238 18b guides + 238 20b guides; targeting 20 genes	Doxorubicin	12.5uM	no	1
3	2014-12-09	OLS_Barcodes_degenerate_justin	38	ACTGCT	CCAGGT	gene_tiling18 & gene_tiling20	238 18b guides + 238 20b guides; targeting 20 genes	Fluconazole	20uM	yes	2
3	2014-12-09	OLS_Barcodes_degenerate_justin	39	ACTGCT	GACT	gene_tiling18 & gene_tiling20	238 18b guides + 238 20b guides; targeting 20 genes	Fluconazole	20uM	no	2
3	2014-12-09	OLS_Barcodes_degenerate_justin	56	ATGAT	AACC	gene_tiling18 & gene_tiling20	238 18b guides + 238 20b guides; targeting 20 genes	Fluconazole	20uM	yes	3
3	2014-12-09	OLS_Barcodes_degenerate_justin	57	ATGAT	AGGTC	gene_tiling18 & gene_tiling20	238 18b guides + 238 20b guides; targeting 20 genes	Fluconazole	20uM	no	3
3	2014-12-09	OLS_Barcodes_degenerate_justin	40	ACTGCT	GGATT	mutant18 & mutant20	100 18bp guides + 100 20bp guides with degenerate sequences to 4 targets	1181-0519	25uM	yes	1
3	2014-12-09	OLS_Barcodes_degenerate_justin	41	CGTTGA	AACC	mutant18 & mutant20	100 18bp guides + 100 20bp guides with degenerate sequences to 4 targets	1181-0519	25uM	no	1
3	2014-12-09	OLS_Barcodes_degenerate_justin	58	ATGAT	CCAGGT	mutant18 & mutant20	100 18bp guides + 100 20bp guides with degenerate sequences to 4 targets	1181-0519	25uM	yes	2
3	2014-12-09	OLS_Barcodes_degenerate_justin	59	ATGAT	GACT	mutant18 & mutant20	100 18bp guides + 100 20bp guides with degenerate sequences to 4 targets	1181-0519	25uM	no	2
3	2014-12-09	OLS_Barcodes_degenerate_justin	44	CGTTGA	GACT	mutant18 & mutant20	100 18bp guides + 100 20bp guides with degenerate sequences to 4 targets	4130-1276	2uM	yes	1
3	2014-12-09	OLS_Barcodes_degenerate_justin	45	CGTTGA	GGATT	mutant18 & mutant20	100 18bp guides + 100 20bp guides with degenerate sequences to 4 targets	4130-1276	2uM	no	1
3	2014-12-09	OLS_Barcodes_degenerate_justin	42	CGTTGA	AGGTC	mutant18 & mutant20	100 18bp guides + 100 20bp guides with degenerate sequences to 4 targets	Cantharidin	10uM	yes	1
3	2014-12-09	OLS_Barcodes_degenerate_justin	43	CGTTGA	CCAGGT	mutant18 & mutant20	100 18bp guides + 100 20bp guides with degenerate sequences to 4 targets	Cantharidin	10uM	no	1
3	2014-12-09	OLS_Barcodes_degenerate_justin	36	ACTGCT	AACC	mutant18 & mutant20	100 18bp guides + 100 20bp guides with degenerate sequences to 4 targets	DMSO	0.01	yes	1
3	2014-12-09	OLS_Barcodes_degenerate_justin	37	ACTGCT	AGGTC	mutant18 & mutant20	100 18bp guides + 100 20bp guides with degenerate sequences to 4 targets	DMSO	0.01	no	1
3	2014-12-09	OLS_Barcodes_degenerate_justin	54	TCGT	GACT	mutant18 & mutant20	100 18bp guides + 100 20bp guides with degenerate sequences to 4 targets	DMSO	0.01	yes	2
3	2014-12-09	OLS_Barcodes_degenerate_justin	55	TCGT	GGATT	mutant18 & mutant20	100 18bp guides + 100 20bp guides with degenerate sequences to 4 targets	DMSO	0.01	no	2
3	2014-12-09	OLS_Barcodes_degenerate_justin	38	ACTGCT	CCAGGT	mutant18 & mutant20	100 18bp guides + 100 20bp guides with degenerate sequences to 4 targets	Fluconazole	20uM	yes	1
3	2014-12-09	OLS_Barcodes_degenerate_justin	39	ACTGCT	GACT	mutant18 & mutant20	100 18bp guides + 100 20bp guides with degenerate sequences to 4 targets	Fluconazole	20uM	no	1
3	2014-12-09	OLS_Barcodes_degenerate_justin	56	ATGAT	AACC	mutant18 & mutant20	100 18bp guides + 100 20bp guides with degenerate sequences to 4 targets	Fluconazole	20uM	yes	2
3	2014-12-09	OLS_Barcodes_degenerate_justin	57	ATGAT	AGGTC	mutant18 & mutant20	100 18bp guides + 100 20bp guides with degenerate sequences to 4 targets	Fluconazole	20uM	no	2
4	2015-05-04	2877-001H-screens	98	TAACG	TGCTAA	broad_tiling	383 20b guides targeting 5 genes	Doxorubicin	12.5uM	no	1
4	2015-05-04	2877-001H-screens	99	TAACG	TCGGAT	broad_tiling	383 20b guides targeting 5 genes	Doxorubicin	12.5uM	yes	1
