# Supplementary material for: Quantitative CRISPR interference screens in yeast identify chemical-genetic interactions and new rules for guide RNA design
Source: Genome Biol. 2016 Mar 8;17:45. doi: 10.1186/s13059-016-0900-9 (PMC4784398; doi:10.1186/s13059-016-0900-9)
Supplement: Additional file 6: — Counts and analysis for eight ‘no-drug’ replicates. (XLSX 211 kb) [file 13059_2016_900_MOESM6_ESM.xlsx]

## Sheet: READ_ME
Counts and analysis for 8 "no drug" replicates
#Pool	Name of gRNA pool
Guide	Name of gRNA
Combined_A_mean	Combined ATc effect mean
Combined_A_var	Variance of combined ATc effect mean
Combined_noATC_mean	Mean of combined no ATc fitness
Combined_noATC_var	Variance of combined no ATc fitness
Combined_plusATC_mean	Mean of combined plus ATc fitness
Combined_plusATC_var	Variance of combined plus ATc fitness
Rep-1_noATC_count	Replicate 1 no ATc count
Rep-1_noATC_f_mean	Replicate 1 no ATc mean fitness f
Rep-1_noATC_f_var	Replicate 1 no ATc variance of fitness f
Rep-1_plusATC_count	Replicate 1 plus ATc count
Rep-1_plusATC_f_mean	Replicate 1 plus ATc mean fitness f
Rep-1_plusATC_f_var	Replicate 1 plus ATc variance of fitness f
Rep-2_noATC_count	Replicate 2 no ATc count
Rep-2_noATC_f_mean	Replicate 2 no ATc mean fitness f
Rep-2_noATC_f_var	Replicate 2 no ATc variance of fitness f
Rep-2_plusATC_count	Replicate 2 plus ATc count
Rep-2_plusATC_f_mean	Replicate 2 plus ATc mean fitness f
Rep-2_plusATC_f_var	Replicate 2 plus ATc variance of fitness f
Rep-3_noATC_count	Replicate 3 no ATc count
Rep-3_noATC_f_mean	Replicate 3 no ATc mean fitness f
Rep-3_noATC_f_var	Replicate 3 no ATc variance of fitness f
Rep-3_plusATC_count	Replicate 3 plus ATc count
Rep-3_plusATC_f_mean	Replicate 3 plus ATc mean fitness f
Rep-3_plusATC_f_var	Replicate 3 plus ATc variance of fitness f
Rep-4_noATC_count	Replicate 4 no ATc count
Rep-4_noATC_f_mean	Replicate 4 no ATc mean fitness f
Rep-4_noATC_f_var	Replicate 4 no ATc variance of fitness f
Rep-4_plusATC_count	Replicate 4 plus ATc count
Rep-4_plusATC_f_mean	Replicate 4 plus ATc mean fitness f
Rep-4_plusATC_f_var	Replicate 4 plus ATc variance of fitness f
Rep-5_noATC_count	Replicate 5 no ATc count
Rep-5_noATC_f_mean	Replicate 5 no ATc mean fitness f
Rep-5_noATC_f_var	Replicate 5 no ATc variance of fitness f
Rep-5_plusATC_count	Replicate 5 plus ATc count
Rep-5_plusATC_f_mean	Replicate 5 plus ATc mean fitness f
Rep-5_plusATC_f_var	Replicate 5 plus ATc variance of fitness f
Rep-6_noATC_count	Replicate 6 no ATc count
Rep-6_noATC_f_mean	Replicate 6 no ATc mean fitness f
Rep-6_noATC_f_var	Replicate 6 no ATc variance of fitness f
Rep-6_plusATC_count	Replicate 6 plus ATc count
Rep-6_plusATC_f_mean	Replicate 6 plus ATc mean fitness f
Rep-6_plusATC_f_var	Replicate 6 plus ATc variance of fitness f
Rep-7_noATC_count	Replicate 7 no ATc count
Rep-7_noATC_f_mean	Replicate 7 no ATc mean fitness f
Rep-7_noATC_f_var	Replicate 7 no ATc variance of fitness f
Rep-7_plusATC_count	Replicate 7 plus ATc count
Rep-7_plusATC_f_mean	Replicate 7 plus ATc mean fitness f
Rep-7_plusATC_f_var	Replicate 7 plus ATc variance of fitness f
Rep-8_noATC_count	Replicate 8 no ATc count
Rep-8_noATC_f_mean	Replicate 8 no ATc mean fitness f
Rep-8_noATC_f_var	Replicate 8 no ATc variance of fitness f
Rep-8_plusATC_count	Replicate 8 plus ATc count
Rep-8_plusATC_f_mean	Replicate 8 plus ATc mean fitness f
Rep-8_plusATC_f_var	Replicate 8 plus ATc variance of fitness f

## Sheet: DMSO_replicate_data
#Pool	Guide	Combined_A_mean	Combined_A_var	Combined_noATC_mean	Combined_noATC_var	Combined_plusATC_mean	Combined_plusATC_var	Rep-1_noATC_count	Rep-1_noATC_f_mean	Rep-1_noATC_f_var	Rep-1_plusATC_count	Rep-1_plusATC_f_mean	Rep-1_plusATC_f_var	Rep-2_noATC_count	Rep-2_noATC_f_mean	Rep-2_noATC_f_var	Rep-2_plusATC_count	Rep-2_plusATC_f_mean	Rep-2_plusATC_f_var	Rep-3_noATC_count	Rep-3_noATC_f_mean	Rep-3_noATC_f_var	Rep-3_plusATC_count	Rep-3_plusATC_f_mean	Rep-3_plusATC_f_var	Rep-4_noATC_count	Rep-4_noATC_f_mean	Rep-4_noATC_f_var	Rep-4_plusATC_count	Rep-4_plusATC_f_mean	Rep-4_plusATC_f_var	Rep-5_noATC_count	Rep-5_noATC_f_mean	Rep-5_noATC_f_var	Rep-5_plusATC_count	Rep-5_plusATC_f_mean	Rep-5_plusATC_f_var	Rep-6_noATC_count	Rep-6_noATC_f_mean	Rep-6_noATC_f_var	Rep-6_plusATC_count	Rep-6_plusATC_f_mean	Rep-6_plusATC_f_var	Rep-7_noATC_count	Rep-7_noATC_f_mean	Rep-7_noATC_f_var	Rep-7_plusATC_count	Rep-7_plusATC_f_mean	Rep-7_plusATC_f_var
gene_tiling_18bp	CDC12-327990-18bp	0.408	0.1147	0.586	0.0005825	1.029	0.0005139	319	0.44	0.006239	659	1.275	0.003129	489	0.718	0.004127	832	1.111	0.002574	475	0.56	0.0041	400	0.615	0.005376	331	0.301	0.006178	467	1.075	0.004565	246	0.698	0.00887	213	0.744	0.01016	587	0.521	0.003436	607	0.954	0.003447	621	0.881	0.003448	344	0.909	0.005991
gene_tiling_18bp	CDC12-328011-18bp	-7.416	1.472	-0.888	0.001675	-7.47	0.5032	137	-0.776	0.01628	0	-9.09	9.68	144	-1.042	0.01371	0	-9.591	13.05	138	-1.219	0.01496	0	-9.031	10.07	160	-0.745	0.0133	0	-8.794	10.25	91	-0.732	0.02264	1	-6.409	2.048	256	-0.675	0.007962	0	-9.292	10.1	189	-0.833	0.01145	1	-6.935	2.011
gene_tiling_18bp	CDC12-328026-18bp	0.373	0.4738	-3.156	0.008416	-2.719	0.007039	28	-3.047	0.07013	32	-3.068	0.06902	53	-2.475	0.03862	76	-2.333	0.02699	31	-3.356	0.06365	39	-2.727	0.05283	27	-3.29	0.07861	23	-3.24	0.09249	15	-3.294	0.1306	8	-3.907	0.2633	47	-3.108	0.04548	46	-2.753	0.04052	27	-3.617	0.07661	24	-2.905	0.08685
gene_tiling_18bp	CDC12-328082-18bp	0.406	0.05348	0.513	0.0006336	0.901	0.0005713	366	0.638	0.005927	451	0.728	0.004979	377	0.344	0.00549	650	0.755	0.003304	522	0.696	0.003973	570	1.125	0.003673	333	0.31	0.006727	316	0.512	0.006989	188	0.311	0.01033	277	1.122	0.007279	547	0.419	0.003713	602	0.943	0.003454	498	0.563	0.004362	398	1.119	0.005364
gene_tiling_18bp	CDC12-328090-18bp	-5.987	2.796	-0.591	0.001379	-5.362	0.06864	131	-0.841	0.01526	5	-5.631	0.4145	268	-0.148	0.007555	8	-5.503	0.2558	243	-0.405	0.008914	5	-5.571	0.4033	158	-0.763	0.01311	9	-4.546	0.2184	110	-0.46	0.01996	1	-6.409	1.983	244	-0.744	0.008849	0	-9.292	11.19	169	-0.994	0.01289	1	-6.935	2
gene_tiling_18bp	CDC12-328106-18bp	nan	nan	nan	nan	nan	nan	nan	nan	nan	nan	nan	nan	nan	nan	nan	nan	nan	nan	nan	nan	nan	nan	nan	nan	nan	nan	nan	nan	nan	nan	nan	nan	nan	nan	nan	nan	nan	nan	nan	nan	nan	nan	nan	nan	nan	nan	nan	nan
gene_tiling_18bp	CDC12-328142-18bp	-7.619	1.262	-0.259	0.001068	-6.864	0.2596	212	-0.148	0.009683	1	-7.505	1.962	208	-0.513	0.009386	2	-7.269	1.073	298	-0.112	0.00641	1	-7.446	2.06	218	-0.3	0.00981	0	-8.794	9.959	135	-0.166	0.01505	0	-7.994	9.709	304	-0.427	0.007341	0	-9.292	11.03	302	-0.158	0.006989	3	-5.712	0.6571
gene_tiling_18bp	CDC12-328163-18bp	nan	nan	nan	nan	nan	nan	nan	nan	nan	nan	nan	nan	nan	nan	nan	nan	nan	nan	nan	nan	nan	nan	nan	nan	nan	nan	nan	nan	nan	nan	nan	nan	nan	nan	nan	nan	nan	nan	nan	nan	nan	nan	nan	nan	nan	nan	nan	nan
gene_tiling_18bp	CDC12-328177-18bp	-6.374	4.656	-0.696	0.001538	-4.142	0.04796	191	-0.298	0.01051	5	-5.631	0.3954	175	-0.761	0.01306	7	-5.684	0.2934	169	-0.928	0.01259	27	-3.249	0.07172	196	-0.453	0.01066	0	-8.794	10.84	112	-0.434	0.01895	0	-7.994	10.76	189	-1.112	0.01148	0	-9.292	10.31	165	-1.028	0.01434	1	-6.935	1.739
gene_tiling_18bp	CDC12-328183-18bp	-5.368	1.913	-1.836	0.003194	-6.266	0.1283	83	-1.496	0.02569	0	-9.09	11.23	53	-2.475	0.04057	2	-7.269	0.9641	74	-2.114	0.02597	1	-7.446	1.856	73	-1.872	0.0291	4	-5.624	0.5065	43	-1.805	0.04655	0	-7.994	9.67	117	-1.801	0.01649	4	-6.122	0.4914	105	-1.678	0.02147	0	-8.52	10.14
gene_tiling_18bp	CDC12-328234-18bp	0.211	0.1098	0.071	0.0008465	0.338	0.0008494	257	0.129	0.008209	349	0.359	0.006254	254	-0.225	0.00798	349	-0.141	0.006045	282	-0.191	0.007184	299	0.196	0.006828	301	0.165	0.007111	436	0.976	0.004469	211	0.477	0.009264	229	0.848	0.009493	453	0.147	0.004334	369	0.237	0.005792	364	0.111	0.005782	157	-0.22	0.01385
gene_tiling_18bp	CDC43-213843-18bp	-0.052	0.5541	-1.461	0.00254	-1.342	0.002703	90	-1.38	0.02437	126	-1.107	0.01656	90	-1.717	0.022	146	-1.396	0.01373	122	-1.397	0.0185	95	-1.453	0.021	118	-1.183	0.01723	31	-2.817	0.06988	67	-1.171	0.02838	36	-1.804	0.05204	128	-1.672	0.01744	122	-1.356	0.01621	142	-1.244	0.0141	122	-0.583	0.01669
gene_tiling_18bp	CDC43-213884-18bp	-4.25	0.7593	1.418	0.0003336	-2.343	0.005807	699	1.571	0.003005	51	-2.404	0.03769	846	1.509	0.002409	97	-1.983	0.02083	907	1.493	0.002317	73	-1.831	0.02849	641	1.254	0.003097	14	-3.936	0.1447	396	1.383	0.004755	7	-4.087	0.2943	1092	1.416	0.001987	24	-3.678	0.08832	823	1.287	0.002559	41	-2.145	0.04837
gene_tiling_18bp	CDC43-213889-18bp	0.418	0.1115	-0.083	0.0009618	0.321	0.0008003	202	-0.218	0.009888	339	0.317	0.005845	278	-0.095	0.007399	430	0.159	0.004607	343	0.091	0.006306	301	0.205	0.006596	208	-0.368	0.009937	361	0.704	0.005392	124	-0.288	0.01768	163	0.359	0.01259	411	0.007	0.00529	433	0.468	0.004859	316	-0.093	0.006703	183	0	0.01101
gene_tiling_18bp	CDC43-213897-18bp	0.622	0.05047	0.425	0.0006597	1.063	0.0004968	294	0.323	0.007055	510	0.906	0.004068	346	0.22	0.005874	589	0.613	0.003666	444	0.463	0.004397	619	1.244	0.003212	407	0.599	0.004792	644	1.538	0.003135	212	0.483	0.009875	252	0.986	0.007474	536	0.39	0.004158	671	1.099	0.003213	386	0.196	0.00513	364	0.99	0.005358
gene_tiling_18bp	CDC43-213940-18bp	0.024	0.08071	0.421	0.0006628	0.458	0.0007325	298	0.342	0.006878	390	0.519	0.004817	503	0.759	0.003821	536	0.477	0.00356	367	0.188	0.005573	421	0.689	0.005078	328	0.288	0.006432	276	0.317	0.007323	215	0.504	0.009259	150	0.239	0.01446	453	0.147	0.004859	428	0.451	0.004838	491	0.542	0.004034	232	0.341	0.00878
gene_tiling_18bp	CDC43-213943-18bp	0.342	0.1303	0.906	0.0004824	1.341	0.000412	400	0.766	0.005279	731	1.425	0.002891	505	0.765	0.00386	1119	1.538	0.001783	617	0.937	0.003251	440	0.752	0.004746	545	1.02	0.003915	620	1.483	0.003495	276	0.863	0.007208	256	1.009	0.008032	811	0.987	0.002797	915	1.546	0.002254	690	1.033	0.003211	340	0.892	0.006524
gene_tiling_18bp	CDC43-213964-18bp	0.466	0.05329	1.06	0.0004393	1.559	0.0003526	449	0.933	0.004804	863	1.664	0.002264	568	0.934	0.003572	931	1.273	0.002352	648	1.008	0.003455	623	1.254	0.003391	676	1.33	0.003113	828	1.9	0.002444	368	1.278	0.005646	368	1.531	0.005781	940	1.2	0.002252	969	1.629	0.002164	610	0.855	0.003408	409	1.158	0.005246
gene_tiling_18bp	CDC43-213972-18bp	0.372	0.0591	-0.281	0.001038	0.095	0.0009859	165	-0.509	0.01243	211	-0.366	0.01042	206	-0.527	0.00952	365	-0.077	0.00587	322	0	0.005904	359	0.459	0.005581	233	-0.204	0.008806	247	0.157	0.008541	100	-0.597	0.02077	135	0.088	0.0143	331	-0.305	0.005856	395	0.335	0.005177	292	-0.206	0.00674	192	0.069	0.01057
gene_tiling_18bp	CDC43-213975-18bp	0.372	0.1205	0.976	0.0004606	1.38	0.0003994	461	0.971	0.004514	705	1.372	0.003081	607	1.03	0.003531	986	1.356	0.002126	668	1.052	0.002918	648	1.31	0.003256	616	1.196	0.003392	450	1.021	0.004658	311	1.035	0.006636	278	1.127	0.007981	810	0.985	0.002596	809	1.369	0.002514	519	0.622	0.004027	517	1.496	0.003793
gene_tiling_18bp	CDC43-214016-18bp	0.006	0.6952	-1.923	0.003439	-1.654	0.00352	90	-1.38	0.02193	86	-1.655	0.02451	74	-1.998	0.02687	81	-2.242	0.0253	75	-2.095	0.0265	109	-1.256	0.01912	78	-1.777	0.02637	85	-1.376	0.02636	39	-1.944	0.05408	27	-2.213	0.07807	97	-2.07	0.02157	129	-1.275	0.015	61	-2.456	0.03643	47	-1.95	0.04079
gene_tiling_18bp	CDC43-214027-18bp	0.423	0.1879	-0.781	0.001546	-0.299	0.001297	138	-0.766	0.01428	161	-0.755	0.01258	151	-0.974	0.01231	363	-0.085	0.005685	158	-1.025	0.01389	228	-0.195	0.009511	125	-1.1	0.01737	168	-0.398	0.01175	120	-0.335	0.01764	95	-0.417	0.02089	225	-0.861	0.009594	189	-0.726	0.0113	239	-0.495	0.008425	133	-0.459	0.01688
gene_tiling_18bp	CDC43-214076-18bp	nan	nan	nan	nan	nan	nan	nan	nan	nan	nan	nan	nan	nan	nan	nan	nan	nan	nan	nan	nan	nan	nan	nan	nan	nan	nan	nan	nan	nan	nan	nan	nan	nan	nan	nan	nan	nan	nan	nan	nan	nan	nan	nan	nan	nan	nan	nan	nan
gene_tiling_18bp	CDC43-214094-18bp	0.329	0.1053	0.386	0.0006903	0.78	0.0006085	309	0.394	0.006755	557	1.033	0.003997	350	0.237	0.00607	775	1.008	0.002652	410	0.348	0.005076	407	0.64	0.005415	394	0.552	0.005591	385	0.796	0.005385	201	0.407	0.009798	145	0.191	0.01393	623	0.607	0.003305	476	0.604	0.0041	372	0.142	0.005892	277	0.597	0.00758
gene_tiling_18bp	CDC43-214100-18bp	nan	nan	nan	nan	nan	nan	nan	nan	nan	nan	nan	nan	nan	nan	nan	nan	nan	nan	nan	nan	nan	nan	nan	nan	nan	nan	nan	nan	nan	nan	nan	nan	nan	nan	nan	nan	nan	nan	nan	nan	nan	nan	nan	nan	nan	nan	nan	nan
gene_tiling_18bp	CDC43-214101-18bp	0.21	0.04477	-0.495	0.001264	-0.232	0.001228	137	-0.776	0.01488	217	-0.325	0.009331	219	-0.439	0.009236	425	0.142	0.004872	267	-0.27	0.008344	247	-0.079	0.008138	168	-0.675	0.01186	157	-0.495	0.01358	98	-0.626	0.02096	93	-0.447	0.02307	308	-0.409	0.006666	237	-0.4	0.009287	232	-0.538	0.008648	139	-0.396	0.01386
gene_tiling_18bp	CDC60-246781-18bp	0.637	0.3993	-3.202	0.008653	-2.458	0.00598	24	-3.265	0.08182	84	-1.689	0.0241	18	-4.007	0.1199	50	-2.932	0.04081	36	-3.143	0.05648	51	-2.344	0.04092	26	-3.344	0.08158	39	-2.49	0.05402	18	-3.038	0.1166	11	-3.471	0.1794	62	-2.712	0.03592	50	-2.634	0.04339	29	-3.516	0.07584	29	-2.637	0.07216
gene_tiling_18bp	CDC60-246868-18bp	-4.082	3.6	-2.244	0.004591	-4.685	0.0507	54	-2.111	0.04174	10	-4.698	0.2056	31	-3.239	0.06326	8	-5.503	0.2587	70	-2.194	0.02824	19	-3.745	0.1122	38	-2.805	0.0579	0	-8.794	11.13	55	-1.454	0.03967	0	-7.994	9.225	105	-1.957	0.01938	1	-7.707	2.054	28	-3.566	0.06948	1	-6.935	1.975
gene_tiling_18bp	CDC60-246931-18bp	-0.007	0.8485	-2.172	0.004152	-1.992	0.004402	51	-2.193	0.04373	44	-2.614	0.04773	74	-1.998	0.02887	74	-2.371	0.02909	69	-2.214	0.02955	60	-2.112	0.03441	40	-2.732	0.05354	58	-1.924	0.03554	51	-1.561	0.04027	12	-3.35	0.1799	104	-1.97	0.01981	70	-2.153	0.03035	52	-2.684	0.03778	45	-2.012	0.04511
gene_tiling_18bp	CDC60-246934-18bp	0.585	0.1256	-0.91	0.001706	-0.404	0.001325	120	-0.967	0.01715	177	-0.618	0.01244	134	-1.145	0.01515	261	-0.56	0.007071	159	-1.016	0.01308	173	-0.592	0.01154	157	-0.772	0.01273	186	-0.251	0.01099	59	-1.353	0.03675	98	-0.372	0.02041	235	-0.798	0.009128	257	-0.284	0.008213	236	-0.513	0.008946	137	-0.416	0.01478
gene_tiling_18bp	CDC60-246980-18bp	-1.313	0.3768	-2.14	0.004055	-3.224	0.0104	45	-2.372	0.04564	28	-3.257	0.07455	85	-1.799	0.02647	53	-2.849	0.0372	88	-1.866	0.02346	23	-3.476	0.09545	46	-2.532	0.0475	19	-3.509	0.1054	44	-1.772	0.04866	7	-4.087	0.2958	78	-2.383	0.02511	23	-3.738	0.09919	72	-2.219	0.02872	10	-4.127	0.214
gene_tiling_18bp	CDC60-247000-18bp	0.308	0.08966	0.431	0.0006587	0.763	0.0006143	275	0.226	0.007491	488	0.842	0.003913	408	0.457	0.004941	618	0.682	0.003497	382	0.246	0.005283	410	0.651	0.005076	336	0.323	0.006002	370	0.739	0.005701	225	0.569	0.009768	176	0.469	0.01224	682	0.737	0.003099	516	0.72	0.003936	418	0.31	0.004889	253	0.466	0.008961
gene_tiling_18bp	CDC60-247005-18bp	0.477	0.2241	0.596	0.0006079	0.992	0.0005246	247	0.072	0.0085	558	1.035	0.003851	488	0.715	0.004215	753	0.967	0.00273	375	0.22	0.005528	330	0.338	0.006439	437	0.702	0.004828	536	1.273	0.003902	185	0.287	0.01157	293	1.203	0.007347	833	1.025	0.002485	567	0.856	0.003289	513	0.605	0.004115	294	0.682	0.007248
gene_tiling_18bp	CDC60-247020-18bp	0.389	0.0636	1.237	0.0003777	1.616	0.0003376	579	1.299	0.003683	786	1.529	0.002471	697	1.229	0.002938	1129	1.551	0.001898	755	1.228	0.002807	886	1.761	0.002486	693	1.366	0.003185	584	1.397	0.003633	266	0.81	0.008107	388	1.607	0.005396	892	1.124	0.002181	981	1.647	0.00216	843	1.322	0.002432	506	1.465	0.004199
gene_tiling_18bp	CRG1-519285-18bp	0.048	0.1188	-0.314	0.001106	-0.214	0.001232	205	-0.197	0.009796	180	-0.594	0.01185	278	-0.095	0.007127	415	0.108	0.005192	225	-0.516	0.008957	261	0	0.008297	175	-0.616	0.01263	115	-0.942	0.01743	115	-0.396	0.01802	134	0.077	0.01587	352	-0.216	0.005873	270	-0.213	0.007794	276	-0.288	0.007401	162	-0.175	0.01273
gene_tiling_18bp	CRG1-519316-18bp	0.124	0.03481	-0.828	0.001555	-0.698	0.001696	114	-1.04	0.01743	183	-0.57	0.01195	171	-0.795	0.01173	229	-0.748	0.009228	192	-0.744	0.009852	170	-0.617	0.01227	141	-0.927	0.01451	120	-0.881	0.01634	99	-0.611	0.02129	75	-0.756	0.02698	194	-1.074	0.01143	183	-0.773	0.01183	198	-0.766	0.009696	110	-0.732	0.02012
gene_tiling_18bp	CRG1-519319-18bp	0.444	0.07012	0.081	0.000857	0.547	0.0006919	274	0.221	0.007721	397	0.545	0.005124	327	0.139	0.00636	620	0.687	0.003297	364	0.177	0.005424	384	0.556	0.005273	264	-0.024	0.007782	420	0.922	0.004953	143	-0.083	0.01397	173	0.444	0.01169	389	-0.072	0.005675	389	0.313	0.004918	323	-0.061	0.006564	239	0.384	0.008487
gene_tiling_18bp	CRG1-519325-18bp	0.544	0.1263	-0.064	0.0009562	0.471	0.000759	275	0.226	0.007408	363	0.416	0.005885	258	-0.203	0.00762	474	0.3	0.004376	384	0.254	0.006003	413	0.661	0.005101	169	-0.666	0.01232	355	0.679	0.005726	197	0.378	0.01025	208	0.71	0.009872	415	0.021	0.004935	495	0.66	0.004597	243	-0.471	0.008675	168	-0.123	0.01189
gene_tiling_18bp	CRG1-519350-18bp	0.265	0.1078	-0.912	0.001739	-0.7	0.001714	117	-1.003	0.01976	126	-1.107	0.01651	153	-0.955	0.01304	186	-1.048	0.01108	154	-1.062	0.01405	175	-0.575	0.01214	133	-1.011	0.01422	118	-0.905	0.01858	54	-1.48	0.04069	84	-0.593	0.02348	288	-0.505	0.00782	243	-0.364	0.008476	145	-1.214	0.01471	101	-0.854	0.02166
gene_tiling_18bp	CRG1-519365-18bp	-0.197	0.1207	-0.459	0.001233	-0.614	0.001587	210	-0.162	0.01089	166	-0.711	0.01151	195	-0.606	0.01042	227	-0.761	0.008824	205	-0.65	0.009775	211	-0.306	0.01001	201	-0.417	0.009948	175	-0.339	0.01195	146	-0.053	0.01443	90	-0.494	0.02249	261	-0.647	0.007521	166	-0.913	0.01229	266	-0.341	0.008308	152	-0.267	0.01441
gene_tiling_18bp	CRG1-519381-18bp	-0.002	0.3936	-0.532	0.001303	-0.374	0.001346	189	-0.313	0.01133	154	-0.819	0.01322	232	-0.356	0.008721	311	-0.307	0.006123	230	-0.485	0.009423	215	-0.279	0.009199	171	-0.649	0.01224	189	-0.228	0.01189	135	-0.166	0.01675	47	-1.424	0.04339	244	-0.744	0.008226	254	-0.301	0.008632	221	-0.608	0.009466	114	-0.68	0.01778
gene_tiling_18bp	CRG1-519408-18bp	0.176	0.4747	-1.769	0.003152	-1.485	0.00309	40	-2.54	0.05467	121	-1.165	0.01641	95	-1.639	0.02215	157	-1.291	0.01357	70	-2.194	0.0315	44	-2.555	0.04748	77	-1.795	0.02679	89	-1.31	0.02379	48	-1.648	0.04353	31	-2.017	0.06916	151	-1.435	0.01285	109	-1.517	0.02076	107	-1.651	0.02116	35	-2.37	0.05788
gene_tiling_18bp	CRG1-519425-18bp	0.421	0.1274	-0.916	0.001661	-0.429	0.001432	118	-0.991	0.01876	247	-0.139	0.008606	168	-0.82	0.0126	308	-0.321	0.006581	175	-0.878	0.01204	172	-0.6	0.012	147	-0.867	0.01371	217	-0.029	0.009553	80	-0.917	0.02506	89	-0.51	0.02426	166	-1.298	0.01234	195	-0.681	0.01105	205	-0.716	0.009224	108	-0.758	0.02042
gene_tiling_18bp	CRG1-519432-18bp	0.434	0.1613	-0.747	0.001515	-0.341	0.001334	145	-0.695	0.01427	229	-0.248	0.009868	234	-0.343	0.009121	304	-0.34	0.006354	146	-1.138	0.01567	239	-0.127	0.008953	134	-1	0.01425	127	-0.8	0.01653	71	-1.088	0.02908	112	-0.181	0.01846	231	-0.823	0.008635	240	-0.382	0.008983	220	-0.614	0.009179	179	-0.032	0.01188
gene_tiling_18bp	CRG1-519440-18bp	0.47	0.1014	0.413	0.0006773	0.912	0.0005669	343	0.545	0.005866	470	0.788	0.004658	388	0.385	0.005706	649	0.753	0.00371	427	0.407	0.004914	519	0.99	0.003931	297	0.145	0.006812	538	1.279	0.003897	221	0.543	0.009355	237	0.897	0.008888	544	0.411	0.004049	660	1.075	0.003194	434	0.364	0.005014	284	0.633	0.007343
gene_tiling_18bp	ERG11-121647-18bp	0.271	0.07229	0.219	0.000756	0.423	0.0008017	245	0.06	0.008393	374	0.459	0.006077	327	0.139	0.005715	428	0.153	0.004874	339	0.074	0.006049	301	0.205	0.007294	348	0.374	0.005822	311	0.489	0.006914	119	-0.347	0.018	170	0.419	0.01235	599	0.55	0.003506	493	0.655	0.004401	385	0.192	0.005389	223	0.284	0.009408
gene_tiling_18bp	ERG11-121653-18bp	0.156	0.2211	-0.08	0.000935	0.22	0.0009014	233	-0.012	0.00954	331	0.283	0.006494	297	0	0.006669	490	0.348	0.004315	317	-0.023	0.00648	241	-0.115	0.007834	237	-0.18	0.008196	266	0.264	0.007894	160	0.079	0.01295	71	-0.834	0.03043	399	-0.036	0.005123	449	0.52	0.004666	294	-0.197	0.006856	198	0.113	0.01035
gene_tiling_18bp	ERG11-121658-18bp	0.331	0.04079	0.841	0.0004914	1.2	0.0004393	417	0.826	0.004755	765	1.49	0.002507	509	0.776	0.003959	951	1.303	0.002227	691	1.1	0.003067	607	1.216	0.003392	459	0.772	0.004879	498	1.167	0.004055	266	0.81	0.007931	289	1.183	0.0074	667	0.705	0.00281	620	0.985	0.003309	537	0.671	0.003836	343	0.905	0.0057
gene_tiling_18bp	ERG11-121673-18bp	0.317	0.1037	2.014	0.0002181	2.404	0.000194	876	1.896	0.002406	1629	2.58	0.001261	1168	1.974	0.001756	1992	2.37	0.0009865	1211	1.909	0.001683	1022	1.967	0.001946	1297	2.27	0.001528	1553	2.807	0.00131	644	2.084	0.003396	560	2.136	0.003608	1653	2.014	0.001172	1731	2.466	0.001224	1426	2.08	0.001505	658	1.843	0.003165
gene_tiling_18bp	ERG11-121684-18bp	-0.425	0.3858	-0.59	0.001349	-0.846	0.001896	173	-0.441	0.01119	212	-0.359	0.009789	176	-0.753	0.01224	169	-1.185	0.01305	218	-0.562	0.008904	157	-0.731	0.01296	197	-0.446	0.01137	86	-1.36	0.02447	120	-0.335	0.01692	31	-2.017	0.06654	275	-0.572	0.008024	154	-1.021	0.01202	215	-0.647	0.009921	112	-0.706	0.01808
gene_tiling_18bp	ERG11-121719-18bp	0.334	0.04588	0.175	0.000791	0.513	0.0007379	298	0.342	0.006623	443	0.703	0.005025	434	0.546	0.004876	612	0.668	0.003541	369	0.196	0.005726	373	0.514	0.005737	268	-0.003	0.007591	339	0.613	0.006016	155	0.033	0.01314	196	0.624	0.01043	388	-0.076	0.005573	403	0.364	0.005318	379	0.169	0.005153	238	0.378	0.008815
gene_tiling_18bp	ERG11-121737-18bp	0.492	0.03662	-0.176	0.001014	0.33	0.000829	195	-0.269	0.01053	346	0.347	0.006055	288	-0.044	0.006966	481	0.321	0.004109	283	-0.186	0.006672	256	-0.028	0.008131	262	-0.035	0.008067	281	0.343	0.007433	98	-0.626	0.01979	130	0.034	0.01746	396	-0.047	0.00566	506	0.692	0.00419	297	-0.182	0.00729	242	0.402	0.008181
gene_tiling_18bp	ERG11-121791-18bp	0.483	0.04231	1.71	0.0002645	2.198	0.0002216	811	1.785	0.002382	1238	2.184	0.001681	981	1.722	0.002051	1580	2.036	0.001241	1100	1.771	0.001952	1418	2.439	0.001488	931	1.792	0.002139	1160	2.386	0.001684	451	1.571	0.004233	638	2.324	0.003128	1263	1.626	0.001692	1420	2.18	0.00153	1102	1.708	0.001766	649	1.824	0.002933
gene_tiling_18bp	ERG11-121864-18bp	0.27	0.2927	-0.08	0.0009924	0.141	0.0009889	202	-0.218	0.01091	247	-0.139	0.008927	329	0.147	0.006388	265	-0.538	0.007927	308	-0.064	0.006541	320	0.294	0.006431	182	-0.56	0.01212	201	-0.14	0.01124	66	-1.193	0.03131	96	-0.402	0.02157	439	0.102	0.00537	282	-0.15	0.007387	371	0.138	0.005589	283	0.628	0.007063
gene_tiling_18bp	ERG11-121872-18bp	-3.561	0.3069	0.718	0.0005424	-2.559	0.006488	392	0.737	0.005177	51	-2.404	0.03991	505	0.765	0.003909	89	-2.107	0.02313	503	0.643	0.004051	44	-2.555	0.0453	465	0.791	0.004599	24	-3.18	0.09008	225	0.569	0.00943	10	-3.602	0.2081	716	0.807	0.00293	34	-3.184	0.06515	534	0.663	0.003933	16	-3.475	0.1281
gene_tiling_18bp	ERG11-121878-18bp	-0.893	0.2325	0.188	0.0007727	-0.535	0.001523	244	0.054	0.00887	197	-0.464	0.01091	341	0.199	0.005854	301	-0.355	0.006805	437	0.44	0.004469	236	-0.145	0.008924	282	0.071	0.007665	76	-1.537	0.02634	175	0.207	0.01186	50	-1.336	0.04225	393	-0.057	0.005133	227	-0.463	0.009028	381	0.177	0.005489	123	-0.571	0.01622
gene_tiling_18bp	ERG11-121915-18bp	-0.563	0.1935	0.543	0.0006027	0.038	0.001048	310	0.399	0.006318	269	-0.016	0.008102	423	0.509	0.004919	306	-0.331	0.006859	428	0.41	0.004899	334	0.355	0.006245	440	0.712	0.004329	131	-0.755	0.0159	225	0.569	0.008964	117	-0.118	0.01756	483	0.24	0.004283	318	0.023	0.006864	522	0.631	0.004177	212	0.212	0.009927
gene_tiling_18bp	ERG11-121932-18bp	0.141	0.1401	-0.012	0.0009042	0.169	0.0009307	257	0.129	0.008326	315	0.211	0.006586	291	-0.029	0.007625	366	-0.073	0.005675	248	-0.376	0.00789	395	0.597	0.005082	245	-0.132	0.008972	215	-0.043	0.0101	130	-0.22	0.01618	105	-0.273	0.02131	395	-0.05	0.00541	389	0.313	0.005288	391	0.214	0.004981	188	0.039	0.01119
gene_tiling_18bp	ERG11-121967-18bp	0.216	0.03654	0.255	0.0007761	0.473	0.0007323	326	0.471	0.0062	472	0.794	0.004392	417	0.489	0.005441	498	0.371	0.004287	415	0.366	0.005578	342	0.389	0.005817	281	0.066	0.007704	294	0.408	0.00695	155	0.033	0.01293	163	0.359	0.0126	402	-0.025	0.00521	420	0.424	0.004833	350	0.055	0.005907	229	0.323	0.00886
gene_tiling_18bp	ERG11-121970-18bp	-0.249	0.2126	-0.09	0.0009649	-0.204	0.001206	205	-0.197	0.01084	272	0	0.007936	305	0.038	0.006967	384	-0.004	0.005771	275	-0.227	0.007692	237	-0.139	0.007975	237	-0.18	0.00903	96	-1.202	0.02217	147	-0.043	0.0146	70	-0.855	0.02752	456	0.157	0.004631	251	-0.318	0.008272	257	-0.39	0.007674	139	-0.396	0.01412
gene_tiling_18bp	ERG13-20495-18bp	-0.531	0.1782	-0.23	0.001047	-0.663	0.001663	220	-0.095	0.01047	145	-0.905	0.01532	260	-0.192	0.008117	197	-0.965	0.01006	306	-0.073	0.006314	140	-0.896	0.0147	211	-0.347	0.009576	105	-1.073	0.01841	119	-0.347	0.01732	49	-1.365	0.04391	333	-0.296	0.006487	252	-0.312	0.008705	279	-0.272	0.007485	149	-0.296	0.01489
gene_tiling_18bp	ERG13-20504-18bp	0.427	0.2155	-0.113	0.001022	0.393	0.0007941	225	-0.063	0.009662	332	0.287	0.006079	253	-0.231	0.008473	475	0.303	0.004513	300	-0.102	0.007611	322	0.302	0.006488	198	-0.438	0.01089	265	0.258	0.007992	215	0.504	0.01037	121	-0.069	0.01858	322	-0.345	0.006738	518	0.726	0.003834	303	-0.153	0.007415	225	0.297	0.01026
gene_tiling_18bp	ERG13-20509-18bp	0.432	0.5523	-0.909	0.001794	-0.399	0.001452	67	-1.803	0.03224	242	-0.168	0.008157	132	-1.167	0.01484	251	-0.616	0.008548	97	-1.726	0.02186	73	-1.831	0.0264	153	-0.809	0.01465	259	0.225	0.008664	81	-0.899	0.02467	57	-1.149	0.03825	315	-0.376	0.006642	267	-0.229	0.007178	205	-0.716	0.01059	77	-1.244	0.0272
gene_tiling_18bp	ERG13-20542-18bp	0.127	0.3515	-2.316	0.004781	-2.253	0.004999	56	-2.059	0.03749	57	-2.245	0.03281	31	-3.239	0.07054	81	-2.242	0.02709	86	-1.899	0.02409	79	-1.718	0.02562	83	-1.688	0.0239	33	-2.728	0.0648	27	-2.467	0.07581	23	-2.44	0.09382	62	-2.712	0.03401	58	-2.422	0.03417	46	-2.86	0.04517	28	-2.687	0.07891
gene_tiling_18bp	ERG13-20559-18bp	-1.784	0.2621	1.29	0.0003618	-0.343	0.001363	630	1.421	0.003381	274	0.011	0.007585	748	1.331	0.002864	316	-0.285	0.006379	825	1.356	0.002566	241	-0.115	0.00843	675	1.328	0.003079	93	-1.247	0.02236	455	1.583	0.0048	81	-0.646	0.02649	927	1.18	0.002132	149	-1.068	0.01309	758	1.168	0.002679	196	0.099	0.0115
gene_tiling_18bp	ERG13-20572-18bp	-0.285	0.3586	-1.475	0.002502	-1.688	0.003415	53	-2.138	0.03597	74	-1.871	0.02959	105	-1.496	0.01871	124	-1.631	0.01612	169	-0.928	0.01147	90	-1.531	0.02283	102	-1.392	0.0209	49	-2.165	0.04225	59	-1.353	0.03739	18	-2.785	0.1169	117	-1.801	0.01932	103	-1.599	0.02079	89	-1.915	0.02235	52	-1.805	0.04002
gene_tiling_18bp	ERG13-20577-18bp	-0.703	0.1145	1.009	0.0004397	0.416	0.0008035	507	1.108	0.003819	424	0.64	0.004836	641	1.109	0.003082	543	0.496	0.003737	627	0.96	0.00321	438	0.746	0.005068	485	0.852	0.004465	196	-0.176	0.01214	257	0.761	0.007969	96	-0.402	0.02268	865	1.08	0.002565	352	0.169	0.005786	714	1.082	0.003007	301	0.716	0.007012
gene_tiling_18bp	ERG13-20580-18bp	-2.024	0.0643	0.941	0.0004613	-1.129	0.002246	427	0.86	0.004976	130	-1.062	0.01534	552	0.893	0.004026	157	-1.291	0.01331	508	0.657	0.003942	121	-1.106	0.01638	589	1.132	0.003637	117	-0.918	0.01801	256	0.755	0.008337	60	-1.075	0.03413	869	1.086	0.002229	122	-1.356	0.01779	643	0.931	0.003133	104	-0.812	0.0214
gene_tiling_18bp	ERG13-20591-18bp	0.183	0.09766	0.481	0.0006342	0.734	0.0006114	294	0.323	0.006932	497	0.868	0.004048	401	0.433	0.005116	768	0.995	0.002631	409	0.345	0.004793	374	0.518	0.005722	382	0.508	0.005424	425	0.939	0.005064	249	0.715	0.008812	167	0.394	0.01202	632	0.627	0.00353	459	0.552	0.004098	449	0.413	0.004467	261	0.511	0.008016
gene_tiling_18bp	ERG13-20594-18bp	-0.488	0.02384	1.342	0.0003504	0.87	0.0005607	635	1.432	0.003208	588	1.111	0.003329	831	1.483	0.002574	750	0.961	0.002618	909	1.496	0.002336	449	0.782	0.004519	626	1.22	0.003364	410	0.887	0.005308	339	1.159	0.00556	229	0.848	0.008987	995	1.282	0.002171	532	0.764	0.00413	761	1.174	0.002666	287	0.648	0.007805
gene_tiling_18bp	ERG13-20603-18bp	-2.14	0.2335	2.467	0.0001592	0.475	0.0007947	1452	2.625	0.001347	502	0.883	0.004675	1682	2.5	0.001293	490	0.348	0.004208	1866	2.533	0.001214	523	1.001	0.003874	1575	2.55	0.001318	185	-0.259	0.01133	807	2.409	0.002637	150	0.239	0.01378	1976	2.271	0.0009794	289	-0.115	0.007068	1829	2.438	0.001076	323	0.818	0.007029
gene_tiling_18bp	ERG13-20604-18bp	-0.227	0.157	0.3	0.0007217	0.168	0.0009393	290	0.303	0.006899	348	0.355	0.006129	300	0.014	0.006546	412	0.098	0.004968	389	0.272	0.005065	388	0.571	0.005289	333	0.31	0.006106	199	-0.154	0.01034	245	0.692	0.007896	167	0.394	0.01301	487	0.252	0.004443	334	0.094	0.006248	415	0.3	0.005078	114	-0.68	0.0187
gene_tiling_18bp	ERG13-20611-18bp	0.302	0.06464	-0.557	0.001344	-0.2	0.001188	170	-0.466	0.01275	223	-0.286	0.009189	214	-0.472	0.009648	406	0.077	0.005055	259	-0.314	0.007949	188	-0.472	0.01111	206	-0.381	0.01029	237	0.098	0.008282	94	-0.686	0.02086	95	-0.417	0.02147	226	-0.854	0.009539	264	-0.245	0.007612	234	-0.525	0.009902	138	-0.406	0.01512
gene_tiling_18bp	ERG13-20614-18bp	nan	nan	nan	nan	nan	nan	nan	nan	nan	nan	nan	nan	nan	nan	nan	nan	nan	nan	nan	nan	nan	nan	nan	nan	nan	nan	nan	nan	nan	nan	nan	nan	nan	nan	nan	nan	nan	nan	nan	nan	nan	nan	nan	nan	nan	nan	nan	nan
gene_tiling_18bp	ERG13-20645-18bp	0.211	0.1901	-0.834	0.001598	-0.637	0.001629	172	-0.449	0.01142	173	-0.651	0.01231	213	-0.479	0.00993	251	-0.616	0.007524	213	-0.595	0.009087	178	-0.551	0.01249	83	-1.688	0.02527	92	-1.263	0.02307	86	-0.813	0.02309	62	-1.029	0.03497	198	-1.045	0.01049	225	-0.475	0.00981	136	-1.306	0.01495	150	-0.286	0.01427
gene_tiling_18bp	ERG13-20649-18bp	-0.015	0.2223	-2.212	0.004319	-2.24	0.005125	32	-2.857	0.06093	68	-1.992	0.02937	53	-2.475	0.03823	82	-2.224	0.02516	32	-3.311	0.06421	28	-3.198	0.07342	80	-1.741	0.02465	53	-2.053	0.03839	18	-3.038	0.1197	16	-2.95	0.1377	122	-1.741	0.01687	89	-1.808	0.02205	67	-2.322	0.02919	22	-3.028	0.09936
gene_tiling_18bp	ERG13-20668-18bp	0.411	0.03626	2.25	0.0001867	2.684	0.0001591	1056	2.166	0.002063	1849	2.763	0.0011	1333	2.164	0.001587	2438	2.661	0.0007967	1510	2.228	0.001393	1336	2.354	0.001479	1383	2.363	0.00143	1790	3.012	0.001177	643	2.082	0.003262	662	2.377	0.003043	2181	2.413	0.0009391	2259	2.85	0.0009387	1639	2.28	0.001316	1013	2.465	0.001955
gene_tiling_18bp	ERG13-20674-18bp	0.143	0.05499	0.783	0.0005127	0.961	0.0005304	407	0.791	0.005282	485	0.833	0.004276	569	0.937	0.003556	672	0.803	0.002998	636	0.981	0.003289	684	1.388	0.003009	388	0.53	0.005179	396	0.837	0.005326	331	1.125	0.006198	242	0.928	0.0084	591	0.531	0.003314	468	0.58	0.00474	545	0.693	0.003955	364	0.99	0.00558
gene_tiling_18bp	ERG13-20679-18bp	0.676	0.1501	-2.572	0.005402	-1.898	0.004129	33	-2.813	0.06589	46	-2.551	0.04477	38	-2.95	0.0515	92	-2.059	0.02388	41	-2.958	0.05025	49	-2.401	0.04448	55	-2.277	0.03794	88	-1.327	0.02414	21	-2.822	0.1031	39	-1.691	0.05612	82	-2.311	0.02657	80	-1.961	0.02679	64	-2.388	0.03288	39	-2.216	0.05203
gene_tiling_18bp	ERG13-20688-18bp	0.412	0.124	1.033	0.0004357	1.49	0.000367	473	1.008	0.004351	852	1.645	0.00223	553	0.896	0.003819	1323	1.78	0.001576	630	0.967	0.003523	568	1.12	0.003681	606	1.173	0.003407	647	1.544	0.003042	258	0.766	0.007802	272	1.096	0.007725	995	1.282	0.001918	881	1.492	0.002424	726	1.106	0.002806	360	0.974	0.005481
gene_tiling_18bp	ERG25-610362-18bp	-0.503	0.4123	0.751	0.0005372	0.386	0.0008146	339	0.528	0.006346	426	0.646	0.005051	457	0.621	0.00486	351	-0.133	0.005891	502	0.64	0.003953	443	0.762	0.00451	515	0.938	0.004139	148	-0.58	0.01379	276	0.863	0.007112	105	-0.273	0.01941	676	0.724	0.003166	432	0.464	0.004421	703	1.06	0.003036	222	0.278	0.01077
gene_tiling_18bp	ERG25-610399-18bp	nan	nan	nan	nan	nan	nan	nan	nan	nan	nan	nan	nan	nan	nan	nan	nan	nan	nan	nan	nan	nan	nan	nan	nan	nan	nan	nan	nan	nan	nan	nan	nan	nan	nan	nan	nan	nan	nan	nan	nan	nan	nan	nan	nan	nan	nan	nan	nan
gene_tiling_18bp	ERG25-610402-18bp	-0.224	0.3631	-1.569	0.002837	-1.747	0.003688	83	-1.496	0.02533	94	-1.528	0.02288	99	-1.58	0.02022	136	-1.498	0.01498	153	-1.071	0.01429	107	-1.282	0.02036	130	-1.044	0.01533	42	-2.385	0.05253	43	-1.805	0.05258	22	-2.502	0.09759	101	-2.012	0.02126	79	-1.979	0.02715	52	-2.684	0.03891	46	-1.98	0.04946
gene_tiling_18bp	ERG25-610438-18bp	-0.438	0.6947	-0.485	0.001425	-1.085	0.002357	129	-0.863	0.01623	80	-1.759	0.02606	93	-1.67	0.023	89	-2.107	0.02413	207	-0.636	0.01023	108	-1.269	0.01944	330	0.297	0.006142	103	-1.101	0.01888	219	0.53	0.009448	65	-0.961	0.03126	158	-1.369	0.01347	170	-0.879	0.01297	122	-1.462	0.01635	112	-0.706	0.01844
gene_tiling_18bp	ERG25-610464-18bp	-0.438	0.01851	-0.556	0.00135	-0.993	0.002028	155	-0.599	0.01342	113	-1.264	0.01988	206	-0.527	0.01024	194	-0.987	0.009813	242	-0.411	0.009663	143	-0.866	0.01374	176	-0.608	0.01238	100	-1.143	0.02037	52	-1.534	0.04102	36	-1.804	0.06026	254	-0.686	0.008163	156	-1.002	0.01317	244	-0.465	0.008105	93	-0.973	0.02221
gene_tiling_18bp	ERG25-610468-18bp	0.308	0.1579	-0.211	0.001041	0.096	0.0009958	165	-0.509	0.01154	334	0.296	0.006587	226	-0.393	0.009366	398	0.048	0.005261	303	-0.088	0.007063	247	-0.079	0.009134	261	-0.041	0.008212	156	-0.504	0.01245	119	-0.347	0.01715	131	0.045	0.01535	400	-0.032	0.005119	347	0.149	0.006236	228	-0.563	0.009352	193	0.077	0.01081
gene_tiling_18bp	ERG25-610522-18bp	0.246	0.1323	-1.891	0.003539	-1.714	0.003547	51	-2.193	0.04445	62	-2.124	0.03367	73	-2.017	0.02687	124	-1.631	0.01632	55	-2.539	0.03656	43	-2.588	0.05152	68	-1.973	0.03223	101	-1.129	0.02022	24	-2.633	0.08707	29	-2.112	0.0716	187	-1.127	0.01207	117	-1.416	0.01876	78	-2.104	0.02396	44	-2.044	0.04633
gene_tiling_18bp	ERG25-610529-18bp	0.409	0.07308	1.114	0.0004159	1.549	0.0003594	533	1.18	0.003805	730	1.423	0.00296	671	1.174	0.003154	944	1.293	0.002192	631	0.969	0.003232	930	1.831	0.002315	542	1.012	0.004022	607	1.453	0.003641	335	1.142	0.006402	296	1.218	0.006984	778	0.927	0.002919	953	1.605	0.002305	724	1.102	0.002697	555	1.598	0.00377
gene_tiling_18bp	ERG25-610558-18bp	-1.57	0.2874	-1.342	0.002286	-2.734	0.00736	84	-1.479	0.02501	19	-3.805	0.102	108	-1.455	0.01834	66	-2.535	0.03114	126	-1.35	0.01695	49	-2.401	0.04551	141	-0.927	0.01548	41	-2.419	0.04649	74	-1.029	0.03025	28	-2.161	0.0705	164	-1.316	0.01288	36	-3.102	0.05517	108	-1.637	0.01802	23	-2.965	0.0953
gene_tiling_18bp	ERG25-610571-18bp	0.373	0.1489	-0.814	0.001541	-0.457	0.001402	116	-1.015	0.01663	209	-0.379	0.009733	207	-0.52	0.009974	213	-0.852	0.009865	182	-0.821	0.01102	164	-0.669	0.01274	168	-0.675	0.01145	158	-0.486	0.01273	76	-0.991	0.02927	92	-0.463	0.02158	204	-1.002	0.01087	266	-0.234	0.007567	176	-0.935	0.01117	168	-0.123	0.01201
gene_tiling_18bp	ERG25-610589-18bp	nan	nan	nan	nan	nan	nan	nan	nan	nan	nan	nan	nan	nan	nan	nan	nan	nan	nan	nan	nan	nan	nan	nan	nan	nan	nan	nan	nan	nan	nan	nan	nan	nan	nan	nan	nan	nan	nan	nan	nan	nan	nan	nan	nan	nan	nan	nan	nan
gene_tiling_18bp	ERG25-610598-18bp	0.475	0.07473	0.974	0.0004575	1.487	0.0003672	428	0.864	0.004893	830	1.608	0.002261	590	0.989	0.003707	1126	1.547	0.001907	591	0.875	0.003658	538	1.042	0.003761	533	0.988	0.004006	759	1.775	0.002719	278	0.874	0.00714	318	1.321	0.006748	789	0.947	0.002597	968	1.627	0.00225	774	1.198	0.002714	428	1.224	0.004726
gene_tiling_18bp	ERO1-13135-18bp	0.367	0.009651	0.183	0.0008262	0.583	0.0006807	288	0.293	0.007284	403	0.566	0.005285	339	0.191	0.006621	630	0.71	0.003293	371	0.204	0.005781	384	0.556	0.005429	313	0.221	0.006835	326	0.557	0.006589	173	0.191	0.0131	203	0.675	0.009245	514	0.329	0.004276	527	0.751	0.003868	286	-0.236	0.00736	190	0.054	0.01075
gene_tiling_18bp	ERO1-13152-18bp	-0.405	0.05607	1.005	0.0004391	0.704	0.0006495	566	1.266	0.003823	586	1.106	0.003622	639	1.104	0.003211	719	0.9	0.002888	612	0.925	0.003305	453	0.794	0.004594	504	0.907	0.004008	253	0.192	0.007826	235	0.632	0.00852	130	0.034	0.01545	758	0.889	0.002735	464	0.567	0.004604	741	1.136	0.002648	251	0.455	0.008482
gene_tiling_18bp	ERO1-13158-18bp	0.385	0.02089	2.554	0.0001578	2.948	0.0001309	1444	2.617	0.001437	1993	2.871	0.0009741	1999	2.749	0.001003	3094	3.005	0.0006503	2062	2.677	0.001043	2241	3.1	0.000933	1619	2.59	0.001376	1906	3.102	0.001073	712	2.229	0.002975	837	2.716	0.002419	2207	2.43	0.001012	2560	3.03	0.0008377	1801	2.416	0.001256	1255	2.774	0.00162
gene_tiling_18bp	ERO1-13161-18bp	0.179	0.03136	1.443	0.0003257	1.642	0.000328	676	1.522	0.002935	883	1.697	0.002319	797	1.423	0.002374	1151	1.579	0.001874	850	1.399	0.002484	922	1.819	0.002232	803	1.579	0.002763	783	1.82	0.002535	405	1.416	0.005178	318	1.321	0.006518	1258	1.62	0.001616	1016	1.697	0.002059	725	1.104	0.002834	524	1.515	0.003945
gene_tiling_18bp	ERO1-13181-18bp	0.499	0.05479	-0.853	0.001648	-0.37	0.001308	155	-0.599	0.0133	242	-0.168	0.008559	197	-0.591	0.01102	288	-0.418	0.007296	190	-0.76	0.01061	207	-0.334	0.01005	107	-1.323	0.01963	176	-0.331	0.01063	58	-1.378	0.03598	75	-0.756	0.02598	241	-0.762	0.009022	257	-0.284	0.007771	130	-1.371	0.0153	96	-0.927	0.02109
gene_tiling_18bp	ERO1-13197-18bp	0.304	0.04616	0.659	0.0005537	1.003	0.0005064	359	0.61	0.00545	485	0.833	0.004184	541	0.864	0.00372	799	1.052	0.002585	530	0.718	0.003793	553	1.082	0.003624	399	0.571	0.004801	533	1.265	0.003835	251	0.726	0.008611	202	0.667	0.01013	621	0.602	0.003461	632	1.013	0.003031	498	0.563	0.00417	324	0.822	0.0065
gene_tiling_18bp	ERO1-13237-18bp	0.042	0.03126	-0.472	0.001247	-0.43	0.001379	187	-0.329	0.01083	247	-0.139	0.008099	205	-0.534	0.009859	276	-0.479	0.007305	282	-0.191	0.007536	180	-0.535	0.01251	153	-0.809	0.0139	127	-0.8	0.01548	133	-0.187	0.01524	125	-0.023	0.01735	247	-0.726	0.008323	185	-0.757	0.0108	243	-0.471	0.008948	151	-0.276	0.01352
gene_tiling_18bp	ERO1-13249-18bp	0.23	0.1363	0.449	0.0006379	0.696	0.0006474	397	0.755	0.005113	461	0.76	0.004893	355	0.257	0.005462	636	0.723	0.003371	444	0.463	0.004475	385	0.56	0.005082	406	0.596	0.004959	232	0.067	0.008866	145	-0.063	0.01469	176	0.469	0.01318	567	0.471	0.003465	513	0.712	0.004136	387	0.199	0.005302	307	0.745	0.006345
gene_tiling_18bp	ERO1-13254-18bp	0.196	0.1206	0.411	0.0006816	0.565	0.000707	275	0.226	0.007608	457	0.748	0.004507	508	0.773	0.004171	480	0.318	0.004654	501	0.637	0.004338	378	0.533	0.005484	404	0.589	0.004893	331	0.579	0.006855	185	0.287	0.01151	216	0.764	0.009424	413	0.014	0.004829	411	0.392	0.004893	355	0.075	0.006066	256	0.483	0.008216
gene_tiling_18bp	ERO1-13285-18bp	0.454	0.06358	0.714	0.0005351	1.172	0.00046	393	0.741	0.005132	610	1.164	0.003314	442	0.573	0.004429	986	1.356	0.002145	630	0.967	0.003355	631	1.272	0.0033	472	0.813	0.00443	574	1.372	0.003546	188	0.311	0.01078	270	1.085	0.007954	700	0.775	0.002895	567	0.856	0.003954	514	0.608	0.00403	323	0.818	0.006559
gene_tiling_18bp	ERO1-13316-18bp	-7.055	2.12	-0.527	0.00128	-6.262	0.1604	146	-0.685	0.01466	0	-9.09	9.916	232	-0.356	0.008667	3	-6.783	0.7003	201	-0.679	0.009692	1	-7.446	1.829	222	-0.274	0.009422	0	-8.794	10.3	132	-0.198	0.01476	0	-7.994	9.564	219	-0.9	0.00946	0	-9.292	8.279	231	-0.544	0.0092	4	-5.35	0.5444
gene_tiling_18bp	ERO1-13376-18bp	0.341	0.4361	-1.672	0.002914	-1.272	0.002613	49	-2.25	0.04463	156	-0.8	0.01266	68	-2.119	0.03179	182	-1.079	0.01117	96	-1.741	0.02117	88	-1.563	0.0239	92	-1.54	0.02187	93	-1.247	0.02194	38	-1.981	0.05349	46	-1.455	0.04463	147	-1.473	0.01458	122	-1.356	0.01794	136	-1.306	0.01479	57	-1.674	0.03731
gene_tiling_18bp	ERO1-13394-18bp	0.32	0.03385	1.053	0.0004227	1.378	0.0003891	494	1.07	0.004451	658	1.273	0.003155	676	1.185	0.002773	993	1.366	0.00212	713	1.146	0.002941	742	1.506	0.002795	554	1.044	0.003388	562	1.341	0.003455	352	1.214	0.005767	325	1.352	0.006408	677	0.726	0.003083	799	1.351	0.002572	670	0.99	0.003128	539	1.556	0.004071
gene_tiling_18bp	ERO1-13398-18bp	0.163	0.03521	0.959	0.0004606	1.135	0.0004739	427	0.86	0.004891	561	1.043	0.003869	521	0.81	0.003777	885	1.2	0.002438	601	0.899	0.003645	633	1.277	0.003155	586	1.125	0.003516	439	0.985	0.00503	378	1.316	0.005576	341	1.421	0.006146	812	0.989	0.002553	613	0.969	0.003506	635	0.913	0.003471	373	1.025	0.005498
gene_tiling_18bp	ERO1-13422-18bp	0.377	1.198	-1.667	0.002901	-1.218	0.00261	64	-1.868	0.03193	101	-1.425	0.02053	96	-1.624	0.02172	165	-1.22	0.01378	93	-1.786	0.02183	102	-1.351	0.02031	111	-1.271	0.01977	25	-3.122	0.09155	18	-3.038	0.1042	61	-1.052	0.03272	110	-1.89	0.01869	149	-1.068	0.01434	129	-1.382	0.01626	62	-1.554	0.03524
gene_tiling_18bp	FAS1-100499-18bp	0.631	0.04378	-0.016	0.000893	0.619	0.000658	248	0.078	0.007864	365	0.424	0.005654	322	0.116	0.006484	613	0.67	0.003386	341	0.083	0.005762	411	0.654	0.00517	291	0.116	0.007016	347	0.647	0.006117	159	0.069	0.01361	219	0.784	0.008722	308	-0.409	0.006389	478	0.61	0.004026	348	0.046	0.006321	268	0.549	0.007962
gene_tiling_18bp	FAS1-100587-18bp	0.486	0.03512	0.537	0.0006002	1.052	0.0004962	363	0.626	0.005967	588	1.111	0.003586	495	0.736	0.004229	806	1.065	0.00247	531	0.721	0.003783	601	1.202	0.003534	367	0.45	0.005083	499	1.17	0.004526	228	0.588	0.009822	276	1.117	0.007303	510	0.318	0.004012	663	1.082	0.003136	451	0.42	0.004315	284	0.633	0.00759
gene_tiling_18bp	FAS1-100590-18bp	0.224	0.1894	-0.302	0.001118	-0.091	0.001076	216	-0.121	0.009651	255	-0.093	0.007884	178	-0.737	0.01183	289	-0.413	0.006993	328	0.027	0.006447	253	-0.045	0.007372	191	-0.49	0.0106	250	0.174	0.007871	145	-0.063	0.01427	144	0.181	0.01373	251	-0.703	0.007976	300	-0.061	0.00656	257	-0.39	0.008111	208	0.184	0.01014
gene_tiling_18bp	FAS1-100611-18bp	0.32	0.1853	-0.702	0.001469	-0.49	0.001451	113	-1.053	0.01787	194	-0.486	0.01063	156	-0.927	0.01482	216	-0.832	0.009754	158	-1.025	0.01305	211	-0.306	0.009546	173	-0.633	0.0117	143	-0.629	0.015	71	-1.088	0.02894	128	0.011	0.01501	318	-0.363	0.00618	226	-0.469	0.008993	210	-0.681	0.009899	133	-0.459	0.01719
gene_tiling_18bp	FAS1-100615-18bp	-0.563	0.365	-0.392	0.001198	-0.875	0.001939	137	-0.776	0.01536	135	-1.008	0.01507	231	-0.362	0.009086	222	-0.793	0.009617	239	-0.429	0.009056	150	-0.797	0.01468	170	-0.658	0.01175	104	-1.087	0.01907	187	0.303	0.01139	38	-1.728	0.05495	288	-0.505	0.007419	189	-0.726	0.01161	286	-0.236	0.007285	106	-0.785	0.02179
gene_tiling_18bp	FAS1-100640-18bp	-0.159	0.03144	0.578	0.0005909	0.393	0.0007958	258	0.134	0.007747	334	0.296	0.006398	435	0.55	0.005172	495	0.362	0.004165	540	0.745	0.003546	371	0.507	0.005388	399	0.571	0.004852	335	0.596	0.005942	245	0.692	0.008354	178	0.485	0.01251	607	0.569	0.003552	369	0.237	0.006269	458	0.442	0.004662	228	0.316	0.009749
gene_tiling_18bp	FAS1-100645-18bp	-0.077	0.3297	-1.165	0.00205	-1.202	0.002533	100	-1.228	0.0204	157	-0.791	0.01323	99	-1.58	0.0209	125	-1.619	0.01777	187	-0.782	0.01125	74	-1.811	0.02815	128	-1.066	0.01639	146	-0.599	0.01379	59	-1.353	0.03611	66	-0.939	0.03068	175	-1.222	0.01179	88	-1.825	0.02383	135	-1.317	0.01536	88	-1.052	0.025
gene_tiling_18bp	FAS1-100674-18bp	0.19	0.1677	0.643	0.0005686	0.94	0.0005542	411	0.805	0.00481	488	0.842	0.004386	451	0.602	0.00454	718	0.898	0.002869	532	0.723	0.004459	556	1.09	0.003824	450	0.744	0.004852	330	0.574	0.007205	273	0.847	0.0076	159	0.323	0.01221	554	0.437	0.003606	606	0.952	0.00372	531	0.655	0.003795	334	0.866	0.006298
gene_tiling_18bp	FAS1-100684-18bp	0.107	0.2757	-0.218	0.001069	-0.163	0.001099	198	-0.247	0.0113	251	-0.116	0.007306	266	-0.159	0.007781	273	-0.495	0.006711	322	0	0.006523	250	-0.062	0.007762	205	-0.388	0.01066	261	0.236	0.007919	103	-0.554	0.02113	187	0.556	0.01088	272	-0.588	0.007919	211	-0.568	0.00909	323	-0.061	0.006096	159	-0.202	0.01273
gene_tiling_18bp	FAS1-100692-18bp	-2.038	0.645	-2.074	0.003867	-3.884	0.01852	45	-2.372	0.048	6	-5.39	0.341	87	-1.766	0.02401	22	-4.099	0.095	60	-2.414	0.0345	11	-4.507	0.1866	43	-2.629	0.05063	15	-3.84	0.1555	39	-1.944	0.05319	23	-2.44	0.07889	73	-2.478	0.0297	11	-4.769	0.1866	104	-1.691	0.01871	11	-3.996	0.1781
gene_tiling_18bp	FAS1-100711-18bp	0.434	0.04936	1.031	0.0004307	1.47	0.0003823	519	1.141	0.004068	858	1.656	0.002277	605	1.025	0.003418	997	1.372	0.002287	724	1.168	0.002738	628	1.265	0.003211	441	0.715	0.004805	647	1.544	0.003356	324	1.094	0.006014	314	1.303	0.007085	831	1.022	0.00246	886	1.5	0.002445	703	1.06	0.003021	532	1.537	0.004035
gene_tiling_18bp	GLN4-649159-18bp	nan	nan	nan	nan	nan	nan	nan	nan	nan	nan	nan	nan	nan	nan	nan	nan	nan	nan	nan	nan	nan	nan	nan	nan	nan	nan	nan	nan	nan	nan	nan	nan	nan	nan	nan	nan	nan	nan	nan	nan	nan	nan	nan	nan	nan	nan	nan	nan
gene_tiling_18bp	GLN4-649172-18bp	0.44	0.1788	-0.532	0.001255	-0.019	0.001043	204	-0.204	0.009638	294	0.112	0.006719	192	-0.628	0.009657	361	-0.093	0.006045	203	-0.664	0.01007	271	0.054	0.00749	158	-0.763	0.0128	225	0.023	0.008855	108	-0.486	0.01969	80	-0.663	0.02922	233	-0.81	0.008377	361	0.206	0.005955	289	-0.221	0.007157	144	-0.345	0.01347
gene_tiling_18bp	GLN4-649209-18bp	-0.714	0.3517	-1.426	0.002446	-2.009	0.004268	87	-1.428	0.02356	69	-1.971	0.03092	127	-1.222	0.01648	80	-2.26	0.02659	101	-1.668	0.01998	94	-1.468	0.02225	105	-1.35	0.02049	42	-2.385	0.04929	78	-0.953	0.02802	19	-2.709	0.1067	122	-1.741	0.01773	78	-1.998	0.02742	127	-1.404	0.01628	38	-2.253	0.05111
gene_tiling_18bp	GLN4-649222-18bp	-8.241	0.8983	0.213	0.0007627	-7.145	0.2931	225	-0.063	0.008882	0	-9.09	9.947	421	0.503	0.004989	3	-6.783	0.7303	326	0.018	0.00649	1	-7.446	1.99	269	0.003	0.00758	0	-8.794	9.93	151	-0.005	0.01301	0	-7.994	9.579	516	0.335	0.003752	0	-9.292	10.44	398	0.24	0.005465	0	-8.52	10.09
gene_tiling_18bp	GLN4-649241-18bp	-0.394	0.09502	1.673	0.0002825	1.294	0.0004243	741	1.655	0.00275	740	1.442	0.002821	988	1.732	0.002067	854	1.148	0.00236	1105	1.777	0.001819	780	1.578	0.002901	886	1.721	0.002589	389	0.811	0.005195	454	1.58	0.004627	296	1.218	0.00716	1330	1.7	0.001597	668	1.093	0.003131	984	1.545	0.002242	574	1.647	0.003428
gene_tiling_18bp	GLN4-649277-18bp	0.016	0.08238	0.267	0.0007455	0.238	0.0008613	255	0.118	0.008146	289	0.087	0.007345	331	0.156	0.006628	359	-0.101	0.005725	407	0.338	0.005447	361	0.467	0.006048	422	0.651	0.004881	269	0.28	0.007675	165	0.123	0.01264	203	0.675	0.009719	440	0.105	0.004716	367	0.229	0.00541	432	0.358	0.004509	212	0.212	0.008952
gene_tiling_18bp	GLN4-649342-18bp	0.487	0.02968	1.086	0.0004124	1.592	0.0003401	561	1.254	0.003493	823	1.596	0.002545	612	1.042	0.003538	1177	1.611	0.001692	732	1.184	0.002785	782	1.581	0.00257	535	0.993	0.003846	778	1.81	0.002938	353	1.218	0.005812	357	1.487	0.006109	796	0.96	0.002494	918	1.551	0.00212	683	1.018	0.002923	522	1.51	0.004153
gene_tiling_18bp	GLN4-649346-18bp	0.41	0.01077	2.586	0.0001457	2.989	0.0001334	1278	2.441	0.001625	1941	2.833	0.001153	1844	2.632	0.001103	3213	3.059	0.0006763	2077	2.687	0.0009768	2062	2.98	0.0009283	1570	2.546	0.001262	1880	3.083	0.001184	851	2.486	0.002374	972	2.931	0.002341	2327	2.507	0.0009015	2458	2.971	0.0008544	2220	2.718	0.0008581	1414	2.946	0.001545
gene_tiling_18bp	KEI1-1212669-18bp	0.355	0.09385	-0.699	0.00149	-0.375	0.001344	157	-0.58	0.01278	202	-0.428	0.01042	218	-0.445	0.01007	263	-0.549	0.007571	220	-0.549	0.01047	235	-0.151	0.008506	184	-0.544	0.0111	160	-0.468	0.0128	98	-0.626	0.02257	142	0.161	0.01521	227	-0.848	0.009088	247	-0.341	0.008611	195	-0.788	0.01051	133	-0.459	0.01565
gene_tiling_18bp	KEI1-1212675-18bp	0.212	0.04344	0.564	0.0005978	0.76	0.0006066	348	0.565	0.006091	454	0.738	0.004588	363	0.289	0.005559	557	0.532	0.003682	534	0.729	0.003994	462	0.823	0.004531	451	0.747	0.004306	365	0.719	0.004951	250	0.721	0.007847	265	1.058	0.00794	574	0.488	0.003952	598	0.933	0.003496	419	0.314	0.004788	322	0.814	0.006757
gene_tiling_18bp	KEI1-1212678-18bp	0.137	0.1742	-0.396	0.00119	-0.312	0.001285	193	-0.283	0.009802	260	-0.065	0.007925	167	-0.829	0.01272	326	-0.24	0.00675	264	-0.286	0.007786	217	-0.266	0.009159	249	-0.109	0.008602	181	-0.29	0.01208	79	-0.935	0.02629	123	-0.046	0.01772	315	-0.376	0.006696	214	-0.547	0.009084	248	-0.442	0.008759	142	-0.365	0.01458
gene_tiling_18bp	KEI1-1212696-18bp	-1.231	0.08499	1.071	0.0004219	-0.149	0.001193	480	1.029	0.004434	239	-0.186	0.008909	639	1.104	0.003379	229	-0.748	0.009364	675	1.067	0.003121	222	-0.233	0.009662	653	1.281	0.003245	260	0.231	0.008041	381	1.328	0.005348	165	0.376	0.01329	744	0.862	0.002775	285	-0.135	0.006841	706	1.066	0.002679	147	-0.315	0.01383
gene_tiling_18bp	KEI1-1212706-18bp	0.274	0.03692	1.956	0.0002288	2.223	0.0002276	1011	2.103	0.002026	1191	2.128	0.001825	1093	1.878	0.001939	1765	2.195	0.001275	1392	2.11	0.001534	1246	2.253	0.001716	1016	1.918	0.002042	1028	2.212	0.002126	692	2.188	0.002964	924	2.858	0.002345	1599	1.966	0.001281	1355	2.112	0.001432	1127	1.74	0.001806	773	2.076	0.002854
gene_tiling_18bp	KEI1-1212748-18bp	0.484	0.02379	-0.309	0.001111	0.177	0.0009219	206	-0.19	0.00972	348	0.355	0.006018	228	-0.381	0.009295	404	0.069	0.005182	296	-0.121	0.007485	334	0.355	0.006269	199	-0.431	0.01036	226	0.029	0.008704	136	-0.155	0.01531	199	0.646	0.01042	272	-0.588	0.008117	279	-0.166	0.007578	284	-0.246	0.006976	183	0	0.01169
gene_tiling_18bp	KEI1-1212809-18bp	0.109	0.03696	2.267	0.0001848	2.386	0.0001925	1028	2.127	0.002007	1569	2.526	0.001292	1419	2.254	0.001444	2084	2.435	0.0009302	1377	2.095	0.001496	1070	2.033	0.00206	1330	2.306	0.001501	1180	2.411	0.001626	741	2.286	0.002899	725	2.509	0.002789	2152	2.394	0.0009357	1678	2.421	0.001174	1720	2.35	0.001253	802	2.129	0.002545
gene_tiling_18bp	KEI1-1212813-18bp	0.46	0.3025	-1.566	0.002637	-1.123	0.002317	56	-2.059	0.0373	139	-0.966	0.01516	83	-1.833	0.02249	189	-1.025	0.01146	116	-1.469	0.01661	68	-1.933	0.03335	82	-1.705	0.02549	89	-1.31	0.02275	50	-1.59	0.03999	49	-1.365	0.04235	97	-2.07	0.02013	159	-0.975	0.01334	176	-0.935	0.0114	92	-0.988	0.02212
gene_tiling_18bp	KEI1-1212817-18bp	-0.074	0.08656	1.628	0.0002863	1.581	0.0003335	681	1.533	0.003088	783	1.524	0.002606	845	1.507	0.002637	1259	1.708	0.001527	908	1.494	0.002426	870	1.735	0.002397	874	1.701	0.002319	504	1.184	0.003993	422	1.475	0.004593	351	1.463	0.005484	1216	1.571	0.001635	1049	1.743	0.001931	1123	1.735	0.001852	529	1.529	0.003887
gene_tiling_18bp	KEI1-1212823-18bp	0.372	0.02474	0.838	0.0004885	1.192	0.0004577	457	0.958	0.004129	666	1.29	0.003132	511	0.782	0.004275	855	1.15	0.002456	588	0.868	0.003222	614	1.233	0.003421	438	0.705	0.004672	524	1.241	0.00404	268	0.821	0.008144	346	1.442	0.005852	743	0.86	0.002842	640	1.031	0.003378	647	0.94	0.003309	396	1.112	0.005366
gene_tiling_18bp	KEI1-1212833-18bp	0.304	0.1032	0.088	0.0008388	0.413	0.0007523	250	0.089	0.008929	334	0.296	0.006106	356	0.261	0.005828	479	0.315	0.004027	288	-0.161	0.006846	456	0.804	0.004315	318	0.244	0.006389	250	0.174	0.00762	152	0.005	0.01317	146	0.2	0.01378	407	-0.007	0.005345	392	0.324	0.00518	349	0.05	0.005813	275	0.586	0.007489
gene_tiling_18bp	KEI1-1212840-18bp	0.365	0.02472	-0.094	0.0009345	0.286	0.0008502	241	0.036	0.008642	383	0.493	0.005945	274	-0.116	0.007175	429	0.156	0.004757	299	-0.107	0.007371	355	0.443	0.006282	245	-0.132	0.008871	206	-0.104	0.009094	106	-0.513	0.01864	115	-0.143	0.01796	370	-0.144	0.005234	379	0.276	0.005457	324	-0.057	0.00604	231	0.335	0.008891
gene_tiling_18bp	KEI1-1212867-18bp	-0.08	0.06505	0.68	0.0005624	0.593	0.0006828	331	0.493	0.006396	383	0.493	0.005375	543	0.869	0.003671	562	0.545	0.003918	488	0.599	0.004613	473	0.857	0.004341	458	0.769	0.004688	314	0.503	0.006363	250	0.721	0.007748	222	0.803	0.009084	525	0.36	0.004003	475	0.601	0.00422	583	0.79	0.003788	257	0.489	0.008506
gene_tiling_18bp	KEI1-1212872-18bp	0.424	0.02536	0.916	0.0004673	1.358	0.0003952	406	0.788	0.005166	724	1.411	0.002846	516	0.796	0.003906	1044	1.438	0.002016	595	0.885	0.003254	615	1.235	0.003238	578	1.105	0.003729	592	1.416	0.003531	307	1.017	0.007033	349	1.455	0.00583	746	0.866	0.002733	795	1.343	0.002544	626	0.892	0.003241	381	1.056	0.005263
gene_tiling_18bp	KEI1-1212889-18bp	0.383	0.5568	-1.527	0.002703	-1.172	0.002422	50	-2.221	0.03763	171	-0.668	0.01256	93	-1.67	0.02348	206	-0.901	0.009905	63	-2.344	0.03322	54	-2.262	0.03672	115	-1.22	0.01831	94	-1.232	0.02344	36	-2.058	0.05823	42	-1.585	0.05109	188	-1.119	0.01055	99	-1.656	0.0198	152	-1.146	0.01454	61	-1.577	0.03294
gene_tiling_18bp	NEO1-261001-18bp	-0.657	0.289	0.229	0.0007695	-0.46	0.001404	258	0.134	0.008291	188	-0.532	0.01024	382	0.363	0.005204	272	-0.5	0.006962	295	-0.126	0.007088	123	-1.082	0.01651	359	0.418	0.005759	231	0.061	0.008464	135	-0.166	0.01605	158	0.314	0.01446	506	0.307	0.004221	158	-0.984	0.01241	463	0.458	0.00438	127	-0.525	0.01589
gene_tiling_18bp	NEO1-261021-18bp	-0.25	0.3921	-0.627	0.00145	-0.948	0.002085	152	-0.627	0.01405	115	-1.238	0.01766	89	-1.733	0.02437	203	-0.922	0.01072	189	-0.767	0.01097	103	-1.337	0.02109	171	-0.649	0.01274	169	-0.389	0.01268	103	-0.554	0.02023	103	-0.301	0.02077	340	-0.266	0.006218	150	-1.059	0.01317	252	-0.419	0.008011	68	-1.422	0.03147
gene_tiling_18bp	NEO1-261049-18bp	0.505	0.1091	-0.369	0.00115	0.086	0.0009564	182	-0.368	0.01089	265	-0.038	0.007544	243	-0.289	0.008312	405	0.073	0.004982	248	-0.376	0.008586	286	0.132	0.007066	178	-0.592	0.01217	258	0.22	0.008568	95	-0.67	0.02201	181	0.51	0.01125	278	-0.556	0.007161	272	-0.202	0.007338	291	-0.211	0.007255	180	-0.024	0.01222
gene_tiling_18bp	NEO1-261054-18bp	-6.571	5.316	0.52	0.0006202	-4.058	0.0312	278	0.242	0.007333	26	-3.362	0.07896	461	0.633	0.004225	18	-4.381	0.1199	534	0.729	0.003896	7	-5.124	0.2664	363	0.434	0.005613	1	-7.209	1.796	214	0.497	0.00943	1	-6.409	1.953	571	0.481	0.003801	0	-9.292	11.82	477	0.501	0.00439	13	-3.765	0.1654
gene_tiling_18bp	NEO1-261055-18bp	-4.22	3.945	-1.359	0.002343	-4.47	0.03829	98	-1.257	0.02112	12	-4.446	0.1638	96	-1.624	0.02298	2	-7.269	1.1	123	-1.385	0.01749	5	-5.571	0.437	110	-1.284	0.01867	12	-4.15	0.1861	48	-1.648	0.04208	13	-3.239	0.1607	138	-1.564	0.01442	9	-5.044	0.2392	120	-1.486	0.01829	2	-6.198	1.046
gene_tiling_18bp	NEO1-261060-18bp	-0.976	0.6932	0.3	0.0007032	-0.334	0.001569	237	0.012	0.009383	157	-0.791	0.01323	314	0.08	0.006452	194	-0.987	0.01001	317	-0.023	0.00693	108	-1.269	0.01997	398	0.567	0.004825	394	0.83	0.005287	188	0.311	0.0114	186	0.549	0.01224	492	0.266	0.003608	115	-1.441	0.01716	464	0.461	0.00419	81	-1.171	0.02687
gene_tiling_18bp	NEO1-261093-18bp	-7.025	5.186	1.21	0.0003886	-4.449	0.03765	507	1.108	0.004137	13	-4.335	0.162	641	1.109	0.003708	9	-5.343	0.2428	772	1.26	0.002647	0	-9.031	10.58	551	1.036	0.003694	15	-3.84	0.1385	369	1.282	0.006051	10	-3.602	0.2067	1070	1.386	0.001931	0	-9.292	11.54	763	1.178	0.002621	4	-5.35	0.4844
gene_tiling_18bp	NEO1-261101-18bp	-6.109	2.201	-1.375	0.002445	-6.056	0.133	108	-1.118	0.01995	1	-7.505	2.015	80	-1.886	0.02577	8	-5.503	0.2418	151	-1.09	0.01332	0	-9.031	10.16	132	-1.022	0.01589	3	-5.987	0.673	61	-1.305	0.03426	0	-7.994	9.848	157	-1.378	0.01418	0	-9.292	11.2	66	-2.343	0.0317	0	-8.52	10.94
gene_tiling_18bp	NEO1-261108-18bp	0.341	0.09448	0.473	0.000656	0.849	0.0005859	304	0.371	0.006699	478	0.812	0.004441	382	0.363	0.005234	698	0.858	0.002956	323	0.004	0.006406	286	0.132	0.007517	418	0.638	0.004973	649	1.549	0.003323	221	0.543	0.009574	247	0.957	0.009338	697	0.768	0.002996	551	0.815	0.003456	512	0.603	0.004323	266	0.538	0.007536
gene_tiling_18bp	NEO1-261118-18bp	0.039	0.09122	2.188	0.0001951	2.232	0.0002215	1138	2.273	0.001848	1332	2.29	0.001538	1265	2.089	0.001528	1635	2.085	0.001181	1578	2.291	0.001342	1218	2.22	0.001775	1164	2.114	0.001812	1403	2.661	0.001564	793	2.384	0.002775	876	2.781	0.002494	1770	2.112	0.001183	1180	1.913	0.001722	1434	2.088	0.001403	784	2.096	0.00261
gene_tiling_18bp	NEO1-261129-18bp	0.251	0.03519	0.485	0.000646	0.729	0.0006231	282	0.263	0.007133	390	0.519	0.005511	362	0.285	0.005545	609	0.661	0.003407	388	0.269	0.005506	314	0.266	0.007188	414	0.624	0.005326	432	0.962	0.004611	229	0.594	0.009356	216	0.764	0.009149	651	0.67	0.003079	533	0.767	0.003815	524	0.636	0.003971	321	0.809	0.005773
gene_tiling_18bp	NEO1-261142-18bp	0.249	0.03332	0.641	0.0005736	0.917	0.0005528	344	0.549	0.00624	552	1.02	0.00385	413	0.475	0.005016	592	0.62	0.00361	566	0.813	0.003659	566	1.115	0.003519	438	0.705	0.004532	371	0.743	0.005555	242	0.674	0.008905	205	0.689	0.01031	584	0.513	0.003508	617	0.978	0.003401	522	0.631	0.004066	319	0.8	0.006728
gene_tiling_18bp	NEO1-261151-18bp	0.432	0.05148	1.539	0.0003033	1.944	0.0002622	732	1.637	0.002932	994	1.868	0.002126	764	1.362	0.002676	1224	1.667	0.001632	1015	1.655	0.002085	1197	2.195	0.001697	728	1.437	0.00274	849	1.936	0.002267	387	1.35	0.005191	610	2.26	0.003295	1133	1.469	0.00174	1098	1.809	0.001855	986	1.547	0.002209	618	1.753	0.00303
gene_tiling_18bp	NEO1-261175-18bp	0.323	0.08175	-0.188	0.001024	0.123	0.0009229	201	-0.225	0.009519	257	-0.082	0.007679	215	-0.465	0.009473	485	0.333	0.004274	222	-0.535	0.009607	267	0.033	0.007884	240	-0.162	0.009345	212	-0.063	0.01053	104	-0.541	0.01973	123	-0.046	0.01646	415	0.021	0.00509	330	0.076	0.006096	337	0	0.006305	185	0.016	0.01076
gene_tiling_18bp	NEO1-261177-18bp	0.285	0.06677	-0.751	0.001496	-0.469	0.001419	163	-0.526	0.01239	178	-0.61	0.01153	153	-0.955	0.01474	271	-0.506	0.00733	208	-0.629	0.00973	214	-0.286	0.009524	185	-0.536	0.01143	153	-0.532	0.0136	81	-0.899	0.02563	96	-0.402	0.02213	201	-1.023	0.009669	244	-0.359	0.009001	167	-1.011	0.01256	112	-0.706	0.01848
gene_tiling_18bp	NEO1-261193-18bp	0.034	0.1057	0.131	0.0008196	0.121	0.0009639	262	0.157	0.008401	232	-0.229	0.009905	261	-0.186	0.007641	360	-0.097	0.005671	333	0.048	0.006383	310	0.248	0.006875	290	0.111	0.007188	213	-0.056	0.01016	200	0.4	0.009335	204	0.682	0.01055	539	0.398	0.004044	331	0.081	0.005899	272	-0.309	0.008127	222	0.278	0.008472
gene_tiling_18bp	NEO1-261228-18bp	0.317	0.05538	-0.261	0.001076	0.028	0.001016	168	-0.483	0.01143	296	0.122	0.006847	207	-0.52	0.009983	380	-0.019	0.005193	254	-0.342	0.008438	252	-0.051	0.008353	293	0.126	0.007054	232	0.067	0.009128	109	-0.473	0.01838	134	0.077	0.01633	339	-0.27	0.006599	340	0.119	0.006172	274	-0.298	0.007475	162	-0.175	0.01346
gene_tiling_18bp	NEO1-261251-18bp	0.359	0.02997	0.114	0.0008314	0.459	0.0007311	256	0.123	0.008123	385	0.5	0.00526	312	0.071	0.006677	508	0.4	0.003879	444	0.463	0.004872	442	0.759	0.004898	238	-0.174	0.008487	305	0.461	0.006004	135	-0.166	0.01617	134	0.077	0.01519	367	-0.156	0.005466	418	0.417	0.004801	435	0.368	0.004834	253	0.466	0.008193
gene_tiling_18bp	NEO1-261281-18bp	nan	nan	nan	nan	nan	nan	nan	nan	nan	nan	nan	nan	nan	nan	nan	nan	nan	nan	nan	nan	nan	nan	nan	nan	nan	nan	nan	nan	nan	nan	nan	nan	nan	nan	nan	nan	nan	nan	nan	nan	nan	nan	nan	nan	nan	nan	nan	nan
gene_tiling_18bp	NEO1-261377-18bp	0.3	0.1152	0.274	0.0007504	0.529	0.0007191	214	-0.135	0.009797	413	0.602	0.004885	351	0.241	0.006171	589	0.613	0.003475	418	0.376	0.005251	445	0.769	0.004972	258	-0.057	0.007969	297	0.423	0.007144	152	0.005	0.01297	172	0.436	0.01155	507	0.31	0.004175	431	0.461	0.00485	399	0.243	0.00521	260	0.506	0.008394
gene_tiling_18bp	NEO1-261403-18bp	0.3	0.1579	-2.555	0.005406	-2.355	0.005319	36	-2.69	0.05979	65	-2.057	0.03198	38	-2.95	0.0565	60	-2.672	0.03449	34	-3.225	0.05732	47	-2.461	0.04053	42	-2.662	0.04684	42	-2.385	0.04872	24	-2.633	0.09241	26	-2.266	0.0819	88	-2.21	0.02244	63	-2.304	0.0334	51	-2.712	0.04105	42	-2.11	0.04773
gene_tiling_18bp	NEO1-261420-18bp	0.489	0.04896	0.821	0.0005149	1.29	0.0004322	400	0.766	0.005813	565	1.053	0.003697	578	0.959	0.00366	876	1.185	0.002307	504	0.646	0.003872	657	1.33	0.003314	600	1.159	0.003286	599	1.433	0.003577	271	0.837	0.008089	316	1.312	0.006495	598	0.548	0.003512	745	1.25	0.002844	556	0.721	0.003949	529	1.529	0.004163
gene_tiling_18bp	NEO1-261440-18bp	-2.225	0.5617	-1.517	0.002624	-3.488	0.01317	58	-2.009	0.03645	12	-4.446	0.1679	70	-2.077	0.02987	54	-2.822	0.03898	100	-1.682	0.01926	20	-3.673	0.1024	144	-0.897	0.01411	16	-3.75	0.1365	39	-1.944	0.05029	7	-4.087	0.2862	162	-1.333	0.01371	32	-3.27	0.06489	134	-1.327	0.01451	7	-4.613	0.296
gene_tiling_18bp	NEO1-261445-18bp	-3.214	1.175	-0.356	0.001151	-3.173	0.01104	160	-0.553	0.01307	36	-2.9	0.05556	223	-0.413	0.009771	29	-3.708	0.0703	299	-0.107	0.007136	23	-3.476	0.09645	174	-0.624	0.01248	39	-2.49	0.04681	128	-0.242	0.01643	20	-2.637	0.1066	284	-0.525	0.007215	8	-5.205	0.2812	281	-0.262	0.007148	20	-3.162	0.09703
gene_tiling_18bp	NEO1-261449-18bp	0.391	0.08148	-0.406	0.001202	-0.019	0.001064	141	-0.735	0.01476	244	-0.156	0.008353	271	-0.132	0.007025	406	0.077	0.005295	170	-0.92	0.01217	167	-0.643	0.01179	187	-0.521	0.01166	272	0.296	0.007978	84	-0.847	0.02409	104	-0.287	0.01973	354	-0.208	0.00607	384	0.295	0.005455	286	-0.236	0.007619	143	-0.355	0.01559
gene_tiling_18bp	PIK1-140752-18bp	0.177	0.05991	0.581	0.0005867	0.711	0.0006319	288	0.293	0.007598	359	0.4	0.005413	439	0.563	0.004443	637	0.726	0.003262	491	0.608	0.004074	492	0.913	0.004437	370	0.462	0.005441	365	0.719	0.005939	232	0.613	0.009048	234	0.879	0.008826	735	0.845	0.002742	499	0.672	0.003997	403	0.258	0.005096	332	0.858	0.006138
gene_tiling_18bp	PIK1-140768-18bp	0.12	0.1717	-0.404	0.001159	-0.222	0.001207	190	-0.306	0.01147	231	-0.235	0.008659	244	-0.283	0.008832	332	-0.213	0.006234	288	-0.161	0.006864	255	-0.033	0.008381	219	-0.293	0.008772	112	-0.98	0.01939	111	-0.447	0.01857	90	-0.494	0.02163	284	-0.525	0.007444	278	-0.171	0.006999	217	-0.634	0.008718	202	0.142	0.01039
gene_tiling_18bp	PIK1-140790-18bp	nan	nan	nan	nan	nan	nan	nan	nan	nan	nan	nan	nan	nan	nan	nan	nan	nan	nan	nan	nan	nan	nan	nan	nan	nan	nan	nan	nan	nan	nan	nan	nan	nan	nan	nan	nan	nan	nan	nan	nan	nan	nan	nan	nan	nan	nan	nan	nan
gene_tiling_18bp	PIK1-140795-18bp	-0.03	0.1386	0.44	0.0006771	0.481	0.0007586	325	0.467	0.006676	437	0.683	0.005165	339	0.191	0.00609	583	0.598	0.003608	369	0.196	0.005742	227	-0.201	0.009557	340	0.34	0.005806	349	0.655	0.005756	190	0.326	0.01145	125	-0.023	0.01728	679	0.731	0.003292	473	0.595	0.004271	526	0.642	0.004165	195	0.091	0.01048
gene_tiling_18bp	PIK1-140797-18bp	0.412	0.3245	-1.907	0.003281	-1.443	0.002973	51	-2.193	0.03847	75	-1.852	0.03155	72	-2.037	0.02762	158	-1.282	0.01342	88	-1.866	0.02371	112	-1.217	0.01876	87	-1.62	0.02356	38	-2.527	0.05563	23	-2.693	0.09326	36	-1.804	0.06124	121	-1.753	0.01597	116	-1.428	0.01857	87	-1.948	0.02171	67	-1.443	0.02987
gene_tiling_18bp	PIK1-140891-18bp	0.292	0.04238	0.771	0.0005176	1.047	0.0004941	359	0.61	0.005454	540	0.988	0.003795	444	0.579	0.004539	874	1.182	0.002487	457	0.504	0.004806	427	0.709	0.004419	545	1.02	0.003811	439	0.985	0.004691	237	0.644	0.008244	281	1.143	0.007112	760	0.893	0.002766	702	1.164	0.002972	618	0.874	0.003275	361	0.978	0.00562
gene_tiling_18bp	RHO1-875041-18bp	-3.282	0.1461	1.645	0.0002854	-1.521	0.002987	778	1.725	0.002587	98	-1.468	0.02131	841	1.5	0.002557	150	-1.357	0.0136	956	1.568	0.002308	70	-1.891	0.02871	999	1.894	0.002019	72	-1.614	0.03	424	1.482	0.004776	26	-2.266	0.0797	1231	1.588	0.001639	110	-1.504	0.01852	1129	1.743	0.001772	47	-1.95	0.04493
gene_tiling_18bp	RHO1-875146-18bp	-1.326	0.08383	1.566	0.0002951	0.275	0.0008695	634	1.43	0.003103	373	0.455	0.005657	890	1.582	0.002293	373	-0.046	0.005631	1107	1.78	0.001855	367	0.491	0.005735	785	1.546	0.002673	368	0.731	0.005575	534	1.814	0.003863	155	0.286	0.01321	1096	1.421	0.001826	310	-0.014	0.006903	890	1.4	0.002311	186	0.023	0.01067
gene_tiling_18bp	RHO1-875169-18bp	0.164	0.07598	0.953	0.0004473	1.128	0.0004716	542	1.204	0.003973	516	0.923	0.004125	607	1.03	0.003321	705	0.872	0.002925	527	0.71	0.003911	588	1.17	0.003807	573	1.092	0.00348	569	1.359	0.003525	314	1.049	0.006258	296	1.218	0.007595	707	0.789	0.002775	779	1.314	0.002759	637	0.918	0.003167	383	1.063	0.004754
gene_tiling_18bp	RHO1-875176-18bp	0.352	0.06115	0.12	0.0008146	0.454	0.0007733	231	-0.025	0.008365	405	0.573	0.00529	272	-0.127	0.007419	497	0.368	0.004287	444	0.463	0.004552	402	0.622	0.005111	384	0.515	0.005285	330	0.574	0.006291	170	0.166	0.01208	156	0.296	0.01356	375	-0.125	0.005436	383	0.291	0.005771	300	-0.168	0.006815	273	0.576	0.007522
gene_tiling_18bp	RHO1-875201-18bp	0.301	0.06255	0.794	0.0005171	1.083	0.0004898	385	0.711	0.005242	570	1.066	0.003824	594	0.999	0.003543	771	1.001	0.002877	603	0.904	0.003523	593	1.182	0.003363	497	0.887	0.004191	603	1.443	0.003446	232	0.613	0.009241	330	1.374	0.006236	607	0.569	0.003354	526	0.748	0.00375	534	0.663	0.003785	322	0.814	0.006496
gene_tiling_18bp	RHO1-875240-18bp	0.636	0.07706	-0.422	0.001193	0.205	0.0008978	130	-0.852	0.01605	272	0	0.007247	164	-0.855	0.01301	442	0.199	0.004807	267	-0.27	0.007326	331	0.342	0.006408	190	-0.498	0.0102	232	0.067	0.008425	128	-0.242	0.01594	145	0.191	0.01541	291	-0.49	0.007011	256	-0.289	0.008328	290	-0.216	0.007172	221	0.272	0.009294
gene_tiling_18bp	RHO1-875246-18bp	-0.586	0.06389	1.767	0.0002621	1.221	0.0004516	816	1.794	0.002603	762	1.484	0.002732	965	1.698	0.002159	899	1.222	0.002514	1043	1.694	0.00187	663	1.343	0.003102	986	1.875	0.002093	481	1.117	0.00452	617	2.022	0.003318	258	1.02	0.00751	1310	1.678	0.001575	556	0.828	0.003561	1203	1.834	0.001829	485	1.404	0.004425
gene_tiling_18bp	RHO1-875277-18bp	0.539	0.3245	-1.609	0.002884	-1.16	0.002318	72	-1.7	0.03015	129	-1.073	0.01634	52	-2.503	0.04043	142	-1.436	0.01376	73	-2.133	0.02922	158	-0.722	0.01295	100	-1.42	0.02206	83	-1.411	0.02608	48	-1.648	0.04576	47	-1.424	0.04374	182	-1.166	0.01146	119	-1.391	0.01796	90	-1.899	0.02157	95	-0.942	0.02141
gene_tiling_18bp	RHO1-875314-18bp	0.252	0.04283	-0.218	0.00104	0.067	0.0009921	191	-0.298	0.01035	269	-0.016	0.007656	295	-0.01	0.007125	513	0.414	0.004183	191	-0.752	0.01137	226	-0.207	0.008655	259	-0.052	0.008042	208	-0.09	0.01063	124	-0.288	0.01768	102	-0.315	0.0198	439	0.102	0.00445	382	0.287	0.005414	257	-0.39	0.008611	168	-0.123	0.01215
gene_tiling_18bp	RHO1-875384-18bp	0.239	0.06342	1.227	0.0003842	1.468	0.0003706	541	1.201	0.004319	699	1.36	0.002831	743	1.321	0.002852	946	1.296	0.00213	702	1.123	0.002982	875	1.743	0.002317	697	1.375	0.002904	659	1.571	0.003278	347	1.193	0.005923	445	1.805	0.00446	909	1.151	0.002359	742	1.244	0.002716	731	1.116	0.002706	396	1.112	0.00529
gene_tiling_18bp	RHO1-875407-18bp	0.553	0.09977	0.607	0.0005896	1.152	0.0004709	381	0.696	0.005409	535	0.975	0.003966	360	0.277	0.005618	711	0.884	0.003028	539	0.742	0.003996	581	1.153	0.003365	348	0.374	0.006336	630	1.506	0.003447	302	0.993	0.00693	337	1.404	0.006045	575	0.491	0.003734	570	0.864	0.003622	578	0.777	0.003468	383	1.063	0.005443
gene_tiling_18bp	RPO21-210513-18bp	0.083	0.2128	-2.293	0.004502	-2.234	0.005001	36	-2.69	0.05965	63	-2.101	0.03379	47	-2.647	0.04592	92	-2.059	0.022	65	-2.3	0.03301	45	-2.523	0.04358	44	-2.596	0.04566	52	-2.08	0.03861	36	-2.058	0.05817	35	-1.845	0.06235	80	-2.347	0.02518	41	-2.917	0.05205	59	-2.504	0.0364	31	-2.542	0.07246
gene_tiling_18bp	RPO21-210534-18bp	0.063	0.8083	-2.221	0.004658	-2.128	0.00492	33	-2.813	0.06737	98	-1.468	0.02	35	-3.067	0.05787	95	-2.013	0.02218	41	-2.958	0.05108	18	-3.821	0.1156	71	-1.912	0.02781	62	-1.828	0.03345	16	-3.204	0.1206	12	-3.35	0.1609	133	-1.617	0.01631	64	-2.281	0.03163	91	-1.883	0.02331	24	-2.905	0.0799
gene_tiling_18bp	RPO21-210554-18bp	0.514	0.08354	-0.035	0.0009266	0.513	0.0007184	213	-0.141	0.01031	297	0.127	0.007135	317	0.094	0.006299	546	0.503	0.003736	316	-0.027	0.006671	495	0.922	0.004242	255	-0.074	0.008236	341	0.622	0.006725	173	0.191	0.01197	169	0.411	0.01283	307	-0.413	0.007255	432	0.464	0.004436	319	-0.079	0.00641	234	0.354	0.008868
gene_tiling_18bp	RPO21-210558-18bp	0.165	0.05679	0.6	0.0005908	0.809	0.0005854	376	0.677	0.005337	560	1.04	0.003434	438	0.56	0.004756	720	0.902	0.002917	397	0.302	0.005177	329	0.333	0.006426	404	0.589	0.005015	370	0.739	0.005556	263	0.794	0.008423	183	0.525	0.01162	725	0.825	0.002973	553	0.82	0.003837	525	0.639	0.004123	339	0.888	0.00601
gene_tiling_18bp	RPO21-210581-18bp	0.385	0.009299	2.271	0.000181	2.668	0.0001654	1108	2.235	0.001904	1752	2.685	0.001212	1415	2.25	0.001443	2502	2.699	0.0008559	1618	2.327	0.001262	1795	2.78	0.001158	1294	2.267	0.001495	1383	2.64	0.001453	769	2.34	0.002564	787	2.627	0.00266	1844	2.171	0.001156	1949	2.637	0.001156	1560	2.209	0.001286	1123	2.614	0.001925
gene_tiling_18bp	RPO21-210610-18bp	0.409	0.07239	-0.61	0.001357	-0.21	0.001184	199	-0.239	0.009614	241	-0.174	0.008137	153	-0.955	0.01327	351	-0.133	0.006573	226	-0.51	0.009325	210	-0.313	0.009628	176	-0.608	0.01115	189	-0.228	0.01072	123	-0.3	0.01718	151	0.249	0.01311	281	-0.541	0.007254	275	-0.186	0.007043	175	-0.943	0.01144	157	-0.22	0.01373
gene_tiling_18bp	RPO21-210622-18bp	0.19	0.0809	0.854	0.000493	1.084	0.0004789	447	0.926	0.004735	480	0.818	0.004209	618	1.056	0.003266	922	1.259	0.002175	556	0.787	0.003597	604	1.209	0.003387	448	0.738	0.004589	510	1.202	0.003935	342	1.172	0.005807	267	1.069	0.008409	584	0.513	0.003644	647	1.046	0.003107	571	0.76	0.003577	379	1.048	0.00546
gene_tiling_18bp	RPO21-210634-18bp	-0.468	1.639	-3.045	0.008233	-3.718	0.01443	26	-3.152	0.08174	6	-5.39	0.3548	11	-4.693	0.1833	33	-3.524	0.05363	28	-3.5	0.07173	11	-4.507	0.1859	23	-3.517	0.09424	23	-3.24	0.09023	5	-4.788	0.382	11	-3.471	0.1702	67	-2.601	0.03079	28	-3.459	0.07658	60	-2.48	0.035	10	-4.127	0.2004
gene_tiling_18bp	RPO21-210682-18bp	-0.274	0.1058	0.231	0.000765	-0.052	0.001078	249	0.083	0.008501	263	-0.048	0.007955	266	-0.159	0.008	305	-0.336	0.006854	420	0.383	0.004764	311	0.252	0.006923	406	0.596	0.005222	175	-0.339	0.01249	153	0.014	0.01263	95	-0.417	0.02116	463	0.179	0.004452	293	-0.095	0.006892	339	0.009	0.006126	212	0.212	0.00926
gene_tiling_18bp	SEC14-424821-18bp	0.089	0.2588	-0.078	0.000913	0.112	0.001044	188	-0.321	0.01071	416	0.612	0.005358	269	-0.143	0.007246	452	0.231	0.004919	275	-0.227	0.007405	220	-0.246	0.01097	270	0.008	0.007325	315	0.507	0.00692	128	-0.242	0.01671	94	-0.432	0.0228	419	0.035	0.00471	266	-0.234	0.008394	400	0.247	0.005273	133	-0.459	0.01448
gene_tiling_18bp	SEC14-424837-18bp	0.26	0.06231	1.027	0.0004523	1.308	0.000406	511	1.119	0.004293	572	1.071	0.003551	649	1.126	0.003331	935	1.279	0.002214	712	1.144	0.00306	731	1.484	0.002699	485	0.852	0.004456	593	1.419	0.003507	305	1.007	0.007004	303	1.251	0.006542	719	0.813	0.002781	867	1.468	0.002267	754	1.161	0.002941	413	1.172	0.005211
gene_tiling_18bp	SEC14-424852-18bp	-0.632	0.08789	0.223	0.0007857	-0.422	0.001382	278	0.242	0.007777	153	-0.828	0.01415	333	0.165	0.006072	297	-0.374	0.006762	381	0.242	0.005846	223	-0.227	0.009336	251	-0.097	0.008298	140	-0.66	0.01483	162	0.096	0.01285	116	-0.13	0.01695	492	0.266	0.004575	214	-0.547	0.009408	448	0.41	0.004516	186	0.023	0.01144
gene_tiling_18bp	SEC14-424890-18bp	0.035	0.06721	-0.34	0.001157	-0.304	0.001263	145	-0.695	0.01437	222	-0.292	0.009618	297	0	0.006854	347	-0.15	0.005947	235	-0.454	0.009095	218	-0.259	0.01006	267	-0.008	0.008254	183	-0.275	0.01138	137	-0.145	0.0158	92	-0.463	0.02056	266	-0.62	0.00744	224	-0.482	0.008807	248	-0.442	0.008708	161	-0.184	0.01286
gene_tiling_18bp	SEC14-424899-18bp	-7.082	4.634	-0.595	0.001321	-5.291	0.1364	159	-0.562	0.01305	0	-9.09	10.11	229	-0.374	0.00904	0	-9.591	10.12	216	-0.575	0.009406	0	-9.031	9.424	199	-0.431	0.01019	6	-5.094	0.3378	104	-0.541	0.01995	5	-4.535	0.3973	248	-0.721	0.008129	0	-9.292	11.81	192	-0.81	0.009941	3	-5.712	0.7315
gene_tiling_18bp	SEC14-424921-18bp	-3.525	1.469	-0.185	0.001025	-3.086	0.01169	195	-0.269	0.01049	16	-4.046	0.1243	245	-0.277	0.00792	24	-3.976	0.08781	219	-0.555	0.01008	13	-4.276	0.162	258	-0.057	0.007725	56	-1.974	0.03544	122	-0.311	0.01802	21	-2.568	0.1012	424	0.052	0.004754	17	-4.163	0.1183	337	0	0.006681	25	-2.847	0.08475
gene_tiling_18bp	SEC14-424926-18bp	-1.775	0.2269	0.607	0.0005754	-1.016	0.00221	309	0.394	0.006213	120	-1.177	0.01747	442	0.573	0.004658	159	-1.273	0.01191	504	0.646	0.004166	70	-1.891	0.03178	466	0.794	0.004253	216	-0.036	0.009225	208	0.456	0.009444	54	-1.226	0.03556	589	0.526	0.00336	123	-1.344	0.01742	562	0.737	0.00364	78	-1.225	0.02846
gene_tiling_18bp	SEC14-424930-18bp	0.205	0.1691	1.104	0.0004132	1.357	0.0004045	443	0.913	0.00476	737	1.436	0.002588	498	0.745	0.00448	1225	1.669	0.001771	746	1.211	0.002754	630	1.27	0.00323	494	0.878	0.004236	578	1.382	0.003319	334	1.138	0.005973	220	0.79	0.00972	931	1.186	0.002194	747	1.254	0.002756	859	1.349	0.002284	472	1.365	0.00459
gene_tiling_18bp	SEC14-424943-18bp	0.339	0.01313	1.127	0.0004002	1.486	0.000361	495	1.073	0.00452	713	1.389	0.002647	651	1.131	0.003042	1164	1.595	0.001875	800	1.312	0.002574	804	1.621	0.002726	618	1.201	0.003343	692	1.641	0.002871	293	0.949	0.00701	301	1.242	0.007126	909	1.151	0.002198	924	1.56	0.00211	697	1.047	0.00282	493	1.427	0.004101
gene_tiling_18bp	SEC14-424949-18bp	0.563	0.3906	-1.16	0.002028	-0.563	0.001533	73	-1.68	0.02787	228	-0.254	0.008999	156	-0.927	0.01339	261	-0.56	0.007674	143	-1.168	0.01454	156	-0.741	0.01357	69	-1.953	0.0306	108	-1.033	0.02031	86	-0.813	0.02513	44	-1.519	0.04602	202	-1.016	0.01012	215	-0.541	0.009873	174	-0.952	0.01138	143	-0.355	0.01373
gene_tiling_18bp	SEC14-424963-18bp	0.323	0.04592	1.056	0.000424	1.418	0.0003891	531	1.174	0.003848	767	1.494	0.002698	684	1.202	0.00274	960	1.317	0.002052	797	1.306	0.002708	860	1.718	0.002498	512	0.93	0.004132	548	1.305	0.003697	252	0.732	0.008336	198	0.639	0.01142	710	0.795	0.0029	742	1.244	0.002851	700	1.053	0.002897	571	1.639	0.003776
gene_tiling_18bp	SEC14-424968-18bp	0.387	0.03956	1.54	0.0003055	1.91	0.0002674	788	1.743	0.002693	889	1.707	0.002403	801	1.43	0.002787	1316	1.772	0.001489	966	1.583	0.001969	1063	2.024	0.00181	740	1.461	0.002875	763	1.782	0.002693	360	1.246	0.005931	436	1.776	0.004776	1244	1.604	0.001682	1224	1.966	0.001614	957	1.504	0.002078	789	2.105	0.002635
gene_tiling_18bp	SEC14-424977-18bp	0.428	0.05723	1.545	0.0003087	1.993	0.0002595	627	1.414	0.003481	952	1.805	0.002273	827	1.476	0.002563	1257	1.706	0.00158	1117	1.793	0.00186	1189	2.185	0.001819	795	1.564	0.002513	1073	2.274	0.001905	451	1.571	0.004469	458	1.846	0.004433	1038	1.343	0.002022	1462	2.222	0.001444	941	1.48	0.002178	641	1.806	0.003243
gene_tiling_18bp	SEC14-424992-18bp	-0.273	0.3035	-1.719	0.002972	-1.815	0.003741	59	-1.985	0.03312	89	-1.606	0.02369	108	-1.455	0.01948	147	-1.386	0.01344	99	-1.697	0.02075	72	-1.851	0.02858	72	-1.892	0.02903	40	-2.454	0.05223	60	-1.329	0.03341	20	-2.637	0.1003	136	-1.585	0.01594	65	-2.259	0.03072	86	-1.964	0.02352	42	-2.11	0.05052
gene_tiling_18bp	SEC7-802179-18bp	-0.33	0.09798	0.712	0.000561	0.414	0.000796	365	0.634	0.005392	280	0.042	0.007388	496	0.739	0.004435	460	0.256	0.004592	515	0.677	0.004335	387	0.567	0.005173	460	0.776	0.004463	361	0.704	0.005476	273	0.847	0.007969	266	1.064	0.007899	644	0.654	0.00332	353	0.173	0.006019	513	0.605	0.004317	169	-0.114	0.01298
gene_tiling_18bp	SEC7-802185-18bp	0.175	0.1346	-0.392	0.001204	-0.276	0.001233	220	-0.095	0.009228	224	-0.28	0.009039	218	-0.445	0.00922	284	-0.438	0.007688	255	-0.336	0.008304	261	0	0.008331	284	0.081	0.007456	195	-0.183	0.01033	81	-0.899	0.02558	85	-0.576	0.02421	231	-0.823	0.00911	256	-0.289	0.007867	169	-0.994	0.01273	155	-0.239	0.01312
gene_tiling_18bp	SEC7-802266-18bp	0.278	0.02524	1.538	0.0002991	1.841	0.0002896	708	1.589	0.002825	1014	1.896	0.002054	854	1.522	0.002669	1397	1.858	0.00142	943	1.549	0.002115	934	1.837	0.002202	862	1.681	0.002176	706	1.67	0.002971	408	1.426	0.004851	365	1.519	0.006087	1107	1.435	0.00195	1098	1.809	0.001945	989	1.552	0.001987	688	1.908	0.0031
gene_tiling_18bp	SEC7-802273-18bp	0.198	0.08594	0.34	0.0006975	0.532	0.0007008	324	0.463	0.0063	332	0.287	0.006243	448	0.592	0.004866	533	0.469	0.003753	397	0.302	0.005196	393	0.59	0.004959	390	0.538	0.005037	322	0.539	0.005992	151	-0.005	0.01256	166	0.385	0.01246	419	0.035	0.004749	515	0.718	0.004009	415	0.3	0.004975	295	0.687	0.007058
gene_tiling_18bp	SEC7-802383-18bp	0.506	0.0392	0.185	0.0007962	0.655	0.000628	233	-0.012	0.00905	376	0.466	0.005187	321	0.112	0.006432	589	0.613	0.003449	358	0.153	0.006241	422	0.692	0.004587	358	0.414	0.005966	457	1.043	0.004118	136	-0.155	0.01534	208	0.71	0.01015	518	0.34	0.004072	445	0.507	0.004758	366	0.119	0.005476	276	0.591	0.006741
gene_tiling_18bp	SSL2-83005-18bp	0.418	0.02851	0.617	0.0005991	1.027	0.0005143	399	0.763	0.005098	488	0.842	0.004338	401	0.433	0.005436	743	0.948	0.002943	542	0.75	0.00402	611	1.226	0.003465	403	0.585	0.005121	439	0.985	0.004887	206	0.442	0.01052	266	1.064	0.007747	617	0.593	0.003721	696	1.152	0.002984	521	0.628	0.004108	364	0.99	0.005678
gene_tiling_18bp	SSL2-83017-18bp	0.342	0.1454	-1.377	0.002406	-1.117	0.002226	81	-1.531	0.02776	111	-1.289	0.01924	103	-1.523	0.02189	161	-1.255	0.0123	86	-1.899	0.02334	131	-0.992	0.01672	155	-0.791	0.01215	104	-1.087	0.0197	65	-1.214	0.03002	65	-0.961	0.03124	107	-1.93	0.0207	146	-1.097	0.0142	137	-1.295	0.0147	95	-0.942	0.02169
gene_tiling_18bp	SSL2-83021-18bp	0.345	0.0474	-0.295	0.001066	0.05	0.001006	182	-0.368	0.01137	320	0.234	0.006299	277	-0.1	0.006905	422	0.132	0.005095	217	-0.568	0.009878	199	-0.39	0.01148	231	-0.217	0.009074	265	0.258	0.007488	99	-0.611	0.02043	126	-0.011	0.01586	341	-0.262	0.005902	316	0.014	0.006326	310	-0.12	0.00649	166	-0.14	0.01275
gene_tiling_18bp	SSL2-83025-18bp	0.591	0.1098	0.243	0.000765	0.858	0.0005684	303	0.366	0.007197	438	0.686	0.004494	364	0.293	0.005932	638	0.728	0.003381	321	-0.004	0.006575	504	0.948	0.004143	339	0.336	0.006109	446	1.008	0.004534	229	0.594	0.009039	202	0.667	0.009912	478	0.225	0.004239	487	0.637	0.004442	359	0.091	0.006169	383	1.063	0.005581
gene_tiling_18bp	SSL2-83035-18bp	0.31	0.1348	0.236	0.0007554	0.561	0.000697	284	0.273	0.007129	426	0.646	0.004671	388	0.385	0.005519	594	0.625	0.003497	441	0.453	0.00492	314	0.266	0.006751	219	-0.293	0.009334	336	0.6	0.006596	197	0.378	0.01052	175	0.461	0.01225	388	-0.076	0.00508	500	0.675	0.004258	420	0.317	0.004695	227	0.31	0.008267
gene_tiling_18bp	SSL2-83052-18bp	-0.164	0.06369	0.293	0.0007424	0.132	0.0009349	367	0.642	0.00598	283	0.057	0.007172	350	0.237	0.005776	386	0.004	0.005068	415	0.366	0.00481	361	0.467	0.006186	304	0.179	0.007287	214	-0.049	0.009101	162	0.096	0.01339	118	-0.106	0.01732	484	0.243	0.004326	356	0.186	0.006109	336	-0.004	0.005918	213	0.218	0.01011
gene_tiling_18bp	SSL2-83061-18bp	0.463	0.07462	1.34	0.0003393	1.793	0.0002936	634	1.43	0.003039	973	1.837	0.002141	806	1.439	0.002478	1261	1.71	0.001561	899	1.48	0.0022	988	1.918	0.002038	619	1.204	0.003198	898	2.017	0.002256	364	1.262	0.005398	427	1.745	0.00491	929	1.183	0.002108	1030	1.717	0.002062	693	1.039	0.00292	652	1.83	0.003292
gene_tiling_18bp	SSL2-83119-18bp	-6.004	0.2296	-2.856	0.00689	-8.891	1.34	22	-3.388	0.1012	0	-9.09	10.4	35	-3.067	0.06149	0	-9.591	11.09	48	-2.733	0.04091	0	-9.031	11.78	26	-3.344	0.08196	0	-8.794	11.28	35	-2.098	0.06485	0	-7.994	9.422	54	-2.91	0.04012	0	-9.292	11.98	36	-3.209	0.05886	0	-8.52	9.922
gene_tiling_18bp	SSL2-83129-18bp	-1.594	0.1125	1.353	0.0003404	-0.124	0.001184	665	1.499	0.003309	274	0.011	0.007751	750	1.335	0.002833	408	0.084	0.005173	865	1.424	0.002344	322	0.302	0.006687	607	1.175	0.003152	139	-0.67	0.0152	363	1.258	0.005749	82	-0.628	0.02501	1035	1.338	0.001886	236	-0.407	0.009157	833	1.304	0.00239	176	-0.056	0.01275
gene_tiling_18bp	SSL2-83131-18bp	-7.528	2.317	-0.532	0.001302	-5.847	0.2144	140	-0.745	0.0147	1	-7.505	1.96	226	-0.393	0.01004	0	-9.591	10.5	193	-0.737	0.01091	1	-7.446	1.891	198	-0.438	0.01083	0	-8.794	11.53	124	-0.288	0.01576	0	-7.994	8.674	251	-0.703	0.007842	0	-9.292	10.13	261	-0.368	0.007578	6	-4.819	0.3198
gene_tiling_18bp	SSL2-83161-18bp	0.051	0.1358	0.516	0.0006263	0.621	0.0006638	316	0.427	0.006782	499	0.874	0.003941	393	0.403	0.005316	553	0.522	0.003805	424	0.396	0.00503	361	0.467	0.005489	399	0.571	0.005239	218	-0.023	0.009607	196	0.37	0.009869	132	0.056	0.01564	689	0.752	0.002833	498	0.669	0.003976	489	0.536	0.004376	359	0.97	0.00555
gene_tiling_18bp	TOR2-63334-18bp	0.242	0.02456	1.201	0.0003895	1.443	0.000374	545	1.212	0.003712	763	1.486	0.002811	623	1.067	0.003645	1087	1.496	0.001774	715	1.15	0.002731	709	1.44	0.003069	525	0.966	0.003891	601	1.438	0.003733	344	1.18	0.00635	304	1.256	0.006865	1023	1.322	0.002066	819	1.386	0.002512	825	1.29	0.002569	479	1.386	0.004208
gene_tiling_18bp	TOR2-63441-18bp	0.116	0.1157	-1.331	0.002266	-1.122	0.002345	87	-1.428	0.02294	123	-1.142	0.01732	117	-1.34	0.01861	168	-1.194	0.01243	116	-1.469	0.01801	87	-1.579	0.02409	125	-1.1	0.01711	136	-0.701	0.01467	69	-1.129	0.02921	45	-1.487	0.04664	173	-1.239	0.01153	152	-1.04	0.01417	140	-1.264	0.01481	118	-0.631	0.01752
gene_tiling_18bp	TOR2-63445-18bp	0.301	0.1982	0.137	0.0008436	0.513	0.0007288	210	-0.162	0.01009	430	0.66	0.004733	275	-0.111	0.007274	583	0.598	0.003579	325	0.013	0.006674	260	-0.006	0.007779	382	0.508	0.005753	351	0.663	0.005915	218	0.524	0.009887	132	0.056	0.01576	456	0.157	0.004743	514	0.715	0.004383	381	0.177	0.005727	212	0.212	0.009382
gene_tiling_18bp	TOR2-63454-18bp	0.335	0.03529	0.436	0.000662	0.771	0.0006094	333	0.502	0.006516	426	0.646	0.005011	389	0.389	0.005234	627	0.703	0.003423	457	0.504	0.004405	501	0.939	0.004238	352	0.39	0.006241	401	0.855	0.005066	202	0.414	0.01033	258	1.02	0.007767	503	0.298	0.004082	514	0.715	0.003995	478	0.504	0.004491	263	0.522	0.008549
gene_tiling_18bp	TOR2-63468-18bp	0.275	0.1765	-0.118	0.0009772	0.156	0.0009318	303	0.366	0.00646	231	-0.235	0.008748	258	-0.203	0.008021	431	0.163	0.004872	250	-0.364	0.008557	342	0.389	0.005766	224	-0.261	0.009159	231	0.061	0.009036	148	-0.034	0.01479	146	0.2	0.01431	376	-0.121	0.005267	352	0.169	0.00578	271	-0.314	0.008039	243	0.408	0.009169
gene_tiling_18bp	TOR2-63477-18bp	0.392	0.03376	1.534	0.000301	1.973	0.0002618	652	1.47	0.003	1116	2.035	0.001936	840	1.498	0.002539	1583	2.038	0.001317	1026	1.67	0.00194	1121	2.101	0.001766	760	1.499	0.002854	659	1.571	0.003399	376	1.309	0.005759	367	1.527	0.005605	1122	1.455	0.001733	1310	2.064	0.001605	984	1.545	0.002015	682	1.895	0.003005
gene_tiling_18bp	TOR2-63510-18bp	0.328	0.1224	0.382	0.0007016	0.754	0.0005894	382	0.7	0.005293	422	0.633	0.004832	401	0.433	0.005118	618	0.682	0.003125	445	0.466	0.004971	473	0.857	0.004537	308	0.198	0.006929	422	0.929	0.004686	202	0.414	0.01007	164	0.368	0.01274	422	0.045	0.0051	616	0.976	0.003091	455	0.433	0.004775	293	0.678	0.006885
gene_tiling_18bp	TOR2-63520-18bp	nan	nan	nan	nan	nan	nan	nan	nan	nan	nan	nan	nan	nan	nan	nan	nan	nan	nan	nan	nan	nan	nan	nan	nan	nan	nan	nan	nan	nan	nan	nan	nan	nan	nan	nan	nan	nan	nan	nan	nan	nan	nan	nan	nan	nan	nan	nan	nan
gene_tiling_18bp	TSC13-426896-18bp	nan	nan	nan	nan	nan	nan	nan	nan	nan	nan	nan	nan	nan	nan	nan	nan	nan	nan	nan	nan	nan	nan	nan	nan	nan	nan	nan	nan	nan	nan	nan	nan	nan	nan	nan	nan	nan	nan	nan	nan	nan	nan	nan	nan	nan	nan	nan	nan
gene_tiling_18bp	TSC13-426903-18bp	0.176	0.07491	-1.184	0.002027	-0.966	0.002091	110	-1.092	0.01807	144	-0.915	0.01478	124	-1.257	0.0174	210	-0.873	0.009926	134	-1.262	0.01524	123	-1.082	0.01846	117	-1.195	0.01825	133	-0.734	0.01581	59	-1.353	0.03366	46	-1.455	0.04691	177	-1.206	0.0122	154	-1.021	0.01375	180	-0.903	0.01169	78	-1.225	0.02896
gene_tiling_18bp	TSC13-426914-18bp	0.116	0.05177	1.466	0.0003228	1.63	0.0003272	610	1.374	0.003239	906	1.734	0.002115	865	1.541	0.002566	1311	1.766	0.001689	837	1.377	0.002568	932	1.834	0.00217	748	1.476	0.003129	578	1.382	0.003402	457	1.59	0.004531	329	1.37	0.006065	1202	1.554	0.00157	912	1.541	0.002219	867	1.362	0.002403	502	1.453	0.004138
gene_tiling_18bp	TSC13-426982-18bp	0.475	0.2596	0.502	0.000648	0.959	0.0005233	318	0.436	0.006771	482	0.824	0.0043	501	0.753	0.004184	664	0.786	0.002923	508	0.657	0.004174	573	1.133	0.003438	355	0.402	0.005879	517	1.221	0.004022	176	0.216	0.01234	294	1.208	0.006675	462	0.176	0.004488	649	1.051	0.003128	408	0.275	0.005223	371	1.018	0.00549
gene_tiling_18bp	TSC13-427018-18bp	-1.455	0.4809	-1.134	0.002023	-2.291	0.00552	123	-0.931	0.01769	26	-3.362	0.08151	143	-1.052	0.0154	88	-2.123	0.02462	90	-1.833	0.02261	46	-2.492	0.04316	133	-1.011	0.01545	26	-3.066	0.08349	55	-1.454	0.03688	11	-3.471	0.1864	185	-1.142	0.01183	77	-2.016	0.02541	155	-1.118	0.01315	24	-2.905	0.09067
gene_tiling_18bp	TSC13-427021-18bp	-6.713	2.873	-0.185	0.001032	-5.251	0.06783	194	-0.276	0.01131	6	-5.39	0.3613	241	-0.301	0.008707	15	-4.636	0.1281	251	-0.359	0.00842	4	-5.861	0.5095	277	0.045	0.007331	3	-5.987	0.706	166	0.131	0.01184	0	-7.994	10.9	308	-0.409	0.006923	1	-7.707	1.974	308	-0.13	0.006709	0	-8.52	11.19
gene_tiling_18bp	TSC13-427048-18bp	-0.753	0.1321	-0.568	0.001333	-1.278	0.002533	167	-0.492	0.01216	132	-1.04	0.01597	274	-0.116	0.007332	171	-1.169	0.01162	170	-0.92	0.01277	134	-0.959	0.01495	164	-0.71	0.01227	61	-1.852	0.03358	75	-1.01	0.02562	34	-1.886	0.0631	298	-0.456	0.007185	110	-1.504	0.01935	193	-0.803	0.01065	70	-1.38	0.03062
gene_tiling_18bp	TSC13-427062-18bp	0.144	0.253	-1.504	0.002608	-1.279	0.002636	84	-1.479	0.02518	140	-0.956	0.01492	76	-1.959	0.0279	171	-1.169	0.01246	120	-1.42	0.01817	79	-1.718	0.02571	117	-1.195	0.01783	104	-1.087	0.02034	53	-1.506	0.0404	73	-0.795	0.02763	104	-1.97	0.01963	53	-2.551	0.03763	133	-1.338	0.01445	60	-1.601	0.03522
gene_tiling_20bp	CDC12-327990-20bp	0.633	0.03029	2.031	0.0002306	2.645	0.0002252	781	1.849	0.002437	1252	2.694	0.001728	1053	2.024	0.002045	1646	2.666	0.001282	1476	2.297	0.00143	1343	2.73	0.001585	1053	1.753	0.001942	1161	2.563	0.001733	756	1.919	0.00268	723	2.737	0.002807	1400	2.047	0.001476	1175	2.516	0.001625	1213	2.043	0.001634	704	2.495	0.002869
gene_tiling_20bp	CDC12-328011-20bp	-6.988	1.012	-0.563	0.001399	-6.897	0.341	153	-0.499	0.01374	0	-8.596	9.877	156	-0.727	0.01465	1	-7.435	1.911	244	-0.298	0.008533	2	-6.34	0.9898	187	-0.737	0.01076	1	-7.033	2.024	123	-0.695	0.016	1	-6.177	1.933	243	-0.477	0.008549	0	-8.683	10.22	197	-0.576	0.0103	0	-7.966	11.06
gene_tiling_20bp	CDC12-328026-20bp	0.446	0.2292	-1.05	0.002017	-0.567	0.002119	104	-1.054	0.02054	139	-0.472	0.01541	93	-1.47	0.02221	201	-0.365	0.01075	154	-0.96	0.01321	110	-0.874	0.01732	123	-1.339	0.0165	133	-0.558	0.01519	87	-1.193	0.02441	59	-0.867	0.0367	150	-1.172	0.01495	153	-0.421	0.01328	181	-0.698	0.01145	56	-1.146	0.03722
gene_tiling_20bp	CDC12-328082-20bp	0.194	0.2099	-1.014	0.001932	-0.802	0.002632	152	-0.509	0.01284	103	-0.903	0.02171	122	-1.08	0.01751	98	-1.397	0.02055	127	-1.237	0.01518	136	-0.569	0.01561	125	-1.316	0.01578	142	-0.464	0.01598	90	-1.144	0.02387	49	-1.132	0.04003	173	-0.966	0.01231	100	-1.032	0.02149	150	-0.968	0.01433	78	-0.671	0.02818
gene_tiling_20bp	CDC12-328090-20bp	-5.963	2.229	0.784	0.0005646	-4.46	0.04166	387	0.837	0.005835	2	-6.274	0.8898	460	0.83	0.004805	11	-4.496	0.1866	493	0.716	0.004276	8	-4.574	0.2611	554	0.827	0.003582	13	-3.863	0.1707	273	0.452	0.007718	3	-4.954	0.639	649	0.938	0.003455	5	-5.223	0.4086	499	0.762	0.003918	8	-3.878	0.2683
gene_tiling_20bp	CDC12-328106-20bp	-7.193	3.194	0.041	0.0009296	-5.144	0.1448	168	-0.365	0.01297	3	-5.789	0.6919	279	0.11	0.007512	0	-9.019	10.6	250	-0.263	0.008273	0	-8.662	11.73	418	0.421	0.004797	5	-5.159	0.4444	193	-0.048	0.01068	0	-7.761	10.86	343	0.019	0.005656	0	-8.683	13.82	321	0.127	0.006633	6	-4.265	0.3608
gene_tiling_20bp	CDC12-328142-20bp	nan	nan	nan	nan	nan	nan	nan	nan	nan	nan	nan	nan	nan	nan	nan	nan	nan	nan	nan	nan	nan	nan	nan	nan	nan	nan	nan	nan	nan	nan	nan	nan	nan	nan	nan	nan	nan	nan	nan	nan	nan	nan	nan	nan	nan	nan	nan	nan
gene_tiling_20bp	CDC12-328163-20bp	0.409	0.409	-2.693	0.006617	-2.308	0.007454	45	-2.254	0.04278	44	-2.12	0.04737	63	-2.028	0.03518	64	-2.008	0.03171	33	-3.165	0.06343	19	-3.376	0.1081	37	-3.059	0.05493	41	-2.243	0.04938	16	-3.599	0.1345	22	-2.27	0.0998	46	-2.866	0.04778	41	-2.308	0.05094	30	-3.271	0.06963	27	-2.184	0.08052
gene_tiling_20bp	CDC12-328177-20bp	-5.974	4.642	-1.287	0.002418	-4.249	0.08049	103	-1.068	0.02344	0	-8.596	9.848	116	-1.153	0.01676	18	-3.81	0.1158	117	-1.355	0.01893	0	-8.662	10.03	112	-1.474	0.01803	0	-8.618	9.28	66	-1.589	0.03187	0	-7.761	10.79	143	-1.24	0.01502	0	-8.683	10.3	161	-0.867	0.01346	0	-7.966	8.987
gene_tiling_20bp	CDC12-328183-20bp	-2.867	1.012	-0.157	0.001037	-2.407	0.009636	155	-0.481	0.01357	11	-4.073	0.196	238	-0.119	0.008684	21	-3.593	0.09876	253	-0.245	0.007424	40	-2.322	0.05249	266	-0.23	0.007566	74	-1.399	0.02864	184	-0.116	0.01109	4	-4.592	0.5542	330	-0.037	0.006192	31	-2.706	0.06736	210	-0.484	0.009733	14	-3.108	0.1413
gene_tiling_20bp	CDC12-328234-20bp	0.766	0.02232	-1.811	0.003542	-1.021	0.003158	43	-2.319	0.04812	54	-1.828	0.03796	43	-2.574	0.0483	79	-1.707	0.02612	91	-1.716	0.02295	113	-0.835	0.02045	123	-1.339	0.01777	143	-0.453	0.01403	84	-1.243	0.02691	86	-0.327	0.0219	68	-2.307	0.03064	69	-1.564	0.03119	91	-1.686	0.02209	63	-0.977	0.03339
gene_tiling_20bp	CDC43-213843-20bp	0.277	0.1132	0.296	0.0007788	0.609	0.0009554	242	0.16	0.008729	309	0.678	0.006762	436	0.753	0.004476	406	0.648	0.004918	304	0.019	0.006517	348	0.783	0.005779	350	0.166	0.005742	195	-0.007	0.01095	203	0.025	0.01059	113	0.065	0.01758	411	0.28	0.005193	367	0.839	0.005828	390	0.407	0.005345	194	0.638	0.01156
gene_tiling_20bp	CDC43-213884-20bp	-6.32	4.314	1.063	0.0004486	-3.82	0.03153	410	0.92	0.005008	11	-4.073	0.2016	626	1.274	0.003299	13	-4.265	0.1613	589	0.972	0.003316	15	-3.708	0.1387	586	0.908	0.00338	2	-6.296	0.981	428	1.099	0.004827	0	-7.761	11.49	717	1.082	0.002879	6	-4.982	0.3164	571	0.956	0.003779	19	-2.68	0.1115
gene_tiling_20bp	CDC43-213889-20bp	0.703	0.04387	0.996	0.0004715	1.692	0.0004439	383	0.822	0.005577	556	1.524	0.003752	593	1.196	0.00359	935	1.85	0.002174	591	0.977	0.003636	588	1.539	0.003437	644	1.044	0.002846	688	1.809	0.003074	399	0.998	0.004876	318	1.554	0.006326	755	1.156	0.002846	638	1.636	0.003409	435	0.564	0.004857	412	1.723	0.005195
gene_tiling_20bp	CDC43-213897-20bp	-4.449	4.466	0.202	0.0008469	-3.215	0.01665	222	0.036	0.009834	25	-2.924	0.0806	234	-0.143	0.008315	33	-2.953	0.06228	375	0.321	0.005709	25	-2.989	0.08672	275	-0.182	0.00852	11	-4.095	0.1765	208	0.06	0.0102	1	-6.177	1.905	433	0.355	0.004523	13	-3.928	0.1522	328	0.158	0.006417	15	-3.011	0.1396
gene_tiling_20bp	CDC43-213940-20bp	0.676	0.05674	-0.226	0.001131	0.459	0.001051	222	0.036	0.009765	233	0.271	0.009166	211	-0.292	0.01023	402	0.633	0.005261	228	-0.395	0.009126	228	0.174	0.008901	257	-0.279	0.00834	293	0.579	0.006959	186	-0.101	0.01135	183	0.758	0.0122	319	-0.085	0.006506	274	0.418	0.007847	218	-0.431	0.009346	166	0.414	0.01135
gene_tiling_20bp	CDC43-213943-20bp	-1.991	0.1268	0.865	0.0005278	-1.056	0.003072	361	0.736	0.005705	91	-1.08	0.02307	533	1.043	0.003883	158	-0.711	0.01287	532	0.825	0.004144	112	-0.848	0.01823	564	0.853	0.003467	58	-1.748	0.03561	293	0.553	0.007146	47	-1.192	0.04422	644	0.927	0.003302	70	-1.543	0.03134	491	0.739	0.004229	59	-1.071	0.03328
gene_tiling_20bp	CDC43-213964-20bp	0.934	0.08858	0.697	0.0005871	1.611	0.0004592	424	0.968	0.005004	530	1.455	0.003869	496	0.939	0.004071	777	1.583	0.002497	495	0.722	0.004247	539	1.414	0.0035	452	0.534	0.004398	571	1.54	0.003499	288	0.529	0.007778	373	1.783	0.005491	484	0.515	0.004253	697	1.763	0.003122	407	0.469	0.005052	397	1.669	0.005585
gene_tiling_20bp	CDC43-213972-20bp	0.665	0.07724	-0.41	0.001299	0.251	0.001186	141	-0.617	0.01521	234	0.277	0.00807	162	-0.672	0.01333	298	0.202	0.006625	214	-0.486	0.009538	259	0.358	0.00734	270	-0.208	0.00755	275	0.488	0.007861	187	-0.093	0.0115	114	0.078	0.01832	251	-0.431	0.00861	222	0.115	0.009756	169	-0.797	0.0128	136	0.127	0.01551
gene_tiling_20bp	CDC43-213975-20bp	0.893	0.1957	-2.788	0.006882	-1.835	0.005435	23	-3.207	0.09202	34	-2.488	0.06351	43	-2.574	0.04863	63	-2.031	0.03335	52	-2.517	0.04012	65	-1.628	0.031	27	-3.506	0.07842	59	-1.724	0.0361	25	-2.971	0.08231	20	-2.404	0.1059	38	-3.138	0.05433	41	-2.308	0.04968	45	-2.694	0.0483	27	-2.184	0.07688
gene_tiling_20bp	CDC43-214016-20bp	0.74	0.09068	0.498	0.0006882	1.231	0.0006306	340	0.65	0.006225	435	1.17	0.005312	414	0.678	0.005112	519	1.001	0.004181	425	0.502	0.005037	412	1.026	0.005129	356	0.19	0.005866	413	1.073	0.005173	307	0.621	0.006763	264	1.286	0.007701	429	0.341	0.005149	527	1.36	0.004021	364	0.308	0.005472	368	1.56	0.006025
gene_tiling_20bp	CDC43-214027-20bp	0.695	0.07645	-0.843	0.001694	-0.159	0.001604	102	-1.082	0.02021	156	-0.306	0.01424	136	-0.924	0.01525	218	-0.248	0.009632	195	-0.62	0.01063	138	-0.548	0.01292	206	-0.598	0.01032	202	0.043	0.01	127	-0.649	0.0165	122	0.175	0.01789	169	-1	0.01219	208	0.021	0.009845	126	-1.219	0.01496	93	-0.419	0.02295
gene_tiling_20bp	CDC43-214076-20bp	0.83	0.0774	0.675	0.0006044	1.515	0.0005108	302	0.479	0.006502	636	1.718	0.003417	497	0.942	0.004123	804	1.632	0.002775	397	0.404	0.005314	555	1.456	0.003814	543	0.798	0.003979	552	1.491	0.003568	293	0.553	0.007146	266	1.297	0.00784	630	0.895	0.003454	596	1.537	0.00338	456	0.632	0.004353	263	1.076	0.008101
gene_tiling_20bp	CDC43-214094-20bp	0.724	0.07182	-0.17	0.00108	0.597	0.0009775	182	-0.25	0.01012	277	0.52	0.007509	246	-0.071	0.008712	486	0.907	0.004401	247	-0.28	0.008997	202	0	0.009767	245	-0.348	0.008964	298	0.603	0.00741	159	-0.326	0.01404	146	0.433	0.01335	296	-0.193	0.006831	273	0.412	0.008064	301	0.034	0.006898	172	0.465	0.01075
gene_tiling_20bp	CDC43-214100-20bp	0.752	0.04747	0.909	0.0004897	1.643	0.0004566	366	0.756	0.00552	645	1.738	0.00317	528	1.029	0.003741	781	1.591	0.002727	491	0.71	0.004013	548	1.438	0.003449	580	0.893	0.003413	608	1.631	0.003632	428	1.099	0.004654	419	1.951	0.005062	686	1.018	0.002868	547	1.414	0.003595	540	0.876	0.004078	370	1.568	0.005359
gene_tiling_20bp	CDC43-214101-20bp	-2.004	0.451	1.538	0.0003271	-0.166	0.001749	595	1.456	0.003504	241	0.32	0.008557	852	1.719	0.002314	279	0.107	0.007664	980	1.706	0.002045	207	0.035	0.009732	881	1.496	0.002335	77	-1.342	0.02659	413	1.048	0.004772	28	-1.929	0.07495	1064	1.651	0.001986	115	-0.831	0.01711	865	1.555	0.002679	126	0.017	0.0174
gene_tiling_20bp	CDC60-246781-20bp	0.747	0.1689	-0.5	0.001386	0.279	0.001213	136	-0.669	0.01537	181	-0.092	0.01201	168	-0.62	0.01174	356	0.458	0.005751	169	-0.826	0.01266	175	-0.206	0.01175	225	-0.471	0.009038	197	0.007	0.01095	181	-0.14	0.01146	129	0.255	0.0176	194	-0.802	0.01134	256	0.32	0.007818	275	-0.096	0.007909	141	0.179	0.01459
gene_tiling_20bp	CDC60-246868-20bp	-5.542	3.442	0.097	0.0008782	-3.762	0.03384	234	0.112	0.008098	2	-6.274	0.9512	295	0.19	0.006746	30	-3.089	0.07239	300	0	0.007027	18	-3.452	0.1098	321	0.041	0.006195	3	-5.811	0.6594	227	0.186	0.009351	1	-6.177	1.86	441	0.381	0.00461	0	-8.683	9.931	293	-0.005	0.007385	4	-4.796	0.4911
gene_tiling_20bp	CDC60-246931-20bp	-1.011	0.1636	0.08	0.0009009	-0.888	0.00275	199	-0.121	0.009566	123	-0.648	0.01617	232	-0.156	0.008866	128	-1.014	0.01633	285	-0.074	0.007228	137	-0.558	0.01522	290	-0.105	0.007149	82	-1.252	0.02684	203	0.025	0.01064	44	-1.286	0.04613	372	0.136	0.005768	69	-1.564	0.03062	411	0.483	0.004959	92	-0.434	0.02286
gene_tiling_20bp	CDC60-246934-20bp	0.644	0.1657	-0.774	0.00164	-0.101	0.001538	133	-0.701	0.01605	169	-0.191	0.01139	164	-0.655	0.01284	235	-0.14	0.009137	189	-0.665	0.01073	175	-0.206	0.0116	178	-0.808	0.01171	110	-0.83	0.01833	115	-0.792	0.01829	107	-0.013	0.0184	189	-0.839	0.01156	164	-0.321	0.01155	149	-0.978	0.01415	147	0.239	0.01465
gene_tiling_20bp	CDC60-246980-20bp	-1.349	0.1073	0.502	0.0006851	-0.798	0.002568	301	0.474	0.006817	145	-0.411	0.01435	381	0.559	0.005601	107	-1.271	0.01976	447	0.575	0.004692	109	-0.887	0.01924	476	0.609	0.004625	117	-0.742	0.01863	249	0.319	0.008203	43	-1.319	0.04643	453	0.42	0.004674	96	-1.09	0.02232	419	0.51	0.005091	80	-0.635	0.02524
gene_tiling_20bp	CDC60-247000-20bp	0.816	0.0438	0.853	0.0005101	1.683	0.0004531	395	0.866	0.005221	607	1.651	0.003166	431	0.736	0.00442	907	1.806	0.002332	542	0.852	0.004361	682	1.753	0.003112	580	0.893	0.003191	580	1.563	0.003791	362	0.858	0.005436	412	1.927	0.004931	639	0.916	0.002958	566	1.463	0.003743	519	0.819	0.004119	325	1.381	0.006578
gene_tiling_20bp	CDC60-247005-20bp	0.832	0.04832	0.452	0.0006924	1.291	0.0005935	304	0.489	0.006929	465	1.266	0.004674	404	0.643	0.005152	592	1.191	0.003338	404	0.429	0.005237	590	1.544	0.003509	427	0.452	0.004834	494	1.331	0.003954	250	0.325	0.008292	259	1.258	0.008314	441	0.381	0.004568	470	1.195	0.004836	369	0.327	0.005503	330	1.403	0.007019
gene_tiling_20bp	CDC60-247020-20bp	0.805	0.1063	0.01	0.0009547	0.85	0.000812	252	0.219	0.008458	327	0.759	0.006619	308	0.252	0.006608	450	0.796	0.004695	339	0.176	0.006236	368	0.864	0.005932	260	-0.263	0.008056	336	0.776	0.006164	191	-0.063	0.01107	142	0.393	0.01454	274	-0.304	0.007239	452	1.139	0.004487	295	0.005	0.007189	225	0.851	0.009094
gene_tiling_20bp	CRG1-519285-20bp	0.511	0.06175	-1.229	0.002302	-0.746	0.002484	107	-1.013	0.01868	130	-0.568	0.01614	132	-0.967	0.01617	144	-0.845	0.0142	135	-1.149	0.01537	124	-0.702	0.01844	107	-1.539	0.01962	106	-0.884	0.02015	101	-0.978	0.02227	80	-0.431	0.02703	145	-1.22	0.01449	110	-0.895	0.01835	101	-1.537	0.0211	84	-0.565	0.02728
gene_tiling_20bp	CRG1-519316-20bp	0.379	0.1352	-0.312	0.001196	0.019	0.00141	151	-0.518	0.01362	191	-0.015	0.01052	144	-0.842	0.01455	282	0.123	0.007368	214	-0.486	0.009082	224	0.149	0.009383	212	-0.556	0.0108	162	-0.274	0.01288	214	0.101	0.009855	114	0.078	0.01797	289	-0.228	0.006822	211	0.042	0.009448	314	0.095	0.006485	118	-0.077	0.01735
gene_tiling_20bp	CRG1-519319-20bp	0.896	0.01784	0.508	0.0006698	1.408	0.0005361	281	0.375	0.007662	440	1.187	0.005096	401	0.633	0.005504	680	1.391	0.003276	366	0.286	0.005524	451	1.157	0.004411	483	0.63	0.004004	589	1.585	0.003248	302	0.597	0.00649	273	1.334	0.007826	495	0.548	0.004292	590	1.523	0.003466	397	0.433	0.005315	373	1.579	0.005738
gene_tiling_20bp	CRG1-519325-20bp	0.821	0.02839	1.481	0.0003452	2.295	0.0002952	582	1.425	0.003771	1015	2.392	0.002113	709	1.454	0.003142	1181	2.187	0.001801	930	1.631	0.002268	929	2.199	0.00229	845	1.436	0.002521	1075	2.452	0.00208	505	1.338	0.00415	542	2.322	0.003558	900	1.409	0.002206	1021	2.314	0.002086	792	1.428	0.002632	563	2.173	0.003706
gene_tiling_20bp	CRG1-519350-20bp	nan	nan	nan	nan	nan	nan	nan	nan	nan	nan	nan	nan	nan	nan	nan	nan	nan	nan	nan	nan	nan	nan	nan	nan	nan	nan	nan	nan	nan	nan	nan	nan	nan	nan	nan	nan	nan	nan	nan	nan	nan	nan	nan	nan	nan	nan	nan	nan
gene_tiling_20bp	CRG1-519365-20bp	0.887	0.2316	-1.369	0.002438	-0.467	0.002073	88	-1.294	0.02294	151	-0.353	0.01485	123	-1.068	0.01638	125	-1.048	0.01589	120	-1.318	0.01697	175	-0.206	0.01183	111	-1.487	0.01837	124	-0.658	0.01772	93	-1.097	0.02176	77	-0.485	0.02841	127	-1.411	0.01627	121	-0.758	0.01816	81	-1.853	0.02501	89	-0.482	0.02286
gene_tiling_20bp	CRG1-519381-20bp	1.229	0.1646	-1.812	0.003421	-0.655	0.002277	51	-2.075	0.04157	118	-0.707	0.01801	85	-1.599	0.0248	159	-0.702	0.01281	84	-1.83	0.02544	118	-0.773	0.0172	53	-2.546	0.03733	120	-0.705	0.01822	65	-1.61	0.03234	74	-0.542	0.0284	125	-1.434	0.01704	113	-0.856	0.0177	75	-1.964	0.02598	87	-0.514	0.0258
gene_tiling_20bp	CRG1-519408-20bp	0.747	0.03229	1.377	0.0003657	2.112	0.0003343	521	1.265	0.004053	741	1.938	0.002693	687	1.408	0.002842	1149	2.147	0.001875	757	1.334	0.002747	902	2.156	0.002227	835	1.419	0.002557	698	1.83	0.003157	441	1.142	0.004618	470	2.117	0.0045	928	1.454	0.002162	860	2.066	0.00241	759	1.367	0.002964	584	2.225	0.003733
gene_tiling_20bp	CRG1-519425-20bp	0.73	0.1062	0.49	0.0006663	1.19	0.0006422	309	0.512	0.00679	472	1.288	0.004585	402	0.636	0.005141	551	1.088	0.003857	326	0.12	0.00632	327	0.694	0.006449	355	0.186	0.005387	441	1.168	0.004595	232	0.217	0.008419	239	1.142	0.007574	595	0.813	0.003415	455	1.148	0.005066	483	0.715	0.004157	289	1.212	0.007471
gene_tiling_20bp	CRG1-519432-20bp	0.891	0.08328	-0.182	0.001082	0.744	0.0008824	183	-0.242	0.01124	218	0.175	0.009582	251	-0.042	0.008382	423	0.707	0.00514	245	-0.292	0.008497	370	0.872	0.005416	318	0.027	0.006506	341	0.797	0.005982	194	-0.04	0.01061	167	0.627	0.01342	288	-0.233	0.006949	352	0.779	0.006317	207	-0.505	0.009783	185	0.57	0.01198
gene_tiling_20bp	CRG1-519440-20bp	0.62	0.2264	-2.299	0.004727	-1.534	0.004346	48	-2.162	0.04509	62	-1.63	0.03236	67	-1.94	0.03106	62	-2.054	0.03373	60	-2.312	0.03435	80	-1.331	0.02602	66	-2.232	0.03155	74	-1.399	0.02729	35	-2.494	0.05881	22	-2.27	0.1031	65	-2.372	0.03151	106	-0.948	0.02009	44	-2.726	0.04719	30	-2.035	0.06659
gene_tiling_20bp	ERG11-121647-20bp	0.756	0.1285	-0.745	0.001593	0.092	0.001364	132	-0.712	0.01549	207	0.101	0.01029	138	-0.903	0.0152	305	0.236	0.007272	177	-0.76	0.01213	209	0.049	0.009391	216	-0.529	0.01033	200	0.029	0.01013	107	-0.896	0.01894	74	-0.542	0.0304	205	-0.722	0.009817	279	0.444	0.007777	152	-0.949	0.01272	130	0.062	0.01452
gene_tiling_20bp	ERG11-121653-20bp	0.775	0.1229	0.522	0.0006895	1.309	0.0005746	341	0.654	0.006215	487	1.333	0.003994	390	0.592	0.005567	667	1.363	0.003076	481	0.68	0.004513	494	1.288	0.003991	420	0.428	0.004952	364	0.891	0.005811	213	0.094	0.01031	277	1.355	0.007232	474	0.485	0.004867	497	1.276	0.004178	453	0.623	0.004764	240	0.944	0.008599
gene_tiling_20bp	ERG11-121658-20bp	0.982	0.09722	-0.528	0.001372	0.412	0.00109	126	-0.779	0.01694	209	0.115	0.009855	205	-0.334	0.008886	396	0.612	0.005314	253	-0.245	0.008426	231	0.193	0.00858	207	-0.591	0.01065	300	0.613	0.006981	97	-1.036	0.02237	141	0.383	0.01444	246	-0.46	0.008376	249	0.28	0.008695	133	-1.141	0.01468	135	0.116	0.01571
gene_tiling_20bp	ERG11-121673-20bp	0.86	0.04023	1.271	0.0003855	2.127	0.0003374	480	1.147	0.003913	947	2.292	0.002379	678	1.389	0.002871	1255	2.275	0.001652	766	1.351	0.002565	839	2.052	0.002483	736	1.237	0.002789	741	1.916	0.002801	381	0.932	0.005373	455	2.07	0.004687	858	1.341	0.002406	846	2.042	0.002652	734	1.319	0.002802	500	2.002	0.004325
gene_tiling_20bp	ERG11-121684-20bp	0.038	0.2105	0.38	0.0007307	0.461	0.001068	235	0.118	0.00847	244	0.338	0.008481	261	0.014	0.007553	482	0.895	0.004199	373	0.314	0.005798	206	0.028	0.01087	491	0.653	0.004258	197	0.007	0.01084	229	0.199	0.009444	142	0.393	0.01474	428	0.338	0.004999	219	0.095	0.009074	429	0.544	0.004576	174	0.481	0.01211
gene_tiling_20bp	ERG11-121719-20bp	0.812	0.2179	0.08	0.0009116	0.909	0.0007834	237	0.13	0.008689	269	0.478	0.007983	389	0.589	0.005076	500	0.948	0.004255	316	0.075	0.006462	409	1.016	0.005321	319	0.032	0.006895	352	0.843	0.005345	182	-0.132	0.01122	319	1.558	0.006447	316	-0.099	0.006617	317	0.628	0.006458	265	-0.15	0.008347	150	0.268	0.01362
gene_tiling_20bp	ERG11-121737-20bp	0.628	0.343	-0.273	0.001178	0.393	0.001125	207	-0.065	0.009981	260	0.429	0.008109	216	-0.259	0.0094	346	0.417	0.005775	218	-0.46	0.009998	160	-0.335	0.01413	221	-0.497	0.009198	217	0.147	0.008744	121	-0.719	0.01742	96	-0.169	0.02131	300	-0.174	0.007327	269	0.391	0.00737	333	0.179	0.005997	143	0.199	0.01511
gene_tiling_20bp	ERG11-121791-20bp	0.733	0.06832	0.63	0.0006098	1.353	0.0005696	361	0.736	0.005522	459	1.248	0.004508	444	0.779	0.005035	674	1.378	0.003183	507	0.756	0.004124	509	1.331	0.004174	447	0.518	0.004586	546	1.476	0.003746	258	0.37	0.007726	331	1.611	0.006322	542	0.678	0.00375	506	1.301	0.004319	452	0.62	0.00442	272	1.124	0.007639
gene_tiling_20bp	ERG11-121864-20bp	0.406	0.1984	-1.136	0.002649	-0.871	0.003064	46	-2.222	0.04762	70	-1.457	0.02902	86	-1.582	0.02457	76	-1.762	0.02675	46	-2.692	0.04638	72	-1.482	0.02801	252	-0.308	0.008911	203	0.051	0.009943	180	-0.148	0.01214	107	-0.013	0.01848	86	-1.971	0.0253	58	-1.813	0.03645	71	-2.042	0.02756	33	-1.9	0.05962
gene_tiling_20bp	ERG11-121872-20bp	nan	nan	nan	nan	nan	nan	nan	nan	nan	nan	nan	nan	nan	nan	nan	nan	nan	nan	nan	nan	nan	nan	nan	nan	nan	nan	nan	nan	nan	nan	nan	nan	nan	nan	nan	nan	nan	nan	nan	nan	nan	nan	nan	nan	nan	nan	nan	nan
gene_tiling_20bp	ERG11-121878-20bp	-0.942	0.6818	-1.582	0.002882	-2.208	0.007358	54	-1.993	0.03598	36	-2.406	0.05543	58	-2.146	0.03634	48	-2.42	0.0434	117	-1.355	0.01787	78	-1.367	0.02625	134	-1.216	0.01556	16	-3.574	0.1288	53	-1.902	0.03931	8	-3.674	0.2436	99	-1.769	0.01991	47	-2.113	0.04193	99	-1.565	0.02065	17	-2.836	0.1194
gene_tiling_20bp	ERG11-121915-20bp	nan	nan	nan	nan	nan	nan	nan	nan	nan	nan	nan	nan	nan	nan	nan	nan	nan	nan	nan	nan	nan	nan	nan	nan	nan	nan	nan	nan	nan	nan	nan	nan	nan	nan	nan	nan	nan	nan	nan	nan	nan	nan	nan	nan	nan	nan	nan	nan
gene_tiling_20bp	ERG11-121932-20bp	0.291	0.5185	-0.944	0.001904	-0.485	0.002183	89	-1.278	0.02207	122	-0.66	0.01728	124	-1.057	0.01688	202	-0.358	0.01114	160	-0.905	0.01371	181	-0.158	0.01116	197	-0.662	0.01106	59	-1.724	0.0366	116	-0.78	0.01861	40	-1.422	0.05121	154	-1.134	0.01343	147	-0.478	0.01473	180	-0.706	0.01244	134	0.106	0.01582
gene_tiling_20bp	ERG11-121967-20bp	0.223	0.1779	0.178	0.000843	0.436	0.001082	206	-0.072	0.009895	301	0.64	0.006217	291	0.171	0.007124	397	0.615	0.005286	333	0.15	0.006259	259	0.358	0.008408	415	0.411	0.004922	160	-0.292	0.01376	202	0.018	0.0106	133	0.299	0.01602	400	0.241	0.00534	285	0.474	0.007341	300	0.029	0.006787	181	0.538	0.01178
gene_tiling_20bp	ERG11-121970-20bp	-0.159	0.3494	0.282	0.0007826	0.252	0.001257	320	0.563	0.006058	221	0.195	0.009384	395	0.611	0.005193	295	0.188	0.007071	344	0.197	0.006017	242	0.26	0.008697	358	0.198	0.00592	159	-0.301	0.01381	244	0.29	0.008529	56	-0.941	0.03812	348	0.04	0.005927	295	0.524	0.007483	352	0.259	0.006112	165	0.405	0.01211
gene_tiling_20bp	ERG13-20495-20bp	-1.293	0.3263	-0.524	0.001438	-1.662	0.004761	132	-0.712	0.01529	87	-1.145	0.02449	210	-0.299	0.009567	98	-1.397	0.02082	181	-0.727	0.01171	38	-2.395	0.054	215	-0.536	0.01053	68	-1.52	0.02962	113	-0.817	0.0207	16	-2.717	0.1314	323	-0.068	0.006557	45	-2.175	0.04494	152	-0.949	0.0142	25	-2.293	0.08121
gene_tiling_20bp	ERG13-20504-20bp	0.886	0.01741	1.568	0.0003183	2.464	0.0002607	698	1.687	0.002967	1106	2.516	0.001966	805	1.637	0.00269	1500	2.532	0.001445	861	1.519	0.0024	1073	2.406	0.001824	792	1.343	0.00256	1040	2.405	0.002139	577	1.53	0.003521	658	2.602	0.002965	1082	1.675	0.001883	1214	2.563	0.001684	880	1.58	0.002312	604	2.274	0.003403
gene_tiling_20bp	ERG13-20509-20bp	0.768	0.1082	0.565	0.0006489	1.332	0.0005686	322	0.572	0.006545	548	1.503	0.003758	383	0.566	0.005257	625	1.269	0.003294	466	0.635	0.004486	450	1.154	0.004601	485	0.636	0.004683	594	1.597	0.003242	208	0.06	0.01002	273	1.334	0.007772	540	0.673	0.003793	387	0.915	0.005334	427	0.538	0.004655	263	1.076	0.008017
gene_tiling_20bp	ERG13-20542-20bp	0.563	0.09334	0.265	0.0007851	0.849	0.0007751	221	0.03	0.009168	355	0.878	0.005399	267	0.047	0.007732	507	0.968	0.003967	298	-0.01	0.007	273	0.434	0.00744	443	0.505	0.004594	331	0.754	0.006048	254	0.348	0.007734	183	0.758	0.01171	440	0.378	0.004784	417	1.023	0.005061	382	0.377	0.005515	175	0.49	0.01219
gene_tiling_20bp	ERG13-20559-20bp	-3.998	1.681	-0.1	0.001033	-3.459	0.01979	174	-0.314	0.01069	21	-3.17	0.1038	226	-0.193	0.009482	30	-3.089	0.073	273	-0.136	0.008089	15	-3.708	0.1355	364	0.222	0.005648	2	-6.296	0.9779	157	-0.345	0.01412	2	-5.44	1.019	298	-0.184	0.007201	10	-4.291	0.2139	284	-0.05	0.00748	17	-2.836	0.1073
gene_tiling_20bp	ERG13-20572-20bp	0.168	0.06582	0.264	0.0007961	0.445	0.001033	229	0.081	0.00953	275	0.51	0.007101	285	0.141	0.007536	395	0.608	0.004768	380	0.341	0.005349	247	0.29	0.00851	348	0.157	0.005937	202	0.043	0.01065	147	-0.439	0.01358	95	-0.184	0.02157	403	0.251	0.004941	240	0.227	0.008146	439	0.578	0.004745	178	0.514	0.01139
gene_tiling_20bp	ERG13-20577-20bp	-4.807	3.317	-0.257	0.001136	-3.765	0.0322	187	-0.211	0.01144	13	-3.841	0.1549	198	-0.384	0.01041	11	-4.496	0.2063	293	-0.034	0.006987	8	-4.574	0.2524	219	-0.51	0.009658	0	-8.618	10.81	121	-0.719	0.01844	2	-5.44	1.015	277	-0.289	0.007528	1	-7.098	1.871	261	-0.171	0.007446	21	-2.539	0.09483
gene_tiling_20bp	ERG13-20580-20bp	-4.306	2.022	-2.986	0.008364	-6.39	0.2638	21	-3.335	0.09994	0	-8.596	10.97	18	-3.807	0.1207	4	-5.85	0.5409	21	-3.805	0.09585	0	-8.662	11.08	36	-3.098	0.06215	2	-6.296	1.022	15	-3.69	0.1424	0	-7.761	11.53	63	-2.416	0.0315	0	-8.683	10.4	54	-2.434	0.0402	0	-7.966	9.968
gene_tiling_20bp	ERG13-20591-20bp	nan	nan	nan	nan	nan	nan	nan	nan	nan	nan	nan	nan	nan	nan	nan	nan	nan	nan	nan	nan	nan	nan	nan	nan	nan	nan	nan	nan	nan	nan	nan	nan	nan	nan	nan	nan	nan	nan	nan	nan	nan	nan	nan	nan	nan	nan	nan	nan
gene_tiling_20bp	ERG13-20594-20bp	-1.273	0.2239	-0.955	0.001861	-2.223	0.006909	129	-0.745	0.01716	42	-2.187	0.0523	154	-0.745	0.01376	53	-2.278	0.0393	160	-0.905	0.01358	52	-1.948	0.04183	208	-0.584	0.01002	40	-2.279	0.05065	82	-1.277	0.02564	26	-2.034	0.07352	143	-1.24	0.01365	21	-3.257	0.09228	114	-1.363	0.01687	30	-2.035	0.06913
gene_tiling_20bp	ERG13-20603-20bp	-0.911	0.1611	1.967	0.0002446	1.109	0.0006825	825	1.928	0.00243	557	1.527	0.003646	1039	2.005	0.002016	634	1.29	0.003248	1057	1.815	0.00205	403	0.995	0.005268	1353	2.115	0.001572	317	0.692	0.006718	687	1.781	0.002919	201	0.893	0.01012	1504	2.15	0.001394	304	0.567	0.007015	1023	1.797	0.001997	289	1.212	0.006692
gene_tiling_20bp	ERG13-20604-20bp	0.425	0.04917	1.359	0.0003697	1.779	0.0004161	660	1.606	0.003103	648	1.745	0.002933	739	1.514	0.00264	841	1.697	0.002446	761	1.341	0.002752	802	1.987	0.002733	698	1.16	0.003077	693	1.819	0.003024	450	1.172	0.004973	373	1.783	0.005348	769	1.183	0.002796	701	1.771	0.003116	805	1.452	0.002487	414	1.73	0.004735
gene_tiling_20bp	ERG13-20611-20bp	0.033	0.2368	0.64	0.0006089	0.754	0.0008515	410	0.92	0.004669	209	0.115	0.01025	417	0.689	0.004846	397	0.615	0.005044	461	0.619	0.004626	346	0.775	0.005422	450	0.528	0.004645	514	1.389	0.004077	269	0.43	0.008197	180	0.734	0.01138	561	0.728	0.003779	307	0.582	0.006761	462	0.651	0.004517	162	0.379	0.01287
gene_tiling_20bp	ERG13-20614-20bp	0.813	0.03669	1.073	0.0004405	1.862	0.0003966	387	0.837	0.005029	685	1.825	0.00307	573	1.147	0.00352	971	1.905	0.002069	672	1.162	0.003057	668	1.723	0.003246	600	0.942	0.003437	675	1.781	0.003147	377	0.917	0.005308	457	2.076	0.004493	679	1.003	0.003006	741	1.851	0.00289	648	1.139	0.003035	444	1.83	0.004412
gene_tiling_20bp	ERG13-20645-20bp	0.521	0.2355	-1.302	0.002466	-0.842	0.002612	51	-2.075	0.04131	113	-0.77	0.01822	108	-1.255	0.01855	121	-1.095	0.01653	94	-1.669	0.02284	94	-1.1	0.02126	184	-0.76	0.01086	152	-0.366	0.0131	106	-0.909	0.0195	82	-0.395	0.02404	83	-2.021	0.02566	105	-0.962	0.02143	109	-1.427	0.01937	61	-1.023	0.03516
gene_tiling_20bp	ERG13-20649-20bp	0.795	0.1594	-0.749	0.001563	0.06	0.001424	101	-1.096	0.01957	278	0.525	0.007386	142	-0.862	0.01328	220	-0.235	0.00981	175	-0.776	0.01224	160	-0.335	0.01428	212	-0.556	0.009082	244	0.315	0.007784	90	-1.144	0.02322	98	-0.139	0.02203	243	-0.477	0.008307	214	0.062	0.009859	160	-0.876	0.01347	123	-0.017	0.01694
gene_tiling_20bp	ERG13-20668-20bp	0.628	0.1731	-1.149	0.002086	-0.459	0.002037	92	-1.23	0.02084	117	-0.72	0.01655	97	-1.409	0.02128	139	-0.895	0.01522	159	-0.914	0.01248	134	-0.59	0.01584	134	-1.216	0.01443	184	-0.091	0.01114	91	-1.128	0.02407	76	-0.504	0.02907	145	-1.22	0.01527	194	-0.079	0.01069	154	-0.931	0.01381	61	-1.023	0.03766
gene_tiling_20bp	ERG13-20674-20bp	0.243	0.1571	0.411	0.0007295	0.691	0.0008688	319	0.558	0.006832	286	0.566	0.007352	256	-0.014	0.007866	509	0.973	0.003692	396	0.4	0.005592	372	0.879	0.005803	446	0.515	0.004682	271	0.466	0.007261	270	0.436	0.008117	216	0.997	0.009214	438	0.371	0.005023	271	0.402	0.007091	377	0.358	0.005623	173	0.473	0.01222
gene_tiling_20bp	ERG13-20679-20bp	0.755	0.04823	-0.23	0.00114	0.582	0.0009322	228	0.075	0.009588	286	0.566	0.006982	273	0.079	0.007922	462	0.834	0.003999	224	-0.421	0.009928	321	0.667	0.006152	230	-0.439	0.008908	297	0.598	0.007159	159	-0.326	0.01287	125	0.21	0.01589	302	-0.164	0.006417	283	0.464	0.007182	229	-0.36	0.009023	154	0.306	0.01394
gene_tiling_20bp	ERG13-20688-20bp	0.789	0.07305	0.849	0.0005191	1.705	0.0004403	379	0.806	0.00549	652	1.754	0.003117	440	0.766	0.004572	1024	1.981	0.001985	554	0.884	0.00371	504	1.317	0.004055	660	1.08	0.002992	662	1.753	0.002914	269	0.43	0.007236	207	0.935	0.01044	689	1.024	0.003184	695	1.759	0.002989	496	0.754	0.003834	350	1.488	0.006142
gene_tiling_20bp	ERG25-610362-20bp	-3.173	1.15	0.043	0.0009204	-2.757	0.0109	208	-0.058	0.01079	40	-2.256	0.05115	228	-0.181	0.008682	20	-3.662	0.1041	275	-0.125	0.007513	28	-2.829	0.07084	372	0.253	0.005604	6	-4.918	0.3793	225	0.173	0.00903	6	-4.061	0.312	351	0.052	0.005953	34	-2.574	0.05665	235	-0.323	0.008503	24	-2.351	0.08487
gene_tiling_20bp	ERG25-610399-20bp	nan	nan	nan	nan	nan	nan	nan	nan	nan	nan	nan	nan	nan	nan	nan	nan	nan	nan	nan	nan	nan	nan	nan	nan	nan	nan	nan	nan	nan	nan	nan	nan	nan	nan	nan	nan	nan	nan	nan	nan	nan	nan	nan	nan	nan	nan	nan	nan
gene_tiling_20bp	ERG25-610402-20bp	-1.771	0.4176	0.988	0.000487	-0.624	0.002422	425	0.971	0.004716	161	-0.261	0.01393	472	0.867	0.004386	130	-0.992	0.01619	645	1.103	0.003319	185	-0.127	0.01171	709	1.183	0.003087	52	-1.904	0.04389	480	1.265	0.004268	51	-1.075	0.04165	607	0.842	0.003393	127	-0.689	0.01647	485	0.721	0.00435	78	-0.671	0.02691
gene_tiling_20bp	ERG25-610438-20bp	-4.826	1.26	-0.217	0.001122	-4.467	0.047	200	-0.114	0.01055	2	-6.274	1.038	230	-0.168	0.008562	5	-5.56	0.4466	268	-0.162	0.007815	9	-4.414	0.2396	243	-0.36	0.009083	3	-5.811	0.6959	128	-0.638	0.01517	3	-4.954	0.7012	347	0.036	0.006165	3	-5.876	0.6836	227	-0.372	0.01003	14	-3.108	0.1484
gene_tiling_20bp	ERG25-610464-20bp	0.562	0.07789	0.116	0.0008884	0.64	0.0009147	200	-0.114	0.009973	243	0.332	0.008218	279	0.11	0.007338	391	0.593	0.005506	456	0.603	0.004725	333	0.72	0.006198	355	0.186	0.0056	330	0.75	0.005803	219	0.134	0.009464	170	0.652	0.01208	300	-0.174	0.007283	340	0.729	0.00615	259	-0.183	0.007725	221	0.825	0.009806
gene_tiling_20bp	ERG25-610468-20bp	0.77	1.158	-2.812	0.007337	-2.041	0.006506	19	-3.476	0.105	62	-1.63	0.03432	19	-3.731	0.1088	35	-2.87	0.05968	49	-2.602	0.04246	52	-1.948	0.03861	54	-2.519	0.03711	26	-2.89	0.08449	50	-1.986	0.04189	12	-3.118	0.1813	47	-2.835	0.04342	74	-1.464	0.0287	27	-3.421	0.08042	21	-2.539	0.09642
gene_tiling_20bp	ERG25-610522-20bp	0.6	0.5185	-1.766	0.003473	-1.085	0.003441	46	-2.222	0.04348	81	-1.247	0.02514	62	-2.051	0.02947	112	-1.206	0.01814	34	-3.123	0.06124	28	-2.829	0.07415	87	-1.836	0.02337	170	-0.205	0.01249	47	-2.074	0.04485	42	-1.352	0.04868	149	-1.181	0.01489	83	-1.299	0.02779	118	-1.313	0.01657	32	-1.943	0.06582
gene_tiling_20bp	ERG25-610529-20bp	0.637	0.535	-2.676	0.006097	-2.041	0.006306	17	-3.632	0.1124	41	-2.221	0.05204	42	-2.607	0.04512	47	-2.45	0.04505	43	-2.788	0.0478	51	-1.975	0.03915	31	-3.31	0.06901	40	-2.279	0.05128	35	-2.494	0.05638	35	-1.612	0.06069	61	-2.463	0.033	56	-1.863	0.03826	51	-2.516	0.03624	47	-1.396	0.04566
gene_tiling_20bp	ERG25-610558-20bp	-2	0.2832	-1.518	0.002829	-3.39	0.01641	56	-1.941	0.03638	13	-3.841	0.1551	81	-1.668	0.0272	36	-2.83	0.05654	91	-1.716	0.02358	12	-4.018	0.1646	152	-1.035	0.01336	24	-3.004	0.09257	84	-1.243	0.02511	6	-4.061	0.3497	103	-1.712	0.01985	12	-4.039	0.1656	64	-2.191	0.03324	10	-3.573	0.216
gene_tiling_20bp	ERG25-610571-20bp	0.522	0.07437	-0.842	0.001741	-0.283	0.001757	108	-1	0.0193	172	-0.166	0.01177	197	-0.391	0.01147	227	-0.19	0.009009	176	-0.768	0.01228	187	-0.111	0.01113	189	-0.722	0.01063	157	-0.319	0.01412	97	-1.036	0.02301	58	-0.891	0.03469	127	-1.411	0.01537	124	-0.723	0.016	164	-0.84	0.01248	92	-0.434	0.02274
gene_tiling_20bp	ERG25-610589-20bp	0.681	0.07138	-0.466	0.001335	0.196	0.001243	158	-0.453	0.01227	193	0	0.01098	172	-0.586	0.01137	254	-0.028	0.007435	161	-0.896	0.01376	257	0.347	0.007584	204	-0.612	0.0114	207	0.079	0.01042	130	-0.616	0.01521	115	0.09	0.01727	296	-0.193	0.007035	289	0.494	0.007677	241	-0.286	0.008553	130	0.062	0.01684
gene_tiling_20bp	ERG25-610598-20bp	0.62	0.2033	-0.107	0.001066	0.585	0.001011	212	-0.03	0.01053	248	0.361	0.008801	203	-0.348	0.0106	469	0.855	0.004836	276	-0.12	0.007821	366	0.856	0.006108	274	-0.187	0.007528	302	0.622	0.006934	227	0.186	0.00916	156	0.529	0.01386	233	-0.538	0.009363	298	0.539	0.007033	318	0.113	0.006374	147	0.239	0.0143
gene_tiling_20bp	ERO1-13135-20bp	0.845	0.2197	0.932	0.0005075	1.826	0.0004072	364	0.748	0.005632	746	1.948	0.002718	515	0.993	0.003938	1085	2.065	0.001985	565	0.912	0.004002	488	1.27	0.004212	594	0.928	0.003504	803	2.032	0.002504	275	0.462	0.007081	356	1.716	0.005548	828	1.289	0.002421	708	1.786	0.003033	552	0.908	0.003964	243	0.962	0.008228
gene_tiling_20bp	ERO1-13152-20bp	-0.862	0.3133	-2.553	0.006017	-3.346	0.01639	45	-2.254	0.0479	29	-2.714	0.07163	56	-2.197	0.04048	20	-3.662	0.1052	30	-3.3	0.0652	21	-3.236	0.1008	34	-3.179	0.06092	13	-3.863	0.1599	16	-3.599	0.1217	3	-4.954	0.7477	75	-2.167	0.02796	23	-3.128	0.09367	25	-3.53	0.07428	7	-4.059	0.2991
gene_tiling_20bp	ERO1-13158-20bp	0.773	0.08886	1.407	0.000356	2.229	0.0003113	606	1.483	0.003213	890	2.202	0.002491	620	1.261	0.003267	1423	2.456	0.001366	807	1.426	0.002487	738	1.867	0.002808	840	1.427	0.002564	1173	2.578	0.001944	423	1.082	0.004679	456	2.073	0.004404	1008	1.573	0.002316	903	2.136	0.002303	765	1.378	0.002598	459	1.878	0.004417
gene_tiling_20bp	ERO1-13161-20bp	0.156	0.09147	0.264	0.0008071	0.421	0.001102	229	0.081	0.009511	236	0.29	0.008857	296	0.195	0.007249	373	0.525	0.005413	375	0.321	0.00518	302	0.579	0.007322	389	0.318	0.005293	236	0.267	0.008982	210	0.074	0.01049	104	-0.054	0.02067	479	0.5	0.004508	239	0.221	0.009219	267	-0.139	0.007788	182	0.546	0.01209
gene_tiling_20bp	ERO1-13181-20bp	0.814	0.04661	0.163	0.0008594	1.021	0.0007167	211	-0.037	0.009793	428	1.147	0.004599	324	0.325	0.006853	549	1.082	0.003625	268	-0.162	0.007489	266	0.396	0.007824	358	0.198	0.006235	428	1.125	0.005411	240	0.266	0.009397	187	0.789	0.01106	428	0.338	0.004628	466	1.183	0.004326	296	0.01	0.007173	213	0.772	0.01034
gene_tiling_20bp	ERO1-13197-20bp	0.715	0.003727	1.48	0.00034	2.199	0.0003135	587	1.437	0.003344	823	2.089	0.002427	807	1.641	0.002409	1263	2.284	0.001647	726	1.274	0.002695	804	1.99	0.002422	851	1.446	0.002656	936	2.253	0.002329	520	1.38	0.003875	457	2.076	0.004756	992	1.55	0.002218	1049	2.353	0.001959	896	1.606	0.002382	614	2.298	0.003551
gene_tiling_20bp	ERO1-13237-20bp	0.769	0.1752	-0.022	0.0009456	0.71	0.0008695	217	0.003	0.008935	298	0.625	0.007279	284	0.136	0.006869	498	0.942	0.003961	335	0.159	0.00614	262	0.374	0.007974	256	-0.285	0.008892	297	0.598	0.006883	178	-0.164	0.01121	164	0.6	0.01334	411	0.28	0.004353	294	0.519	0.006739	209	-0.491	0.009376	235	0.914	0.008716
gene_tiling_20bp	ERO1-13249-20bp	0.029	0.1093	1.153	0.0004247	1.264	0.0005968	521	1.265	0.004118	600	1.634	0.003556	542	1.067	0.004009	707	1.447	0.003013	772	1.362	0.002543	498	1.3	0.004227	502	0.685	0.004107	358	0.867	0.006036	443	1.149	0.004778	154	0.51	0.01322	764	1.173	0.002795	467	1.186	0.00399	649	1.141	0.003093	304	1.285	0.006187
gene_tiling_20bp	ERO1-13254-20bp	0.281	0.06611	-1.473	0.002727	-1.175	0.00338	84	-1.361	0.02595	86	-1.162	0.02375	87	-1.566	0.02334	105	-1.298	0.02068	110	-1.443	0.0196	63	-1.673	0.03351	103	-1.594	0.02046	82	-1.252	0.02627	64	-1.633	0.03304	44	-1.286	0.04666	104	-1.698	0.02112	89	-1.199	0.02484	123	-1.254	0.0172	59	-1.071	0.03812
gene_tiling_20bp	ERO1-13285-20bp	0.786	0.02189	2.012	0.0002314	2.802	0.000207	869	2.002	0.002546	1397	2.852	0.001512	1048	2.017	0.002033	1886	2.862	0.001059	1299	2.113	0.0015	1297	2.68	0.001676	1044	1.741	0.00199	1375	2.807	0.00144	745	1.898	0.002712	661	2.608	0.003143	1556	2.199	0.001246	1593	2.955	0.001368	1140	1.953	0.00193	853	2.772	0.002477
gene_tiling_20bp	ERO1-13316-20bp	-2.713	1.465	-1.036	0.001993	-3.298	0.01809	107	-1.013	0.01849	21	-3.17	0.09374	128	-1.011	0.01776	8	-4.932	0.2413	150	-0.998	0.01391	15	-3.708	0.1338	154	-1.016	0.01417	18	-3.409	0.1134	68	-1.546	0.02955	20	-2.404	0.1007	179	-0.917	0.01122	4	-5.513	0.5374	174	-0.755	0.01234	22	-2.474	0.09886
gene_tiling_20bp	ERO1-13376-20bp	0.623	0.1187	-0.778	0.001651	-0.142	0.001631	129	-0.745	0.01582	199	0.044	0.01132	164	-0.655	0.01283	222	-0.222	0.009547	181	-0.727	0.01118	204	0.014	0.01023	149	-1.064	0.01519	183	-0.099	0.01149	97	-1.036	0.02134	93	-0.215	0.02242	182	-0.893	0.01157	195	-0.072	0.01123	213	-0.464	0.00988	83	-0.582	0.02445
gene_tiling_20bp	ERO1-13394-20bp	0.631	0.07853	-0.662	0.001523	-0.034	0.001522	126	-0.779	0.0162	200	0.051	0.01067	194	-0.413	0.0118	247	-0.068	0.008066	209	-0.52	0.01015	214	0.083	0.01035	175	-0.832	0.0115	150	-0.385	0.01411	116	-0.78	0.01866	135	0.321	0.01642	208	-0.701	0.009607	150	-0.449	0.01437	178	-0.722	0.01148	120	-0.053	0.01869
gene_tiling_20bp	ERO1-13398-20bp	0.803	0.05916	1.804	0.0002756	2.611	0.0002372	613	1.499	0.003464	974	2.332	0.002183	974	1.912	0.002158	1362	2.393	0.001546	1143	1.928	0.001897	1173	2.535	0.0018	1108	1.827	0.001865	1498	2.931	0.001313	668	1.741	0.003283	769	2.826	0.002911	1193	1.816	0.001748	1139	2.471	0.001764	959	1.704	0.002125	631	2.337	0.003353
gene_tiling_20bp	ERO1-13422-20bp	0.448	0.1075	-2.135	0.004261	-1.627	0.004649	58	-1.891	0.03832	60	-1.677	0.03542	42	-2.607	0.05141	69	-1.901	0.02927	60	-2.312	0.03438	77	-1.386	0.02738	53	-2.546	0.03728	42	-2.209	0.04959	55	-1.849	0.03999	30	-1.831	0.06953	96	-1.813	0.02254	97	-1.076	0.02256	67	-2.125	0.0295	41	-1.591	0.04966
gene_tiling_20bp	FAS1-100499-20bp	0.008	0.6671	0.566	0.0006506	0.861	0.0009372	283	0.386	0.007769	204	0.08	0.01063	375	0.536	0.005426	262	0.017	0.007889	483	0.686	0.004472	249	0.301	0.008764	434	0.476	0.005048	663	1.756	0.003157	258	0.37	0.007731	357	1.72	0.006245	534	0.657	0.003886	203	-0.014	0.01082	448	0.607	0.004738	159	0.352	0.01313
gene_tiling_20bp	FAS1-100587-20bp	0.91	0.1643	0.196	0.0008302	1.14	0.0006465	297	0.455	0.006903	316	0.71	0.005768	267	0.047	0.007797	671	1.372	0.003159	387	0.367	0.005594	411	1.023	0.004957	310	-0.009	0.006929	441	1.168	0.004592	210	0.074	0.009676	213	0.977	0.009931	381	0.17	0.005383	438	1.094	0.00498	369	0.327	0.00545	234	0.908	0.008579
gene_tiling_20bp	FAS1-100590-20bp	0.702	0.116	0.153	0.0008687	0.848	0.000808	229	0.081	0.008939	402	1.057	0.005434	381	0.559	0.005564	380	0.552	0.005565	342	0.189	0.005953	379	0.906	0.00571	297	-0.071	0.007254	374	0.93	0.005517	216	0.114	0.009312	169	0.644	0.01272	283	-0.258	0.007489	344	0.745	0.005821	339	0.205	0.00599	216	0.793	0.009013
gene_tiling_20bp	FAS1-100611-20bp	0.98	0.03897	-0.2	0.00107	0.766	0.0008648	160	-0.435	0.01337	299	0.63	0.007119	232	-0.156	0.008648	385	0.571	0.005462	269	-0.157	0.007219	311	0.621	0.007179	249	-0.325	0.007815	364	0.891	0.005766	216	0.114	0.00969	216	0.997	0.009535	272	-0.315	0.007397	378	0.881	0.005621	242	-0.28	0.008577	227	0.864	0.009127
gene_tiling_20bp	FAS1-100615-20bp	0.25	0.06033	-0.038	0.0009846	0.189	0.001255	231	0.093	0.008866	209	0.115	0.009482	252	-0.037	0.007868	264	0.028	0.008596	306	0.029	0.007081	238	0.236	0.008286	314	0.009	0.006774	207	0.079	0.01011	195	-0.033	0.01036	131	0.277	0.01753	341	0.011	0.006007	246	0.263	0.007925	208	-0.498	0.01009	153	0.296	0.01191
gene_tiling_20bp	FAS1-100640-20bp	-2.835	1.666	-0.659	0.001556	-2.971	0.01436	133	-0.701	0.01436	25	-2.924	0.08218	204	-0.341	0.01103	11	-4.496	0.1872	200	-0.584	0.01119	23	-3.107	0.09058	215	-0.536	0.009486	43	-2.175	0.04857	100	-0.993	0.02033	8	-3.674	0.2641	245	-0.466	0.009081	8	-4.595	0.2568	98	-1.58	0.0213	22	-2.474	0.09032
gene_tiling_20bp	FAS1-100645-20bp	-3.95	1.058	0.335	0.0007561	-2.799	0.01415	264	0.286	0.007885	11	-4.073	0.1791	320	0.307	0.006234	18	-3.81	0.1155	300	0	0.006625	8	-4.574	0.2644	375	0.265	0.005618	61	-1.676	0.03298	320	0.68	0.006911	21	-2.335	0.1025	447	0.401	0.004558	7	-4.776	0.29	388	0.4	0.005453	11	-3.442	0.1995
gene_tiling_20bp	FAS1-100674-20bp	0.68	0.02713	-0.326	0.001198	0.377	0.001091	156	-0.472	0.01295	227	0.234	0.008363	220	-0.232	0.009333	401	0.63	0.004824	215	-0.48	0.01008	219	0.116	0.009719	241	-0.372	0.008692	279	0.508	0.007385	123	-0.695	0.01729	104	-0.054	0.02093	267	-0.342	0.007444	254	0.309	0.008126	296	0.01	0.007233	161	0.37	0.01317
gene_tiling_20bp	FAS1-100684-20bp	-0.544	0.1994	1.03	0.000457	0.522	0.0009817	382	0.818	0.005129	234	0.277	0.008803	530	1.034	0.00379	409	0.658	0.004535	624	1.055	0.003268	284	0.491	0.006978	622	0.994	0.003074	351	0.839	0.005903	349	0.805	0.006081	220	1.023	0.00942	768	1.181	0.002804	219	0.095	0.009462	579	0.977	0.003488	145	0.219	0.01293
gene_tiling_20bp	FAS1-100692-20bp	-1.508	0.4963	1.273	0.0003955	-0.068	0.001666	573	1.402	0.003498	111	-0.795	0.01893	668	1.368	0.003242	213	-0.281	0.01005	700	1.221	0.003294	151	-0.419	0.01449	689	1.142	0.002823	325	0.728	0.006678	409	1.034	0.004974	158	0.547	0.01343	886	1.387	0.002439	111	-0.882	0.01923	702	1.254	0.002916	103	-0.272	0.02029
gene_tiling_20bp	FAS1-100711-20bp	0.609	0.1421	-0.471	0.001326	0.089	0.001361	232	0.1	0.008727	186	-0.053	0.0111	179	-0.529	0.01143	256	-0.017	0.008445	170	-0.818	0.01224	203	0.007	0.009551	167	-0.9	0.01299	225	0.199	0.009483	156	-0.354	0.01277	149	0.463	0.01292	271	-0.32	0.007272	212	0.048	0.009977	192	-0.613	0.01054	130	0.062	0.01631
gene_tiling_20bp	GLN4-649159-20bp	0.953	0.1393	1.163	0.0004136	2.078	0.0003428	506	1.223	0.004252	813	2.072	0.002352	597	1.206	0.00348	990	1.933	0.002044	702	1.225	0.002885	831	2.038	0.002614	711	1.187	0.002857	807	2.039	0.002824	304	0.606	0.006615	561	2.372	0.003555	744	1.135	0.002664	857	2.061	0.002445	715	1.281	0.002624	438	1.811	0.004692
gene_tiling_20bp	GLN4-649172-20bp	1.005	0.1555	-0.052	0.001003	0.946	0.0007524	202	-0.1	0.0106	375	0.956	0.005666	264	0.03	0.007678	501	0.951	0.004126	370	0.302	0.005583	364	0.848	0.005851	234	-0.414	0.009107	480	1.29	0.004458	222	0.154	0.009787	186	0.782	0.01089	301	-0.169	0.006768	358	0.803	0.005595	198	-0.569	0.01032	227	0.864	0.008838
gene_tiling_20bp	GLN4-649209-20bp	-0.708	0.1044	0.498	0.0006688	-0.125	0.001626	256	0.241	0.008214	134	-0.525	0.0164	394	0.607	0.005355	315	0.282	0.006613	515	0.779	0.003893	202	0	0.01072	405	0.376	0.00536	122	-0.682	0.0168	260	0.381	0.007479	82	-0.395	0.02553	441	0.381	0.004478	185	-0.148	0.01084	464	0.657	0.004579	87	-0.514	0.02367
gene_tiling_20bp	GLN4-649222-20bp	nan	nan	nan	nan	nan	nan	nan	nan	nan	nan	nan	nan	nan	nan	nan	nan	nan	nan	nan	nan	nan	nan	nan	nan	nan	nan	nan	nan	nan	nan	nan	nan	nan	nan	nan	nan	nan	nan	nan	nan	nan	nan	nan	nan	nan	nan	nan	nan
gene_tiling_20bp	GLN4-649241-20bp	nan	nan	nan	nan	nan	nan	nan	nan	nan	nan	nan	nan	nan	nan	nan	nan	nan	nan	nan	nan	nan	nan	nan	nan	nan	nan	nan	nan	nan	nan	nan	nan	nan	nan	nan	nan	nan	nan	nan	nan	nan	nan	nan	nan	nan	nan	nan	nan
gene_tiling_20bp	GLN4-649277-20bp	0.387	0.1304	0.081	0.0009055	0.474	0.001042	243	0.166	0.008578	205	0.087	0.009905	255	-0.02	0.007533	391	0.593	0.005325	359	0.259	0.005985	257	0.347	0.008077	287	-0.12	0.007424	222	0.179	0.009018	232	0.217	0.009036	170	0.652	0.01262	402	0.248	0.005035	297	0.534	0.007187	295	0.005	0.007372	158	0.343	0.01245
gene_tiling_20bp	GLN4-649342-20bp	0.76	0.07935	0.979	0.0004795	1.773	0.000421	394	0.862	0.005504	763	1.98	0.002669	471	0.864	0.004785	1092	2.074	0.002037	638	1.087	0.003361	586	1.534	0.003238	635	1.024	0.003126	614	1.645	0.003426	365	0.87	0.005643	339	1.646	0.006075	640	0.918	0.003266	619	1.592	0.003429	620	1.075	0.002981	358	1.52	0.005723
gene_tiling_20bp	GLN4-649346-20bp	0.786	0.09898	0.722	0.0005721	1.449	0.0005212	372	0.78	0.005367	483	1.321	0.004021	490	0.921	0.004061	736	1.505	0.002981	457	0.606	0.004878	518	1.356	0.003633	413	0.404	0.00487	598	1.607	0.003595	231	0.211	0.009063	303	1.484	0.007006	678	1.001	0.00294	528	1.363	0.004004	496	0.754	0.004109	365	1.548	0.005725
gene_tiling_20bp	KEI1-1212669-20bp	-0.168	0.06742	0.647	0.0006268	0.424	0.001094	361	0.736	0.005958	318	0.719	0.006957	330	0.352	0.006686	286	0.143	0.007343	542	0.852	0.003697	284	0.491	0.00741	616	0.98	0.003374	245	0.321	0.008656	322	0.689	0.006668	196	0.857	0.01168	515	0.605	0.003948	265	0.37	0.007673	342	0.218	0.00637	148	0.249	0.0133
gene_tiling_20bp	KEI1-1212675-20bp	-0.078	0.2268	-0.357	0.00122	-0.459	0.002013	148	-0.547	0.01223	162	-0.252	0.01255	199	-0.376	0.0102	182	-0.508	0.01203	221	-0.44	0.008758	97	-1.054	0.02345	295	-0.081	0.006893	106	-0.884	0.01692	225	0.173	0.009493	133	0.299	0.01627	242	-0.483	0.008948	154	-0.411	0.01322	127	-1.208	0.01631	85	-0.548	0.02435
gene_tiling_20bp	KEI1-1212678-20bp	0.33	0.194	-0.599	0.001496	-0.323	0.001867	120	-0.849	0.01789	138	-0.482	0.01523	125	-1.045	0.01728	201	-0.365	0.009804	203	-0.562	0.009939	175	-0.206	0.01326	226	-0.464	0.009673	167	-0.23	0.01288	106	-0.909	0.01994	122	0.175	0.01738	260	-0.38	0.008267	116	-0.819	0.01903	206	-0.512	0.01031	106	-0.231	0.01972
gene_tiling_20bp	KEI1-1212696-20bp	-1.807	0.1997	1.467	0.0003471	-0.227	0.001692	541	1.319	0.003685	213	0.142	0.009677	768	1.569	0.002916	248	-0.062	0.007358	668	1.154	0.003148	134	-0.59	0.01475	970	1.635	0.002294	175	-0.163	0.01248	617	1.626	0.003266	139	0.363	0.01454	963	1.507	0.00224	119	-0.782	0.01794	824	1.485	0.002487	72	-0.786	0.02677
gene_tiling_20bp	KEI1-1212706-20bp	1.014	0.3433	-0.789	0.001702	0.151	0.001352	173	-0.323	0.01156	208	0.108	0.009963	135	-0.935	0.01607	191	-0.438	0.01108	227	-0.401	0.008459	179	-0.174	0.01252	184	-0.76	0.01125	200	0.029	0.01008	126	-0.661	0.0164	206	0.929	0.01029	136	-1.312	0.01656	242	0.239	0.008436	103	-1.509	0.02046	131	0.073	0.01595
gene_tiling_20bp	KEI1-1212748-20bp	0.626	0.1759	-1.39	0.002563	-0.729	0.00249	78	-1.467	0.02718	126	-0.613	0.0162	103	-1.323	0.01919	221	-0.228	0.009656	92	-1.7	0.02133	106	-0.927	0.01994	72	-2.108	0.03005	74	-1.399	0.02879	91	-1.128	0.02328	70	-0.622	0.0278	123	-1.457	0.01713	101	-1.018	0.02119	87	-1.751	0.0237	69	-0.847	0.03079
gene_tiling_20bp	KEI1-1212809-20bp	0.439	0.02391	2.114	0.0002186	2.558	0.0002435	1059	2.288	0.001849	1142	2.562	0.001692	1109	2.099	0.001916	1559	2.587	0.00136	1404	2.225	0.001594	1120	2.468	0.00193	1259	2.011	0.00157	1035	2.398	0.002086	969	2.277	0.002262	836	2.947	0.002431	1353	1.997	0.001537	1186	2.53	0.001703	1269	2.108	0.001679	675	2.434	0.003028
gene_tiling_20bp	KEI1-1212813-20bp	0.369	0.4791	-1.224	0.002282	-0.836	0.002691	69	-1.643	0.03209	153	-0.334	0.01328	92	-1.485	0.02143	131	-0.981	0.01683	95	-1.654	0.02249	106	-0.927	0.02047	168	-0.891	0.01223	80	-1.287	0.02642	96	-1.051	0.02199	42	-1.352	0.05148	174	-0.958	0.01156	105	-0.962	0.01926	137	-1.099	0.01565	51	-1.279	0.0442
gene_tiling_20bp	KEI1-1212817-20bp	-0.079	0.2917	-0.451	0.001298	-0.539	0.00219	125	-0.79	0.01659	113	-0.77	0.01827	202	-0.355	0.01028	153	-0.757	0.01418	257	-0.223	0.007667	110	-0.874	0.01927	231	-0.433	0.008843	92	-1.087	0.02236	94	-1.082	0.02172	81	-0.413	0.02724	278	-0.284	0.007436	207	0.014	0.00934	171	-0.78	0.01109	107	-0.217	0.0202
gene_tiling_20bp	KEI1-1212823-20bp	0.735	0.1305	1.035	0.0004586	1.764	0.0004349	304	0.489	0.006647	611	1.66	0.003516	556	1.103	0.003459	1011	1.963	0.002099	522	0.798	0.004053	432	1.095	0.00482	705	1.175	0.002884	683	1.798	0.003038	420	1.072	0.005019	401	1.888	0.005248	804	1.247	0.002557	711	1.792	0.002951	657	1.159	0.003011	345	1.467	0.005737
gene_tiling_20bp	KEI1-1212833-20bp	0.512	0.08727	1.078	0.0004485	1.569	0.0004849	508	1.229	0.003949	477	1.303	0.004417	574	1.149	0.003464	753	1.538	0.002713	656	1.127	0.003043	653	1.69	0.003053	671	1.104	0.003265	562	1.517	0.003869	346	0.793	0.005702	395	1.866	0.005631	756	1.158	0.002782	576	1.488	0.003796	577	0.972	0.003685	353	1.5	0.005857
gene_tiling_20bp	KEI1-1212840-20bp	0.978	0.2533	0.749	0.0005618	1.704	0.0004339	343	0.663	0.006163	542	1.487	0.004094	365	0.497	0.005476	924	1.833	0.002019	494	0.719	0.004211	614	1.601	0.003143	543	0.798	0.003563	606	1.626	0.00332	247	0.307	0.008191	561	2.372	0.003856	694	1.035	0.002956	606	1.561	0.003513	502	0.771	0.004263	314	1.331	0.006551
gene_tiling_20bp	KEI1-1212867-20bp	0.423	0.07348	0.707	0.000587	1.16	0.0006393	332	0.616	0.006219	503	1.38	0.003832	429	0.73	0.005138	629	1.279	0.003371	480	0.677	0.004453	344	0.767	0.006061	536	0.78	0.003926	371	0.919	0.005529	306	0.616	0.00691	231	1.093	0.009342	559	0.723	0.003778	441	1.103	0.004363	509	0.791	0.004006	247	0.986	0.008459
gene_tiling_20bp	KEI1-1212872-20bp	0.779	0.124	0.787	0.0005432	1.533	0.0004821	421	0.958	0.004914	494	1.354	0.004488	448	0.792	0.004422	731	1.495	0.00285	551	0.876	0.003541	568	1.489	0.003641	530	0.764	0.003903	545	1.473	0.003333	293	0.553	0.006706	445	2.038	0.004743	679	1.003	0.003057	594	1.533	0.003399	462	0.651	0.004558	314	1.331	0.0067
gene_tiling_20bp	KEI1-1212889-20bp	1.092	0.152	0.027	0.0009185	1.171	0.000659	209	-0.051	0.01011	416	1.106	0.00529	255	-0.02	0.007595	601	1.213	0.003402	293	-0.034	0.006943	298	0.56	0.006695	380	0.284	0.005476	555	1.499	0.003781	174	-0.197	0.0123	330	1.607	0.006243	339	0.002	0.005846	428	1.06	0.005195	279	-0.075	0.00711	176	0.498	0.01221
gene_tiling_20bp	NEO1-261001-20bp	-0.366	0.3017	1.236	0.0003954	0.889	0.0008147	517	1.254	0.003851	309	0.678	0.006551	504	0.962	0.004024	389	0.586	0.005465	651	1.116	0.003216	312	0.626	0.007115	764	1.291	0.002673	571	1.54	0.00376	359	0.846	0.006055	292	1.431	0.006841	1003	1.566	0.001951	265	0.37	0.007602	731	1.313	0.00262	205	0.717	0.01054
gene_tiling_20bp	NEO1-261021-20bp	-0.065	0.401	0.341	0.0007636	0.273	0.001217	233	0.106	0.008997	251	0.378	0.007492	440	0.766	0.004638	249	-0.057	0.007923	375	0.321	0.005627	193	-0.066	0.01112	347	0.153	0.005867	311	0.665	0.006649	201	0.011	0.01176	211	0.963	0.01013	467	0.464	0.004347	164	-0.321	0.0141	322	0.131	0.006791	148	0.249	0.01434
gene_tiling_20bp	NEO1-261049-20bp	-5.077	1.16	-0.693	0.001523	-5.072	0.06813	120	-0.849	0.01607	3	-5.789	0.6644	209	-0.306	0.009358	10	-4.627	0.222	165	-0.861	0.0118	8	-4.574	0.2774	184	-0.76	0.01161	2	-6.296	1.106	108	-0.882	0.01905	0	-7.761	8.821	164	-1.043	0.01245	1	-7.098	1.785	165	-0.831	0.01266	4	-4.796	0.507
gene_tiling_20bp	NEO1-261054-20bp	-7.165	1.37	-0.431	0.001276	-6.289	0.2487	180	-0.266	0.0111	1	-7.011	1.925	153	-0.755	0.01403	5	-5.56	0.407	259	-0.212	0.008393	0	-8.662	10.26	232	-0.427	0.008808	1	-7.033	1.862	119	-0.743	0.01723	0	-7.761	9.779	254	-0.414	0.007782	0	-8.683	9.115	221	-0.411	0.008796	0	-7.966	10.32
gene_tiling_20bp	NEO1-261055-20bp	-4.75	2.929	-1.599	0.002942	-4.7	0.08278	93	-1.215	0.02231	1	-7.011	1.56	60	-2.098	0.03291	2	-6.698	1.019	79	-1.918	0.02644	1	-7.077	1.942	88	-1.82	0.02467	5	-5.159	0.3818	76	-1.386	0.02736	10	-3.369	0.1955	102	-1.726	0.01971	0	-8.683	10.23	127	-1.208	0.01634	4	-4.796	0.4974
gene_tiling_20bp	NEO1-261060-20bp	-1.612	0.5793	0.153	0.000842	-1.176	0.003786	217	0.003	0.009778	61	-1.654	0.0345	312	0.271	0.00647	62	-2.054	0.03305	303	0.014	0.006597	47	-2.092	0.04249	392	0.329	0.005293	152	-0.366	0.0141	221	0.147	0.008892	88	-0.294	0.02358	401	0.244	0.004947	39	-2.379	0.05472	260	-0.177	0.008247	34	-1.857	0.06106
gene_tiling_20bp	NEO1-261093-20bp	-7.556	3.923	0.719	0.0005684	-4.05	0.0727	376	0.795	0.005648	0	-8.596	9.853	439	0.763	0.004557	2	-6.698	1.042	511	0.767	0.004018	0	-8.662	11.03	608	0.961	0.003409	18	-3.409	0.1088	317	0.667	0.006162	6	-4.061	0.373	564	0.736	0.003745	1	-7.098	1.911	398	0.436	0.004669	0	-7.966	9.121
gene_tiling_20bp	NEO1-261101-20bp	-6.691	2.313	1.493	0.0003428	-3.664	0.03212	592	1.449	0.003345	1	-7.011	2.022	761	1.556	0.002958	15	-4.065	0.1334	757	1.334	0.003013	4	-5.492	0.5152	953	1.609	0.002175	31	-2.641	0.06876	584	1.547	0.003356	8	-3.674	0.2499	1015	1.583	0.002134	2	-6.361	0.9359	794	1.432	0.002612	2	-5.644	0.9526
gene_tiling_20bp	NEO1-261108-20bp	-0.07	0.3528	1.284	0.0003848	1.282	0.0005995	554	1.353	0.003696	411	1.089	0.004441	720	1.476	0.00273	553	1.093	0.003803	740	1.301	0.002667	402	0.991	0.004996	763	1.289	0.003067	579	1.56	0.003356	380	0.928	0.005258	488	2.171	0.003966	825	1.284	0.002323	445	1.116	0.005002	637	1.114	0.003212	227	0.864	0.009392
gene_tiling_20bp	NEO1-261118-20bp	0.263	0.2071	2.948	0.0001213	3.261	0.0001559	1583	2.867	0.001355	1673	3.112	0.001276	2220	3.1	0.0009264	2344	3.176	0.0009222	2323	2.951	0.0008789	1864	3.203	0.001132	2222	2.83	0.0009711	2371	3.593	0.0009161	1462	2.87	0.001368	1707	3.976	0.001189	2517	2.893	0.0007632	1471	2.84	0.001397	2490	3.08	0.0007757	884	2.823	0.0024
gene_tiling_20bp	NEO1-261129-20bp	0.726	0.2218	-1.315	0.002449	-0.575	0.002192	86	-1.327	0.02498	79	-1.283	0.02527	78	-1.722	0.02742	152	-0.767	0.01321	150	-0.998	0.014	136	-0.569	0.01573	91	-1.772	0.02155	185	-0.083	0.01155	103	-0.95	0.01994	90	-0.262	0.02228	143	-1.24	0.01619	134	-0.611	0.01631	109	-1.427	0.01945	77	-0.69	0.02721
gene_tiling_20bp	NEO1-261142-20bp	0.849	0.1249	-0.875	0.00182	-0.05	0.001466	83	-1.378	0.02534	149	-0.372	0.01372	157	-0.718	0.01333	309	0.254	0.006745	115	-1.379	0.01845	228	0.174	0.009231	161	-0.952	0.01337	169	-0.213	0.01151	86	-1.209	0.0243	88	-0.294	0.02343	203	-0.736	0.01098	176	-0.219	0.01101	170	-0.788	0.01237	114	-0.126	0.01773
gene_tiling_20bp	NEO1-261151-20bp	0.199	0.1615	0.937	0.0004942	1.18	0.0006606	415	0.937	0.004768	382	0.983	0.005416	502	0.956	0.00404	540	1.059	0.004143	551	0.876	0.0036	430	1.088	0.004947	522	0.742	0.004173	580	1.563	0.003409	397	0.991	0.005239	373	1.783	0.005701	685	1.016	0.003169	354	0.787	0.005916	652	1.148	0.003161	283	1.182	0.007189
gene_tiling_20bp	NEO1-261175-20bp	0.661	0.1006	-0.084	0.0009824	0.611	0.0009345	214	-0.017	0.01004	297	0.621	0.007786	240	-0.107	0.008541	451	0.799	0.004357	267	-0.168	0.007988	248	0.295	0.00798	229	-0.445	0.008214	355	0.855	0.005704	190	-0.07	0.01103	160	0.565	0.01248	364	0.105	0.005535	317	0.628	0.006869	274	-0.101	0.007453	172	0.465	0.01222
gene_tiling_20bp	NEO1-261177-20bp	0.727	0.2654	-0.623	0.001472	0.126	0.001353	155	-0.481	0.01289	122	-0.66	0.01743	164	-0.655	0.01262	316	0.287	0.006694	159	-0.914	0.01283	266	0.396	0.008124	214	-0.543	0.009689	199	0.022	0.009827	66	-1.589	0.02976	93	-0.215	0.02168	245	-0.466	0.00825	224	0.128	0.009592	198	-0.569	0.01062	105	-0.245	0.0202
gene_tiling_20bp	NEO1-261193-20bp	0.664	0.1813	-1.397	0.002586	-0.753	0.002538	85	-1.344	0.02458	92	-1.065	0.02332	109	-1.242	0.01856	105	-1.298	0.01826	97	-1.624	0.02121	101	-0.996	0.02058	133	-1.227	0.01556	121	-0.694	0.01842	105	-0.923	0.0218	121	0.163	0.01812	104	-1.698	0.02091	111	-0.882	0.01902	71	-2.042	0.03036	73	-0.766	0.02853
gene_tiling_20bp	NEO1-261228-20bp	0.627	0.2847	-0.306	0.001193	0.359	0.001144	132	-0.712	0.01505	243	0.332	0.008492	184	-0.489	0.01108	343	0.405	0.006107	180	-0.735	0.0116	156	-0.372	0.01342	324	0.054	0.005917	255	0.379	0.008023	153	-0.382	0.01433	123	0.187	0.01545	338	-0.002	0.006501	312	0.605	0.006696	253	-0.216	0.008264	88	-0.498	0.02316
gene_tiling_20bp	NEO1-261251-20bp	0.887	0.04989	0.229	0.0008045	1.128	0.0006729	226	0.062	0.009417	352	0.865	0.005576	315	0.285	0.006779	668	1.365	0.003245	419	0.481	0.004627	489	1.273	0.004431	328	0.072	0.006481	468	1.254	0.004795	234	0.23	0.008809	247	1.19	0.008522	393	0.215	0.005145	396	0.948	0.00535	256	-0.199	0.007465	225	0.851	0.008801
gene_tiling_20bp	NEO1-261281-20bp	0.611	0.02731	0.788	0.0005451	1.401	0.0005386	341	0.654	0.005948	550	1.508	0.003633	460	0.83	0.004532	782	1.592	0.002861	529	0.817	0.003743	488	1.27	0.004195	476	0.609	0.004528	474	1.272	0.003893	339	0.763	0.005449	309	1.512	0.007342	613	0.856	0.003282	515	1.327	0.004185	510	0.794	0.004421	305	1.289	0.006501
gene_tiling_20bp	NEO1-261377-20bp	0.634	0.07071	1.745	0.0002868	2.337	0.0002792	625	1.527	0.003525	866	2.163	0.002374	825	1.672	0.002446	1308	2.334	0.001489	1200	1.998	0.001742	1026	2.342	0.002085	966	1.629	0.002111	1054	2.424	0.002124	526	1.396	0.003811	649	2.582	0.003136	1187	1.809	0.001905	1002	2.286	0.002058	1021	1.794	0.002073	575	2.203	0.003293
gene_tiling_20bp	NEO1-261403-20bp	0.594	0.2172	-1.358	0.002575	-0.89	0.002621	39	-2.458	0.05681	75	-1.358	0.02815	130	-0.989	0.01671	149	-0.795	0.01259	72	-2.051	0.02866	117	-0.785	0.01781	144	-1.113	0.01443	81	-1.27	0.02425	61	-1.701	0.03448	56	-0.941	0.03838	143	-1.24	0.01432	121	-0.758	0.01673	123	-1.254	0.01741	85	-0.548	0.02338
gene_tiling_20bp	NEO1-261420-20bp	0.722	0.04384	0.986	0.0004724	1.676	0.000451	446	1.041	0.00447	691	1.837	0.002967	475	0.877	0.004311	695	1.422	0.00297	664	1.145	0.002953	647	1.677	0.003112	594	0.928	0.003316	628	1.677	0.003401	330	0.725	0.005912	394	1.862	0.005297	725	1.098	0.002894	630	1.617	0.00334	585	0.991	0.003759	390	1.643	0.005084
gene_tiling_20bp	NEO1-261440-20bp	-6.735	1.632	-0.518	0.001399	-5.849	0.1776	138	-0.648	0.0148	1	-7.011	1.972	194	-0.413	0.009987	7	-5.113	0.3186	240	-0.321	0.009634	2	-6.34	0.9494	203	-0.619	0.01027	0	-8.618	9.515	119	-0.743	0.0181	1	-6.177	1.887	191	-0.824	0.01136	0	-8.683	8.83	247	-0.251	0.00877	0	-7.966	10.99
gene_tiling_20bp	NEO1-261445-20bp	-6.298	0.7311	-0.165	0.001069	-5.978	0.1347	177	-0.29	0.01135	1	-7.011	1.934	247	-0.065	0.008088	3	-6.212	0.6437	287	-0.064	0.007051	2	-6.34	1.04	277	-0.171	0.007666	5	-5.159	0.4454	159	-0.326	0.01304	1	-6.177	1.803	261	-0.374	0.008507	1	-7.098	1.912	324	0.14	0.006138	2	-5.644	1.026
gene_tiling_20bp	NEO1-261449-20bp	0.63	0.574	-2.5	0.005694	-1.984	0.006236	21	-3.335	0.09978	51	-1.91	0.04349	19	-3.731	0.111	49	-2.39	0.04175	63	-2.243	0.03198	56	-1.842	0.03853	53	-2.546	0.03716	30	-2.688	0.07408	58	-1.773	0.03704	31	-1.784	0.06938	70	-2.266	0.02966	32	-2.661	0.06419	32	-3.18	0.05819	27	-2.184	0.08226
gene_tiling_20bp	PIK1-140752-20bp	-0.824	1.015	-2.803	0.006902	-3.358	0.01707	17	-3.632	0.1211	11	-4.073	0.1929	26	-3.289	0.0781	34	-2.911	0.05949	34	-3.123	0.05742	25	-2.989	0.08155	63	-2.299	0.03413	9	-4.37	0.2486	30	-2.713	0.05967	3	-4.954	0.6741	32	-3.383	0.06388	8	-4.595	0.2542	61	-2.26	0.03558	11	-3.442	0.1804
gene_tiling_20bp	PIK1-140768-20bp	-1.767	1.101	-1.655	0.003036	-3.007	0.01443	64	-1.75	0.03224	24	-2.981	0.0884	72	-1.837	0.0294	16	-3.975	0.1333	100	-1.58	0.02148	8	-4.574	0.2672	87	-1.836	0.02362	38	-2.352	0.0549	94	-1.082	0.02136	18	-2.552	0.1186	105	-1.684	0.01913	5	-5.223	0.4022	95	-1.625	0.02195	22	-2.474	0.09191
gene_tiling_20bp	PIK1-140790-20bp	nan	nan	nan	nan	nan	nan	nan	nan	nan	nan	nan	nan	nan	nan	nan	nan	nan	nan	nan	nan	nan	nan	nan	nan	nan	nan	nan	nan	nan	nan	nan	nan	nan	nan	nan	nan	nan	nan	nan	nan	nan	nan	nan	nan	nan	nan	nan	nan
gene_tiling_20bp	PIK1-140795-20bp	0.091	0.04738	1.075	0.0004528	1.148	0.0006316	412	0.927	0.004979	495	1.357	0.004042	483	0.901	0.004182	579	1.159	0.003518	723	1.268	0.002877	444	1.134	0.004728	712	1.189	0.002881	406	1.049	0.005117	327	0.712	0.006667	207	0.935	0.009083	725	1.098	0.002748	410	0.998	0.004774	633	1.105	0.003442	263	1.076	0.007706
gene_tiling_20bp	PIK1-140797-20bp	nan	nan	nan	nan	nan	nan	nan	nan	nan	nan	nan	nan	nan	nan	nan	nan	nan	nan	nan	nan	nan	nan	nan	nan	nan	nan	nan	nan	nan	nan	nan	nan	nan	nan	nan	nan	nan	nan	nan	nan	nan	nan	nan	nan	nan	nan	nan	nan
gene_tiling_20bp	PIK1-140891-20bp	0.836	0.1064	-0.953	0.001894	-0.134	0.001618	139	-0.637	0.01524	179	-0.108	0.01146	118	-1.128	0.01777	196	-0.401	0.0109	131	-1.192	0.01596	232	0.199	0.00908	173	-0.849	0.01226	168	-0.222	0.01165	160	-0.317	0.01371	130	0.266	0.01571	162	-1.061	0.01229	148	-0.469	0.01549	118	-1.313	0.01755	111	-0.165	0.01823
gene_tiling_20bp	RHO1-875041-20bp	-7	0.9741	-0.851	0.001719	-6.56	0.3502	126	-0.779	0.01609	1	-7.011	2.085	141	-0.872	0.01483	4	-5.85	0.5603	165	-0.861	0.01271	0	-8.662	10.61	160	-0.961	0.01418	0	-8.618	9.266	97	-1.036	0.02204	0	-7.761	9.219	180	-0.909	0.01139	0	-8.683	9.708	181	-0.698	0.01103	0	-7.966	11.32
gene_tiling_20bp	RHO1-875146-20bp	-4.072	0.5503	0.837	0.000531	-2.983	0.01305	379	0.806	0.005717	29	-2.714	0.07609	420	0.699	0.004525	13	-4.265	0.146	558	0.894	0.003791	23	-3.107	0.09218	602	0.947	0.003397	40	-2.279	0.05061	378	0.92	0.005504	15	-2.807	0.1424	596	0.815	0.003583	10	-4.291	0.2189	450	0.613	0.004415	18	-2.756	0.1207
gene_tiling_20bp	RHO1-875169-20bp	0.684	0.07033	1.076	0.0004476	1.774	0.0004322	423	0.965	0.004737	604	1.643	0.003661	642	1.311	0.003035	946	1.867	0.002233	566	0.915	0.003585	671	1.729	0.00308	712	1.189	0.003107	772	1.975	0.002801	378	0.92	0.005711	473	2.126	0.004639	755	1.156	0.002616	690	1.749	0.002909	598	1.023	0.003484	368	1.56	0.00564
gene_tiling_20bp	RHO1-875176-20bp	0.796	0.02116	0.637	0.000605	1.463	0.0005087	349	0.688	0.00594	476	1.3	0.004513	439	0.763	0.005181	807	1.638	0.002447	479	0.674	0.00404	573	1.502	0.00362	492	0.656	0.003824	589	1.585	0.003382	299	0.583	0.007534	250	1.207	0.007899	553	0.707	0.003856	526	1.357	0.003662	437	0.571	0.00486	365	1.548	0.005629
gene_tiling_20bp	RHO1-875201-20bp	-0.92	0.6437	0.263	0.0007928	-0.404	0.002164	216	-0.003	0.009108	155	-0.315	0.01349	323	0.321	0.006521	154	-0.748	0.014	372	0.31	0.005198	133	-0.601	0.01661	345	0.145	0.006195	254	0.373	0.008288	222	0.154	0.009533	109	0.013	0.01954	434	0.358	0.005093	59	-1.788	0.03547	414	0.493	0.004857	62	-1	0.03666
gene_tiling_20bp	RHO1-875240-20bp	0.797	0.06226	0.872	0.0005107	1.682	0.0004517	329	0.603	0.006259	531	1.458	0.003757	454	0.811	0.004684	841	1.697	0.002634	561	0.902	0.003412	541	1.419	0.00362	593	0.925	0.003415	726	1.886	0.00305	396	0.987	0.005079	467	2.107	0.004319	626	0.886	0.003346	748	1.865	0.002774	530	0.849	0.004129	356	1.512	0.00578
gene_tiling_20bp	RHO1-875246-20bp	0.008	0.1196	1.198	0.0004218	1.23	0.0006381	522	1.268	0.00418	477	1.303	0.004632	550	1.088	0.003631	649	1.324	0.003175	625	1.058	0.003197	572	1.499	0.003551	746	1.256	0.002859	487	1.311	0.004266	299	0.583	0.007277	204	0.914	0.01101	809	1.256	0.002678	348	0.762	0.006622	816	1.471	0.002554	330	1.403	0.006529
gene_tiling_20bp	RHO1-875277-20bp	-0.7	0.8401	-2.796	0.006826	-3.352	0.01584	20	-3.404	0.09991	20	-3.239	0.1036	31	-3.039	0.06733	21	-3.593	0.09828	38	-2.964	0.05497	16	-3.617	0.1291	30	-3.357	0.06896	23	-3.064	0.08555	36	-2.454	0.05637	6	-4.061	0.3377	55	-2.611	0.03659	6	-4.982	0.3107	53	-2.461	0.03931	12	-3.322	0.1652
gene_tiling_20bp	RHO1-875314-20bp	0.495	0.05733	0.073	0.0008626	0.586	0.0009504	247	0.19	0.008009	336	0.798	0.005627	221	-0.226	0.008818	377	0.541	0.005487	303	0.014	0.006823	276	0.449	0.007841	258	-0.274	0.007224	289	0.559	0.007151	210	0.074	0.009361	144	0.413	0.01551	399	0.237	0.004669	356	0.795	0.006012	336	0.192	0.006035	158	0.343	0.01206
gene_tiling_20bp	RHO1-875384-20bp	0.736	0.1047	0.967	0.0004983	1.689	0.0004432	414	0.934	0.005201	649	1.747	0.003226	627	1.277	0.003164	701	1.435	0.00302	618	1.041	0.003629	688	1.766	0.002873	625	1.001	0.003461	644	1.714	0.003184	339	0.763	0.006464	359	1.728	0.00579	660	0.962	0.003271	645	1.651	0.003151	549	0.9	0.003935	339	1.442	0.006708
gene_tiling_20bp	RHO1-875407-20bp	0.747	0.05002	0.563	0.0006517	1.303	0.0005727	301	0.474	0.006725	471	1.285	0.004503	355	0.457	0.005896	581	1.164	0.003401	419	0.481	0.004764	447	1.144	0.004357	404	0.372	0.005227	558	1.507	0.003796	361	0.854	0.005517	276	1.35	0.007348	467	0.464	0.004791	548	1.416	0.003965	512	0.799	0.004205	299	1.261	0.007127
gene_tiling_20bp	RPO21-210513-20bp	0.778	0.1196	-1.776	0.003261	-0.929	0.002845	49	-2.132	0.04242	80	-1.265	0.02441	74	-1.798	0.02865	100	-1.368	0.02182	84	-1.83	0.02523	90	-1.162	0.02449	97	-1.68	0.0226	97	-1.011	0.02149	35	-2.494	0.05956	32	-1.739	0.0668	86	-1.971	0.02301	124	-0.723	0.01538	99	-1.565	0.01805	52	-1.251	0.0391
gene_tiling_20bp	RPO21-210534-20bp	-1.483	0.06755	1.219	0.0004056	-0.293	0.001758	496	1.194	0.004123	157	-0.297	0.01299	731	1.498	0.002824	190	-0.446	0.01059	766	1.351	0.002468	166	-0.282	0.0117	702	1.169	0.002974	165	-0.248	0.01329	449	1.168	0.004849	88	-0.294	0.02437	770	1.185	0.002634	154	-0.411	0.01375	550	0.902	0.003885	110	-0.178	0.01836
gene_tiling_20bp	RPO21-210554-20bp	0.816	0.05228	1.208	0.0004088	2.01	0.0003622	520	1.262	0.003919	787	2.025	0.002607	629	1.281	0.003385	1103	2.088	0.00196	741	1.303	0.002713	715	1.821	0.002822	684	1.131	0.003107	807	2.039	0.002759	409	1.034	0.005147	524	2.273	0.004073	784	1.21	0.002539	719	1.808	0.002935	705	1.26	0.002959	490	1.972	0.00454
gene_tiling_20bp	RPO21-210558-20bp	0.49	0.6029	-1.417	0.002587	-0.884	0.002707	58	-1.891	0.03433	132	-0.546	0.01528	75	-1.778	0.02862	170	-0.606	0.01208	115	-1.379	0.01808	65	-1.628	0.032	118	-1.399	0.01676	65	-1.585	0.03046	56	-1.824	0.03614	48	-1.162	0.04436	168	-1.009	0.01236	106	-0.948	0.0198	140	-1.068	0.01577	45	-1.458	0.04403
gene_tiling_20bp	RPO21-210581-20bp	0.76	0.01549	1.074	0.0004646	1.86	0.000414	417	0.944	0.005315	726	1.909	0.003206	580	1.164	0.003636	1081	2.059	0.001862	519	0.79	0.004286	531	1.392	0.003895	700	1.165	0.003	768	1.968	0.002816	404	1.016	0.005439	341	1.654	0.006453	714	1.076	0.00289	738	1.846	0.002928	662	1.17	0.003127	453	1.859	0.004757
gene_tiling_20bp	RPO21-210610-20bp	0.488	0.01675	-0.161	0.001068	0.31	0.001156	136	-0.669	0.01557	181	-0.092	0.01147	252	-0.037	0.008761	342	0.4	0.005974	336	0.163	0.005921	291	0.526	0.006654	224	-0.477	0.009212	208	0.086	0.009124	188	-0.085	0.01118	165	0.609	0.0124	319	-0.085	0.006649	257	0.326	0.008917	246	-0.257	0.007729	129	0.051	0.01718
gene_tiling_20bp	RPO21-210622-20bp	-0.47	0.1802	1.48	0.0003472	0.958	0.0007504	560	1.369	0.003672	426	1.14	0.005252	757	1.548	0.002808	413	0.672	0.004949	864	1.525	0.002548	363	0.844	0.005569	721	1.207	0.00292	374	0.93	0.005675	450	1.172	0.004575	282	1.381	0.007159	1026	1.598	0.002066	330	0.686	0.006359	735	1.32	0.002704	289	1.212	0.007175
gene_tiling_20bp	RPO21-210634-20bp	-3.25	0.9182	-1.472	0.002587	-4.399	0.03917	73	-1.562	0.02747	7	-4.689	0.3062	124	-1.057	0.01642	6	-5.319	0.39	79	-1.918	0.02353	11	-4.138	0.2057	102	-1.608	0.02229	11	-4.095	0.1934	70	-1.504	0.02697	10	-3.369	0.2072	148	-1.191	0.01302	6	-4.982	0.349	105	-1.481	0.01925	2	-5.644	0.9754
gene_tiling_20bp	RPO21-210682-20bp	-1.122	1.1	-0.639	0.001519	-1.595	0.004846	162	-0.417	0.01234	43	-2.153	0.04546	125	-1.045	0.01665	88	-1.552	0.02698	204	-0.555	0.01075	75	-1.423	0.02708	243	-0.36	0.008413	73	-1.419	0.02839	85	-1.226	0.02572	55	-0.967	0.04071	188	-0.847	0.01155	47	-2.113	0.04659	168	-0.806	0.01225	49	-1.336	0.04291
gene_tiling_20bp	SEC14-424821-20bp	-0.026	0.3549	-1.244	0.002315	-1.169	0.003366	81	-1.413	0.02603	70	-1.457	0.02793	158	-0.708	0.01273	137	-0.916	0.01511	129	-1.214	0.01555	40	-2.322	0.05289	91	-1.772	0.02182	122	-0.682	0.01626	68	-1.546	0.03344	37	-1.533	0.05415	143	-1.24	0.01506	88	-1.215	0.0246	121	-1.277	0.01697	56	-1.146	0.03627
gene_tiling_20bp	SEC14-424837-20bp	nan	nan	nan	nan	nan	nan	nan	nan	nan	nan	nan	nan	nan	nan	nan	nan	nan	nan	nan	nan	nan	nan	nan	nan	nan	nan	nan	nan	nan	nan	nan	nan	nan	nan	nan	nan	nan	nan	nan	nan	nan	nan	nan	nan	nan	nan	nan	nan
gene_tiling_20bp	SEC14-424852-20bp	-0.038	0.07347	0.77	0.0005604	0.781	0.0008624	307	0.503	0.00666	282	0.546	0.00757	418	0.692	0.005109	511	0.979	0.004284	514	0.776	0.004002	291	0.526	0.007323	603	0.95	0.003524	364	0.891	0.005909	333	0.738	0.006036	125	0.21	0.01707	548	0.694	0.00389	350	0.77	0.005913	545	0.889	0.003973	209	0.745	0.01016
gene_tiling_20bp	SEC14-424890-20bp	-5.113	2.28	0.867	0.000515	-3.147	0.01972	410	0.92	0.005067	12	-3.952	0.1762	473	0.87	0.004133	12	-4.376	0.165	619	1.044	0.003401	4	-5.492	0.5339	536	0.78	0.003788	41	-2.243	0.047	285	0.514	0.007562	21	-2.335	0.09933	637	0.911	0.003278	5	-5.223	0.4206	516	0.811	0.003767	5	-4.506	0.4099
gene_tiling_20bp	SEC14-424899-20bp	-7.607	1.272	0.161	0.0008323	-6.675	0.2943	206	-0.072	0.009468	1	-7.011	1.781	296	0.195	0.007414	0	-9.019	10.02	311	0.052	0.006302	2	-6.34	1.031	421	0.432	0.004724	2	-6.296	1.088	257	0.365	0.007664	1	-6.177	1.872	396	0.226	0.00513	0	-8.683	9.485	234	-0.329	0.008478	0	-7.966	9.269
gene_tiling_20bp	SEC14-424921-20bp	-5.815	2.549	0.386	0.0007352	-4.7	0.05489	251	0.213	0.008825	6	-4.896	0.3424	381	0.559	0.005052	6	-5.319	0.346	426	0.505	0.005088	6	-4.961	0.338	321	0.041	0.006395	2	-6.296	1.033	166	-0.264	0.01237	5	-4.302	0.4218	532	0.651	0.003763	2	-6.361	1.056	372	0.339	0.005742	10	-3.573	0.1977
gene_tiling_20bp	SEC14-424926-20bp	-4.265	2.198	-0.557	0.001386	-3.62	0.03116	161	-0.426	0.01266	4	-5.426	0.5669	189	-0.451	0.01074	3	-6.212	0.714	180	-0.735	0.01074	2	-6.34	0.9754	187	-0.737	0.01112	27	-2.837	0.07653	161	-0.308	0.01322	15	-2.807	0.1362	217	-0.64	0.009611	2	-6.361	1.005	202	-0.54	0.01008	8	-3.878	0.2741
gene_tiling_20bp	SEC14-424930-20bp	-1.092	0.09815	1.571	0.000326	0.496	0.001017	555	1.356	0.003776	278	0.525	0.007482	773	1.579	0.002634	309	0.254	0.00656	917	1.61	0.002274	253	0.324	0.00838	871	1.48	0.002428	365	0.895	0.005333	720	1.849	0.002887	195	0.85	0.01061	1037	1.614	0.002058	210	0.035	0.01046	813	1.466	0.002747	177	0.506	0.01061
gene_tiling_20bp	SEC14-424943-20bp	0.861	0.1175	-1.076	0.00206	-0.267	0.001732	151	-0.518	0.01429	172	-0.166	0.01155	104	-1.309	0.0186	202	-0.358	0.01127	116	-1.367	0.01771	157	-0.363	0.01256	177	-0.816	0.01233	138	-0.505	0.01578	83	-1.26	0.02508	102	-0.082	0.02005	146	-1.21	0.01418	174	-0.236	0.01099	88	-1.735	0.02446	86	-0.531	0.02393
gene_tiling_20bp	SEC14-424949-20bp	0.065	0.06577	0.55	0.0006298	0.643	0.0009444	260	0.264	0.007859	244	0.338	0.008507	389	0.589	0.005291	423	0.707	0.005061	401	0.418	0.005108	331	0.711	0.006171	471	0.593	0.004124	288	0.554	0.007387	303	0.602	0.006864	129	0.255	0.01619	460	0.442	0.004185	350	0.77	0.005816	499	0.762	0.003932	265	1.087	0.008439
gene_tiling_20bp	SEC14-424963-20bp	-1.526	0.6264	0.304	0.000783	-0.932	0.003087	261	0.269	0.007626	68	-1.498	0.03139	399	0.625	0.005144	113	-1.193	0.0186	340	0.18	0.006672	68	-1.564	0.03154	335	0.102	0.006026	174	-0.171	0.01156	259	0.376	0.007767	74	-0.542	0.02863	437	0.368	0.004656	111	-0.882	0.01928	309	0.072	0.007214	48	-1.366	0.04661
gene_tiling_20bp	SEC14-424968-20bp	-1.884	1.919	-1.161	0.002161	-2.523	0.009909	98	-1.139	0.02242	3	-5.789	0.6644	115	-1.165	0.0183	34	-2.911	0.0587	145	-1.046	0.01448	31	-2.684	0.06291	142	-1.133	0.01453	59	-1.724	0.03196	44	-2.168	0.0435	22	-2.27	0.0975	154	-1.134	0.01411	16	-3.639	0.1285	143	-1.037	0.01389	11	-3.442	0.2164
gene_tiling_20bp	SEC14-424977-20bp	0.66	0.03658	1.755	0.0002801	2.445	0.0002603	729	1.749	0.002802	959	2.31	0.002049	899	1.796	0.002251	1598	2.623	0.001272	1011	1.751	0.002082	1176	2.539	0.001757	1243	1.993	0.001604	1057	2.428	0.001825	702	1.813	0.002963	484	2.159	0.004328	1118	1.722	0.001784	1160	2.498	0.001727	831	1.497	0.002578	639	2.355	0.003309
gene_tiling_20bp	SEC14-424992-20bp	0.409	0.6939	-2.277	0.005055	-2.046	0.006015	49	-2.132	0.0473	54	-1.828	0.03999	74	-1.798	0.02784	53	-2.278	0.03824	20	-3.874	0.1006	52	-1.948	0.0394	80	-1.957	0.02587	44	-2.143	0.04752	18	-3.434	0.1117	24	-2.147	0.08851	68	-2.307	0.02957	65	-1.65	0.03119	52	-2.488	0.03941	21	-2.539	0.08829
gene_tiling_20bp	SEC7-802179-20bp	-0.272	0.1234	-1.306	0.002395	-1.576	0.004313	86	-1.327	0.02559	74	-1.377	0.0279	90	-1.517	0.02491	84	-1.619	0.02449	106	-1.497	0.01952	72	-1.482	0.02756	143	-1.123	0.0146	53	-1.877	0.03883	100	-0.993	0.02139	44	-1.286	0.04714	124	-1.445	0.016	69	-1.564	0.03228	99	-1.565	0.02098	42	-1.556	0.0477
gene_tiling_20bp	SEC7-802185-20bp	0.535	0.04788	0.502	0.0006767	1.03	0.0007038	227	0.068	0.009583	380	0.976	0.005773	307	0.248	0.006851	517	0.996	0.003984	502	0.742	0.004169	521	1.365	0.003974	442	0.502	0.004504	405	1.045	0.004934	299	0.583	0.007294	198	0.872	0.01089	492	0.539	0.004061	364	0.827	0.005826	405	0.461	0.005315	241	0.95	0.008376
gene_tiling_20bp	SEC7-802266-20bp	0.627	0.04636	-0.135	0.001069	0.492	0.001048	193	-0.165	0.01115	234	0.277	0.009018	268	0.052	0.007552	342	0.4	0.006716	258	-0.217	0.008182	229	0.181	0.01039	285	-0.13	0.008158	309	0.655	0.006235	149	-0.42	0.01364	139	0.363	0.01547	268	-0.336	0.007725	313	0.609	0.006497	308	0.067	0.006732	197	0.66	0.01074
gene_tiling_20bp	SEC7-802273-20bp	0.733	0.0437	0.672	0.0006057	1.408	0.0005414	311	0.522	0.006719	494	1.354	0.004244	437	0.756	0.004752	768	1.566	0.002697	547	0.865	0.004019	512	1.34	0.004017	518	0.731	0.003873	538	1.454	0.00393	362	0.858	0.005497	272	1.329	0.007775	563	0.733	0.003823	545	1.409	0.003888	389	0.403	0.005508	279	1.161	0.007644
gene_tiling_20bp	SEC7-802383-20bp	0.815	0.1347	-0.006	0.0009714	0.766	0.0008654	218	0.01	0.009545	265	0.456	0.007978	283	0.13	0.007126	423	0.707	0.004971	244	-0.298	0.009152	275	0.444	0.007688	372	0.253	0.005165	423	1.108	0.005088	154	-0.372	0.01257	217	1.003	0.01018	286	-0.243	0.007335	375	0.87	0.005398	218	-0.431	0.009922	199	0.675	0.01035
gene_tiling_20bp	SSL2-83005-20bp	1.044	0.5552	-2.205	0.00464	-1.252	0.00348	83	-1.378	0.02613	60	-1.677	0.02895	44	-2.541	0.04705	128	-1.014	0.01668	62	-2.265	0.03249	54	-1.894	0.03834	82	-1.921	0.02534	103	-0.925	0.01944	25	-2.971	0.08319	47	-1.192	0.04453	66	-2.35	0.03308	66	-1.628	0.03242	34	-3.094	0.05757	51	-1.279	0.04
gene_tiling_20bp	SSL2-83017-20bp	0.81	0.08708	0.016	0.0009408	0.808	0.0007998	207	-0.065	0.009827	315	0.705	0.006677	211	-0.292	0.009662	486	0.907	0.003984	295	-0.024	0.006745	351	0.796	0.005599	388	0.314	0.005151	288	0.554	0.007762	194	-0.04	0.01136	185	0.774	0.01097	280	-0.273	0.007966	349	0.766	0.005678	331	0.171	0.006247	213	0.772	0.00927
gene_tiling_20bp	SSL2-83021-20bp	0.909	0.02697	0.326	0.0007583	1.274	0.0005948	272	0.329	0.007243	505	1.385	0.004343	360	0.477	0.00607	662	1.352	0.003106	374	0.318	0.005789	390	0.947	0.005039	436	0.482	0.004932	589	1.585	0.003496	222	0.154	0.009397	226	1.062	0.009412	407	0.266	0.004906	474	1.207	0.0044	357	0.28	0.005846	250	1.003	0.008558
gene_tiling_20bp	SSL2-83025-20bp	0.863	0.1369	-0.101	0.001024	0.749	0.0008612	274	0.339	0.007772	354	0.873	0.005689	253	-0.031	0.008058	401	0.63	0.005528	275	-0.125	0.007653	309	0.612	0.006214	279	-0.161	0.007526	331	0.754	0.006703	144	-0.469	0.01466	246	1.184	0.007928	283	-0.258	0.00755	365	0.831	0.005879	236	-0.316	0.008871	172	0.465	0.0119
gene_tiling_20bp	SSL2-83035-20bp	0.701	0.07692	1.318	0.0003808	2.045	0.0003457	498	1.2	0.004065	752	1.959	0.002636	677	1.387	0.002972	1042	2.006	0.002133	624	1.055	0.003242	671	1.729	0.003131	788	1.335	0.002833	988	2.331	0.002104	596	1.577	0.00347	404	1.899	0.004863	920	1.441	0.002325	860	2.066	0.002322	752	1.353	0.002674	432	1.791	0.004539
gene_tiling_20bp	SSL2-83052-20bp	-0.73	0.2124	0.659	0.0006064	0.019	0.00147	286	0.401	0.007177	186	-0.053	0.01132	434	0.746	0.0046	346	0.417	0.006552	462	0.622	0.004417	207	0.035	0.01026	462	0.566	0.004479	162	-0.274	0.01273	337	0.755	0.006407	65	-0.728	0.03273	570	0.751	0.003798	183	-0.163	0.01069	397	0.433	0.005877	160	0.361	0.01259
gene_tiling_20bp	SSL2-83061-20bp	0.446	0.04422	0.307	0.0007557	0.829	0.0008144	267	0.302	0.008127	412	1.092	0.004462	359	0.473	0.00584	565	1.124	0.003445	372	0.31	0.00499	320	0.662	0.006815	326	0.063	0.006747	232	0.243	0.009243	269	0.43	0.007581	203	0.907	0.009989	352	0.056	0.005557	300	0.548	0.007193	370	0.331	0.005732	213	0.772	0.009897
gene_tiling_20bp	SSL2-83119-20bp	-7.115	1.326	-1.075	0.002072	-7.666	0.8936	106	-1.027	0.01994	0	-8.596	9.921	182	-0.505	0.01221	0	-9.019	10.15	161	-0.896	0.01256	0	-8.662	10.78	127	-1.293	0.01628	0	-8.618	9.67	98	-1.022	0.02139	0	-7.761	12.93	153	-1.143	0.01295	0	-8.683	11.67	86	-1.767	0.02386	1	-6.381	2.199
gene_tiling_20bp	SSL2-83129-20bp	-7.879	2.117	0.229	0.0008158	-4.431	0.1374	310	0.517	0.006273	13	-3.841	0.1605	357	0.465	0.005806	1	-7.435	2.099	318	0.084	0.006549	0	-8.662	10.14	365	0.226	0.005437	0	-8.618	10.23	268	0.425	0.008156	0	-7.761	11.34	292	-0.213	0.007167	0	-8.683	9.794	364	0.308	0.005786	0	-7.966	9.504
gene_tiling_20bp	SSL2-83131-20bp	-6.973	4.319	0.939	0.0004936	-4.548	0.05314	320	0.563	0.005867	13	-3.841	0.1516	543	1.069	0.003663	9	-4.772	0.235	567	0.917	0.003671	6	-4.961	0.3291	590	0.918	0.003506	0	-8.618	9.425	457	1.194	0.004292	0	-7.761	10.5	673	0.99	0.003292	0	-8.683	10.38	594	1.013	0.003586	3	-5.158	0.593
gene_tiling_20bp	SSL2-83161-20bp	-3.442	0.7561	0.277	0.0007704	-2.964	0.01268	284	0.391	0.007362	17	-3.467	0.127	339	0.391	0.005871	22	-3.528	0.0936	416	0.471	0.004778	21	-3.236	0.1009	353	0.178	0.005595	35	-2.469	0.06197	198	-0.011	0.01044	9	-3.514	0.2273	474	0.485	0.004301	9	-4.435	0.2192	303	0.043	0.007017	18	-2.756	0.1143
gene_tiling_20bp	TOR2-63334-20bp	0.937	0.1762	-1.61	0.002998	-0.607	0.002269	94	-1.199	0.02263	148	-0.382	0.01411	81	-1.668	0.02596	183	-0.5	0.01174	104	-1.524	0.02059	160	-0.335	0.01318	62	-2.322	0.03387	79	-1.305	0.02798	76	-1.386	0.02587	70	-0.622	0.02795	112	-1.591	0.01904	83	-1.299	0.02493	81	-1.853	0.02527	109	-0.191	0.0176
gene_tiling_20bp	TOR2-63441-20bp	-0.773	0.5021	0.859	0.0005345	0.329	0.00116	449	1.051	0.004459	291	0.591	0.007243	480	0.892	0.004347	344	0.409	0.005754	591	0.977	0.003462	329	0.702	0.006244	536	0.78	0.004093	109	-0.844	0.01793	381	0.932	0.005331	47	-1.192	0.04459	644	0.927	0.003367	247	0.268	0.007546	407	0.469	0.005468	156	0.324	0.01235
gene_tiling_20bp	TOR2-63445-20bp	0.7	0.03362	1.18	0.0004172	1.878	0.0003895	444	1.034	0.004558	696	1.848	0.002898	652	1.333	0.003256	889	1.777	0.002371	618	1.041	0.003689	689	1.768	0.003181	653	1.064	0.002987	860	2.131	0.002423	454	1.184	0.004733	385	1.829	0.005431	798	1.236	0.002562	718	1.806	0.002751	684	1.217	0.002947	458	1.875	0.004716
gene_tiling_20bp	TOR2-63454-20bp	0.745	0.06033	0.513	0.0006814	1.208	0.0006141	247	0.19	0.009297	416	1.106	0.004776	320	0.307	0.006528	651	1.328	0.003342	443	0.562	0.004651	406	1.005	0.004741	392	0.329	0.005286	462	1.235	0.004279	208	0.06	0.009917	219	1.017	0.008646	500	0.562	0.004279	394	0.941	0.005225	492	0.742	0.004235	316	1.34	0.006571
gene_tiling_20bp	TOR2-63468-20bp	1.158	0.4385	-1.53	0.002895	-0.389	0.001933	52	-2.047	0.04032	139	-0.472	0.01524	56	-2.197	0.03689	244	-0.086	0.008487	118	-1.342	0.01761	141	-0.517	0.01511	82	-1.921	0.02473	109	-0.844	0.01795	72	-1.464	0.02952	97	-0.154	0.0222	95	-1.828	0.02267	183	-0.163	0.01142	139	-1.078	0.0158	98	-0.344	0.02222
gene_tiling_20bp	TOR2-63477-20bp	0.485	0.3359	-0.397	0.001281	0.163	0.001288	136	-0.669	0.01456	283	0.551	0.00713	212	-0.285	0.01016	356	0.458	0.005784	141	-1.087	0.01453	158	-0.353	0.01406	209	-0.577	0.00991	202	0.043	0.009543	205	0.039	0.009758	93	-0.215	0.02138	251	-0.431	0.008486	193	-0.087	0.01051	293	-0.005	0.007253	90	-0.466	0.02283
gene_tiling_20bp	TOR2-63510-20bp	-0.149	0.08033	-0.234	0.001144	-0.325	0.001841	199	-0.121	0.01042	193	0	0.01194	197	-0.391	0.01061	221	-0.228	0.009376	277	-0.115	0.007533	132	-0.612	0.01565	217	-0.523	0.009997	113	-0.792	0.01742	158	-0.335	0.01333	61	-0.819	0.03615	284	-0.253	0.007257	192	-0.094	0.01064	291	-0.015	0.007015	97	-0.358	0.02196
gene_tiling_20bp	TOR2-63520-20bp	nan	nan	nan	nan	nan	nan	nan	nan	nan	nan	nan	nan	nan	nan	nan	nan	nan	nan	nan	nan	nan	nan	nan	nan	nan	nan	nan	nan	nan	nan	nan	nan	nan	nan	nan	nan	nan	nan	nan	nan	nan	nan	nan	nan	nan	nan	nan	nan
gene_tiling_20bp	TSC13-426896-20bp	nan	nan	nan	nan	nan	nan	nan	nan	nan	nan	nan	nan	nan	nan	nan	nan	nan	nan	nan	nan	nan	nan	nan	nan	nan	nan	nan	nan	nan	nan	nan	nan	nan	nan	nan	nan	nan	nan	nan	nan	nan	nan	nan	nan	nan	nan	nan	nan
gene_tiling_20bp	TSC13-426903-20bp	1.146	0.309	-2.373	0.004973	-1.201	0.003273	47	-2.192	0.04398	64	-1.585	0.03193	60	-2.098	0.03419	131	-0.981	0.01611	51	-2.545	0.03917	70	-1.522	0.02813	38	-3.021	0.05516	105	-0.897	0.02055	46	-2.105	0.04179	55	-0.967	0.03888	50	-2.747	0.041	100	-1.032	0.01884	42	-2.793	0.04529	37	-1.737	0.05268
gene_tiling_20bp	TSC13-426914-20bp	0.518	0.04169	0.992	0.0004818	1.577	0.0004646	413	0.93	0.005162	658	1.767	0.003183	590	1.189	0.003408	914	1.817	0.002139	622	1.051	0.003459	551	1.445	0.003402	600	0.942	0.003521	536	1.449	0.003657	417	1.062	0.005145	247	1.19	0.008103	712	1.072	0.00291	656	1.676	0.003058	500	0.765	0.004094	296	1.246	0.006976
gene_tiling_20bp	TSC13-426982-20bp	0.573	0.03328	0.787	0.0005504	1.363	0.0005469	288	0.411	0.007216	488	1.336	0.004105	538	1.056	0.004081	710	1.453	0.002658	523	0.801	0.00374	541	1.419	0.003602	567	0.861	0.00379	485	1.305	0.004473	325	0.703	0.007026	293	1.436	0.00665	636	0.909	0.003177	577	1.491	0.003647	433	0.558	0.004791	249	0.997	0.008406
gene_tiling_20bp	TSC13-427018-20bp	-2.42	0.2754	-0.106	0.001002	-2.305	0.007588	212	-0.03	0.009796	48	-1.996	0.04226	213	-0.279	0.009907	67	-1.943	0.03085	309	0.043	0.006675	47	-2.092	0.04372	279	-0.161	0.007309	34	-2.51	0.05946	192	-0.055	0.0108	21	-2.335	0.09449	327	-0.05	0.006128	23	-3.128	0.09877	256	-0.199	0.007794	12	-3.322	0.1714
gene_tiling_20bp	TSC13-427021-20bp	-6.736	2.871	-0.009	0.0009534	-4.042	0.06338	255	0.236	0.008129	0	-8.596	9.921	297	0.2	0.007181	25	-3.347	0.08379	316	0.075	0.006431	4	-5.492	0.489	297	-0.071	0.007076	1	-7.033	2.128	168	-0.247	0.01167	0	-7.761	9.574	311	-0.122	0.006407	0	-8.683	9.825	288	-0.03	0.007493	1	-6.381	2.059
gene_tiling_20bp	TSC13-427048-20bp	-4.59	0.8526	-0.249	0.001108	-4.061	0.0329	195	-0.151	0.01008	4	-5.426	0.5393	223	-0.213	0.009327	7	-5.113	0.3048	248	-0.274	0.008284	6	-4.961	0.3294	306	-0.028	0.006925	23	-3.064	0.08353	190	-0.07	0.01027	3	-4.954	0.6895	230	-0.557	0.008791	2	-6.361	0.9293	218	-0.431	0.00906	3	-5.158	0.6569
gene_tiling_20bp	TSC13-427062-20bp	0.754	0.05102	0.82	0.0005445	1.547	0.000472	347	0.679	0.006123	549	1.506	0.003753	419	0.696	0.005064	801	1.627	0.002369	573	0.932	0.003534	504	1.317	0.004246	477	0.612	0.004403	557	1.504	0.00353	343	0.78	0.006025	369	1.768	0.005329	681	1.007	0.003045	578	1.493	0.003365	484	0.718	0.004469	383	1.617	0.005373
[truncated: 6 more columns]
