# Supplementary material for: Quantitative CRISPR interference screens in yeast identify chemical-genetic interactions and new rules for guide RNA design
Source: Genome Biol. 2016 Mar 8;17:45. doi: 10.1186/s13059-016-0900-9 (PMC4784398; doi:10.1186/s13059-016-0900-9)
Supplement: Additional file 7: — Counts and analysis of three replicates in 20 μM fluconazole. (XLSX 150 kb) [file 13059_2016_900_MOESM7_ESM.xlsx]

## Sheet: README
Analysis of replicates in 20 µM Fluconazole
#Pool	Guide pool name
Guide	Guide Name
Combined_A_mean	Combined ATc effect mean
Combined_A_var	Variance of combined ATc effect mean
Combined_noATC_mean	Mean of combined no ATc fitness
Combined_noATC_var	Variance of combined no ATc fitness
Combined_plusATC_mean	Mean of combined plus ATc fitness
Combined_plusATC_var	Variance of combined plus ATc fitness
Rep-1_noATC_count	Replicate 1 no ATc count
Rep-1_noATC_f_mean	Replicate 1 no ATc mean fitness f
Rep-1_noATC_f_var	Replicate 1 no ATc variance of fitness f
Rep-1_plusATC_count	Replicate 1 plus ATc count
Rep-1_plusATC_f_mean	Replicate 1 plus ATc mean fitness f
Rep-1_plusATC_f_var	Replicate 1 plus ATc variance of fitness f
Rep-2_noATC_count	Replicate 2 no ATc count
Rep-2_noATC_f_mean	Replicate 2 no ATc mean fitness f
Rep-2_noATC_f_var	Replicate 2 no ATc variance of fitness f
Rep-2_plusATC_count	Replicate 2 plus ATc count
Rep-2_plusATC_f_mean	Replicate 2 plus ATc mean fitness f
Rep-2_plusATC_f_var	Replicate 2 plus ATc variance of fitness f
Rep-3_noATC_count	Replicate 3 no ATc count
Rep-3_noATC_f_mean	Replicate 3 no ATc mean fitness f
Rep-3_noATC_f_var	Replicate 3 no ATc variance of fitness f
Rep-3_plusATC_count	Replicate 3 plus ATc count
Rep-3_plusATC_f_mean	Replicate 3 plus ATc mean fitness f
Rep-3_plusATC_f_var	Replicate 3 plus ATc variance of fitness f

## Sheet: Fluconazole_replicate_data
#Pool	Guide	Combined_A_mean	Combined_A_var	Combined_noATC_mean	Combined_noATC_var	Combined_plusATC_mean	Combined_plusATC_var	Rep-1_noATC_count	Rep-1_noATC_f_mean	Rep-1_noATC_f_var	Rep-1_plusATC_count	Rep-1_plusATC_f_mean	Rep-1_plusATC_f_var	Rep-2_noATC_count	Rep-2_noATC_f_mean	Rep-2_noATC_f_var	Rep-2_plusATC_count	Rep-2_plusATC_f_mean	Rep-2_plusATC_f_var	Rep-3_noATC_count	Rep-3_noATC_f_mean	Rep-3_noATC_f_var	Rep-3_plusATC_count	Rep-3_plusATC_f_mean	Rep-3_plusATC_f_var
gene_tiling_18bp	CDC12-327990-18bp	1.015	0.04348	0.272	0.00204	1.325	0.001053	484	0.227	0.004314	949	1.436	0.00225	352	0.576	0.006049	722	1.37	0.002801	198	-0.158	0.01074	314	0.885	0.006766
gene_tiling_18bp	CDC12-328011-18bp	-5.622	1.759	-1.114	0.005589	-7.102	0.5173	246	-0.748	0.0082	1	-7.87	1.892	74	-1.666	0.03013	2	-6.805	1.093	47	-2.221	0.04205	1	-6.827	2.043
gene_tiling_18bp	CDC12-328026-18bp	nan	nan	nan	nan	nan	nan	nan	nan	nan	nan	nan	nan	nan	nan	nan	nan	nan	nan	nan	nan	nan	nan	nan	nan
gene_tiling_18bp	CDC12-328082-18bp	0.258	0.03136	0.416	0.001833	0.672	0.001647	517	0.322	0.004196	587	0.743	0.003361	267	0.178	0.007452	384	0.46	0.005612	367	0.73	0.005777	296	0.8	0.007597
gene_tiling_18bp	CDC12-328090-18bp	-6.709	3.564	0.281	0.002208	-5.521	0.1605	227	-0.864	0.009089	4	-6.285	0.4695	408	0.789	0.005119	8	-5.039	0.2502	305	0.464	0.006782	0	-8.412	9.665
gene_tiling_18bp	CDC12-328106-18bp	nan	nan	nan	nan	nan	nan	nan	nan	nan	nan	nan	nan	nan	nan	nan	nan	nan	nan	nan	nan	nan	nan	nan	nan
gene_tiling_18bp	CDC12-328142-18bp	-7.763	0.9652	-0.438	0.003167	-7.377	0.8065	317	-0.383	0.006376	2	-7.133	0.9491	177	-0.414	0.01145	0	-9.127	11.21	147	-0.587	0.01397	0	-8.412	10.3
gene_tiling_18bp	CDC12-328163-18bp	nan	nan	nan	nan	nan	nan	nan	nan	nan	nan	nan	nan	nan	nan	nan	nan	nan	nan	nan	nan	nan	nan	nan	nan
gene_tiling_18bp	CDC12-328177-18bp	-4.542	6.839	-0.881	0.0044	-3.896	0.05609	256	-0.69	0.007893	13	-4.7	0.1688	101	-1.22	0.02058	25	-3.454	0.08471	108	-1.03	0.01924	0	-8.412	10.12
gene_tiling_18bp	CDC12-328183-18bp	-6.233	0.1239	-2.122	0.01119	-7.935	1.309	58	-2.823	0.03762	0	-9.455	9.107	79	-1.573	0.02413	1	-7.542	1.819	44	-2.315	0.04693	0	-8.412	9.612
gene_tiling_18bp	CDC12-328234-18bp	1.46	0.7795	0.152	0.002084	1.918	0.0008193	378	-0.129	0.005559	435	0.311	0.004557	277	0.231	0.006908	1271	2.186	0.001715	293	0.406	0.006445	892	2.39	0.002394
gene_tiling_18bp	CDC43-213843-18bp	0.524	0.3367	-1.554	0.006996	-0.928	0.005214	124	-1.733	0.01555	184	-0.928	0.01116	74	-1.666	0.02961	165	-0.756	0.01375	95	-1.214	0.02229	66	-1.357	0.034
gene_tiling_18bp	CDC43-213884-18bp	-6.459	3.935	1.279	0.001009	-3.426	0.04571	940	1.184	0.002287	41	-3.08	0.05158	590	1.32	0.003904	2	-6.805	0.948	577	1.383	0.003362	3	-5.605	0.6964
gene_tiling_18bp	CDC43-213889-18bp	0.867	0.04441	-0.204	0.002902	0.637	0.001652	363	-0.187	0.005837	547	0.641	0.00376	222	-0.088	0.01013	420	0.589	0.004946	168	-0.395	0.01341	276	0.699	0.007287
gene_tiling_18bp	CDC43-213897-18bp	1.347	0.4784	0.404	0.001841	1.905	0.0007333	494	0.257	0.00422	613	0.806	0.003237	299	0.341	0.007205	1175	2.072	0.001679	351	0.666	0.005968	916	2.428	0.002178
gene_tiling_18bp	CDC43-213940-18bp	-0.564	1.35	0.058	0.002239	0.151	0.002921	379	-0.125	0.005325	545	0.636	0.0041	238	0.012	0.008329	106	-1.392	0.0202	281	0.346	0.007206	104	-0.705	0.02044
gene_tiling_18bp	CDC43-213943-18bp	-0.037	0.5453	0.922	0.001331	1.3	0.001197	795	0.942	0.00274	1176	1.745	0.001802	520	1.138	0.004054	409	0.551	0.005322	310	0.487	0.007169	190	0.162	0.01075
gene_tiling_18bp	CDC43-213964-18bp	0.863	0.2328	1.117	0.001142	1.999	0.0006695	902	1.125	0.002438	951	1.439	0.002199	577	1.288	0.003582	1416	2.341	0.001479	397	0.844	0.005359	712	2.065	0.002757
gene_tiling_18bp	CDC43-213972-18bp	0.19	0.7025	-0.335	0.002888	0.02	0.002694	339	-0.286	0.005687	392	0.161	0.004985	189	-0.32	0.01084	133	-1.066	0.01566	160	-0.465	0.01279	225	0.405	0.00937
gene_tiling_18bp	CDC43-213975-18bp	0.874	0.38	0.74	0.001458	1.63	0.0008596	696	0.751	0.003074	662	0.916	0.002877	360	0.608	0.005769	959	1.779	0.002199	397	0.844	0.005343	745	2.13	0.002771
gene_tiling_18bp	CDC43-214016-18bp	0.905	0.6099	-2.016	0.009526	-1.091	0.005897	101	-2.028	0.02058	112	-1.642	0.01904	65	-1.852	0.03034	111	-1.326	0.01816	47	-2.221	0.04269	127	-0.418	0.01612
gene_tiling_18bp	CDC43-214027-18bp	0.57	0.4678	-0.737	0.004081	-0.15	0.003006	178	-1.213	0.01145	306	-0.196	0.006571	182	-0.374	0.01145	185	-0.591	0.01184	146	-0.596	0.01421	211	0.312	0.01042
gene_tiling_18bp	CDC43-214076-18bp	nan	nan	nan	nan	nan	nan	nan	nan	nan	nan	nan	nan	nan	nan	nan	nan	nan	nan	nan	nan	nan	nan	nan	nan
gene_tiling_18bp	CDC43-214094-18bp	0.734	0.0009205	0.183	0.002167	0.899	0.001401	487	0.236	0.004569	679	0.953	0.003017	232	-0.025	0.008459	451	0.692	0.004654	270	0.288	0.008039	354	1.058	0.005977
gene_tiling_18bp	CDC43-214100-18bp	nan	nan	nan	nan	nan	nan	nan	nan	nan	nan	nan	nan	nan	nan	nan	nan	nan	nan	nan	nan	nan	nan	nan	nan
gene_tiling_18bp	CDC43-214101-18bp	0.456	0.01498	-0.722	0.00403	-0.272	0.003115	239	-0.789	0.008631	278	-0.334	0.007146	124	-0.926	0.01712	185	-0.591	0.01135	161	-0.456	0.01353	185	0.123	0.01076
gene_tiling_18bp	CDC60-246781-18bp	nan	nan	nan	nan	nan	nan	nan	nan	nan	nan	nan	nan	nan	nan	nan	nan	nan	nan	nan	nan	nan	nan	nan	nan
gene_tiling_18bp	CDC60-246868-18bp	-4.265	6.489	-1.916	0.009956	-5.339	0.136	68	-2.595	0.03035	9	-5.207	0.2296	43	-2.443	0.0491	6	-5.426	0.3454	95	-1.214	0.02122	0	-8.412	9.528
gene_tiling_18bp	CDC60-246931-18bp	-0.474	0.1307	-2.344	0.01231	-2.637	0.01803	95	-2.116	0.0212	73	-2.256	0.02803	34	-2.777	0.06431	22	-3.635	0.0971	37	-2.562	0.054	21	-2.986	0.1052
gene_tiling_18bp	CDC60-246934-18bp	0.369	0.03681	-1.047	0.004749	-0.589	0.004211	228	-0.857	0.008686	283	-0.308	0.007855	107	-1.137	0.01837	166	-0.747	0.01306	80	-1.46	0.02438	69	-1.293	0.02976
gene_tiling_18bp	CDC60-246980-18bp	-0.569	0.2102	-2.287	0.01216	-3.027	0.02086	98	-2.071	0.0224	39	-3.152	0.05443	30	-2.955	0.06435	31	-3.149	0.05934	46	-2.252	0.04527	26	-2.684	0.07862
gene_tiling_18bp	CDC60-247000-18bp	0.742	0.08833	0.218	0.00206	0.863	0.001463	560	0.437	0.003493	730	1.057	0.002877	249	0.077	0.008723	424	0.603	0.005123	175	-0.336	0.01182	285	0.745	0.007101
gene_tiling_18bp	CDC60-247005-18bp	0.428	0.0623	0.599	0.001574	0.966	0.001331	723	0.806	0.002851	680	0.955	0.002867	326	0.465	0.006243	597	1.096	0.003543	252	0.189	0.00804	275	0.694	0.008318
gene_tiling_18bp	CDC60-247020-18bp	0.391	0.05321	1.202	0.00102	1.565	0.0008483	938	1.181	0.002149	909	1.374	0.002168	592	1.325	0.003479	883	1.66	0.00223	471	1.09	0.004396	566	1.734	0.003713
gene_tiling_18bp	CRG1-519285-18bp	-1.578	2.927	-0.55	0.003712	-0.634	0.006277	321	-0.365	0.006866	298	-0.234	0.007266	161	-0.55	0.01319	19	-3.841	0.1085	102	-1.112	0.02088	26	-2.684	0.08029
gene_tiling_18bp	CRG1-519316-18bp	0.313	0.2905	-0.901	0.004533	-0.71	0.004241	255	-0.696	0.008015	177	-0.984	0.01203	95	-1.308	0.02211	190	-0.553	0.01031	107	-1.043	0.01975	114	-0.573	0.01799
gene_tiling_18bp	CRG1-519319-18bp	1.169	0.2623	0.154	0.002158	1.386	0.001012	421	0.026	0.005201	533	0.604	0.003868	241	0.03	0.008332	799	1.516	0.002407	295	0.416	0.006618	617	1.858	0.003181
gene_tiling_18bp	CRG1-519325-18bp	1.196	1.558	0.188	0.00212	1.692	0.0009644	460	0.154	0.004429	358	0.031	0.005971	309	0.388	0.006597	934	1.741	0.002212	213	-0.053	0.0106	841	2.305	0.002396
gene_tiling_18bp	CRG1-519350-18bp	0.496	0.03337	-0.964	0.004666	-0.448	0.003826	197	-1.068	0.01067	219	-0.677	0.01082	119	-0.985	0.0179	230	-0.278	0.009097	127	-0.797	0.01545	128	-0.406	0.01695
gene_tiling_18bp	CRG1-519365-18bp	-0.024	0.0003651	-0.545	0.003627	-0.609	0.0039	252	-0.713	0.008633	213	-0.717	0.009504	142	-0.731	0.01594	165	-0.756	0.01217	189	-0.225	0.0103	141	-0.267	0.0145
gene_tiling_18bp	CRG1-519381-18bp	1.349	0.6129	-1.271	0.00575	0.062	0.002744	194	-1.09	0.01038	224	-0.645	0.009562	95	-1.308	0.02314	392	0.49	0.005822	66	-1.736	0.02915	178	0.068	0.01136
gene_tiling_18bp	CRG1-519408-18bp	2.051	2.496	-1.85	0.009403	-0.175	0.003484	123	-1.745	0.01525	140	-1.321	0.01435	72	-1.706	0.02773	380	0.445	0.005749	10	-4.399	0.211	96	-0.82	0.02302
gene_tiling_18bp	CRG1-519425-18bp	1.208	0.1185	-1.477	0.006794	-0.338	0.00334	158	-1.385	0.01339	245	-0.516	0.008545	86	-1.451	0.02382	234	-0.253	0.009014	66	-1.736	0.03278	150	-0.178	0.014
gene_tiling_18bp	CRG1-519432-18bp	0.445	0.04398	-0.802	0.003994	-0.33	0.003374	216	-0.935	0.009142	293	-0.258	0.007036	131	-0.847	0.01507	203	-0.458	0.01061	149	-0.567	0.0134	138	-0.298	0.01666
gene_tiling_18bp	CRG1-519440-18bp	0.475	0.05188	0.547	0.001595	1.027	0.001264	532	0.363	0.003856	724	1.046	0.002787	361	0.612	0.005344	501	0.843	0.003906	370	0.742	0.005535	406	1.255	0.005668
gene_tiling_18bp	ERG11-121647-18bp	0.118	0.4791	-0.005	0.002432	0.446	0.002009	434	0.07	0.004948	574	0.711	0.003518	226	-0.062	0.009157	348	0.318	0.005914	207	-0.094	0.01001	100	-0.761	0.02245
gene_tiling_18bp	ERG11-121653-18bp	-0.085	0.1379	-0.186	0.002911	-0.157	0.002849	381	-0.118	0.005815	362	0.047	0.005219	184	-0.358	0.01267	232	-0.266	0.009334	197	-0.165	0.0108	106	-0.677	0.01911
gene_tiling_18bp	ERG11-121658-18bp	-0.213	0.1831	0.797	0.00137	0.797	0.001552	762	0.881	0.002756	776	1.146	0.002653	400	0.76	0.004913	373	0.418	0.005745	348	0.654	0.006118	181	0.092	0.01074
gene_tiling_18bp	ERG11-121673-18bp	-0.768	0.6485	1.855	0.0006847	1.649	0.0009499	1612	1.962	0.001318	1521	2.116	0.00136	840	1.829	0.002618	454	0.701	0.004731	685	1.63	0.003127	209	0.299	0.009445
gene_tiling_18bp	ERG11-121684-18bp	-1.719	0.8051	-0.34	0.00306	-1.672	0.009657	369	-0.164	0.005529	150	-1.222	0.01476	172	-0.455	0.01282	30	-3.196	0.06626	138	-0.677	0.01471	41	-2.037	0.04832
gene_tiling_18bp	ERG11-121719-18bp	0.657	0.1074	0.331	0.00194	0.913	0.001416	576	0.478	0.003725	596	0.765	0.003507	284	0.267	0.007423	573	1.037	0.003722	230	0.057	0.008903	333	0.97	0.006565
gene_tiling_18bp	ERG11-121737-18bp	-1.237	2.783	-0.297	0.002808	-0.01	0.003911	343	-0.269	0.005779	468	0.417	0.004562	172	-0.455	0.01149	41	-2.752	0.04625	192	-0.202	0.01042	34	-2.304	0.06726
gene_tiling_18bp	ERG11-121791-18bp	-1.531	3.613	1.657	0.0007342	1.809	0.001129	1277	1.626	0.00155	1657	2.239	0.001321	755	1.676	0.002675	194	-0.523	0.0104	716	1.694	0.002914	68	-1.314	0.03068
gene_tiling_18bp	ERG11-121864-18bp	-3.24	9.684	-0.261	0.002886	-0.024	0.005013	354	-0.224	0.006293	380	0.116	0.005149	194	-0.282	0.01005	8	-5.039	0.2617	179	-0.303	0.01135	3	-5.605	0.686
gene_tiling_18bp	ERG11-121872-18bp	-7.219	1.126	0.512	0.001628	-6.609	0.3212	593	0.52	0.003475	3	-6.648	0.625	401	0.764	0.00498	1	-7.542	2.009	236	0.095	0.007951	2	-6.09	0.9844
gene_tiling_18bp	ERG11-121878-18bp	-7.877	1.827	-0.027	0.002331	-6.512	0.4765	429	0.053	0.004378	4	-6.285	0.5248	198	-0.253	0.01031	0	-9.127	10.81	222	0.006	0.009648	0	-8.412	9.954
gene_tiling_18bp	ERG11-121915-18bp	-6.395	3.628	0.038	0.002449	-4.095	0.08339	539	0.382	0.003952	23	-3.901	0.08791	153	-0.624	0.01326	1	-7.542	1.947	164	-0.429	0.01252	0	-8.412	9.715
gene_tiling_18bp	ERG11-121932-18bp	-8.369	0.416	-0.094	0.002598	-8.117	1.452	391	-0.08	0.005029	1	-7.87	1.994	226	-0.062	0.01037	0	-9.127	10.45	198	-0.158	0.01115	0	-8.412	10.95
gene_tiling_18bp	ERG11-121967-18bp	-7.111	5.171	-0.099	0.002568	-4.503	0.1186	437	0.08	0.004591	16	-4.411	0.1211	160	-0.559	0.01293	0	-9.127	10.54	201	-0.137	0.01061	0	-8.412	12.13
gene_tiling_18bp	ERG11-121970-18bp	-7.634	0.4114	-0.446	0.003081	-7.373	0.8011	357	-0.211	0.005362	2	-7.133	0.9395	121	-0.961	0.01585	0	-9.127	11.23	146	-0.596	0.01333	0	-8.412	10.55
gene_tiling_18bp	ERG13-20495-18bp	-1.139	0.1735	0.102	0.002188	-0.99	0.005043	343	-0.269	0.005773	180	-0.959	0.01148	281	0.251	0.007558	143	-0.962	0.01353	291	0.396	0.0066	78	-1.117	0.02682
gene_tiling_18bp	ERG13-20504-18bp	0.039	0.05614	-0.132	0.002671	-0.059	0.002845	430	0.057	0.00493	406	0.212	0.005159	190	-0.312	0.01101	191	-0.545	0.01166	167	-0.403	0.01239	147	-0.207	0.0139
gene_tiling_18bp	ERG13-20509-18bp	1.434	0.4121	-1.24	0.006068	0	0.002674	224	-0.883	0.009422	313	-0.163	0.006302	78	-1.591	0.02726	361	0.371	0.005964	42	-2.382	0.04552	100	-0.761	0.02101
gene_tiling_18bp	ERG13-20542-18bp	-0.286	0.1882	-2.487	0.01436	-2.378	0.01614	95	-2.116	0.02242	92	-1.924	0.02227	29	-3.003	0.06646	26	-3.399	0.08175	21	-3.365	0.1	10	-4.02	0.2077
gene_tiling_18bp	ERG13-20559-18bp	-5.856	6.88	1.314	0.0009763	-1.775	0.01669	1002	1.276	0.002097	119	-1.554	0.01756	576	1.286	0.003784	4	-5.957	0.5216	586	1.405	0.003531	2	-6.09	0.9499
gene_tiling_18bp	ERG13-20572-18bp	-4.802	8.864	-1.275	0.006237	-3.119	0.0416	146	-1.498	0.01478	45	-2.948	0.04345	119	-0.985	0.01908	2	-6.805	1.088	91	-1.275	0.02483	0	-8.412	9.465
gene_tiling_18bp	ERG13-20577-18bp	-5.996	8.829	0.956	0.001246	-1.735	0.01755	815	0.978	0.002719	115	-1.604	0.018	360	0.608	0.005583	2	-6.805	1.065	497	1.167	0.003912	1	-6.827	1.992
gene_tiling_18bp	ERG13-20580-18bp	-3.65	0.3249	0.716	0.001341	-2.853	0.02069	765	0.887	0.002421	61	-2.513	0.03592	375	0.667	0.005039	22	-3.635	0.09588	265	0.261	0.007448	21	-2.986	0.0994
gene_tiling_18bp	ERG13-20591-18bp	-0.299	0.426	0.258	0.001981	0.366	0.002246	529	0.355	0.003963	613	0.806	0.003444	285	0.272	0.006907	222	-0.329	0.009499	223	0.013	0.00928	102	-0.733	0.02015
gene_tiling_18bp	ERG13-20594-18bp	-0.829	1.183	1.36	0.0009132	0.718	0.001774	1127	1.446	0.001804	228	-0.619	0.009295	576	1.286	0.003312	514	0.88	0.003847	528	1.255	0.004188	401	1.237	0.0051
gene_tiling_18bp	ERG13-20603-18bp	-2.197	0.292	2.41	0.0004521	0.233	0.00228	2096	2.341	0.001011	439	0.324	0.004649	1421	2.588	0.001501	240	-0.217	0.008478	1106	2.321	0.001795	249	0.551	0.009479
gene_tiling_18bp	ERG13-20604-18bp	0.047	0.2943	0.449	0.001797	0.608	0.00181	502	0.28	0.004298	288	-0.283	0.007251	373	0.659	0.005463	517	0.889	0.003785	303	0.454	0.0071	324	0.93	0.006649
gene_tiling_18bp	ERG13-20611-18bp	1.078	0.979	-0.521	0.003569	0.588	0.00179	333	-0.312	0.006373	270	-0.376	0.007246	164	-0.524	0.01188	598	1.099	0.003164	86	-1.357	0.02557	212	0.319	0.009547
gene_tiling_18bp	ERG13-20614-18bp	nan	nan	nan	nan	nan	nan	nan	nan	nan	nan	nan	nan	nan	nan	nan	nan	nan	nan	nan	nan	nan	nan	nan	nan
gene_tiling_18bp	ERG13-20645-18bp	0.263	0.08375	-0.875	0.004351	-0.543	0.004097	227	-0.864	0.008799	203	-0.786	0.01116	133	-0.825	0.0155	238	-0.229	0.008959	113	-0.965	0.01936	94	-0.85	0.02336
gene_tiling_18bp	ERG13-20649-18bp	1.173	0.286	-2.676	0.01797	-1.825	0.009463	79	-2.38	0.02721	102	-1.776	0.02015	31	-2.908	0.07331	88	-1.659	0.02395	12	-4.147	0.1905	30	-2.481	0.06995
gene_tiling_18bp	ERG13-20668-18bp	0.689	0.1137	2.242	0.0005074	2.956	0.0003264	2108	2.349	0.0009763	2322	2.726	0.0008527	1122	2.247	0.001822	2740	3.294	0.0007369	862	1.961	0.002516	1034	2.603	0.001873
gene_tiling_18bp	ERG13-20674-18bp	0.605	0.411	0.749	0.001346	1.347	0.001091	698	0.755	0.002584	662	0.916	0.003304	437	0.887	0.005077	642	1.201	0.003323	327	0.564	0.006297	637	1.904	0.003191
gene_tiling_18bp	ERG13-20679-18bp	1.409	1.42	-2.748	0.01635	-1.278	0.00748	54	-2.925	0.03932	66	-2.4	0.0327	47	-2.316	0.04066	107	-1.378	0.01993	22	-3.299	0.08987	117	-0.536	0.01889
gene_tiling_18bp	ERG13-20688-18bp	0.581	0.009991	0.967	0.00122	1.502	0.0009475	961	1.216	0.002089	1141	1.701	0.001784	428	0.858	0.004705	752	1.429	0.002859	258	0.223	0.007782	319	0.908	0.0069
gene_tiling_18bp	ERG25-610362-18bp	-0.258	0.2278	0.608	0.001617	0.593	0.001834	655	0.663	0.003266	648	0.886	0.003145	366	0.632	0.005777	360	0.367	0.006143	303	0.454	0.007189	140	-0.278	0.01552
gene_tiling_18bp	ERG25-610399-18bp	nan	nan	nan	nan	nan	nan	nan	nan	nan	nan	nan	nan	nan	nan	nan	nan	nan	nan	nan	nan	nan	nan	nan	nan
gene_tiling_18bp	ERG25-610402-18bp	-1.849	2.625	-1.405	0.0067	-2.279	0.01651	129	-1.676	0.01605	99	-1.819	0.02066	126	-0.903	0.01704	14	-4.269	0.1418	61	-1.849	0.03539	11	-3.888	0.1955
gene_tiling_18bp	ERG25-610438-18bp	1.167	0.1901	0.166	0.002523	1.655	0.00106	163	-1.34	0.01259	221	-0.664	0.008959	331	0.487	0.006349	1115	1.997	0.001883	335	0.599	0.006277	641	1.913	0.003326
gene_tiling_18bp	ERG25-610464-18bp	0.737	0.4634	-0.391	0.003168	0.393	0.002077	315	-0.392	0.006651	264	-0.408	0.00766	198	-0.253	0.01052	444	0.669	0.004372	148	-0.577	0.01424	282	0.73	0.008184
gene_tiling_18bp	ERG25-610468-18bp	0.955	0.0863	0.038	0.002406	1.118	0.001304	316	-0.387	0.00686	473	0.432	0.004557	280	0.246	0.007351	811	1.538	0.002582	270	0.288	0.007472	350	1.041	0.006252
gene_tiling_18bp	ERG25-610522-18bp	0.153	1.075	-1.967	0.009701	-1.739	0.0088	122	-1.757	0.01703	118	-1.567	0.01691	32	-2.863	0.06258	86	-1.692	0.02331	59	-1.896	0.03524	24	-2.797	0.08628
gene_tiling_18bp	ERG25-610529-18bp	1.135	0.2613	0.902	0.001288	2.063	0.0006366	759	0.876	0.002742	941	1.423	0.002116	442	0.904	0.004833	1359	2.282	0.001487	426	0.945	0.00489	914	2.425	0.00235
gene_tiling_18bp	ERG25-610558-18bp	-0.744	0.6084	-1.555	0.007445	-1.85	0.01116	129	-1.676	0.01664	45	-2.948	0.0455	92	-1.354	0.0253	121	-1.202	0.01841	74	-1.572	0.02884	26	-2.684	0.07528
gene_tiling_18bp	ERG25-610571-18bp	0.216	0.08404	-0.507	0.003657	-0.305	0.003248	213	-0.955	0.01023	257	-0.447	0.007788	200	-0.238	0.01086	225	-0.31	0.009993	182	-0.279	0.01196	162	-0.068	0.01259
gene_tiling_18bp	ERG25-610589-18bp	nan	nan	nan	nan	nan	nan	nan	nan	nan	nan	nan	nan	nan	nan	nan	nan	nan	nan	nan	nan	nan	nan	nan	nan
gene_tiling_18bp	ERG25-610598-18bp	0.887	0.5998	1.027	0.001187	1.975	0.0006872	919	1.151	0.002295	919	1.389	0.002249	376	0.671	0.005341	1490	2.415	0.001371	469	1.084	0.004555	577	1.762	0.00356
gene_tiling_18bp	ERO1-13135-18bp	0.626	0.1827	0.251	0.002023	0.921	0.001385	490	0.245	0.004406	493	0.492	0.004131	263	0.156	0.007303	662	1.245	0.003045	284	0.361	0.007672	318	0.903	0.006602
gene_tiling_18bp	ERO1-13152-18bp	-0.391	0.02536	1.081	0.001118	0.692	0.001594	865	1.064	0.002523	596	0.765	0.003615	541	1.195	0.003535	429	0.62	0.004483	431	0.962	0.004641	269	0.662	0.007839
gene_tiling_18bp	ERO1-13158-18bp	0.877	0.1228	2.539	0.0004242	3.482	0.0002433	2139	2.37	0.001005	2517	2.842	0.0008509	1506	2.671	0.001447	3712	3.732	0.0005375	1392	2.652	0.001489	2290	3.749	0.0009301
gene_tiling_18bp	ERO1-13161-18bp	0.682	0.5097	1.74	0.0007512	2.797	0.0004356	1062	1.36	0.001955	1043	1.572	0.001971	878	1.893	0.002504	2944	3.397	0.0007453	921	2.057	0.002379	891	2.388	0.002239
gene_tiling_18bp	ERO1-13181-18bp	0.135	0.4861	-0.566	0.003541	-0.327	0.003274	274	-0.593	0.007565	226	-0.632	0.009192	130	-0.858	0.01549	288	0.046	0.006801	179	-0.303	0.01168	100	-0.761	0.02015
gene_tiling_18bp	ERO1-13197-18bp	0.458	0.05143	0.667	0.001522	1.074	0.001232	716	0.792	0.002938	754	1.104	0.002658	319	0.434	0.006456	478	0.776	0.004373	342	0.629	0.006173	433	1.348	0.004832
gene_tiling_18bp	ERO1-13237-18bp	0.368	0.5543	-0.225	0.002842	0.234	0.002395	290	-0.511	0.007087	200	-0.808	0.009662	273	0.21	0.007783	378	0.437	0.005628	166	-0.412	0.01216	288	0.76	0.007333
gene_tiling_18bp	ERO1-13249-18bp	0.635	0.1405	0.379	0.001933	0.939	0.001415	548	0.406	0.003918	535	0.609	0.003901	201	-0.231	0.01055	436	0.643	0.005016	355	0.683	0.005975	485	1.511	0.003982
gene_tiling_18bp	ERO1-13254-18bp	0.438	0.0452	0.138	0.002235	0.528	0.00183	452	0.129	0.004743	453	0.37	0.004784	214	-0.141	0.01006	401	0.523	0.005154	283	0.356	0.00729	289	0.765	0.006981
gene_tiling_18bp	ERO1-13285-18bp	0.727	0.002577	0.728	0.001458	1.441	0.0009587	619	0.582	0.003445	888	1.34	0.002371	377	0.675	0.00568	752	1.429	0.002657	432	0.965	0.004559	528	1.634	0.004084
gene_tiling_18bp	ERO1-13316-18bp	-6.632	4.293	-0.864	0.004047	-5.204	0.1927	234	-0.82	0.007468	10	-5.063	0.2004	104	-1.178	0.02011	0	-9.127	10.31	135	-0.709	0.01576	0	-8.412	9.872
gene_tiling_18bp	ERO1-13376-18bp	0.932	0.978	-1.75	0.008057	-0.479	0.004268	143	-1.528	0.01389	124	-1.495	0.01602	66	-1.83	0.03132	312	0.161	0.006845	41	-2.416	0.04953	54	-1.644	0.03878
gene_tiling_18bp	ERO1-13394-18bp	0.719	0.1802	0.998	0.001244	1.783	0.0007986	776	0.908	0.002812	862	1.297	0.002395	458	0.955	0.004663	1243	2.154	0.001749	500	1.176	0.004283	571	1.747	0.003806
gene_tiling_18bp	ERO1-13398-18bp	0.087	0.2419	1.009	0.001267	1.159	0.001214	672	0.7	0.00326	877	1.322	0.002499	570	1.27	0.003948	530	0.925	0.00407	485	1.132	0.004359	369	1.117	0.005623
gene_tiling_18bp	ERO1-13422-18bp	1.151	0.0001113	-1.713	0.008072	-0.585	0.003983	118	-1.805	0.01806	224	-0.645	0.009259	55	-2.091	0.03549	144	-0.952	0.01477	88	-1.324	0.02478	151	-0.169	0.01326
gene_tiling_18bp	FAS1-100499-18bp	0.932	0.1493	-0.354	0.002985	0.552	0.001684	325	-0.347	0.005818	527	0.588	0.003671	207	-0.189	0.01085	357	0.355	0.005619	147	-0.587	0.0141	282	0.73	0.00698
gene_tiling_18bp	FAS1-100587-18bp	1.16	0.01697	0.149	0.002073	1.278	0.001059	458	0.148	0.004455	784	1.16	0.002537	249	0.077	0.007796	679	1.282	0.003009	258	0.223	0.007717	476	1.484	0.004591
gene_tiling_18bp	FAS1-100590-18bp	0.189	0.1542	-0.682	0.003975	-0.339	0.00331	266	-0.635	0.0083	344	-0.027	0.005729	119	-0.985	0.01611	125	-1.155	0.01543	157	-0.492	0.01449	132	-0.362	0.01593
gene_tiling_18bp	FAS1-100611-18bp	1.063	1.183	-0.859	0.004408	0.248	0.002432	252	-0.713	0.00839	202	-0.794	0.01042	128	-0.88	0.01607	345	0.306	0.005866	95	-1.214	0.02199	311	0.871	0.006913
gene_tiling_18bp	FAS1-100615-18bp	-1.267	0.6316	-0.07	0.002635	-1.15	0.005732	293	-0.496	0.007225	193	-0.859	0.0097	228	-0.05	0.008989	74	-1.907	0.02728	285	0.366	0.007704	73	-1.212	0.0288
gene_tiling_18bp	FAS1-100640-18bp	-1.12	2.048	0.492	0.001696	0.354	0.002622	524	0.342	0.003819	639	0.865	0.003478	402	0.767	0.005132	136	-1.034	0.01457	289	0.386	0.007519	52	-1.698	0.03969
gene_tiling_18bp	FAS1-100645-18bp	-0.99	0.2808	-1.381	0.006152	-2.134	0.0123	156	-1.403	0.01258	101	-1.79	0.02138	98	-1.264	0.02177	50	-2.468	0.04358	79	-1.478	0.02692	23	-2.857	0.08617
gene_tiling_18bp	FAS1-100674-18bp	0.295	0.3229	0.295	0.002015	0.736	0.001575	494	0.257	0.004312	656	0.903	0.002844	289	0.292	0.00735	266	-0.069	0.008335	285	0.366	0.007797	332	0.965	0.006123
gene_tiling_18bp	FAS1-100684-18bp	-0.579	0.02164	0.064	0.002323	-0.549	0.004008	499	0.271	0.00419	280	-0.323	0.007839	234	-0.012	0.008811	168	-0.73	0.01278	161	-0.456	0.01278	92	-0.881	0.0229
gene_tiling_18bp	FAS1-100692-18bp	-2.59	0.3494	-2.383	0.01375	-4.964	0.09319	79	-2.38	0.02538	14	-4.597	0.1471	18	-3.676	0.1233	4	-5.957	0.5122	56	-1.971	0.03962	4	-5.242	0.505
gene_tiling_18bp	FAS1-100711-18bp	0.573	0.3717	1.071	0.001154	1.632	0.0008344	840	1.022	0.002459	901	1.361	0.002202	554	1.229	0.003727	709	1.344	0.002784	429	0.955	0.005221	793	2.22	0.002596
gene_tiling_18bp	GLN4-649159-18bp	nan	nan	nan	nan	nan	nan	nan	nan	nan	nan	nan	nan	nan	nan	nan	nan	nan	nan	nan	nan	nan	nan	nan	nan
gene_tiling_18bp	GLN4-649172-18bp	0.237	0.1117	-0.678	0.003896	-0.445	0.003532	253	-0.707	0.008459	257	-0.447	0.007395	155	-0.605	0.01337	170	-0.713	0.01295	135	-0.709	0.01571	153	-0.15	0.01415
gene_tiling_18bp	GLN4-649209-18bp	-0.715	0.8691	-1.507	0.00761	-2.405	0.01415	129	-1.676	0.01723	73	-2.256	0.02841	117	-1.009	0.01808	42	-2.717	0.05031	39	-2.487	0.0554	33	-2.346	0.06405
gene_tiling_18bp	GLN4-649222-18bp	-8.838	1.083	-0.016	0.002608	-9.011	3.591	395	-0.066	0.005699	0	-9.455	10.27	303	0.36	0.006822	0	-9.127	10.97	129	-0.774	0.01631	0	-8.412	11.12
gene_tiling_18bp	GLN4-649241-18bp	-0.286	0.2399	1.687	0.000743	1.429	0.001061	1261	1.608	0.001588	976	1.476	0.002405	869	1.878	0.002697	576	1.045	0.003817	684	1.628	0.002897	567	1.736	0.003775
gene_tiling_18bp	GLN4-649277-18bp	0.133	0.3258	0.069	0.002264	0.33	0.00204	396	-0.062	0.005089	510	0.54	0.003827	220	-0.101	0.009795	320	0.198	0.00647	286	0.371	0.00699	155	-0.131	0.01345
gene_tiling_18bp	GLN4-649342-18bp	0.703	0.05965	0.992	0.001219	1.686	0.0008236	783	0.921	0.002659	1091	1.637	0.001941	540	1.193	0.004216	874	1.646	0.002402	411	0.894	0.004834	607	1.835	0.003536
gene_tiling_18bp	GLN4-649346-18bp	0.194	0.0878	2.564	0.0004042	2.788	0.00038	2225	2.427	0.000911	2584	2.88	0.0008331	1568	2.73	0.001343	1695	2.601	0.001206	1348	2.606	0.001583	1239	2.864	0.001662
gene_tiling_18bp	KEI1-1212669-18bp	1.687	1.158	-0.753	0.003894	1.27	0.001256	246	-0.748	0.008182	285	-0.298	0.007393	145	-0.701	0.0142	913	1.709	0.002354	125	-0.82	0.01558	443	1.381	0.004239
gene_tiling_18bp	KEI1-1212675-18bp	0.754	0.3433	0.662	0.001517	1.515	0.0009699	619	0.582	0.00351	554	0.66	0.003923	356	0.592	0.005389	917	1.715	0.002199	399	0.851	0.005303	640	1.911	0.003112
gene_tiling_18bp	KEI1-1212678-18bp	0.609	0.1507	-0.118	0.002608	0.644	0.00179	321	-0.365	0.006363	316	-0.149	0.006906	244	0.048	0.008532	574	1.039	0.003579	230	0.057	0.009165	272	0.678	0.007432
gene_tiling_18bp	KEI1-1212696-18bp	0.321	1.987	0.983	0.001163	1.752	0.0009297	822	0.991	0.002438	282	-0.313	0.00658	454	0.942	0.004422	1114	1.996	0.001869	446	1.011	0.004466	796	2.225	0.002574
gene_tiling_18bp	KEI1-1212706-18bp	-0.282	0.4025	1.877	0.0006786	1.767	0.0008225	1484	1.843	0.001494	1517	2.112	0.001464	965	2.029	0.002248	580	1.054	0.003632	745	1.751	0.002781	520	1.612	0.003883
gene_tiling_18bp	KEI1-1212748-18bp	0.755	0.06671	-0.211	0.002791	0.611	0.001805	300	-0.462	0.006439	351	0.002	0.006034	230	-0.037	0.009669	489	0.808	0.004416	221	0	0.01004	330	0.956	0.006174
gene_tiling_18bp	KEI1-1212809-18bp	0.106	0.2033	2.145	0.0005409	2.291	0.0005397	1798	2.119	0.00116	1914	2.447	0.001062	1163	2.299	0.001728	1032	1.885	0.002158	874	1.981	0.002449	888	2.383	0.002232
gene_tiling_18bp	KEI1-1212813-18bp	-0.649	1.364	-1.667	0.0077	-1.722	0.01051	145	-1.508	0.0142	144	-1.28	0.0148	71	-1.726	0.02958	21	-3.7	0.09229	54	-2.023	0.039	36	-2.222	0.05977
gene_tiling_18bp	KEI1-1212817-18bp	0.148	0.1087	1.593	0.0007551	1.736	0.0007778	1221	1.561	0.001653	1183	1.754	0.001767	747	1.66	0.002521	768	1.459	0.002592	658	1.572	0.003096	693	2.026	0.002996
gene_tiling_18bp	KEI1-1212823-18bp	0.939	0.1879	0.782	0.001365	1.683	0.0008445	663	0.681	0.003155	943	1.427	0.002226	488	1.047	0.004127	896	1.681	0.002464	335	0.599	0.005763	697	2.034	0.003039
gene_tiling_18bp	KEI1-1212833-18bp	1.393	1.055	-0.132	0.002656	1.351	0.001108	422	0.03	0.004903	414	0.24	0.00488	186	-0.343	0.01124	918	1.716	0.002201	179	-0.303	0.01197	518	1.606	0.004114
gene_tiling_18bp	KEI1-1212840-18bp	0.262	0.04607	-0.165	0.002704	0.15	0.00245	390	-0.084	0.005397	470	0.423	0.004655	172	-0.455	0.0122	219	-0.349	0.009286	209	-0.08	0.009745	181	0.092	0.01168
gene_tiling_18bp	KEI1-1212867-18bp	-0.13	0.2334	0.727	0.001455	0.741	0.001592	629	0.605	0.003481	701	0.999	0.002988	392	0.731	0.005023	396	0.505	0.005264	412	0.897	0.004977	215	0.34	0.009656
gene_tiling_18bp	KEI1-1212872-18bp	0.792	0.1954	0.82	0.001322	1.694	0.0008192	649	0.65	0.003304	673	0.94	0.003096	468	0.986	0.004033	1079	1.949	0.00175	404	0.869	0.004866	677	1.992	0.003066
gene_tiling_18bp	KEI1-1212889-18bp	0.874	0.07417	-1.533	0.007611	-0.647	0.004082	152	-1.441	0.01535	191	-0.874	0.01032	91	-1.37	0.02306	229	-0.284	0.009028	51	-2.105	0.04373	77	-1.136	0.02682
gene_tiling_18bp	NEO1-261001-18bp	0.713	2.168	0.121	0.002131	1.33	0.001362	494	0.257	0.004042	212	-0.724	0.01029	258	0.128	0.007818	985	1.818	0.002167	186	-0.248	0.01064	386	1.182	0.005699
gene_tiling_18bp	NEO1-261021-18bp	0.838	0.4619	-1.036	0.004703	-0.068	0.003027	217	-0.928	0.00909	195	-0.844	0.01132	119	-0.985	0.01653	373	0.418	0.005585	84	-1.39	0.02374	132	-0.362	0.01589
gene_tiling_18bp	NEO1-261049-18bp	0.547	0.002055	0.096	0.002279	0.652	0.001656	333	-0.312	0.006364	398	0.183	0.004978	283	0.262	0.007072	499	0.838	0.0042	289	0.386	0.007133	330	0.956	0.006059
gene_tiling_18bp	NEO1-261054-18bp	-7.133	5.588	0.554	0.001625	-4.084	0.07883	633	0.614	0.003105	23	-3.901	0.08284	277	0.231	0.007556	1	-7.542	1.969	359	0.699	0.006207	0	-8.412	9.496
gene_tiling_18bp	NEO1-261055-18bp	-4.116	0.2363	-1.757	0.008036	-5.571	0.1445	102	-2.014	0.01877	6	-5.755	0.3265	97	-1.278	0.02082	7	-5.22	0.2971	49	-2.162	0.04322	1	-6.827	2.034
gene_tiling_18bp	NEO1-261060-18bp	0.787	1.524	0.231	0.001935	1.458	0.001124	489	0.242	0.003894	269	-0.381	0.006877	292	0.307	0.006952	1102	1.98	0.001897	239	0.113	0.008612	456	1.422	0.004608
gene_tiling_18bp	NEO1-261093-18bp	-6.572	12.2	1.14	0.001131	-2.566	0.03481	812	0.973	0.002694	0	-9.455	10.09	598	1.34	0.003509	57	-2.281	0.03958	495	1.162	0.004393	7	-4.505	0.2973
gene_tiling_18bp	NEO1-261101-18bp	-4.906	6.478	-1.256	0.005706	-4.544	0.1074	135	-1.611	0.0153	0	-9.455	10	120	-0.973	0.01607	12	-4.483	0.1691	100	-1.14	0.02098	7	-4.505	0.303
gene_tiling_18bp	NEO1-261108-18bp	1.357	1.193	0.409	0.001777	1.937	0.0007821	631	0.609	0.003067	601	0.777	0.00344	269	0.188	0.007696	1584	2.503	0.001375	231	0.064	0.009364	535	1.653	0.003835
gene_tiling_18bp	NEO1-261118-18bp	0.934	0.9036	2.162	0.0005028	3.344	0.0003038	1804	2.124	0.001067	1369	1.964	0.001616	1094	2.21	0.001849	3420	3.613	0.0006235	1004	2.181	0.001958	2275	3.74	0.0009357
gene_tiling_18bp	NEO1-261129-18bp	0.798	0.05134	0.359	0.001928	1.271	0.001095	525	0.344	0.004009	666	0.925	0.003191	364	0.624	0.005737	881	1.657	0.00212	208	-0.087	0.01055	275	0.694	0.007787
gene_tiling_18bp	NEO1-261142-18bp	0.717	0.2319	0.667	0.001457	1.345	0.001025	680	0.717	0.002913	650	0.89	0.003315	304	0.365	0.006804	765	1.454	0.002451	387	0.807	0.005099	551	1.695	0.003756
gene_tiling_18bp	NEO1-261151-18bp	0.777	0.002767	1.449	0.0008658	2.228	0.0005715	1111	1.425	0.001807	1680	2.259	0.001309	619	1.389	0.003514	1246	2.157	0.001674	645	1.543	0.003156	823	2.274	0.002573
gene_tiling_18bp	NEO1-261175-18bp	0.104	0.2387	0.017	0.002349	0.196	0.002327	432	0.063	0.004527	512	0.546	0.004204	284	0.267	0.007385	246	-0.181	0.00801	144	-0.616	0.0144	134	-0.341	0.01491
gene_tiling_18bp	NEO1-261177-18bp	0.368	0.07188	-0.3	0.002926	0.021	0.002493	210	-0.976	0.009061	279	-0.329	0.006943	201	-0.231	0.009485	302	0.114	0.006951	260	0.234	0.007935	216	0.346	0.008834
gene_tiling_18bp	NEO1-261193-18bp	0.481	0.0017	0.265	0.001986	0.744	0.0016	482	0.221	0.004315	559	0.673	0.003878	282	0.256	0.00753	481	0.785	0.004452	281	0.346	0.007198	298	0.81	0.007011
gene_tiling_18bp	NEO1-261228-18bp	0.276	0.4351	1.096	0.001388	1.091	0.001276	264	-0.646	0.00791	431	0.298	0.005007	733	1.633	0.002995	668	1.258	0.002884	528	1.255	0.003848	486	1.514	0.004211
gene_tiling_18bp	NEO1-261251-18bp	0.131	0.2132	0.081	0.002264	0.383	0.002014	460	0.154	0.00442	557	0.668	0.003557	216	-0.127	0.009714	306	0.133	0.006725	241	0.125	0.008884	142	-0.257	0.01498
gene_tiling_18bp	NEO1-261281-18bp	nan	nan	nan	nan	nan	nan	nan	nan	nan	nan	nan	nan	nan	nan	nan	nan	nan	nan	nan	nan	nan	nan	nan	nan
gene_tiling_18bp	NEO1-261377-18bp	0.513	0.3325	0.358	0.001883	0.887	0.001368	560	0.437	0.003844	485	0.468	0.004172	245	0.054	0.007792	644	1.205	0.002971	310	0.487	0.007018	305	0.843	0.006463
gene_tiling_18bp	NEO1-261403-18bp	-0.258	0.2224	-2.566	0.01515	-2.847	0.01951	80	-2.362	0.02752	44	-2.98	0.05125	32	-2.863	0.06792	46	-2.588	0.04431	32	-2.769	0.06684	18	-3.203	0.1091
gene_tiling_18bp	NEO1-261420-18bp	0.682	0.2356	1.192	0.001044	2.044	0.0007213	690	0.738	0.00269	659	0.91	0.003179	745	1.656	0.002846	1467	2.392	0.001521	514	1.216	0.004256	870	2.354	0.002413
gene_tiling_18bp	NEO1-261440-18bp	0.096	1.078	-1.999	0.009871	-2.034	0.01185	121	-1.768	0.01685	49	-2.826	0.0453	56	-2.065	0.03543	87	-1.675	0.02428	30	-2.86	0.07284	45	-1.904	0.04733
gene_tiling_18bp	NEO1-261445-18bp	-3.262	0.608	-0.288	0.002811	-3.56	0.03274	368	-0.168	0.005472	27	-3.674	0.07646	194	-0.282	0.01007	15	-4.172	0.1391	146	-0.596	0.01358	21	-2.986	0.09732
gene_tiling_18bp	NEO1-261449-18bp	0.474	0.03024	-0.391	0.003021	0.053	0.002534	330	-0.325	0.005887	375	0.097	0.005409	178	-0.406	0.01121	265	-0.074	0.008101	153	-0.529	0.01391	187	0.139	0.01158
gene_tiling_18bp	PIK1-140752-18bp	0.001	0.07035	0.639	0.001598	0.66	0.001621	662	0.679	0.00339	610	0.799	0.003218	334	0.5	0.006311	320	0.198	0.006131	359	0.699	0.005803	314	0.885	0.006992
gene_tiling_18bp	PIK1-140768-18bp	-0.82	1.097	-0.23	0.002855	-0.606	0.004499	374	-0.144	0.005765	306	-0.196	0.006708	213	-0.148	0.009703	62	-2.161	0.03338	151	-0.548	0.01356	88	-0.944	0.02312
gene_tiling_18bp	PIK1-140790-18bp	nan	nan	nan	nan	nan	nan	nan	nan	nan	nan	nan	nan	nan	nan	nan	nan	nan	nan	nan	nan	nan	nan	nan	nan
gene_tiling_18bp	PIK1-140795-18bp	-1.466	2.135	0.272	0.00205	0.207	0.003171	545	0.398	0.003891	535	0.609	0.003702	286	0.277	0.007412	61	-2.184	0.03563	210	-0.073	0.01043	36	-2.222	0.05848
gene_tiling_18bp	PIK1-140797-18bp	0.097	0.2994	-1.951	0.008764	-1.764	0.009412	101	-2.028	0.01919	108	-1.694	0.02047	53	-2.144	0.03774	88	-1.659	0.02467	68	-1.693	0.02818	36	-2.222	0.05929
gene_tiling_18bp	PIK1-140891-18bp	0.713	0.005234	0.619	0.001602	1.321	0.001013	636	0.621	0.003326	842	1.263	0.002358	374	0.663	0.005833	723	1.372	0.002869	327	0.564	0.006566	434	1.351	0.004653
gene_tiling_18bp	RHO1-875041-18bp	-4.381	0.4365	1.788	0.0006968	-2.376	0.01402	1231	1.573	0.00169	77	-2.179	0.02713	904	1.935	0.002306	53	-2.385	0.03989	851	1.943	0.002441	19	-3.127	0.1064
gene_tiling_18bp	RHO1-875146-18bp	-1.854	0.4751	1.876	0.0006811	0.038	0.00246	991	1.26	0.002069	386	0.139	0.005172	907	1.94	0.002426	277	-0.01	0.007043	1128	2.349	0.001747	154	-0.141	0.01405
gene_tiling_18bp	RHO1-875169-18bp	0.012	0.07444	0.932	0.001291	0.974	0.001299	703	0.765	0.003164	748	1.093	0.00279	443	0.907	0.004654	471	0.754	0.00416	498	1.17	0.004104	348	1.033	0.005856
gene_tiling_18bp	RHO1-875176-18bp	0.32	0.04424	0.411	0.0018	0.795	0.001499	477	0.206	0.00443	459	0.389	0.004552	343	0.539	0.005764	599	1.101	0.003344	327	0.564	0.0064	292	0.78	0.006745
gene_tiling_18bp	RHO1-875201-18bp	0.546	0.1157	0.732	0.001431	1.327	0.001051	626	0.598	0.003198	613	0.806	0.003493	382	0.694	0.005628	836	1.582	0.002537	432	0.965	0.004796	484	1.508	0.003693
gene_tiling_18bp	RHO1-875240-18bp	0.839	0.7268	-0.632	0.003822	0.23	0.002366	230	-0.845	0.009265	368	0.07	0.006052	196	-0.267	0.0108	224	-0.316	0.008833	126	-0.808	0.01638	305	0.843	0.006931
gene_tiling_18bp	RHO1-875246-18bp	-0.997	0.6301	1.719	0.0007288	1.059	0.001308	1225	1.566	0.001747	965	1.46	0.002067	721	1.609	0.002637	356	0.351	0.00584	902	2.027	0.002379	224	0.399	0.009121
gene_tiling_18bp	RHO1-875277-18bp	0.276	0.5642	-1.34	0.006247	-0.847	0.005103	132	-1.643	0.01565	247	-0.504	0.008809	95	-1.308	0.02131	96	-1.534	0.02227	112	-0.977	0.0203	81	-1.063	0.02663
gene_tiling_18bp	RHO1-875314-18bp	1.076	0.5966	-0.348	0.003179	0.625	0.001777	365	-0.18	0.005577	352	0.006	0.005795	128	-0.88	0.01737	447	0.679	0.004882	174	-0.344	0.01288	375	1.141	0.005392
gene_tiling_18bp	RHO1-875384-18bp	1.362	0.6615	1.251	0.0009923	2.932	0.0003912	827	0.999	0.002407	941	1.423	0.002203	660	1.482	0.003217	2683	3.263	0.000749	571	1.367	0.003552	1616	3.247	0.001303
gene_tiling_18bp	RHO1-875407-18bp	0.527	0.2962	0.877	0.001358	1.419	0.001002	520	0.331	0.004082	982	1.485	0.002225	536	1.182	0.004004	722	1.37	0.002886	480	1.117	0.004136	435	1.354	0.004947
gene_tiling_18bp	RPO21-210513-18bp	-0.391	0.07556	-1.953	0.009725	-2.309	0.0133	67	-2.616	0.0297	52	-2.741	0.03964	78	-1.591	0.02772	71	-1.967	0.02981	69	-1.672	0.03023	33	-2.346	0.06102
gene_tiling_18bp	RPO21-210534-18bp	0.717	0.9872	-2.561	0.01585	-2.189	0.01217	90	-2.193	0.02334	66	-2.4	0.02932	19	-3.6	0.1085	78	-1.832	0.02962	25	-3.119	0.09074	29	-2.529	0.06978
gene_tiling_18bp	RPO21-210554-18bp	1.071	0.8916	0.299	0.001939	1.732	0.00093	406	-0.026	0.004995	343	-0.031	0.005691	306	0.374	0.006812	994	1.831	0.002009	340	0.62	0.005928	887	2.382	0.002489
gene_tiling_18bp	RPO21-210558-18bp	0.287	0.4039	0.497	0.001692	0.963	0.001353	479	0.212	0.004093	810	1.207	0.002584	384	0.701	0.005689	486	0.8	0.004111	358	0.695	0.005853	234	0.461	0.009182
gene_tiling_18bp	RPO21-210581-18bp	0.2	0.08069	2.21	0.0005086	2.464	0.0004848	1843	2.155	0.00109	2209	2.654	0.0009977	1086	2.2	0.001944	1226	2.134	0.001657	1102	2.315	0.00187	952	2.484	0.002188
gene_tiling_18bp	RPO21-210610-18bp	1.482	1.313	-0.448	0.003672	1.2	0.001297	238	-0.795	0.009302	336	-0.061	0.006268	111	-1.085	0.01983	918	1.716	0.002304	247	0.16	0.008743	357	1.07	0.005643
gene_tiling_18bp	RPO21-210622-18bp	0.242	0.09047	1.435	0.0009064	1.668	0.0008778	688	0.734	0.002856	851	1.279	0.002596	756	1.678	0.002835	1055	1.917	0.002064	789	1.834	0.002497	583	1.777	0.00371
gene_tiling_18bp	RPO21-210634-18bp	nan	nan	nan	nan	nan	nan	nan	nan	nan	nan	nan	nan	nan	nan	nan	nan	nan	nan	nan	nan	nan	nan	nan	nan
gene_tiling_18bp	RPO21-210682-18bp	-0.013	0.02289	0.239	0.002179	0.227	0.002299	528	0.353	0.004179	461	0.395	0.004597	249	0.077	0.009115	259	-0.107	0.008489	246	0.154	0.009099	203	0.257	0.01004
gene_tiling_18bp	SEC14-424821-18bp	0.649	0.1025	-0.452	0.00329	0.236	0.002232	331	-0.32	0.006586	350	-0.002	0.005999	184	-0.358	0.01091	423	0.6	0.004799	116	-0.927	0.01656	142	-0.257	0.01369
gene_tiling_18bp	SEC14-424837-18bp	0.619	0.0352	0.869	0.001338	1.462	0.000946	736	0.831	0.002926	883	1.332	0.002316	431	0.868	0.004979	731	1.388	0.002823	422	0.932	0.004884	579	1.767	0.00369
gene_tiling_18bp	SEC14-424852-18bp	-1.051	0.2259	0.018	0.00236	-0.82	0.004435	440	0.09	0.004548	251	-0.481	0.007164	229	-0.043	0.01002	94	-1.564	0.02116	210	-0.073	0.009616	77	-1.136	0.02587
gene_tiling_18bp	SEC14-424890-18bp	-0.672	0.1852	-0.285	0.002791	-0.893	0.004961	330	-0.325	0.006173	215	-0.704	0.0096	215	-0.134	0.009302	113	-1.3	0.01937	168	-0.395	0.01127	93	-0.865	0.02183
gene_tiling_18bp	SEC14-424899-18bp	-7.149	2.547	-0.507	0.003402	-7.158	0.6107	268	-0.624	0.007825	2	-7.133	0.9657	211	-0.161	0.009535	0	-9.127	10.25	122	-0.855	0.01633	1	-6.827	1.983
gene_tiling_18bp	SEC14-424921-18bp	-3.57	0.1426	-0.454	0.003361	-3.789	0.04032	337	-0.295	0.006227	32	-3.433	0.06344	175	-0.43	0.01188	14	-4.269	0.1625	112	-0.977	0.01895	6	-4.712	0.347
gene_tiling_18bp	SEC14-424926-18bp	-3.085	1.217	0.511	0.001706	-1.716	0.01036	627	0.6	0.0034	146	-1.261	0.0133	345	0.547	0.006237	25	-3.454	0.07961	266	0.267	0.007586	19	-3.127	0.1134
gene_tiling_18bp	SEC14-424930-18bp	-0.311	0.6173	0.968	0.001252	0.866	0.001548	804	0.959	0.002567	848	1.273	0.002569	544	1.203	0.003959	281	0.01	0.006922	338	0.612	0.006398	250	0.557	0.008901
gene_tiling_18bp	SEC14-424943-18bp	0.428	0.2135	1.063	0.001203	1.458	0.001021	862	1.059	0.002558	757	1.11	0.002904	553	1.227	0.004163	799	1.516	0.002788	405	0.872	0.005003	599	1.816	0.003624
gene_tiling_18bp	SEC14-424949-18bp	0.576	0.08644	-1.041	0.005202	-0.492	0.003826	206	-1.003	0.01105	209	-0.745	0.01009	136	-0.793	0.01538	249	-0.164	0.00887	74	-1.572	0.02727	102	-0.733	0.02019
gene_tiling_18bp	SEC14-424963-18bp	-0.802	0.9148	1.068	0.00121	0.862	0.00165	852	1.042	0.002628	885	1.335	0.002334	500	1.082	0.004427	212	-0.395	0.009761	474	1.099	0.004538	156	-0.122	0.01331
gene_tiling_18bp	SEC14-424968-18bp	0.343	0.1862	1.536	0.0008468	1.906	0.0007236	1001	1.275	0.002106	1281	1.868	0.001584	769	1.702	0.002807	816	1.547	0.002722	730	1.722	0.002858	845	2.312	0.002608
gene_tiling_18bp	SEC14-424977-18bp	0.967	0.1283	1.849	0.0006765	2.802	0.0004103	1115	1.43	0.001888	1530	2.124	0.001433	719	1.605	0.002757	2201	2.978	0.0009719	1151	2.378	0.001707	1577	3.211	0.001407
gene_tiling_18bp	SEC14-424992-18bp	2.114	3.673	-2.008	0.009758	0.794	0.002206	121	-1.768	0.01743	98	-1.833	0.0215	50	-2.227	0.04068	694	1.313	0.00329	41	-2.416	0.04875	232	0.449	0.009732
gene_tiling_18bp	SEC7-802179-18bp	-0.07	0.004239	0.623	0.001586	0.564	0.001766	576	0.478	0.003871	448	0.354	0.004445	445	0.914	0.004602	495	0.826	0.004442	304	0.459	0.006452	234	0.461	0.008599
gene_tiling_18bp	SEC7-802185-18bp	-0.415	0.3606	-0.269	0.003007	-0.473	0.003654	291	-0.506	0.007316	289	-0.278	0.007014	244	0.048	0.008801	202	-0.465	0.01048	178	-0.311	0.01216	70	-1.272	0.028
gene_tiling_18bp	SEC7-802266-18bp	0.669	0.07226	1.443	0.0008872	2.148	0.0005742	1051	1.345	0.001924	1156	1.72	0.001631	687	1.54	0.003329	1518	2.442	0.001298	633	1.516	0.003257	808	2.247	0.002797
gene_tiling_18bp	SEC7-802273-18bp	1.069	0.04063	0.062	0.002363	1.119	0.001264	424	0.036	0.005218	648	0.886	0.003512	251	0.089	0.008601	643	1.203	0.003308	233	0.076	0.008677	425	1.321	0.004899
gene_tiling_18bp	SEC7-802383-18bp	0.764	0.2721	0.045	0.002352	0.753	0.00147	457	0.144	0.004728	511	0.543	0.003654	220	-0.101	0.008862	376	0.43	0.004901	221	0	0.009911	437	1.361	0.004933
gene_tiling_18bp	SSL2-83005-18bp	0.842	0.02547	0.465	0.001677	1.306	0.001043	573	0.47	0.003514	773	1.14	0.002603	335	0.505	0.006119	784	1.489	0.002674	294	0.411	0.006739	414	1.283	0.00499
gene_tiling_18bp	SSL2-83017-18bp	0.713	0.3539	-1.398	0.006551	-0.732	0.004403	112	-1.879	0.0183	205	-0.772	0.01016	126	-0.903	0.01684	152	-0.874	0.01371	79	-1.478	0.02588	122	-0.475	0.01793
gene_tiling_18bp	SSL2-83021-18bp	0.793	0.1317	-0.592	0.003711	0.066	0.002503	319	-0.374	0.006736	352	0.006	0.005942	121	-0.961	0.01821	275	-0.021	0.00756	129	-0.774	0.01513	207	0.285	0.0101
gene_tiling_18bp	SSL2-83025-18bp	0.157	0.06962	1.033	0.001307	1.168	0.001181	495	0.259	0.004329	578	0.721	0.003845	597	1.337	0.003752	707	1.34	0.00294	583	1.397	0.003736	450	1.403	0.00406
gene_tiling_18bp	SSL2-83035-18bp	-0.071	0.6622	0.242	0.001979	0.37	0.002173	426	0.043	0.004885	549	0.647	0.003817	328	0.474	0.006237	197	-0.501	0.01111	266	0.267	0.007135	228	0.424	0.00924
gene_tiling_18bp	SSL2-83052-18bp	-0.394	0.06876	0.157	0.002083	-0.147	0.002885	475	0.2	0.004411	373	0.09	0.00535	276	0.225	0.007007	211	-0.402	0.009806	218	-0.02	0.00903	123	-0.464	0.01733
gene_tiling_18bp	SSL2-83061-18bp	0.491	0.1573	1.321	0.0009747	1.819	0.0007363	998	1.27	0.002124	1236	1.817	0.001683	640	1.437	0.003495	794	1.507	0.002594	539	1.284	0.003717	751	2.142	0.002643
gene_tiling_18bp	SSL2-83119-18bp	nan	nan	nan	nan	nan	nan	nan	nan	nan	nan	nan	nan	nan	nan	nan	nan	nan	nan	nan	nan	nan	nan	nan	nan
gene_tiling_18bp	SSL2-83129-18bp	-1.799	0.242	1.391	0.0009235	-0.207	0.00305	1037	1.326	0.002027	372	0.086	0.005725	725	1.617	0.002832	215	-0.375	0.008985	504	1.188	0.004232	86	-0.977	0.02385
gene_tiling_18bp	SSL2-83131-18bp	-8.461	1.021	-0.035	0.002377	-8.112	1.491	308	-0.424	0.006021	1	-7.87	2.051	299	0.341	0.006881	0	-9.127	11.32	230	0.057	0.009157	0	-8.412	10.58
gene_tiling_18bp	SSL2-83161-18bp	-1.233	2.201	0.383	0.001835	0.329	0.002775	522	0.336	0.003913	613	0.806	0.003496	361	0.612	0.005704	112	-1.313	0.01779	243	0.137	0.008777	39	-2.108	0.05541
gene_tiling_18bp	TOR2-63334-18bp	-0.214	0.0994	1.033	0.001165	0.904	0.001408	885	1.097	0.002328	795	1.18	0.002635	479	1.02	0.004434	388	0.475	0.005401	416	0.911	0.00492	282	0.73	0.006861
gene_tiling_18bp	TOR2-63441-18bp	-0.999	0.6744	-1.297	0.005753	-1.667	0.01042	195	-1.082	0.009968	152	-1.203	0.01371	56	-2.065	0.03645	30	-3.196	0.0734	89	-1.307	0.0217	20	-3.054	0.1063
gene_tiling_18bp	TOR2-63445-18bp	0.891	0.0349	-0.148	0.002669	0.653	0.001661	432	0.063	0.004587	601	0.777	0.003415	203	-0.217	0.01033	440	0.656	0.004741	126	-0.808	0.01671	206	0.278	0.01019
gene_tiling_18bp	TOR2-63454-18bp	0.555	0.1651	0.652	0.001533	1.221	0.001135	632	0.612	0.003268	590	0.75	0.003239	357	0.596	0.005648	816	1.547	0.002857	381	0.784	0.005913	437	1.361	0.004498
gene_tiling_18bp	TOR2-63468-18bp	0.621	0.01597	-0.185	0.002746	0.389	0.002023	351	-0.236	0.005586	414	0.24	0.005165	168	-0.489	0.01327	324	0.215	0.006255	238	0.107	0.009102	294	0.79	0.007099
gene_tiling_18bp	TOR2-63477-18bp	0.31	0.01551	1.6	0.0007859	1.922	0.0007013	1241	1.585	0.001754	1411	2.008	0.001517	691	1.548	0.002886	923	1.724	0.002344	707	1.675	0.002811	683	2.005	0.00294
gene_tiling_18bp	TOR2-63510-18bp	0.269	0.05678	0.272	0.002019	0.556	0.001707	483	0.224	0.0045	551	0.652	0.003703	292	0.307	0.006806	344	0.302	0.005581	275	0.315	0.007926	276	0.699	0.007315
gene_tiling_18bp	TOR2-63520-18bp	nan	nan	nan	nan	nan	nan	nan	nan	nan	nan	nan	nan	nan	nan	nan	nan	nan	nan	nan	nan	nan	nan	nan	nan
gene_tiling_18bp	TSC13-426896-18bp	nan	nan	nan	nan	nan	nan	nan	nan	nan	nan	nan	nan	nan	nan	nan	nan	nan	nan	nan	nan	nan	nan	nan	nan
gene_tiling_18bp	TSC13-426903-18bp	1.25	0.9848	-1.542	0.0076	-0.215	0.00327	181	-1.189	0.01159	238	-0.557	0.00873	53	-2.144	0.0378	332	0.251	0.006089	44	-2.315	0.05312	56	-1.592	0.03703
gene_tiling_18bp	TSC13-426914-18bp	0.335	0.02315	1.559	0.0008099	1.908	0.0006719	1209	1.547	0.001661	1324	1.916	0.001423	656	1.473	0.003331	1072	1.94	0.001955	699	1.659	0.003008	604	1.828	0.003644
gene_tiling_18bp	TSC13-426982-18bp	0.764	0.05102	0.6	0.001644	1.349	0.001009	578	0.483	0.003785	787	1.166	0.002535	390	0.724	0.005325	694	1.313	0.003009	347	0.65	0.006401	541	1.669	0.00379
gene_tiling_18bp	TSC13-427018-18bp	-1.511	0.09021	-1.336	0.006176	-2.83	0.01823	139	-1.569	0.01505	50	-2.797	0.03923	118	-0.997	0.01734	39	-2.823	0.05449	81	-1.442	0.02644	22	-2.92	0.09086
gene_tiling_18bp	TSC13-427021-18bp	-8.77	0.2498	-0.231	0.00288	-8.962	3.241	351	-0.236	0.006025	0	-9.455	10.7	196	-0.267	0.01041	0	-9.127	9.9	195	-0.18	0.01174	0	-8.412	8.766
gene_tiling_18bp	TSC13-427048-18bp	0.054	0.3711	-0.864	0.00422	-0.923	0.004918	267	-0.63	0.007401	160	-1.129	0.01241	91	-1.37	0.02204	176	-0.663	0.01181	109	-1.016	0.0177	81	-1.063	0.0263
gene_tiling_18bp	TSC13-427062-18bp	0.527	1.425	-1.995	0.009612	-1.241	0.006892	86	-2.259	0.02273	162	-1.111	0.01254	78	-1.591	0.02728	51	-2.44	0.04424	50	-2.133	0.04276	94	-0.85	0.02338
gene_tiling_20bp	CDC12-327990-20bp	0.844	0.007229	1.858	0.0006721	2.702	0.0005349	1162	1.81	0.001743	1276	2.621	0.001701	989	1.962	0.001954	1713	2.743	0.001286	882	1.794	0.002486	978	2.735	0.001984
gene_tiling_20bp	CDC12-328011-20bp	-7.825	0.4154	-0.779	0.004218	-8.609	3.511	195	-0.762	0.01103	0	-8.697	10.63	168	-0.592	0.0117	0	-9	11.47	121	-1.067	0.01641	0	-8.2	9.656
gene_tiling_20bp	CDC12-328026-20bp	0.378	0.1979	-0.924	0.004798	-0.548	0.005281	185	-0.838	0.01097	110	-0.909	0.02024	144	-0.814	0.01484	190	-0.426	0.01154	108	-1.23	0.02005	110	-0.412	0.01878
gene_tiling_20bp	CDC12-328082-20bp	0.207	0.6534	-0.925	0.004403	-0.61	0.00529	150	-1.139	0.01252	152	-0.444	0.01213	148	-0.774	0.01297	90	-1.5	0.02254	141	-0.847	0.01426	128	-0.194	0.01607
gene_tiling_20bp	CDC12-328090-20bp	-6.122	1.87	0.893	0.001322	-4.214	0.09893	614	0.89	0.003257	16	-3.653	0.1289	413	0.703	0.004969	3	-6.193	0.7014	526	1.049	0.004026	2	-5.878	1.081
gene_tiling_20bp	CDC12-328106-20bp	-8.218	1.52	0.15	0.002323	-7.529	1.371	309	-0.099	0.00723	1	-7.112	1.917	353	0.477	0.005797	0	-9	10.27	248	-0.034	0.008361	0	-8.2	9.053
gene_tiling_20bp	CDC12-328142-20bp	nan	nan	nan	nan	nan	nan	nan	nan	nan	nan	nan	nan	nan	nan	nan	nan	nan	nan	nan	nan	nan	nan	nan	nan
gene_tiling_20bp	CDC12-328163-20bp	1.04	0.5233	-2.837	0.02017	-2.142	0.01542	66	-2.318	0.03291	57	-1.851	0.03621	22	-3.497	0.09428	39	-2.696	0.05298	17	-3.862	0.1164	36	-2.01	0.05446
gene_tiling_20bp	CDC12-328177-20bp	-5.758	9.136	-0.873	0.004957	-3.092	0.06395	143	-1.208	0.01566	0	-8.697	9.435	150	-0.755	0.01503	31	-3.023	0.06477	158	-0.683	0.01401	0	-8.2	10.63
gene_tiling_20bp	CDC12-328183-20bp	-2.185	1.502	0.219	0.00221	-1.112	0.009389	434	0.39	0.005195	33	-2.631	0.06217	288	0.184	0.007051	169	-0.595	0.01247	251	-0.017	0.008461	21	-2.773	0.09775
gene_tiling_20bp	CDC12-328234-20bp	2.13	1.294	-1.897	0.008908	0.705	0.0024	94	-1.811	0.02115	104	-0.99	0.02083	72	-1.809	0.02645	537	1.07	0.003675	56	-2.171	0.03679	210	0.518	0.01036
gene_tiling_20bp	CDC43-213843-20bp	0.299	0.1686	0.418	0.001861	0.659	0.002143	333	0.009	0.006835	356	0.781	0.005645	329	0.375	0.006056	341	0.416	0.006194	417	0.714	0.004424	255	0.798	0.007811
gene_tiling_20bp	CDC43-213884-20bp	-7.602	1.991	1.023	0.00121	-5.492	0.2529	688	1.054	0.003002	6	-4.997	0.3475	611	1.268	0.003405	2	-6.678	1.022	388	0.61	0.005017	0	-8.2	10.22
gene_tiling_20bp	CDC43-213889-20bp	1.059	0.09156	1.097	0.001172	2.113	0.000817	798	1.268	0.002541	840	2.018	0.002552	552	1.121	0.003965	1170	2.193	0.001884	425	0.742	0.004813	628	2.096	0.003317
gene_tiling_20bp	CDC43-213897-20bp	-6.891	1.323	0.3	0.002086	-5.872	0.2729	447	0.433	0.004616	4	-5.527	0.4791	322	0.344	0.006543	3	-6.193	0.6797	250	-0.023	0.009093	0	-8.2	9.381
gene_tiling_20bp	CDC43-213940-20bp	0.482	0.6089	-0.27	0.002978	0.594	0.002662	296	-0.161	0.007404	480	1.211	0.004487	222	-0.191	0.00926	211	-0.275	0.01031	177	-0.52	0.01079	114	-0.36	0.01793
gene_tiling_20bp	CDC43-213943-20bp	-2.645	0.08857	1.214	0.001018	-1.42	0.008895	670	1.016	0.003174	83	-1.313	0.02344	732	1.528	0.002451	97	-1.393	0.01992	495	0.961	0.00386	44	-1.724	0.05113
gene_tiling_20bp	CDC43-213964-20bp	1.396	0.1901	0.639	0.001605	2.022	0.0007847	463	0.484	0.004226	653	1.655	0.002835	496	0.967	0.004266	1085	2.084	0.00184	330	0.377	0.006579	711	2.275	0.002645
gene_tiling_20bp	CDC43-213972-20bp	0.832	0.1114	-0.34	0.003113	0.456	0.002408	291	-0.185	0.006915	351	0.76	0.005662	219	-0.211	0.009103	303	0.246	0.006521	137	-0.888	0.01499	169	0.205	0.01172
gene_tiling_20bp	CDC43-213975-20bp	0.618	0.09949	-2.438	0.01385	-1.745	0.0116	67	-2.296	0.03184	58	-1.827	0.037	44	-2.513	0.04987	88	-1.532	0.02317	42	-2.582	0.04823	32	-2.177	0.06235
gene_tiling_20bp	CDC43-214016-20bp	0.756	0.02442	0.685	0.001491	1.443	0.00129	475	0.52	0.004145	501	1.273	0.004093	389	0.617	0.005283	739	1.53	0.002995	476	0.905	0.004162	417	1.506	0.005076
gene_tiling_20bp	CDC43-214027-20bp	1.421	0.09053	-0.738	0.004287	0.692	0.00216	127	-1.378	0.01616	213	0.041	0.009221	146	-0.794	0.01399	487	0.929	0.004331	206	-0.302	0.01001	259	0.82	0.008096
gene_tiling_20bp	CDC43-214076-20bp	0.926	0.04072	0.557	0.001715	1.493	0.001213	527	0.67	0.004061	687	1.728	0.002919	409	0.689	0.005172	667	1.383	0.003135	289	0.186	0.006968	340	1.212	0.006138
gene_tiling_20bp	CDC43-214094-20bp	1.102	0.03338	-0.377	0.003209	0.828	0.002025	258	-0.359	0.007949	327	0.658	0.006659	216	-0.23	0.009566	541	1.081	0.003913	168	-0.595	0.0123	191	0.382	0.01136
gene_tiling_20bp	CDC43-214100-20bp	1.183	0.2747	1.003	0.001254	2.218	0.0007651	709	1.098	0.003027	674	1.701	0.003149	495	0.964	0.00407	1249	2.287	0.001694	476	0.905	0.004514	847	2.527	0.002504
gene_tiling_20bp	CDC43-214101-20bp	-3.782	3.72	1.397	0.0009384	-0.572	0.008889	982	1.567	0.002236	196	-0.079	0.01033	689	1.441	0.002876	16	-3.956	0.1187	529	1.057	0.003696	15	-3.245	0.1384
gene_tiling_20bp	CDC60-246781-20bp	1.082	0.09215	-0.734	0.004154	0.271	0.002889	236	-0.487	0.009143	248	0.26	0.008542	126	-1.006	0.01566	284	0.152	0.007288	138	-0.878	0.01482	202	0.462	0.01088
gene_tiling_20bp	CDC60-246868-20bp	-6.454	2.537	0.239	0.002103	-5.122	0.2064	347	0.068	0.00613	8	-4.609	0.2631	321	0.34	0.006236	1	-7.415	2.057	316	0.315	0.006579	1	-6.615	1.794
gene_tiling_20bp	CDC60-246931-20bp	-0.402	0.3911	-0.149	0.002842	-0.384	0.004763	314	-0.076	0.006667	226	0.126	0.009146	228	-0.153	0.009398	111	-1.199	0.01811	212	-0.26	0.01047	95	-0.622	0.02202
gene_tiling_20bp	CDC60-246934-20bp	0.556	0.2996	-0.862	0.004729	-0.276	0.004331	201	-0.718	0.01063	205	-0.014	0.01035	100	-1.338	0.02188	204	-0.324	0.01056	151	-0.748	0.01395	84	-0.799	0.02527
gene_tiling_20bp	CDC60-246980-20bp	-0.915	0.3463	0.433	0.001773	-0.464	0.004891	444	0.423	0.004634	129	-0.68	0.01624	364	0.521	0.0054	140	-0.866	0.01449	323	0.346	0.00614	156	0.09	0.01353
gene_tiling_20bp	CDC60-247000-20bp	1.076	0.1009	0.797	0.001479	1.863	0.0009618	483	0.545	0.004238	644	1.635	0.003407	571	1.17	0.00398	969	1.921	0.002158	390	0.618	0.005297	589	2.004	0.003536
gene_tiling_20bp	CDC60-247005-20bp	1.826	0.6157	0.208	0.002214	2.023	0.0008458	470	0.505	0.00468	558	1.428	0.003706	230	-0.14	0.008123	1074	2.069	0.00191	259	0.028	0.008707	761	2.373	0.002572
gene_tiling_20bp	CDC60-247020-20bp	1.198	0.02702	-0.19	0.002783	0.981	0.001754	307	-0.108	0.006527	425	1.036	0.004971	194	-0.385	0.01007	410	0.681	0.005084	233	-0.124	0.009366	351	1.258	0.00581
gene_tiling_20bp	CRG1-519285-20bp	-0.611	2.439	-1.076	0.0052	-0.776	0.007493	150	-1.139	0.01393	189	-0.131	0.01062	96	-1.396	0.02106	58	-2.13	0.03366	145	-0.807	0.0137	19	-2.914	0.1045
gene_tiling_20bp	CRG1-519316-20bp	0.559	0.3323	-0.144	0.002653	0.46	0.002721	297	-0.156	0.006472	244	0.237	0.008813	236	-0.103	0.009119	252	-0.02	0.00878	226	-0.168	0.008866	300	1.032	0.007136
gene_tiling_20bp	CRG1-519319-20bp	1.245	0.1407	0.685	0.001542	1.946	0.0008751	576	0.798	0.003487	636	1.617	0.003239	376	0.568	0.005673	1090	2.091	0.001748	391	0.621	0.005395	594	2.016	0.003818
gene_tiling_20bp	CRG1-519325-20bp	1.721	0.4941	1.527	0.0008234	3.505	0.0003245	892	1.429	0.002158	1056	2.348	0.001957	747	1.557	0.002816	3535	3.788	0.0005842	779	1.615	0.002525	1818	3.629	0.001164
gene_tiling_20bp	CRG1-519350-20bp	nan	nan	nan	nan	nan	nan	nan	nan	nan	nan	nan	nan	nan	nan	nan	nan	nan	nan	nan	nan	nan	nan	nan	nan
gene_tiling_20bp	CRG1-519365-20bp	0.818	0.06661	-1.215	0.005904	-0.367	0.004199	147	-1.168	0.01444	194	-0.093	0.009922	113	-1.162	0.0209	168	-0.603	0.01138	101	-1.326	0.01913	103	-0.506	0.0202
gene_tiling_20bp	CRG1-519381-20bp	0.653	0.5176	-1.331	0.006139	-0.678	0.005888	119	-1.472	0.01696	135	-0.615	0.01653	123	-1.04	0.01709	112	-1.186	0.01903	88	-1.524	0.02202	121	-0.275	0.01761
gene_tiling_20bp	CRG1-519408-20bp	1.215	0.2673	1.456	0.0009072	2.652	0.0005581	979	1.563	0.002202	1077	2.377	0.001985	702	1.468	0.002901	1448	2.5	0.001403	619	1.283	0.003295	1244	3.082	0.001739
gene_tiling_20bp	CRG1-519425-20bp	1.13	0.04233	0.23	0.0022	1.373	0.001341	404	0.287	0.005338	473	1.19	0.004427	318	0.326	0.007281	728	1.509	0.002975	262	0.045	0.007695	374	1.349	0.005445
gene_tiling_20bp	CRG1-519432-20bp	1.192	0.1863	-0.09	0.002603	1.088	0.001657	338	0.03	0.006417	416	1.005	0.00528	236	-0.103	0.008357	448	0.809	0.004835	214	-0.247	0.009198	399	1.442	0.004821
gene_tiling_20bp	CRG1-519440-20bp	1.919	0.5904	-2.76	0.01715	-0.938	0.006701	58	-2.502	0.0362	95	-1.12	0.02314	37	-2.76	0.05556	112	-1.186	0.01829	25	-3.319	0.07883	102	-0.52	0.01948
gene_tiling_20bp	ERG11-121647-20bp	-0.311	1.15	-0.574	0.00366	-0.301	0.004967	223	-0.569	0.009449	255	0.3	0.007416	191	-0.407	0.01103	82	-1.634	0.02515	148	-0.777	0.01304	57	-1.354	0.03741
gene_tiling_20bp	ERG11-121653-20bp	0.743	0.07312	0.373	0.001921	1.121	0.001548	487	0.556	0.004376	561	1.436	0.003519	300	0.243	0.006596	408	0.674	0.004889	295	0.216	0.007126	322	1.133	0.006362
gene_tiling_20bp	ERG11-121658-20bp	-0.8	1.178	-0.378	0.003319	-0.336	0.00583	305	-0.118	0.006883	251	0.277	0.007933	165	-0.618	0.01301	50	-2.342	0.04147	165	-0.621	0.01264	45	-1.692	0.04685
gene_tiling_20bp	ERG11-121673-20bp	-4.85	8.673	1.232	0.001094	-0.587	0.01199	740	1.16	0.003071	166	-0.318	0.01269	536	1.079	0.003852	4	-5.83	0.4856	683	1.425	0.003041	5	-4.74	0.3975
gene_tiling_20bp	ERG11-121684-20bp	-1.278	1.965	0.464	0.0018	0.214	0.004081	470	0.505	0.004295	366	0.821	0.005389	394	0.635	0.005417	79	-1.687	0.02668	285	0.166	0.007235	46	-1.661	0.04542
gene_tiling_20bp	ERG11-121719-20bp	1.002	0.3017	-0.08	0.002671	1.031	0.001711	287	-0.205	0.007249	480	1.211	0.004462	232	-0.128	0.009886	542	1.084	0.003776	269	0.083	0.007393	202	0.462	0.01046
gene_tiling_20bp	ERG11-121737-20bp	-3.51	7.178	-0.628	0.003949	-1.207	0.01755	239	-0.469	0.008621	107	-0.949	0.01854	164	-0.627	0.01403	3	-6.193	0.6682	135	-0.909	0.01517	3	-5.392	0.647
gene_tiling_20bp	ERG11-121791-20bp	-2.683	9.253	0.408	0.00186	1.03	0.004043	475	0.52	0.004413	497	1.262	0.00424	250	-0.02	0.007939	7	-5.093	0.2933	375	0.561	0.005404	16	-3.155	0.1237
gene_tiling_20bp	ERG11-121864-20bp	-3.504	8.795	-0.783	0.004768	-2.949	0.04456	77	-2.097	0.02808	36	-2.507	0.05386	198	-0.356	0.01017	2	-6.678	0.9883	154	-0.72	0.0132	6	-4.499	0.3495
gene_tiling_20bp	ERG11-121872-20bp	nan	nan	nan	nan	nan	nan	nan	nan	nan	nan	nan	nan	nan	nan	nan	nan	nan	nan	nan	nan	nan	nan	nan	nan
gene_tiling_20bp	ERG11-121878-20bp	-6.65	0.1539	-1.954	0.01005	-8.641	3.393	93	-1.826	0.02264	0	-8.697	10	58	-2.118	0.03881	0	-9	9.974	63	-2.003	0.03381	0	-8.2	10.58
gene_tiling_20bp	ERG11-121915-20bp	nan	nan	nan	nan	nan	nan	nan	nan	nan	nan	nan	nan	nan	nan	nan	nan	nan	nan	nan	nan	nan	nan	nan	nan
gene_tiling_20bp	ERG11-121932-20bp	-6.978	0.3264	-1.014	0.005542	-7.547	1.462	193	-0.777	0.01122	1	-7.112	2.069	85	-1.571	0.02769	0	-9	10.08	124	-1.032	0.01812	0	-8.2	9.859
gene_tiling_20bp	ERG11-121967-20bp	-6.536	4.423	-0.169	0.00478	-8.615	3.491	392	0.244	0.005419	0	-8.697	11.34	24	-3.374	0.08998	0	-9	10.65	28	-3.159	0.07373	0	-8.2	9.579
gene_tiling_20bp	ERG11-121970-20bp	-7.555	1.662	-0.289	0.003875	-8.603	3.418	400	0.273	0.005363	0	-8.697	10.62	75	-1.75	0.02738	0	-9	11.25	75	-1.753	0.02851	0	-8.2	9.133
gene_tiling_20bp	ERG13-20495-20bp	-5.354	1.149	-0.761	0.004279	-5.276	0.2078	262	-0.337	0.007389	7	-4.79	0.3031	116	-1.124	0.01729	3	-6.193	0.7107	80	-1.661	0.02468	0	-8.2	9.397
gene_tiling_20bp	ERG13-20504-20bp	0.505	0.142	1.648	0.0008128	2.218	0.0007572	1110	1.744	0.001958	1273	2.618	0.00164	816	1.685	0.00257	894	1.805	0.002399	697	1.455	0.003028	578	1.977	0.003401
gene_tiling_20bp	ERG13-20509-20bp	1.14	0.184	0.791	0.001417	1.959	0.0008923	569	0.781	0.003418	583	1.492	0.003498	469	0.886	0.00416	1043	2.027	0.002066	406	0.676	0.005787	696	2.244	0.002851
gene_tiling_20bp	ERG13-20542-20bp	0.818	0.248	0.283	0.002178	1.06	0.001615	427	0.367	0.005203	358	0.789	0.005685	222	-0.191	0.009838	582	1.186	0.003467	354	0.478	0.006052	322	1.133	0.006461
gene_tiling_20bp	ERG13-20559-20bp	-6.522	5.802	0.178	0.002253	-3.765	0.1143	398	0.266	0.005393	18	-3.487	0.1226	304	0.262	0.007011	1	-7.415	2.018	243	-0.064	0.008631	0	-8.2	9.809
gene_tiling_20bp	ERG13-20572-20bp	-2.989	4.153	0.268	0.00202	-0.891	0.01091	394	0.251	0.005266	154	-0.425	0.01275	317	0.322	0.006287	23	-3.445	0.09973	298	0.23	0.006845	7	-4.293	0.3121
gene_tiling_20bp	ERG13-20577-20bp	-6.889	2.398	-0.062	0.002522	-5.709	0.3208	315	-0.071	0.006188	5	-5.238	0.4036	240	-0.079	0.008678	1	-7.415	1.852	248	-0.034	0.008355	0	-8.2	10.09
gene_tiling_20bp	ERG13-20580-20bp	nan	nan	nan	nan	nan	nan	nan	nan	nan	nan	nan	nan	nan	nan	nan	nan	nan	nan	nan	nan	nan	nan	nan	nan
gene_tiling_20bp	ERG13-20591-20bp	nan	nan	nan	nan	nan	nan	nan	nan	nan	nan	nan	nan	nan	nan	nan	nan	nan	nan	nan	nan	nan	nan	nan	nan
gene_tiling_20bp	ERG13-20594-20bp	-2.453	1.389	-1.334	0.006555	-2.946	0.03259	111	-1.572	0.02048	11	-4.173	0.178	106	-1.254	0.01911	46	-2.461	0.04394	111	-1.191	0.01946	5	-4.74	0.4331
gene_tiling_20bp	ERG13-20603-20bp	-0.668	0.6293	1.891	0.0006225	1.386	0.001388	1367	2.044	0.001316	286	0.465	0.007728	888	1.807	0.0022	816	1.673	0.002479	822	1.692	0.002552	388	1.402	0.005333
gene_tiling_20bp	ERG13-20604-20bp	1.119	1.216	1.39	0.0009152	2.812	0.0005139	948	1.517	0.002023	534	1.365	0.003894	577	1.185	0.003328	2057	3.007	0.0009467	665	1.387	0.003358	1238	3.075	0.001581
gene_tiling_20bp	ERG13-20611-20bp	0.485	1.735	0.49	0.00181	1.48	0.001402	521	0.654	0.003922	164	-0.335	0.01259	317	0.322	0.006896	935	1.87	0.002169	330	0.377	0.006552	355	1.274	0.005791
gene_tiling_20bp	ERG13-20614-20bp	1.437	0.9401	1.172	0.001149	2.885	0.0004909	796	1.265	0.002573	621	1.583	0.00321	587	1.21	0.003862	2312	3.175	0.0008354	497	0.967	0.004497	1171	2.994	0.001892
gene_tiling_20bp	ERG13-20645-20bp	1.256	0.1188	-0.973	0.004997	0.37	0.002782	122	-1.436	0.01768	148	-0.483	0.01452	170	-0.575	0.01143	390	0.609	0.005314	116	-1.127	0.01783	208	0.504	0.009765
gene_tiling_20bp	ERG13-20649-20bp	0.84	0.2454	-0.787	0.004196	0.215	0.002934	199	-0.733	0.0101	245	0.243	0.008047	140	-0.854	0.01456	337	0.399	0.00593	146	-0.797	0.01415	103	-0.506	0.02088
gene_tiling_20bp	ERG13-20668-20bp	1.46	0.3368	-1.338	0.006626	0.07	0.003275	158	-1.064	0.01391	172	-0.266	0.01272	86	-1.554	0.02353	283	0.147	0.006982	82	-1.625	0.02736	175	0.256	0.01197
gene_tiling_20bp	ERG13-20674-20bp	0.836	0.08349	0.505	0.001769	1.342	0.001387	394	0.251	0.005453	430	1.053	0.005008	422	0.734	0.004934	630	1.3	0.003416	361	0.506	0.005579	460	1.647	0.004377
gene_tiling_20bp	ERG13-20679-20bp	1.138	0.02617	-0.406	0.003386	0.774	0.002018	233	-0.506	0.008962	286	0.465	0.006978	200	-0.341	0.01105	495	0.953	0.004316	199	-0.351	0.01072	255	0.798	0.008293
gene_tiling_20bp	ERG13-20688-20bp	0.755	0.02829	0.785	0.001426	1.531	0.001173	650	0.973	0.003139	620	1.58	0.003191	400	0.657	0.005136	773	1.595	0.00279	385	0.599	0.005313	366	1.318	0.005527
gene_tiling_20bp	ERG25-610362-20bp	-3.639	4.75	0.367	0.001925	-1.447	0.01645	367	0.149	0.005274	105	-0.976	0.01901	291	0.199	0.007435	10	-4.608	0.2123	411	0.693	0.005115	7	-4.293	0.2875
gene_tiling_20bp	ERG25-610399-20bp	-2.605	6.494	-2.876	0.01986	-3.282	0.05329	26	-3.645	0.07697	4	-5.527	0.4915	45	-2.481	0.04895	32	-2.978	0.06014	37	-2.763	0.05906	0	-8.2	9.928
gene_tiling_20bp	ERG25-610402-20bp	-1.517	1.515	1.294	0.001003	0.403	0.003071	726	1.132	0.002641	423	1.029	0.004604	683	1.428	0.003016	135	-0.918	0.01526	650	1.354	0.003482	87	-0.748	0.02331
gene_tiling_20bp	ERG25-610438-20bp	-0.932	4.16	0.016	0.002513	0.027	0.004143	366	0.145	0.006457	23	-3.142	0.0907	247	-0.037	0.007711	290	0.182	0.0067	237	-0.1	0.008824	165	0.171	0.01233
gene_tiling_20bp	ERG25-610464-20bp	1.901	0.9483	0.347	0.002004	2.604	0.0006277	370	0.16	0.005832	434	1.066	0.004738	264	0.058	0.007186	1924	2.91	0.001042	422	0.731	0.005311	940	2.678	0.002365
gene_tiling_20bp	ERG25-610468-20bp	1.665	0.2256	-2.947	0.0196	-1.261	0.008167	37	-3.144	0.05421	102	-1.017	0.02033	37	-2.76	0.05687	85	-1.582	0.02499	33	-2.925	0.06672	62	-1.234	0.03008
gene_tiling_20bp	ERG25-610522-20bp	1.467	0.429	-2.122	0.01203	-0.222	0.004616	83	-1.989	0.02742	93	-1.15	0.02123	70	-1.849	0.03062	314	0.297	0.006789	29	-3.109	0.07155	45	-1.692	0.04498
gene_tiling_20bp	ERG25-610529-20bp	0.524	1.158	-2.807	0.01869	-1.923	0.01524	45	-2.865	0.04691	81	-1.348	0.02443	46	-2.45	0.04906	30	-3.069	0.07379	25	-3.319	0.08471	23	-2.645	0.09
gene_tiling_20bp	ERG25-610558-20bp	-1.129	0.01955	-2.03	0.01038	-3.138	0.03212	60	-2.454	0.03468	17	-3.568	0.122	80	-1.658	0.02746	33	-2.934	0.06907	60	-2.073	0.03214	17	-3.07	0.1182
gene_tiling_20bp	ERG25-610571-20bp	1.274	0.9891	-0.971	0.004811	0.566	0.002552	186	-0.83	0.01105	151	-0.454	0.01523	96	-1.396	0.02336	493	0.947	0.004015	136	-0.899	0.01341	169	0.205	0.01298
gene_tiling_20bp	ERG25-610589-20bp	1.198	0.6863	-0.414	0.003238	1.001	0.001897	230	-0.524	0.008461	211	0.028	0.00974	203	-0.32	0.009905	385	0.591	0.00527	196	-0.373	0.01115	497	1.759	0.004262
gene_tiling_20bp	ERG25-610598-20bp	1.11	0.04569	-0.159	0.002683	0.961	0.001793	281	-0.236	0.007232	329	0.667	0.006332	235	-0.109	0.00897	507	0.987	0.004148	234	-0.118	0.008136	340	1.212	0.006303
gene_tiling_20bp	ERO1-13135-20bp	1.088	0.1563	0.873	0.001399	1.894	0.0008974	670	1.016	0.003018	721	1.798	0.002767	482	0.926	0.004521	938	1.874	0.002168	362	0.51	0.006156	606	2.045	0.003429
gene_tiling_20bp	ERO1-13152-20bp	-0.633	0.0957	-2.54	0.01466	-3.113	0.0311	58	-2.502	0.03777	29	-2.814	0.07461	41	-2.614	0.04816	26	-3.272	0.07751	44	-2.516	0.04767	13	-3.445	0.1709
gene_tiling_20bp	ERO1-13158-20bp	1.418	0.3942	1.454	0.0008879	3.05	0.0004101	949	1.518	0.002183	961	2.212	0.002125	755	1.573	0.002689	2664	3.38	0.0007361	587	1.207	0.003375	1144	2.961	0.001641
gene_tiling_20bp	ERO1-13161-20bp	1.261	0.3087	-0.027	0.002524	1.262	0.001411	352	0.089	0.005912	344	0.731	0.006233	201	-0.334	0.01039	668	1.385	0.002946	263	0.05	0.007641	407	1.471	0.004782
gene_tiling_20bp	ERO1-13181-20bp	1.436	0.07343	-0.162	0.002775	1.385	0.001335	290	-0.19	0.006847	505	1.285	0.004306	239	-0.085	0.009346	776	1.601	0.002619	221	-0.2	0.009316	283	0.948	0.007415
gene_tiling_20bp	ERO1-13197-20bp	1.093	0.08416	1.469	0.0008523	2.634	0.0005597	922	1.477	0.002229	977	2.236	0.002256	778	1.616	0.002487	1850	2.854	0.001065	616	1.276	0.003099	866	2.559	0.002471
gene_tiling_20bp	ERO1-13237-20bp	1.381	0.1307	-0.031	0.002547	1.401	0.001361	314	-0.076	0.006734	386	0.897	0.005477	251	-0.014	0.008203	719	1.491	0.003196	255	0.006	0.008179	467	1.669	0.004179
gene_tiling_20bp	ERO1-13249-20bp	-0.124	0.1634	1.368	0.0009564	1.344	0.001395	832	1.328	0.002456	660	1.67	0.002872	653	1.363	0.003128	523	1.032	0.004192	682	1.423	0.003138	302	1.041	0.007675
gene_tiling_20bp	ERO1-13254-20bp	1.713	0.1855	-1.754	0.008744	-0.091	0.003624	95	-1.795	0.0229	181	-0.193	0.01113	87	-1.537	0.0232	224	-0.189	0.009285	62	-2.026	0.03624	164	0.162	0.01275
gene_tiling_20bp	ERO1-13285-20bp	1.061	0.06164	2.057	0.0005848	3.126	0.0003875	1447	2.127	0.001419	1555	2.906	0.001413	1068	2.073	0.001785	2394	3.226	0.0008084	968	1.928	0.002248	1330	3.178	0.001573
gene_tiling_20bp	ERO1-13316-20bp	-2.028	4.935	-0.652	0.003664	-0.848	0.01292	198	-0.74	0.009591	8	-4.609	0.2381	165	-0.618	0.0123	26	-3.272	0.08676	170	-0.578	0.01144	133	-0.139	0.01621
gene_tiling_20bp	ERO1-13376-20bp	1.107	0.298	-0.606	0.003757	0.85	0.002092	219	-0.595	0.009592	208	0.007	0.01023	193	-0.392	0.0102	627	1.293	0.003232	131	-0.953	0.01565	155	0.081	0.01409
gene_tiling_20bp	ERO1-13394-20bp	-0.009	0.01318	-0.601	0.003588	-0.563	0.00503	233	-0.506	0.007625	158	-0.389	0.01288	186	-0.446	0.01067	183	-0.48	0.01125	118	-1.103	0.01859	63	-1.211	0.03098
gene_tiling_20bp	ERO1-13398-20bp	0.939	0.1356	1.843	0.0006942	2.789	0.0005031	1219	1.879	0.001733	1125	2.439	0.001809	930	1.873	0.002193	1825	2.834	0.001177	861	1.759	0.002455	1221	3.055	0.00171
gene_tiling_20bp	ERO1-13422-20bp	1.533	0.8624	-2.269	0.01194	-0.783	0.006025	85	-1.955	0.02283	74	-1.478	0.02715	40	-2.649	0.05272	152	-0.747	0.01338	42	-2.582	0.0477	114	-0.36	0.01837
gene_tiling_20bp	FAS1-100499-20bp	-0.882	0.892	0.656	0.001563	0.155	0.003446	529	0.676	0.003908	364	0.813	0.005812	435	0.778	0.004534	132	-0.95	0.0144	350	0.462	0.006123	97	-0.592	0.02055
gene_tiling_20bp	FAS1-100587-20bp	1.327	0.01913	0.177	0.002279	1.503	0.001252	353	0.093	0.006164	531	1.357	0.004159	305	0.266	0.006875	722	1.497	0.003038	288	0.181	0.007631	466	1.666	0.004362
gene_tiling_20bp	FAS1-100590-20bp	0.691	0.2059	0.125	0.002291	0.852	0.001778	318	-0.058	0.006338	457	1.141	0.004174	290	0.194	0.007223	366	0.518	0.005184	305	0.264	0.007124	258	0.814	0.007698
gene_tiling_20bp	FAS1-100611-20bp	1.188	0.004299	-0.067	0.002593	1.126	0.001609	226	-0.549	0.009137	340	0.715	0.006121	276	0.122	0.007231	617	1.27	0.003539	277	0.125	0.007252	356	1.278	0.005697
gene_tiling_20bp	FAS1-100615-20bp	-0.582	0.4801	0.123	0.002326	-0.303	0.004366	336	0.022	0.006225	225	0.12	0.008801	267	0.075	0.007773	110	-1.212	0.01826	309	0.282	0.007112	121	-0.275	0.01649
gene_tiling_20bp	FAS1-100640-20bp	-5.991	6.86	-0.31	0.003056	-4.926	0.191	258	-0.359	0.007514	8	-4.609	0.2751	254	0.003	0.008769	0	-9	8.887	159	-0.674	0.01248	3	-5.392	0.6724
gene_tiling_20bp	FAS1-100645-20bp	-5.062	2.142	0.551	0.001715	-3.585	0.06015	492	0.571	0.004326	25	-3.025	0.08067	410	0.693	0.00494	4	-5.83	0.5263	319	0.328	0.006689	5	-4.74	0.4294
gene_tiling_20bp	FAS1-100674-20bp	0.746	0.1003	-0.399	0.003179	0.433	0.00261	278	-0.251	0.007244	375	0.856	0.005395	174	-0.542	0.01175	251	-0.026	0.008574	181	-0.488	0.01094	160	0.127	0.01233
gene_tiling_20bp	FAS1-100684-20bp	-1.062	0.5128	0.791	0.001429	0.08	0.003731	621	0.907	0.003566	325	0.65	0.006162	391	0.624	0.005111	127	-1.006	0.01646	440	0.791	0.004472	103	-0.506	0.02226
gene_tiling_20bp	FAS1-100692-20bp	-1.712	0.05388	1.463	0.0009104	-0.191	0.003963	858	1.373	0.002549	137	-0.594	0.01469	734	1.532	0.00301	259	0.02	0.008268	717	1.495	0.002675	131	-0.161	0.0158
gene_tiling_20bp	FAS1-100711-20bp	1.775	0.427	-0.964	0.005012	0.927	0.002003	169	-0.968	0.01257	221	0.094	0.01028	148	-0.774	0.01388	565	1.143	0.003826	107	-1.243	0.02086	315	1.102	0.007106
gene_tiling_20bp	GLN4-649159-20bp	0.993	0.006023	1.137	0.001142	2.162	0.0008011	681	1.04	0.003181	807	1.96	0.002606	605	1.253	0.003301	1285	2.328	0.001746	552	1.118	0.003876	630	2.101	0.003429
gene_tiling_20bp	GLN4-649172-20bp	1.233	0.04727	-0.215	0.002943	1.014	0.001691	288	-0.2	0.007064	466	1.169	0.004156	184	-0.461	0.01148	473	0.887	0.004551	247	-0.04	0.008993	282	0.942	0.007644
gene_tiling_20bp	GLN4-649209-20bp	-0.757	0.2075	0.493	0.001798	-0.189	0.003969	465	0.49	0.004457	238	0.201	0.008601	381	0.587	0.005852	167	-0.612	0.01217	335	0.399	0.006217	112	-0.386	0.01867
gene_tiling_20bp	GLN4-649222-20bp	nan	nan	nan	nan	nan	nan	nan	nan	nan	nan	nan	nan	nan	nan	nan	nan	nan	nan	nan	nan	nan	nan	nan	nan
gene_tiling_20bp	GLN4-649241-20bp	nan	nan	nan	nan	nan	nan	nan	nan	nan	nan	nan	nan	nan	nan	nan	nan	nan	nan	nan	nan	nan	nan	nan	nan
gene_tiling_20bp	GLN4-649277-20bp	0.498	0.1983	0.121	0.002297	0.585	0.002408	283	-0.226	0.007703	357	0.785	0.006224	270	0.091	0.007594	314	0.297	0.006823	336	0.403	0.005755	235	0.68	0.009251
gene_tiling_20bp	GLN4-649342-20bp	1.288	0.09673	0.699	0.001535	1.929	0.0009016	605	0.869	0.003509	721	1.798	0.002894	329	0.375	0.005856	915	1.838	0.002209	423	0.735	0.00511	678	2.207	0.003218
gene_tiling_20bp	GLN4-649346-20bp	1.189	0.114	0.531	0.001685	1.701	0.001009	515	0.637	0.004007	585	1.497	0.00335	388	0.613	0.005281	883	1.787	0.002278	304	0.259	0.00647	509	1.793	0.003938
gene_tiling_20bp	KEI1-1212669-20bp	0.651	0.415	1.224	0.001097	2.165	0.0008922	497	0.586	0.00428	304	0.553	0.006749	632	1.316	0.003373	1064	2.056	0.001987	741	1.543	0.00262	1016	2.79	0.00213
gene_tiling_20bp	KEI1-1212675-20bp	0.395	0.06735	0.497	0.001883	0.929	0.001978	188	-0.814	0.01049	143	-0.532	0.01481	342	0.431	0.006189	557	1.123	0.00377	506	0.993	0.003649	338	1.203	0.005793
gene_tiling_20bp	KEI1-1212678-20bp	1.605	0.5303	-0.795	0.004093	1.06	0.001826	165	-1.002	0.01153	177	-0.225	0.01156	138	-0.875	0.01484	617	1.27	0.003389	175	-0.536	0.01109	376	1.357	0.006023
gene_tiling_20bp	KEI1-1212696-20bp	-0.831	1.044	1.79	0.0007213	1.408	0.00146	976	1.559	0.002122	159	-0.38	0.01236	893	1.815	0.002355	581	1.184	0.003481	1012	1.992	0.002039	616	2.068	0.003155
gene_tiling_20bp	KEI1-1212706-20bp	-0.211	1.187	-0.945	0.004919	-0.669	0.006867	195	-0.762	0.01054	206	-0.007	0.01052	144	-0.814	0.01493	55	-2.206	0.03634	85	-1.574	0.02412	49	-1.57	0.04346
gene_tiling_20bp	KEI1-1212748-20bp	0.349	1.141	-1.102	0.005737	-0.88	0.006399	120	-1.46	0.01716	137	-0.594	0.01508	172	-0.558	0.01223	94	-1.438	0.02188	73	-1.792	0.02914	88	-0.732	0.02259
gene_tiling_20bp	KEI1-1212809-20bp	0.29	0.2009	2.214	0.0005065	2.518	0.0006161	1488	2.167	0.001316	1472	2.827	0.001541	1284	2.338	0.00152	1120	2.13	0.00181	1115	2.132	0.001795	860	2.549	0.002371
gene_tiling_20bp	KEI1-1212813-20bp	-0.642	2.533	-0.583	0.004119	-1.013	0.008	112	-1.559	0.01971	160	-0.371	0.0139	232	-0.128	0.009124	72	-1.82	0.02852	169	-0.586	0.01213	36	-2.01	0.05561
gene_tiling_20bp	KEI1-1212817-20bp	-0.509	0.6259	-0.735	0.004082	-0.895	0.007395	198	-0.74	0.01059	164	-0.335	0.01241	143	-0.824	0.01463	74	-1.781	0.03064	161	-0.656	0.01217	47	-1.63	0.04541
gene_tiling_20bp	KEI1-1212823-20bp	1.266	0.1269	0.91	0.001337	2.092	0.0008021	751	1.181	0.002688	858	2.049	0.002584	445	0.811	0.004624	1164	2.186	0.001751	338	0.412	0.006265	574	1.966	0.003466
gene_tiling_20bp	KEI1-1212833-20bp	0.544	0.4662	0.976	0.001263	1.508	0.001226	691	1.061	0.002956	605	1.545	0.003401	543	1.097	0.00395	508	0.99	0.004049	407	0.679	0.004999	561	1.933	0.003644
gene_tiling_20bp	KEI1-1212840-20bp	1.796	0.577	0.662	0.001567	2.454	0.0006081	611	0.883	0.003315	764	1.881	0.002712	374	0.56	0.005784	1388	2.439	0.001349	326	0.359	0.00612	1074	2.87	0.001872
gene_tiling_20bp	KEI1-1212867-20bp	0.301	0.004196	0.786	0.001481	1.13	0.001599	640	0.95	0.003507	507	1.29	0.003962	444	0.807	0.004605	565	1.143	0.003757	357	0.49	0.005781	241	0.716	0.009355
gene_tiling_20bp	KEI1-1212872-20bp	1.329	0.1962	0.637	0.001599	1.908	0.0008835	597	0.85	0.003329	670	1.692	0.002964	379	0.579	0.005406	1036	2.018	0.001972	304	0.259	0.007135	574	1.966	0.003479
gene_tiling_20bp	KEI1-1212889-20bp	1.644	0.3537	0.167	0.00215	1.804	0.001023	424	0.357	0.00474	528	1.349	0.004163	266	0.069	0.007804	923	1.851	0.002255	245	-0.052	0.007938	632	2.105	0.003404
gene_tiling_20bp	NEO1-261001-20bp	0.658	2.132	1.234	0.001085	2.584	0.000696	683	1.044	0.00302	213	0.041	0.009461	772	1.605	0.002821	1835	2.842	0.001164	489	0.944	0.004241	944	2.684	0.002118
gene_tiling_20bp	NEO1-261021-20bp	0.909	1.175	0.301	0.001993	1.624	0.001292	395	0.255	0.005329	195	-0.086	0.01078	328	0.371	0.006339	915	1.838	0.002349	310	0.287	0.006401	543	1.886	0.003916
gene_tiling_20bp	NEO1-261049-20bp	-4.181	2.185	-0.764	0.00442	-4.109	0.09239	157	-1.074	0.01319	17	-3.568	0.1266	94	-1.426	0.02122	2	-6.678	1.041	216	-0.233	0.009684	4	-5.03	0.5084
gene_tiling_20bp	NEO1-261054-20bp	-6.813	0.6742	-0.527	0.003552	-6.886	0.6025	211	-0.648	0.009256	1	-7.112	2.013	185	-0.453	0.01121	2	-6.678	0.9278	186	-0.448	0.01186	0	-8.2	11.72
gene_tiling_20bp	NEO1-261055-20bp	-6.283	2.308	-1.151	0.005733	-6.099	0.4975	175	-0.918	0.01181	0	-8.697	10.29	119	-1.088	0.01745	4	-5.83	0.5549	69	-1.873	0.03083	0	-8.2	9.016
gene_tiling_20bp	NEO1-261060-20bp	-0.117	3.597	0.197	0.002148	0.807	0.002364	430	0.377	0.004845	55	-1.903	0.03505	253	-0.003	0.00785	405	0.664	0.004867	274	0.109	0.00759	380	1.372	0.005293
gene_tiling_20bp	NEO1-261093-20bp	-6.809	6.147	0.584	0.001602	-4.564	0.1769	562	0.763	0.003558	0	-8.697	9.709	297	0.228	0.006773	3	-6.193	0.754	384	0.595	0.005113	9	-3.952	0.2368
gene_tiling_20bp	NEO1-261101-20bp	-3.773	3.116	1.705	0.000777	-1.066	0.01018	951	1.521	0.002243	12	-4.053	0.171	920	1.858	0.002174	71	-1.84	0.02923	847	1.736	0.002623	118	-0.311	0.01718
gene_tiling_20bp	NEO1-261108-20bp	1.166	1.269	1.366	0.0009589	2.986	0.0005043	832	1.328	0.002313	476	1.199	0.004508	752	1.567	0.002878	2482	3.278	0.000857	569	1.162	0.003801	1242	3.079	0.001683
gene_tiling_20bp	NEO1-261118-20bp	1.05	0.6454	3.046	0.0002869	4.326	0.0001795	2588	2.965	0.0007673	1792	3.111	0.001102	2255	3.151	0.0008395	5692	4.475	0.0003426	2074	3.027	0.001008	3841	4.708	0.0005732
gene_tiling_20bp	NEO1-261129-20bp	0.799	0.003657	-0.801	0.004558	0.094	0.003201	132	-1.323	0.01734	140	-0.563	0.01457	199	-0.348	0.01048	342	0.42	0.005519	127	-0.997	0.01508	134	-0.128	0.01598
gene_tiling_20bp	NEO1-261142-20bp	1.033	0.8904	-0.461	0.003535	0.73	0.002242	197	-0.747	0.0106	198	-0.064	0.01058	130	-0.961	0.01582	564	1.141	0.003746	255	0.006	0.007974	183	0.32	0.01182
gene_tiling_20bp	NEO1-261151-20bp	0.67	0.07503	0.983	0.00125	1.685	0.001132	557	0.75	0.003906	478	1.205	0.004653	631	1.314	0.003094	949	1.891	0.00234	433	0.768	0.004525	493	1.747	0.004144
gene_tiling_20bp	NEO1-261175-20bp	1.185	0.4134	-0.168	0.00291	0.883	0.001877	322	-0.04	0.006701	433	1.063	0.004418	266	0.069	0.007582	403	0.656	0.005472	129	-0.975	0.01598	272	0.89	0.008087
gene_tiling_20bp	NEO1-261177-20bp	0.798	0.07024	-0.566	0.003675	0.285	0.002728	218	-0.601	0.00919	288	0.475	0.006744	174	-0.542	0.01282	299	0.226	0.006711	174	-0.544	0.01173	147	0.005	0.01442
gene_tiling_20bp	NEO1-261193-20bp	1.233	0.6213	-1.675	0.008038	-0.201	0.004181	97	-1.766	0.02111	109	-0.922	0.01971	66	-1.933	0.0303	295	0.207	0.007028	97	-1.384	0.02272	92	-0.668	0.02166
gene_tiling_20bp	NEO1-261228-20bp	1.246	0.3248	-0.219	0.002909	1.046	0.001674	371	0.164	0.0053	415	1.002	0.004854	168	-0.592	0.01148	632	1.305	0.003245	145	-0.807	0.01472	168	0.197	0.01204
gene_tiling_20bp	NEO1-261251-20bp	0.463	0.3238	0.137	0.002255	0.64	0.002221	295	-0.166	0.006821	392	0.92	0.004988	299	0.238	0.0069	295	0.207	0.0073	320	0.333	0.006582	233	0.668	0.008861
gene_tiling_20bp	NEO1-261281-20bp	0.555	0.1467	0.66	0.001599	1.285	0.001465	523	0.659	0.0039	627	1.597	0.003505	383	0.594	0.00555	568	1.151	0.00388	420	0.724	0.005296	273	0.896	0.007167
gene_tiling_20bp	NEO1-261377-20bp	1.178	0.09579	1.633	0.0007929	2.797	0.0005014	1107	1.74	0.001816	1242	2.582	0.001737	791	1.64	0.002554	1885	2.881	0.001126	690	1.44	0.003135	1090	2.891	0.001884
gene_tiling_20bp	NEO1-261403-20bp	0.623	0.2462	-1.164	0.00556	-0.37	0.004561	162	-1.029	0.01279	123	-0.749	0.01696	110	-1.201	0.01904	254	-0.008	0.008195	100	-1.34	0.02034	76	-0.942	0.02613
gene_tiling_20bp	NEO1-261420-20bp	1.507	0.1093	0.732	0.001474	2.192	0.0007559	609	0.879	0.003209	862	2.055	0.002503	383	0.594	0.005429	1097	2.1	0.001874	391	0.621	0.005479	808	2.459	0.002566
gene_tiling_20bp	NEO1-261440-20bp	-7.621	0.5604	-0.437	0.003374	-7.548	1.402	281	-0.236	0.007386	1	-7.112	1.976	164	-0.627	0.01325	0	-9	9.349	169	-0.586	0.0117	0	-8.2	10.01
gene_tiling_20bp	NEO1-261445-20bp	-7.773	2.376	-0.08	0.002678	-6.744	0.8096	264	-0.326	0.008411	2	-6.375	0.9711	257	0.02	0.008028	0	-9	9.865	263	0.05	0.007696	0	-8.2	9.61
gene_tiling_20bp	NEO1-261449-20bp	0.786	0.9221	-2.558	0.01618	-1.963	0.01331	29	-3.49	0.06933	57	-1.851	0.03553	64	-1.977	0.03395	54	-2.232	0.03923	37	-2.763	0.05576	42	-1.79	0.04657
gene_tiling_20bp	PIK1-140752-20bp	nan	nan	nan	nan	nan	nan	nan	nan	nan	nan	nan	nan	nan	nan	nan	nan	nan	nan	nan	nan	nan	nan	nan	nan
gene_tiling_20bp	PIK1-140768-20bp	-3.386	2.032	-1.189	0.005924	-3.864	0.06899	144	-1.198	0.01515	21	-3.271	0.09862	133	-0.928	0.0164	4	-5.83	0.4961	86	-1.557	0.02393	5	-4.74	0.4276
gene_tiling_20bp	PIK1-140790-20bp	nan	nan	nan	nan	nan	nan	nan	nan	nan	nan	nan	nan	nan	nan	nan	nan	nan	nan	nan	nan	nan	nan	nan	nan
gene_tiling_20bp	PIK1-140795-20bp	-1.374	1.83	1.221	0.001096	0.599	0.002946	703	1.086	0.003125	493	1.25	0.004254	606	1.256	0.003543	117	-1.123	0.01806	639	1.329	0.003223	98	-0.578	0.02042
gene_tiling_20bp	PIK1-140797-20bp	nan	nan	nan	nan	nan	nan	nan	nan	nan	nan	nan	nan	nan	nan	nan	nan	nan	nan	nan	nan	nan	nan	nan	nan
gene_tiling_20bp	PIK1-140891-20bp	1.467	0.3524	-1.04	0.005038	0.47	0.002626	158	-1.064	0.01279	251	0.277	0.008718	95	-1.411	0.02035	416	0.702	0.005286	150	-0.758	0.01405	167	0.188	0.013
gene_tiling_20bp	RHO1-875041-20bp	-7.122	0.4943	-0.93	0.004731	-7.516	1.405	191	-0.792	0.01082	1	-7.112	1.935	98	-1.367	0.01948	0	-9	10.66	147	-0.787	0.01479	0	-8.2	9.867
gene_tiling_20bp	RHO1-875146-20bp	-5.016	0.8478	1.051	0.00126	-3.572	0.04955	664	1.003	0.003379	25	-3.025	0.08034	543	1.097	0.004009	9	-4.752	0.2432	530	1.06	0.004027	8	-4.112	0.2759
gene_tiling_20bp	RHO1-875169-20bp	0.979	0.1002	1.34	0.0009668	2.275	0.0007395	770	1.217	0.002646	913	2.138	0.002371	816	1.685	0.00238	1332	2.38	0.001594	483	0.926	0.004233	697	2.246	0.003298
gene_tiling_20bp	RHO1-875176-20bp	0.817	0.01631	1.142	0.001168	1.965	0.000881	631	0.93	0.003389	678	1.709	0.003177	533	1.071	0.003995	1045	2.03	0.002017	671	1.4	0.003217	635	2.112	0.003082
gene_tiling_20bp	RHO1-875201-20bp	-0.586	0.3692	0.388	0.001892	-0.136	0.003962	376	0.184	0.005471	135	-0.615	0.01554	385	0.602	0.005435	186	-0.457	0.01107	330	0.377	0.006184	204	0.476	0.01023
gene_tiling_20bp	RHO1-875240-20bp	1.037	0.069	0.952	0.001294	2.054	0.0008335	647	0.966	0.003338	803	1.953	0.002554	484	0.932	0.004291	1220	2.253	0.001782	493	0.955	0.004166	497	1.759	0.004047
gene_tiling_20bp	RHO1-875246-20bp	-0.185	0.06156	1.2	0.001091	1.068	0.001573	736	1.152	0.003056	473	1.19	0.004469	601	1.244	0.003497	549	1.102	0.003417	588	1.209	0.003293	248	0.757	0.008383
gene_tiling_20bp	RHO1-875277-20bp	nan	nan	nan	nan	nan	nan	nan	nan	nan	nan	nan	nan	nan	nan	nan	nan	nan	nan	nan	nan	nan	nan	nan	nan
gene_tiling_20bp	RHO1-875314-20bp	1.119	0.6624	0.168	0.002256	1.331	0.001444	395	0.255	0.005374	306	0.563	0.00689	329	0.375	0.00631	718	1.489	0.002993	202	-0.33	0.01014	447	1.606	0.00469
gene_tiling_20bp	RHO1-875384-20bp	1.841	1.438	1.017	0.001186	3.203	0.0004367	736	1.152	0.002728	632	1.608	0.00342	462	0.865	0.004621	2721	3.41	0.0008339	493	0.955	0.003848	1636	3.477	0.001252
gene_tiling_20bp	RHO1-875407-20bp	1.13	0.007325	0.609	0.001589	1.749	0.001023	546	0.721	0.003899	706	1.768	0.003086	388	0.613	0.004878	910	1.831	0.002296	343	0.433	0.005959	433	1.56	0.004588
gene_tiling_20bp	RPO21-210513-20bp	0.559	0.7132	-1.215	0.006388	-0.767	0.006054	99	-1.736	0.02203	69	-1.578	0.03176	162	-0.644	0.0123	162	-0.656	0.01224	64	-1.98	0.03353	107	-0.451	0.01923
gene_tiling_20bp	RPO21-210534-20bp	-1.466	0.03459	1.292	0.001021	-0.124	0.003836	732	1.144	0.002771	143	-0.532	0.01515	675	1.411	0.003144	257	0.008	0.007851	646	1.345	0.003332	149	0.024	0.01486
gene_tiling_20bp	RPO21-210554-20bp	1.831	0.4615	1.452	0.00094	3.556	0.0003063	774	1.224	0.002693	1001	2.271	0.002156	707	1.478	0.003162	3285	3.682	0.0005968	801	1.655	0.002657	2189	3.897	0.0008883
gene_tiling_20bp	RPO21-210558-20bp	0.923	0.05529	-1.588	0.007777	-0.677	0.00562	105	-1.652	0.02215	106	-0.962	0.01985	73	-1.789	0.02854	165	-0.629	0.01301	97	-1.384	0.02066	106	-0.465	0.01974
gene_tiling_20bp	RPO21-210581-20bp	0.856	0.01329	1.061	0.001185	1.969	0.0008664	751	1.181	0.002687	887	2.097	0.0022	555	1.129	0.003714	1065	2.057	0.002022	427	0.748	0.004945	407	1.471	0.004879
gene_tiling_20bp	RPO21-210610-20bp	0.974	0.2763	-0.082	0.002632	0.852	0.002046	347	0.068	0.005675	286	0.465	0.007205	162	-0.644	0.01355	350	0.453	0.006324	260	0.034	0.007693	404	1.46	0.005214
gene_tiling_20bp	RPO21-210622-20bp	0.301	0.1742	1.343	0.0009752	1.651	0.001117	843	1.347	0.002367	527	1.346	0.004066	683	1.428	0.003104	752	1.556	0.002842	600	1.239	0.003561	594	2.016	0.003365
gene_tiling_20bp	RPO21-210634-20bp	-2.565	1.055	-1.471	0.007341	-3.657	0.05077	90	-1.873	0.02457	4	-5.527	0.4981	125	-1.017	0.01605	23	-3.445	0.08711	71	-1.832	0.03012	13	-3.445	0.1611
gene_tiling_20bp	RPO21-210682-20bp	0.192	0.7903	-0.86	0.004444	-0.444	0.004805	204	-0.697	0.01002	109	-0.922	0.01796	105	-1.268	0.01847	246	-0.055	0.008095	148	-0.777	0.01407	64	-1.188	0.03459
gene_tiling_20bp	SEC14-424821-20bp	0.577	0.05781	-1.63	0.007724	-1.098	0.00718	118	-1.484	0.01673	106	-0.962	0.01929	89	-1.505	0.02415	116	-1.136	0.01622	58	-2.121	0.03537	60	-1.281	0.03881
gene_tiling_20bp	SEC14-424837-20bp	nan	nan	nan	nan	nan	nan	nan	nan	nan	nan	nan	nan	nan	nan	nan	nan	nan	nan	nan	nan	nan	nan	nan	nan
gene_tiling_20bp	SEC14-424852-20bp	-0.472	0.6865	0.754	0.001416	0.687	0.002417	574	0.793	0.003453	502	1.276	0.004149	477	0.911	0.00421	258	0.014	0.008034	355	0.482	0.005585	102	-0.52	0.02071
gene_tiling_20bp	SEC14-424890-20bp	-5.498	1.09	0.893	0.001316	-4.276	0.08178	603	0.864	0.003597	10	-4.305	0.2119	453	0.836	0.004162	4	-5.83	0.4927	502	0.981	0.004137	11	-3.676	0.1825
gene_tiling_20bp	SEC14-424899-20bp	-8.307	0.4447	0.246	0.002064	-7.711	1.488	425	0.36	0.004789	0	-8.697	10.22	327	0.367	0.00634	1	-7.415	2.08	234	-0.118	0.008482	0	-8.2	10.71
gene_tiling_20bp	SEC14-424921-20bp	-7.035	4.997	0.456	0.001918	-5.574	0.2943	506	0.612	0.004582	4	-5.527	0.549	379	0.579	0.005512	0	-9	9.707	253	-0.006	0.008212	3	-5.392	0.6789
gene_tiling_20bp	SEC14-424926-20bp	-6.953	1.913	-0.016	0.002526	-6.012	0.412	294	-0.171	0.006833	4	-5.527	0.5421	329	0.375	0.00616	1	-7.415	2.059	181	-0.488	0.01148	0	-8.2	10.3
gene_tiling_20bp	SEC14-424930-20bp	-2.165	1.551	1.526	0.0008567	0.043	0.004192	965	1.542	0.002161	336	0.698	0.006096	856	1.754	0.002328	86	-1.565	0.02397	562	1.144	0.003636	64	-1.188	0.03051
gene_tiling_20bp	SEC14-424943-20bp	1.07	0.05879	-1.135	0.005683	-0.038	0.003603	140	-1.238	0.0158	152	-0.444	0.0128	120	-1.076	0.01669	272	0.09	0.00812	120	-1.079	0.01897	165	0.171	0.01312
gene_tiling_20bp	SEC14-424949-20bp	-0.657	1.257	0.631	0.001653	0.476	0.003067	525	0.665	0.004055	467	1.172	0.004831	465	0.874	0.004556	141	-0.855	0.01428	289	0.186	0.007204	99	-0.563	0.02041
gene_tiling_20bp	SEC14-424963-20bp	-2.299	0.6378	0.321	0.001971	-1.653	0.01228	400	0.273	0.005566	96	-1.104	0.02182	354	0.481	0.005744	53	-2.259	0.04061	291	0.196	0.006511	24	-2.585	0.09102
gene_tiling_20bp	SEC14-424968-20bp	-3.387	1.226	-0.898	0.004664	-3.625	0.05316	192	-0.784	0.01062	24	-3.082	0.07675	124	-1.029	0.01616	5	-5.541	0.3892	132	-0.942	0.01712	7	-4.293	0.3113
gene_tiling_20bp	SEC14-424977-20bp	0.398	0.3358	1.789	0.0007594	2.263	0.0007138	978	1.562	0.0022	1279	2.624	0.001519	902	1.829	0.002457	911	1.832	0.002262	1004	1.981	0.002196	633	2.108	0.003327
gene_tiling_20bp	SEC14-424992-20bp	2.263	2.087	-2.599	0.0157	0.6	0.003011	35	-3.223	0.05658	34	-2.588	0.06353	38	-2.722	0.05474	263	0.042	0.007595	58	-2.121	0.03602	354	1.27	0.005413
gene_tiling_20bp	SEC7-802179-20bp	-0.628	0.5645	-1.36	0.006398	-1.735	0.01233	121	-1.448	0.0173	85	-1.279	0.02269	94	-1.426	0.02161	57	-2.154	0.04059	110	-1.204	0.01915	25	-2.527	0.0809
gene_tiling_20bp	SEC7-802185-20bp	0.382	0.1353	0.555	0.00165	1.014	0.001676	482	0.542	0.004021	528	1.349	0.003947	406	0.678	0.005012	460	0.847	0.004226	340	0.42	0.006332	221	0.591	0.009365
gene_tiling_20bp	SEC7-802266-20bp	0.998	0.1245	-0.116	0.002642	0.989	0.001736	277	-0.256	0.007738	432	1.06	0.004821	264	0.058	0.007805	555	1.118	0.003661	229	-0.149	0.00825	203	0.469	0.01046
gene_tiling_20bp	SEC7-802273-20bp	1.13	0.1801	0.829	0.001418	2.058	0.0008134	591	0.835	0.00366	595	1.521	0.003373	436	0.781	0.004833	1271	2.312	0.00154	463	0.865	0.00444	603	2.038	0.003525
gene_tiling_20bp	SEC7-802383-20bp	0.813	0.05173	-0.189	0.002831	0.642	0.002283	294	-0.171	0.007108	376	0.86	0.005646	236	-0.103	0.009003	355	0.474	0.006326	205	-0.309	0.009855	211	0.525	0.009732
gene_tiling_20bp	SSL2-83005-20bp	1.167	0.3637	-1.789	0.008657	-0.72	0.005875	77	-2.097	0.02655	112	-0.883	0.01974	100	-1.338	0.01981	147	-0.795	0.01447	55	-2.197	0.03654	107	-0.451	0.01983
gene_tiling_20bp	SSL2-83017-20bp	0.716	0.1308	0.031	0.002445	0.768	0.001962	329	-0.009	0.006642	376	0.86	0.00516	223	-0.185	0.00895	443	0.793	0.004664	299	0.235	0.006816	213	0.538	0.009861
gene_tiling_20bp	SSL2-83021-20bp	0.776	0.01876	0.329	0.001911	1.099	0.001592	455	0.458	0.004718	537	1.373	0.00403	283	0.159	0.006955	445	0.799	0.004593	315	0.31	0.00597	311	1.083	0.006154
gene_tiling_20bp	SSL2-83025-20bp	1.181	0.2458	0.004	0.002472	1.143	0.001504	286	-0.21	0.006885	451	1.122	0.004325	319	0.331	0.006536	497	0.959	0.004082	225	-0.175	0.009405	390	1.41	0.005306
gene_tiling_20bp	SSL2-83035-20bp	0.854	0.1264	1.339	0.0009826	2.22	0.0007687	886	1.419	0.00229	1224	2.561	0.001763	676	1.413	0.003246	935	1.87	0.002261	555	1.126	0.003663	625	2.089	0.003434
gene_tiling_20bp	SSL2-83052-20bp	-1.452	0.7567	0.859	0.001349	-0.433	0.004737	586	0.823	0.00351	210	0.021	0.009199	530	1.063	0.003717	98	-1.378	0.02047	391	0.621	0.005335	104	-0.492	0.01868
gene_tiling_20bp	SSL2-83061-20bp	0.134	0.4734	0.052	0.002329	0.453	0.002785	364	0.137	0.005285	421	1.022	0.004938	244	-0.055	0.008743	178	-0.52	0.01163	258	0.023	0.00795	147	0.005	0.01416
gene_tiling_20bp	SSL2-83119-20bp	-7.311	0.4771	-1.252	0.005866	-8.65	3.304	156	-1.083	0.01284	0	-8.697	10.38	110	-1.201	0.01813	0	-9	9.061	79	-1.679	0.0267	0	-8.2	10.42
gene_tiling_20bp	SSL2-83129-20bp	-8.657	0.02166	0.088	0.002447	-8.638	3.292	362	0.129	0.00647	0	-8.697	10.22	190	-0.415	0.01031	0	-9	9.482	326	0.359	0.006366	0	-8.2	9.954
gene_tiling_20bp	SSL2-83131-20bp	-7.916	0.6174	1.124	0.001101	-6.736	0.4861	652	0.977	0.00303	2	-6.375	1.063	669	1.398	0.003098	1	-7.415	1.681	497	0.967	0.003916	1	-6.615	1.916
gene_tiling_20bp	SSL2-83161-20bp	-3.932	1.15	0.401	0.001915	-3.135	0.03549	493	0.574	0.004387	19	-3.412	0.1015	265	0.064	0.008042	8	-4.913	0.2396	339	0.416	0.005882	27	-2.418	0.07069
gene_tiling_20bp	TOR2-63334-20bp	0.459	0.1304	-1.475	0.006919	-1.057	0.007277	124	-1.413	0.01612	93	-1.15	0.02368	69	-1.87	0.03101	128	-0.994	0.01567	103	-1.298	0.01989	70	-1.06	0.03189
gene_tiling_20bp	TOR2-63441-20bp	-5.043	14.25	1.505	0.0008892	0.052	0.008246	677	1.031	0.003039	242	0.225	0.008512	918	1.854	0.002425	3	-6.193	0.6739	737	1.535	0.00261	5	-4.74	0.4331
gene_tiling_20bp	TOR2-63445-20bp	0.989	0.1042	1.122	0.001166	2.031	0.0008364	848	1.356	0.002453	861	2.054	0.002314	495	0.964	0.004384	953	1.897	0.002231	460	0.856	0.004512	671	2.192	0.003172
gene_tiling_20bp	TOR2-63454-20bp	1.053	0.1754	0.523	0.00176	1.54	0.001198	531	0.681	0.004123	530	1.354	0.004084	313	0.304	0.006538	624	1.287	0.003174	358	0.494	0.005788	586	1.996	0.00364
gene_tiling_20bp	TOR2-63468-20bp	0.679	0.2791	-1.198	0.005808	-0.472	0.00515	147	-1.168	0.0149	98	-1.075	0.02127	90	-1.489	0.02273	161	-0.665	0.01369	125	-1.02	0.01637	157	0.1	0.01349
gene_tiling_20bp	TOR2-63477-20bp	0.896	0.04926	-0.44	0.003525	0.541	0.002398	252	-0.393	0.008738	350	0.756	0.005918	211	-0.264	0.01054	372	0.541	0.005516	152	-0.739	0.01346	146	-0.005	0.01497
gene_tiling_20bp	TOR2-63510-20bp	-1.915	2.37	-0.093	0.002669	-0.845	0.009061	310	-0.094	0.006653	176	-0.233	0.0117	212	-0.257	0.01005	29	-3.117	0.07085	261	0.039	0.008009	22	-2.708	0.09243
gene_tiling_20bp	TOR2-63520-20bp	nan	nan	nan	nan	nan	nan	nan	nan	nan	nan	nan	nan	nan	nan	nan	nan	nan	nan	nan	nan	nan	nan	nan	nan
gene_tiling_20bp	TSC13-426896-20bp	nan	nan	nan	nan	nan	nan	nan	nan	nan	nan	nan	nan	nan	nan	nan	nan	nan	nan	nan	nan	nan	nan	nan	nan
gene_tiling_20bp	TSC13-426903-20bp	1.645	0.299	-2.539	0.01412	-0.648	0.005564	57	-2.527	0.03713	84	-1.296	0.02488	44	-2.513	0.04349	215	-0.248	0.009408	42	-2.582	0.04789	66	-1.144	0.03008
gene_tiling_20bp	TSC13-426914-20bp	0.664	0.03409	1.14	0.001096	1.794	0.001026	700	1.079	0.002839	737	1.83	0.002778	549	1.113	0.003768	757	1.565	0.002969	599	1.236	0.003392	598	2.026	0.003597
gene_tiling_20bp	TSC13-426982-20bp	1.606	0.4984	0.833	0.001464	2.564	0.0005969	616	0.895	0.003605	671	1.694	0.003143	384	0.598	0.005458	1675	2.71	0.001221	491	0.95	0.004492	1063	2.855	0.001857
gene_tiling_20bp	TSC13-427018-20bp	-2.118	0.3047	-0.375	0.00321	-2.373	0.01784	246	-0.427	0.008473	53	-1.955	0.03794	180	-0.493	0.01141	39	-2.696	0.04956	218	-0.22	0.009445	20	-2.842	0.1049
gene_tiling_20bp	TSC13-427021-20bp	-7.354	5.864	0.021	0.002442	-4.986	0.271	290	-0.19	0.007154	7	-4.79	0.2857	281	0.148	0.007634	0	-9	11.03	275	0.114	0.007208	0	-8.2	9.973
gene_tiling_20bp	TSC13-427048-20bp	-3.597	4.74	-0.362	0.00333	-2.839	0.03545	275	-0.267	0.00821	2	-6.375	1.023	194	-0.385	0.0108	41	-2.625	0.05247	183	-0.472	0.01165	19	-2.914	0.1223
gene_tiling_20bp	TSC13-427062-20bp	0.703	0.03027	0.807	0.001449	1.53	0.001172	613	0.888	0.003391	715	1.786	0.002863	415	0.71	0.005043	655	1.356	0.003004	437	0.782	0.005079	373	1.345	0.005844
mutant20	CRG1-NRg2	0.233	0.04011	-0.354	0.006731	-0.151	0.003932	144	-0.556	0.01483	331	-0.182	0.006025	175	-0.185	0.01233	186	-0.093	0.01132	nan	nan	nan	nan	nan	nan
mutant18	CRG1-NRg2.18	-0.101	0.0003846	0.336	0.004096	0.24	0.003003	274	0.369	0.007827	448	0.254	0.004604	245	0.299	0.008591	230	0.212	0.008638	nan	nan	nan	nan	nan	nan
mutant18	CRG1-NRg2.18a	-0.001	0.1418	0.133	0.004505	0.196	0.003242	217	0.034	0.009231	462	0.299	0.00466	233	0.227	0.0088	193	-0.04	0.01066	nan	nan	nan	nan	nan	nan
mutant18	CRG1-NRg2.18b	-0.475	0.01275	1.979	0.001293	1.488	0.001241	856	2.011	0.002347	1031	1.456	0.001941	765	1.94	0.002878	580	1.545	0.003443	nan	nan	nan	nan	nan	nan
mutant18	CRG1-NRg2.18c	0.196	0.7793	1.031	0.002565	1.114	0.001631	510	1.264	0.00413	671	0.837	0.002908	312	0.647	0.006769	550	1.468	0.003717	nan	nan	nan	nan	nan	nan
mutant18	CRG1-NRg2.18d	0.699	0.1268	-0.427	0.007131	0.239	0.002868	161	-0.396	0.01275	389	0.051	0.005068	144	-0.465	0.01618	278	0.485	0.006604	nan	nan	nan	nan	nan	nan
mutant18	CRG1-NRg2.18e	-0.059	0.09589	0.036	0.005065	-0.013	0.003984	194	-0.128	0.01097	384	0.032	0.006009	225	0.177	0.00941	185	-0.101	0.01182	nan	nan	nan	nan	nan	nan
mutant18	CRG1-NRg2.18eb	-0.195	0.000162	0.177	0.004897	-0.125	0.004108	165	-0.361	0.01384	257	-0.546	0.008518	276	0.471	0.007579	239	0.267	0.007933	nan	nan	nan	nan	nan	nan
mutant18	CRG1-NRg2.18f	-0.567	0.007485	1.728	0.001613	1.128	0.001614	661	1.638	0.003377	757	1.011	0.002687	699	1.81	0.003089	491	1.305	0.004042	nan	nan	nan	nan	nan	nan
mutant18	CRG1-NRg2.18g	0.622	0.2224	1.475	0.001821	2.044	0.0009226	639	1.589	0.003169	1382	1.878	0.00158	498	1.321	0.004278	964	2.277	0.002217	nan	nan	nan	nan	nan	nan
mutant18	CRG1-NRg2.18h	-0.281	0.001663	0.379	0.003759	0.073	0.003411	264	0.316	0.007756	377	0.006	0.005431	270	0.439	0.007293	226	0.187	0.009167	nan	nan	nan	nan	nan	nan
mutant18	CRG1-NRg2.18hb	-0.009	0.001026	1.289	0.00229	1.182	0.001631	391	0.882	0.005854	699	0.896	0.003015	584	1.551	0.00376	570	1.52	0.003552	nan	nan	nan	nan	nan	nan
mutant18	CRG1-NRg2.18he	-0.367	0.2806	0.215	0.004691	-0.408	0.00504	142	-0.577	0.01496	253	-0.569	0.008375	297	0.577	0.006833	177	-0.165	0.01266	nan	nan	nan	nan	nan	nan
mutant18	CRG1-NRg2.18heb	-0.999	0.01022	0.239	0.004258	-0.719	0.005804	257	0.277	0.007994	239	-0.651	0.008324	228	0.196	0.009113	108	-0.875	0.01917	nan	nan	nan	nan	nan	nan
mutant18	CRG1-NRg2.18i	0.064	0.2307	1.54	0.001746	1.567	0.00129	666	1.649	0.003156	974	1.374	0.00232	528	1.406	0.003907	697	1.81	0.002906	nan	nan	nan	nan	nan	nan
mutant18	CRG1-NRg2.18j	-0.145	0.107	1.241	0.00212	1.069	0.001696	498	1.23	0.004189	679	0.854	0.003042	475	1.253	0.004294	503	1.339	0.003834	nan	nan	nan	nan	nan	nan
mutant18	CRG1-NRg2.18k	0.244	0.1218	1.041	0.002528	1.235	0.001654	485	1.192	0.004301	857	1.189	0.002575	353	0.825	0.00613	495	1.316	0.004619	nan	nan	nan	nan	nan	nan
mutant18	CRG1-NRg2.18l	-0.034	0.02966	0.656	0.003254	0.58	0.002279	288	0.441	0.007398	542	0.529	0.003588	353	0.825	0.00581	316	0.67	0.006245	nan	nan	nan	nan	nan	nan
mutant18	CRG1-NRg2.18n	nan	nan	nan	nan	nan	nan	nan	nan	nan	nan	nan	nan	nan	nan	nan	nan	nan	nan	nan	nan	nan	nan	nan	nan
mutant18	CRG1-NRg2.18p	-0.303	0.001742	1.591	0.001642	1.189	0.00155	517	1.284	0.004117	757	1.011	0.002561	692	1.795	0.002733	548	1.463	0.00393	nan	nan	nan	nan	nan	nan
mutant18	CRG1-NRg2.18pb	nan	nan	nan	nan	nan	nan	nan	nan	nan	nan	nan	nan	nan	nan	nan	nan	nan	nan	nan	nan	nan	nan	nan	nan
mutant18	CRG1-NRg2.18pe	0.005	0.00142	1.408	0.001847	1.385	0.001383	519	1.29	0.003887	939	1.321	0.002195	570	1.516	0.00352	560	1.494	0.00374	nan	nan	nan	nan	nan	nan
mutant18	CRG1-NRg2.18peb	-0.126	0.4747	-0.866	0.01025	-1.166	0.007702	146	-0.537	0.01508	169	-1.149	0.01131	67	-1.563	0.03199	86	-1.202	0.02413	nan	nan	nan	nan	nan	nan
mutant18	CRG1-NRg2.18ph	0.188	0.08045	-0.424	0.006792	-0.277	0.004429	156	-0.441	0.01383	274	-0.454	0.007468	150	-0.407	0.01335	196	-0.018	0.01089	nan	nan	nan	nan	nan	nan
mutant18	CRG1-NRg2.18phb	0.037	0.009574	0.485	0.003612	0.497	0.002636	291	0.456	0.007602	504	0.424	0.004217	284	0.512	0.006882	305	0.619	0.007031	nan	nan	nan	nan	nan	nan
mutant18	CRG1-NRg2.18phe	-0.324	0.4772	-0.738	0.008243	-1.049	0.008061	128	-0.726	0.01621	129	-1.538	0.0166	118	-0.752	0.01678	132	-0.587	0.01567	nan	nan	nan	nan	nan	nan
mutant20	CRG1-NRg2.a	0.698	0.433	2.122	0.001146	2.779	0.000516	1001	2.237	0.00203	2082	2.47	0.0009609	783	1.974	0.002634	1750	3.137	0.001114	nan	nan	nan	nan	nan	nan
mutant20	CRG1-NRg2.b	-0.32	0.0001953	1.091	0.002325	0.761	0.002103	440	1.052	0.004849	628	0.741	0.003257	435	1.126	0.004467	345	0.796	0.005932	nan	nan	nan	nan	nan	nan
mutant20	CRG1-NRg2.c	0.213	0.8595	-0.422	0.006354	0.061	0.003754	142	-0.577	0.01282	460	0.292	0.004881	165	-0.27	0.01259	121	-0.712	0.01626	nan	nan	nan	nan	nan	nan
mutant20	CRG1-NRg2.d	0.646	0.0154	1.037	0.002529	1.649	0.001159	418	0.978	0.00506	1090	1.536	0.00188	426	1.096	0.005057	707	1.83	0.00302	nan	nan	nan	nan	nan	nan
mutant20	CRG1-NRg2.e	-0.349	0.0007546	-0.352	0.006027	-0.792	0.006462	132	-0.681	0.01436	186	-1.012	0.01102	184	-0.113	0.01039	142	-0.482	0.01562	nan	nan	nan	nan	nan	nan
mutant20	CRG1-NRg2.eb	-0.065	0.06566	-0.821	0.009108	-0.933	0.007561	93	-1.184	0.02174	139	-1.43	0.01523	135	-0.558	0.01568	146	-0.442	0.01501	nan	nan	nan	nan	nan	nan
mutant20	CRG1-NRg2.f	-0.473	0.000354	1.023	0.002446	0.512	0.002538	398	0.907	0.005368	503	0.421	0.00409	433	1.12	0.004493	314	0.66	0.006686	nan	nan	nan	nan	nan	nan
mutant20	CRG1-NRg2.g	0.247	0.5307	-0.15	0.00543	0.216	0.003082	162	-0.387	0.01266	487	0.375	0.004155	203	0.029	0.009509	168	-0.24	0.01194	nan	nan	nan	nan	nan	nan
mutant20	CRG1-NRg2.h	-1.073	0.09447	-0.662	0.00831	-1.766	0.01168	155	-0.451	0.01417	112	-1.741	0.01762	102	-0.961	0.02009	56	-1.816	0.03462	nan	nan	nan	nan	nan	nan
mutant20	CRG1-NRg2.hb	-0.19	0.03608	-1.123	0.01043	-1.357	0.009555	89	-1.248	0.02128	126	-1.572	0.01641	99	-1.004	0.02046	95	-1.059	0.02287	nan	nan	nan	nan	nan	nan
mutant20	CRG1-NRg2.he	-0.353	0.1097	0.531	0.003532	0.278	0.003025	303	0.514	0.007009	494	0.395	0.004137	291	0.547	0.007119	193	-0.04	0.01126	nan	nan	nan	nan	nan	nan
mutant20	CRG1-NRg2.heb	-0.177	0.9596	-1.529	0.01524	-1.562	0.01082	57	-1.886	0.03815	145	-1.37	0.01429	81	-1.292	0.02538	44	-2.161	0.0446	nan	nan	nan	nan	nan	nan
mutant20	CRG1-NRg2.i	1.057	0.04047	-0.72	0.008622	0.345	0.002772	119	-0.83	0.01846	485	0.369	0.004019	129	-0.623	0.01618	243	0.291	0.008934	nan	nan	nan	nan	nan	nan
mutant20	CRG1-NRg2.j	0.231	0.09293	0.362	0.003948	0.738	0.002128	285	0.426	0.007119	688	0.873	0.002779	242	0.282	0.008862	244	0.297	0.009088	nan	nan	nan	nan	nan	nan
mutant20	CRG1-NRg2.k	0.357	0.02331	0.063	0.005235	0.368	0.002785	200	-0.084	0.01101	421	0.165	0.004724	228	0.196	0.009979	314	0.66	0.006785	nan	nan	nan	nan	nan	nan
mutant20	CRG1-NRg2.l	0.41	0.154	-0.591	0.007943	-0.202	0.00422	123	-0.783	0.01716	239	-0.651	0.00831	148	-0.426	0.01479	238	0.261	0.008574	nan	nan	nan	nan	nan	nan
mutant20	CRG1-NRg2.n	0.593	0.762	0.259	0.004434	0.75	0.002186	301	0.505	0.007142	524	0.48	0.004059	180	-0.144	0.0117	416	1.066	0.004736	nan	nan	nan	nan	nan	nan
mutant20	CRG1-NRg2.p	-0.08	6.74e-05	0.809	0.0029	0.732	0.002188	377	0.829	0.005253	629	0.743	0.003282	343	0.784	0.006472	325	0.71	0.006562	nan	nan	nan	nan	nan	nan
mutant20	CRG1-NRg2.pb	nan	nan	nan	nan	nan	nan	nan	nan	nan	nan	nan	nan	nan	nan	nan	nan	nan	nan	nan	nan	nan	nan	nan	nan
mutant20	CRG1-NRg2.pe	-0.261	0.000914	-0.512	0.007397	-0.731	0.006114	171	-0.309	0.01164	249	-0.592	0.008395	109	-0.865	0.0203	92	-1.105	0.02251	nan	nan	nan	nan	nan	nan
mutant20	CRG1-NRg2.peb	-0.204	0.06007	1.132	0.002378	0.915	0.001948	412	0.957	0.005292	714	0.926	0.003077	482	1.274	0.004318	370	0.897	0.005308	nan	nan	nan	nan	nan	nan
mutant20	CRG1-NRg2.ph	-0.062	0.6699	0.388	0.003705	0.366	0.003239	281	0.406	0.00692	319	-0.235	0.006983	257	0.368	0.007977	367	0.885	0.006043	nan	nan	nan	nan	nan	nan
mutant20	CRG1-NRg2.phb	0.315	0.1076	1.372	0.00194	1.641	0.001143	594	1.484	0.003405	1114	1.568	0.001793	465	1.222	0.004509	678	1.77	0.003152	nan	nan	nan	nan	nan	nan
mutant20	CRG1-NRg2.phe	0.529	0.4178	0.325	0.004025	0.87	0.00204	246	0.214	0.008161	458	0.286	0.004207	269	0.434	0.007944	532	1.42	0.003959	nan	nan	nan	nan	nan	nan
mutant20	ERG11-NRg1	-6.699	9.56e-05	-0.182	0.005865	-6.823	0.4948	206	-0.041	0.01054	3	-6.747	0.6575	155	-0.359	0.01323	1	-7.052	1.999	nan	nan	nan	nan	nan	nan
mutant18	ERG11-NRg1.18	-5.264	0.1	-0.343	0.006509	-5.636	0.1985	139	-0.607	0.01485	5	-6.095	0.3972	181	-0.136	0.01159	5	-5.177	0.397	nan	nan	nan	nan	nan	nan
mutant18	ERG11-NRg1.18a	0.752	0.02746	0.098	0.004593	0.814	0.002056	218	0.04	0.009052	600	0.675	0.003387	222	0.157	0.009324	405	1.027	0.005234	nan	nan	nan	nan	nan	nan
mutant18	ERG11-NRg1.18b	-1.899	0.8719	-0.183	0.005541	-2.013	0.01606	191	-0.15	0.0107	57	-2.709	0.03613	171	-0.218	0.01149	72	-1.457	0.02892	nan	nan	nan	nan	nan	nan
mutant18	ERG11-NRg1.18c	-0.279	0.4091	0.529	0.003633	0.408	0.002849	282	0.411	0.007544	563	0.584	0.003849	310	0.638	0.00701	186	-0.093	0.01096	nan	nan	nan	nan	nan	nan
mutant18	ERG11-NRg1.18d	-1.309	0.2627	-1.021	0.01025	-2.343	0.01962	103	-1.038	0.02023	57	-2.709	0.03792	99	-1.004	0.02076	51	-1.95	0.04064	nan	nan	nan	nan	nan	nan
mutant18	ERG11-NRg1.18e	-0.771	0.165	0.967	0.002595	0.145	0.003251	328	0.628	0.006261	415	0.144	0.004866	460	1.207	0.004431	220	0.148	0.009799	nan	nan	nan	nan	nan	nan
mutant18	ERG11-NRg1.18eb	-0.249	0.001165	0.558	0.003172	0.304	0.002843	303	0.514	0.006081	459	0.289	0.004373	303	0.605	0.00663	250	0.332	0.008127	nan	nan	nan	nan	nan	nan
mutant18	ERG11-NRg1.18f	-0.111	0.1119	1.204	0.002336	1.043	0.001669	550	1.373	0.003926	765	1.026	0.002455	386	0.954	0.005771	420	1.079	0.005211	nan	nan	nan	nan	nan	nan
mutant18	ERG11-NRg1.18g	-0.083	0.1834	0.488	0.00347	0.384	0.002853	293	0.466	0.006602	397	0.08	0.005346	284	0.512	0.007314	330	0.732	0.00612	nan	nan	nan	nan	nan	nan
mutant18	ERG11-NRg1.18h	0.147	0.05752	1.373	0.001935	1.447	0.001332	433	1.029	0.004529	955	1.346	0.002173	617	1.63	0.003377	606	1.608	0.00344	nan	nan	nan	nan	nan	nan
mutant18	ERG11-NRg1.18hb	-1.896	0.1299	0.758	0.003093	-0.966	0.00713	383	0.852	0.005406	217	-0.79	0.009415	309	0.634	0.007227	69	-1.518	0.02938	nan	nan	nan	nan	nan	nan
mutant18	ERG11-NRg1.18he	-2.428	0.7526	1.233	0.002292	-1.274	0.009203	574	1.435	0.003735	123	-1.606	0.01743	375	0.912	0.005935	106	-0.902	0.0195	nan	nan	nan	nan	nan	nan
mutant18	ERG11-NRg1.18heb	-0.805	0.1505	-0.223	0.005985	-1.08	0.007173	178	-0.252	0.01188	149	-1.331	0.01222	174	-0.193	0.01206	120	-0.724	0.01736	nan	nan	nan	nan	nan	nan
mutant18	ERG11-NRg1.18i	-3.296	0.00142	0.489	0.003549	-2.81	0.02554	302	0.509	0.006726	53	-2.813	0.0388	275	0.466	0.007512	28	-2.804	0.07473	nan	nan	nan	nan	nan	nan
mutant18	ERG11-NRg1.18j	-3.181	0.2019	1.253	0.002046	-1.774	0.01258	499	1.233	0.004365	121	-1.63	0.01658	481	1.271	0.003852	42	-2.227	0.05211	nan	nan	nan	nan	nan	nan
mutant18	ERG11-NRg1.18k	-0.685	0.6408	0.693	0.003237	0.003	0.00388	358	0.755	0.005907	266	-0.497	0.007782	306	0.619	0.007163	281	0.5	0.007736	nan	nan	nan	nan	nan	nan
mutant18	ERG11-NRg1.18l	-2.632	2.03	-0.65	0.007828	-3.235	0.03765	158	-0.423	0.01307	22	-4.063	0.08783	100	-0.989	0.01951	32	-2.614	0.06589	nan	nan	nan	nan	nan	nan
mutant18	ERG11-NRg1.18n	-7.489	4.111	1.036	0.002564	-5.384	0.286	411	0.953	0.005081	1	-7.97	1.937	433	1.12	0.005176	6	-4.936	0.3355	nan	nan	nan	nan	nan	nan
mutant18	ERG11-NRg1.18p	-6.897	0.0692	-0.244	0.006152	-7.167	0.6468	191	-0.15	0.01207	2	-7.233	1.012	157	-0.341	0.01255	1	-7.052	1.792	nan	nan	nan	nan	nan	nan
mutant18	ERG11-NRg1.18pb	-1.604	0.2472	1.7	0.001514	0.043	0.003585	726	1.773	0.002873	331	-0.182	0.006083	612	1.618	0.003202	256	0.366	0.008733	nan	nan	nan	nan	nan	nan
mutant18	ERG11-NRg1.18pe	-0.595	0.05216	-0.22	0.005975	-0.854	0.0069	169	-0.326	0.01238	177	-1.083	0.01219	183	-0.121	0.01155	135	-0.554	0.0159	nan	nan	nan	nan	nan	nan
mutant18	ERG11-NRg1.18peb	0.019	0.3399	1.719	0.001589	1.668	0.001186	780	1.877	0.00271	1051	1.484	0.002034	562	1.495	0.003842	756	1.927	0.002842	nan	nan	nan	nan	nan	nan
mutant18	ERG11-NRg1.18ph	nan	nan	nan	nan	nan	nan	nan	nan	nan	nan	nan	nan	nan	nan	nan	nan	nan	nan	nan	nan	nan	nan	nan	nan
mutant18	ERG11-NRg1.18phb	-1.923	0.0002689	-0.222	0.005779	-2.121	0.01702	195	-0.12	0.0104	90	-2.055	0.02503	156	-0.35	0.01301	41	-2.261	0.05317	nan	nan	nan	nan	nan	nan
mutant18	ERG11-NRg1.18phe	-2.515	0.4404	-0.369	0.006393	-2.811	0.02751	136	-0.639	0.01464	58	-2.684	0.03798	178	-0.16	0.01135	22	-3.145	0.09977	nan	nan	nan	nan	nan	nan
mutant20	ERG11-NRg1.a	0.656	0.05217	0.423	0.003856	1.093	0.001689	263	0.31	0.008255	821	1.128	0.002465	286	0.522	0.007234	402	1.016	0.00536	nan	nan	nan	nan	nan	nan
mutant20	ERG11-NRg1.b	-1.684	0.08396	0.712	0.002902	-1.001	0.007688	346	0.705	0.005714	165	-1.184	0.01349	328	0.72	0.005896	117	-0.76	0.01787	nan	nan	nan	nan	nan	nan
mutant20	ERG11-NRg1.c	0.112	0.05321	0.264	0.004043	0.362	0.00289	282	0.411	0.007469	482	0.36	0.004343	212	0.091	0.008815	256	0.366	0.008641	nan	nan	nan	nan	nan	nan
mutant20	ERG11-NRg1.d	-0.601	0.08812	1.714	0.001591	1.094	0.001865	572	1.43	0.003685	577	0.619	0.003853	760	1.931	0.0028	578	1.54	0.003614	nan	nan	nan	nan	nan	nan
mutant20	ERG11-NRg1.e	-0.461	0.0387	2.021	0.001281	1.628	0.001182	870	2.034	0.002462	1232	1.713	0.001632	801	2.006	0.00267	527	1.407	0.004285	nan	nan	nan	nan	nan	nan
mutant20	ERG11-NRg1.eb	-0.461	0.1091	-0.545	0.00743	-1.068	0.007434	115	-0.88	0.01779	174	-1.107	0.01172	161	-0.305	0.01276	99	-1	0.02034	nan	nan	nan	nan	nan	nan
mutant20	ERG11-NRg1.f	0.265	0.1928	-0.218	0.005955	-0.001	0.003845	187	-0.181	0.01104	321	-0.226	0.00659	166	-0.261	0.01293	247	0.315	0.00923	nan	nan	nan	nan	nan	nan
mutant20	ERG11-NRg1.g	0.1	0.394	-0.189	0.005846	-0.161	0.003874	210	-0.014	0.009991	293	-0.357	0.006707	147	-0.436	0.01409	214	0.108	0.00917	nan	nan	nan	nan	nan	nan
mutant20	ERG11-NRg1.h	-0.394	0.01668	0.922	0.002551	0.522	0.002539	432	1.025	0.004526	546	0.54	0.003749	344	0.788	0.005849	278	0.485	0.007872	nan	nan	nan	nan	nan	nan
mutant20	ERG11-NRg1.hb	-0.936	0.07301	-1.102	0.01219	-2.304	0.01823	53	-1.99	0.04015	56	-2.734	0.0352	121	-0.715	0.0175	55	-1.842	0.03779	nan	nan	nan	nan	nan	nan
mutant20	ERG11-NRg1.he	-2.034	0.03919	1.12	0.00236	-0.959	0.007268	424	0.998	0.005026	166	-1.175	0.0126	467	1.229	0.004448	125	-0.665	0.01717	nan	nan	nan	nan	nan	nan
mutant20	ERG11-NRg1.heb	-0.439	0.1417	0.446	0.003785	-0.04	0.003574	315	0.57	0.006737	342	-0.135	0.005758	243	0.288	0.008636	215	0.115	0.009422	nan	nan	nan	nan	nan	nan
mutant20	ERG11-NRg1.i	-3.632	0.7346	0.895	0.002807	-2.767	0.02612	442	1.058	0.005072	41	-3.18	0.0509	322	0.693	0.006286	39	-2.333	0.05365	nan	nan	nan	nan	nan	nan
mutant20	ERG11-NRg1.j	-5.382	0.1649	-0.402	0.007057	-5.845	0.2338	125	-0.76	0.01753	6	-5.854	0.3586	178	-0.16	0.01181	3	-5.829	0.6719	nan	nan	nan	nan	nan	nan
mutant20	ERG11-NRg1.k	-1.893	0.03433	-0.381	0.006583	-2.354	0.01921	127	-0.737	0.01615	66	-2.499	0.03358	181	-0.136	0.01111	44	-2.161	0.04492	nan	nan	nan	nan	nan	nan
mutant20	ERG11-NRg1.l	-1.739	0.1696	1.233	0.002205	-0.549	0.005387	511	1.267	0.004026	221	-0.763	0.009346	455	1.191	0.004874	166	-0.257	0.01272	nan	nan	nan	nan	nan	nan
mutant20	ERG11-NRg1.n	-6.443	5.488	-1.743	0.01701	-7.437	1.578	77	-1.455	0.02637	0	-9.555	10.26	41	-2.265	0.04792	1	-7.052	1.865	nan	nan	nan	nan	nan	nan
mutant20	ERG11-NRg1.p	-8.088	4.137	0.948	0.00264	-5.737	0.3062	425	1.002	0.00505	7	-5.648	0.3157	369	0.889	0.005532	0	-8.637	10.19	nan	nan	nan	nan	nan	nan
mutant20	ERG11-NRg1.pb	-1.094	0.816	0.577	0.003468	-0.65	0.005972	378	0.833	0.005401	201	-0.9	0.01073	216	0.118	0.009688	157	-0.337	0.01346	nan	nan	nan	nan	nan	nan
mutant20	ERG11-NRg1.pe	-0.06	0.1458	-0.363	0.006438	-0.477	0.00484	181	-0.227	0.01114	255	-0.557	0.007613	136	-0.547	0.01525	157	-0.337	0.01328	nan	nan	nan	nan	nan	nan
mutant20	ERG11-NRg1.peb	-0.353	0.02739	1.088	0.002331	0.722	0.002081	483	1.186	0.004315	617	0.716	0.003085	391	0.973	0.005068	331	0.736	0.006397	nan	nan	nan	nan	nan	nan
mutant20	ERG11-NRg1.ph	0.159	1.508	-1.662	0.01738	-1.425	0.01043	44	-2.256	0.04825	160	-1.228	0.01378	79	-1.327	0.02716	48	-2.037	0.04292	nan	nan	nan	nan	nan	nan
mutant20	ERG11-NRg1.phb	-1.57	0.691	-0.472	0.006985	-1.94	0.01608	147	-0.527	0.01388	58	-2.684	0.03814	149	-0.416	0.01407	75	-1.398	0.02781	nan	nan	nan	nan	nan	nan
mutant20	ERG11-NRg1.phe	-2.541	0.6136	-1.068	0.01036	-3.67	0.0461	113	-0.905	0.01791	23	-4	0.08498	81	-1.292	0.02458	20	-3.279	0.1007	nan	nan	nan	nan	nan	nan
mutant20	ERG25-NRg1	-0.284	0.003461	0.129	0.004702	-0.193	0.004354	218	0.04	0.0104	308	-0.285	0.00701	229	0.202	0.008579	193	-0.04	0.01149	nan	nan	nan	nan	nan	nan
mutant18	ERG25-NRg1.18	1.031	0.009998	0.622	0.0032	1.631	0.001187	323	0.606	0.006323	1113	1.566	0.001893	310	0.638	0.006478	664	1.74	0.003184	nan	nan	nan	nan	nan	nan
mutant18	ERG25-NRg1.18a	0.653	0.1883	-1.199	0.0118	-0.608	0.005542	102	-1.052	0.01967	230	-0.706	0.009239	74	-1.421	0.02951	144	-0.462	0.01385	nan	nan	nan	nan	nan	nan
mutant18	ERG25-NRg1.18b	-1.058	0.4717	1.974	0.001263	0.861	0.002077	923	2.12	0.002261	560	0.576	0.003743	689	1.789	0.002861	462	1.217	0.004668	nan	nan	nan	nan	nan	nan
mutant18	ERG25-NRg1.18c	3.07	0.004736	0.775	0.002948	3.819	0.000259	329	0.633	0.006089	5063	3.751	0.0004186	374	0.909	0.005714	3032	3.93	0.0006797	nan	nan	nan	nan	nan	nan
mutant18	ERG25-NRg1.18d	2.182	0.02415	1.176	0.002225	3.379	0.0003383	463	1.125	0.004409	4015	3.417	0.0005007	467	1.229	0.004494	1960	3.3	0.001043	nan	nan	nan	nan	nan	nan
mutant18	ERG25-NRg1.18e	1.547	0.09421	0.101	0.004631	1.583	0.001237	269	0.343	0.006923	1198	1.672	0.001776	152	-0.388	0.01399	516	1.376	0.004077	nan	nan	nan	nan	nan	nan
mutant18	ERG25-NRg1.18eb	-1.078	0.02036	0.391	0.003903	-0.718	0.006217	246	0.214	0.008614	221	-0.763	0.009945	289	0.537	0.007137	127	-0.642	0.01659	nan	nan	nan	nan	nan	nan
mutant18	ERG25-NRg1.18f	0.25	0.04388	-0.052	0.005522	0.173	0.003311	212	0	0.0102	403	0.102	0.005423	184	-0.113	0.01205	242	0.285	0.008505	nan	nan	nan	nan	nan	nan
mutant18	ERG25-NRg1.18g	-0.624	2.048	-2.731	0.0336	-3.002	0.0367	32	-2.709	0.06183	18	-4.345	0.1147	29	-2.758	0.07361	38	-2.37	0.05398	nan	nan	nan	nan	nan	nan
mutant18	ERG25-NRg1.18h	-0.009	0.118	-0.444	0.006854	-0.489	0.005298	164	-0.369	0.01309	244	-0.621	0.008844	138	-0.527	0.01439	162	-0.292	0.01322	nan	nan	nan	nan	nan	nan
mutant18	ERG25-NRg1.18hb	-3.282	0.9274	0.387	0.003734	-2.817	0.02932	286	0.431	0.007158	32	-3.532	0.06711	252	0.34	0.007805	41	-2.261	0.05207	nan	nan	nan	nan	nan	nan
mutant18	ERG25-NRg1.18he	-5.48	2.757	-1.876	0.01891	-6.189	0.4156	61	-1.789	0.03431	5	-6.095	0.4315	50	-1.982	0.04212	0	-8.637	11.24	nan	nan	nan	nan	nan	nan
mutant18	ERG25-NRg1.18heb	-2.816	0.7922	-1.891	0.01916	-4.703	0.1065	58	-1.861	0.03571	9	-5.307	0.2155	52	-1.926	0.04134	11	-4.113	0.2106	nan	nan	nan	nan	nan	nan
mutant18	ERG25-NRg1.18i	1.034	0.6538	-0.31	0.00641	0.701	0.002457	186	-0.188	0.01111	454	0.274	0.004906	143	-0.475	0.01515	435	1.13	0.004921	nan	nan	nan	nan	nan	nan
mutant18	ERG25-NRg1.18j	2.149	0.4425	-0.07	0.005422	2.067	0.0009587	209	-0.021	0.01066	1186	1.658	0.001866	183	-0.121	0.01104	1124	2.499	0.001971	nan	nan	nan	nan	nan	nan
mutant18	ERG25-NRg1.18k	0.686	0.4366	0.868	0.002826	1.511	0.00128	427	1.008	0.005338	880	1.228	0.002308	326	0.711	0.006004	724	1.864	0.002873	nan	nan	nan	nan	nan	nan
mutant18	ERG25-NRg1.18l	2.779	0.006052	-0.376	0.006356	2.309	0.0007442	129	-0.715	0.01534	1513	2.009	0.001318	181	-0.136	0.01086	1290	2.697	0.001709	nan	nan	nan	nan	nan	nan
mutant18	ERG25-NRg1.18n	1.738	0.01365	-0.1	0.005559	1.636	0.001226	231	0.124	0.008402	1290	1.779	0.001725	137	-0.537	0.01642	484	1.284	0.00424	nan	nan	nan	nan	nan	nan
mutant18	ERG25-NRg1.18p	1.651	0.09794	0.215	0.004229	1.831	0.001088	285	0.426	0.00716	1360	1.855	0.001627	187	-0.089	0.01033	684	1.782	0.003283	nan	nan	nan	nan	nan	nan
mutant18	ERG25-NRg1.18pb	-0.681	0.205	-0.72	0.008885	-1.482	0.009717	146	-0.537	0.01434	129	-1.538	0.01496	98	-1.018	0.02336	76	-1.379	0.02772	nan	nan	nan	nan	nan	nan
mutant18	ERG25-NRg1.18pe	1.506	0.0005248	0.339	0.004172	1.84	0.001006	268	0.337	0.008147	1334	1.828	0.001552	252	0.34	0.008551	723	1.862	0.002856	nan	nan	nan	nan	nan	nan
mutant18	ERG25-NRg1.18peb	-0.763	0.1964	-0.047	0.00503	-0.87	0.006572	223	0.073	0.008395	187	-1.004	0.01112	170	-0.227	0.01255	124	-0.677	0.01607	nan	nan	nan	nan	nan	nan
mutant18	ERG25-NRg1.18ph	0.881	0.0283	-1.398	0.01382	-0.566	0.005787	65	-1.698	0.0336	196	-0.936	0.01148	87	-1.189	0.02347	174	-0.189	0.01167	nan	nan	nan	nan	nan	nan
mutant18	ERG25-NRg1.18phb	-2.346	2.055	-1.18	0.01143	-3.28	0.04625	101	-1.066	0.02021	17	-4.425	0.1317	79	-1.327	0.02631	31	-2.659	0.07129	nan	nan	nan	nan	nan	nan
mutant18	ERG25-NRg1.18phe	-6.012	0.6963	0.007	0.005109	-5.965	0.2511	157	-0.432	0.01312	6	-5.854	0.3308	243	0.288	0.00837	2	-6.315	1.042	nan	nan	nan	nan	nan	nan
mutant20	ERG25-NRg1.a	0.943	0.04902	-0.081	0.005468	0.838	0.002042	174	-0.284	0.0119	661	0.815	0.003199	212	0.091	0.01012	365	0.877	0.005645	nan	nan	nan	nan	nan	nan
mutant20	ERG25-NRg1.b	-0.239	0.0006038	-1.762	0.01749	-1.937	0.01508	71	-1.571	0.02942	108	-1.793	0.02115	48	-2.04	0.04314	40	-2.297	0.05259	nan	nan	nan	nan	nan	nan
mutant20	ERG25-NRg1.c	2.661	0.5105	-2.687	0.03361	-0.164	0.00388	39	-2.428	0.05257	311	-0.271	0.006174	22	-3.148	0.09321	201	0.018	0.01044	nan	nan	nan	nan	nan	nan
mutant20	ERG25-NRg1.d	2.755	0.1567	-0.353	0.00634	2.448	0.0007043	150	-0.498	0.01363	2182	2.537	0.001018	170	-0.227	0.01185	945	2.248	0.002284	nan	nan	nan	nan	nan	nan
mutant20	ERG25-NRg1.e	0.925	0.02775	0.273	0.00412	1.237	0.001526	252	0.249	0.007995	920	1.292	0.002175	245	0.299	0.0085	428	1.107	0.005119	nan	nan	nan	nan	nan	nan
mutant20	ERG25-NRg1.eb	-0.63	0.117	-0.634	0.008052	-1.305	0.00895	150	-0.498	0.01414	145	-1.37	0.0146	113	-0.814	0.0187	86	-1.202	0.02313	nan	nan	nan	nan	nan	nan
mutant20	ERG25-NRg1.f	nan	nan	nan	nan	nan	nan	nan	nan	nan	nan	nan	nan	nan	nan	nan	nan	nan	nan	nan	nan	nan	nan	nan	nan
mutant20	ERG25-NRg1.g	0.077	0.01074	-0.224	0.006313	-0.048	0.003675	206	-0.041	0.01072	405	0.109	0.005006	142	-0.485	0.01536	142	-0.482	0.01382	nan	nan	nan	nan	nan	nan
mutant20	ERG25-NRg1.h	0.477	0.07527	0.386	0.003977	0.827	0.002149	270	0.348	0.007592	582	0.632	0.003693	268	0.429	0.008353	426	1.1	0.00514	nan	nan	nan	nan	nan	nan
mutant20	ERG25-NRg1.hb	nan	nan	nan	nan	nan	nan	nan	nan	nan	nan	nan	nan	nan	nan	nan	nan	nan	nan	nan	nan	nan	nan	nan	nan
mutant20	ERG25-NRg1.he	nan	nan	nan	nan	nan	nan	nan	nan	nan	nan	nan	nan	nan	nan	nan	nan	nan	nan	nan	nan	nan	nan	nan	nan
mutant20	ERG25-NRg1.heb	-2.302	0.07756	-0.949	0.009961	-2.999	0.03044	132	-0.681	0.01609	54	-2.786	0.03776	76	-1.383	0.02616	13	-3.882	0.157	nan	nan	nan	nan	nan	nan
mutant20	ERG25-NRg1.i	-1.514	0.1419	-0.713	0.008255	-2.259	0.01853	115	-0.88	0.01773	59	-2.66	0.03531	134	-0.569	0.01545	56	-1.816	0.03901	nan	nan	nan	nan	nan	nan
mutant20	ERG25-NRg1.j	2.899	0.08363	-0.074	0.00562	2.617	0.0005848	126	-0.748	0.01626	1923	2.355	0.001012	242	0.282	0.00859	1565	2.976	0.001385	nan	nan	nan	nan	nan	nan
mutant20	ERG25-NRg1.k	2.162	0.0112	0.717	0.003075	2.839	0.0005039	319	0.588	0.006862	2402	2.676	0.000881	352	0.821	0.005572	1657	3.058	0.001177	nan	nan	nan	nan	nan	nan
mutant20	ERG25-NRg1.l	3.719	1.055	0.987	0.002506	4.684	0.0001555	479	1.174	0.004266	6754	4.167	0.0003226	328	0.72	0.006075	7138	5.165	0.0003002	nan	nan	nan	nan	nan	nan
mutant20	ERG25-NRg1.n	1.744	0.02041	-0.159	0.005662	1.562	0.001198	190	-0.158	0.01103	1052	1.485	0.001944	178	-0.16	0.01163	639	1.684	0.00312	nan	nan	nan	nan	nan	nan
mutant20	ERG25-NRg1.p	1.763	0.006768	-0.017	0.005172	1.821	0.001072	230	0.117	0.009096	1441	1.939	0.001481	174	-0.193	0.01199	567	1.512	0.003884	nan	nan	nan	nan	nan	nan
mutant20	ERG25-NRg1.pb	-0.472	0.002316	-1.028	0.01081	-1.616	0.01121	78	-1.437	0.02756	102	-1.875	0.01962	117	-0.764	0.01778	82	-1.27	0.02614	nan	nan	nan	nan	nan	nan
mutant20	ERG25-NRg1.pe	1.49	0.1797	-0.172	0.006079	1.216	0.00155	234	0.142	0.008837	946	1.332	0.002165	109	-0.865	0.01948	377	0.924	0.005454	nan	nan	nan	nan	nan	nan
mutant20	ERG25-NRg1.peb	-0.821	0.2594	-0.662	0.008056	-1.551	0.01057	145	-0.546	0.01371	113	-1.728	0.01766	112	-0.826	0.01953	81	-1.288	0.02635	nan	nan	nan	nan	nan	nan
mutant20	ERG25-NRg1.ph	nan	nan	nan	nan	nan	nan	nan	nan	nan	nan	nan	nan	nan	nan	nan	nan	nan	nan	nan	nan	nan	nan	nan	nan
mutant20	ERG25-NRg1.phb	-2.402	0.04921	0.361	0.004036	-2.068	0.01643	234	0.142	0.008675	87	-2.103	0.02603	292	0.552	0.007548	49	-2.007	0.04455	nan	nan	nan	nan	nan	nan
mutant20	ERG25-NRg1.phe	-4.028	0.538	0.061	0.004824	-4.075	0.06246	257	0.277	0.007972	19	-4.269	0.1033	165	-0.27	0.01222	14	-3.779	0.1579	nan	nan	nan	nan	nan	nan
mutant20	SEC14-NRg2	-6.574	1.011	0.693	0.003146	-5.907	0.2644	396	0.9	0.005329	4	-6.385	0.5509	262	0.396	0.007681	4	-5.467	0.5084	nan	nan	nan	nan	nan	nan
mutant18	SEC14-NRg2.18	-4.435	0.1652	-0.427	0.00698	-4.919	0.1105	186	-0.188	0.01159	12	-4.911	0.1663	115	-0.788	0.01754	6	-4.936	0.3297	nan	nan	nan	nan	nan	nan
mutant18	SEC14-NRg2.18a	0.426	0.002349	0.844	0.002734	1.3	0.001511	397	0.903	0.004994	967	1.364	0.002215	340	0.771	0.006043	445	1.163	0.004759	nan	nan	nan	nan	nan	nan
mutant18	SEC14-NRg2.18b	0.617	0.03807	-2.654	0.03143	-2.134	0.01718	22	-3.239	0.08945	55	-2.76	0.03666	39	-2.336	0.04847	66	-1.581	0.03234	nan	nan	nan	nan	nan	nan
mutant18	SEC14-NRg2.18c	0.141	0.3796	-1.698	0.01641	-1.563	0.01157	65	-1.698	0.03092	94	-1.992	0.02279	61	-1.698	0.03494	91	-1.121	0.0235	nan	nan	nan	nan	nan	nan
mutant18	SEC14-NRg2.18d	0.69	0.169	0.31	0.004021	0.936	0.001876	321	0.597	0.006398	750	0.997	0.002749	176	-0.177	0.01082	347	0.804	0.005907	nan	nan	nan	nan	nan	nan
mutant18	SEC14-NRg2.18e	-0.105	0.08228	1.198	0.002236	1.058	0.001869	549	1.371	0.003798	785	1.063	0.002896	385	0.95	0.005435	411	1.048	0.005269	nan	nan	nan	nan	nan	nan
mutant18	SEC14-NRg2.18eb	0.141	0.4032	1.229	0.002145	1.353	0.001564	521	1.295	0.00392	745	0.987	0.00304	442	1.149	0.004738	664	1.74	0.003219	nan	nan	nan	nan	nan	nan
mutant18	SEC14-NRg2.18f	1.313	0.2964	-0.143	0.005631	1.121	0.001777	207	-0.034	0.01046	698	0.894	0.003096	165	-0.27	0.0122	535	1.428	0.00417	nan	nan	nan	nan	nan	nan
mutant18	SEC14-NRg2.18g	1.175	0.1953	0.296	0.004269	1.397	0.001397	307	0.533	0.006897	989	1.396	0.002163	187	-0.089	0.0112	524	1.398	0.003944	nan	nan	nan	nan	nan	nan
mutant18	SEC14-NRg2.18h	1.003	0.2178	1.223	0.00219	2.152	0.0008131	570	1.425	0.003584	1609	2.098	0.001322	373	0.905	0.005633	938	2.238	0.002113	nan	nan	nan	nan	nan	nan
mutant18	SEC14-NRg2.18hb	0.542	0.3797	-0.56	0.0077	-0.134	0.003736	173	-0.293	0.0122	330	-0.186	0.005844	98	-1.018	0.02089	193	-0.04	0.01036	nan	nan	nan	nan	nan	nan
mutant18	SEC14-NRg2.18he	1.174	0.009358	0.586	0.003375	1.763	0.001009	343	0.693	0.005938	1307	1.798	0.001476	271	0.445	0.007816	640	1.687	0.003189	nan	nan	nan	nan	nan	nan
mutant18	SEC14-NRg2.18heb	0.099	0.2389	0.753	0.003045	0.809	0.002022	382	0.848	0.005546	570	0.602	0.003558	310	0.638	0.006751	421	1.083	0.004686	nan	nan	nan	nan	nan	nan
mutant18	SEC14-NRg2.18i	0.618	0.09027	-0.61	0.007962	0.126	0.003407	142	-0.577	0.01523	448	0.254	0.004606	127	-0.646	0.01668	168	-0.24	0.01309	nan	nan	nan	nan	nan	nan
mutant18	SEC14-NRg2.18j	0.496	0.3862	-1.003	0.01046	-0.67	0.005936	134	-0.66	0.0153	247	-0.603	0.008779	59	-1.745	0.03307	113	-0.81	0.01833	nan	nan	nan	nan	nan	nan
mutant18	SEC14-NRg2.18k	0.473	0.05179	0.203	0.00446	0.761	0.002254	251	0.243	0.008464	690	0.877	0.003147	222	0.157	0.009429	275	0.469	0.007948	nan	nan	nan	nan	nan	nan
mutant18	SEC14-NRg2.18l	-4.447	0.08694	0.812	0.002953	-3.578	0.04351	357	0.75	0.005702	33	-3.488	0.06304	366	0.877	0.006126	14	-3.779	0.1404	nan	nan	nan	nan	nan	nan
mutant18	SEC14-NRg2.18n	-3.345	0.0337	0.028	0.00537	-3.356	0.03841	210	-0.014	0.0106	33	-3.488	0.06253	209	0.071	0.01088	22	-3.145	0.09956	nan	nan	nan	nan	nan	nan
mutant18	SEC14-NRg2.18p	-3.04	0.002974	-0.229	0.005935	-3.215	0.03207	212	0	0.009683	44	-3.079	0.04364	132	-0.59	0.01533	16	-3.592	0.121	nan	nan	nan	nan	nan	nan
mutant18	SEC14-NRg2.18pb	0.587	0.01415	1.711	0.001475	2.274	0.0007213	697	1.715	0.002875	1748	2.217	0.001111	651	1.707	0.00303	1034	2.378	0.002056	nan	nan	nan	nan	nan	nan
mutant18	SEC14-NRg2.18pe	0.496	2.398e-05	-0.316	0.006385	0.193	0.003167	176	-0.268	0.0114	439	0.225	0.00461	153	-0.378	0.01451	216	0.122	0.01012	nan	nan	nan	nan	nan	nan
mutant18	SEC14-NRg2.18peb	0.657	0.1769	0.336	0.003954	0.921	0.001903	309	0.542	0.006379	702	0.902	0.002987	199	0	0.0104	385	0.954	0.005243	nan	nan	nan	nan	nan	nan
mutant18	SEC14-NRg2.18ph	0.9	0.03636	-0.649	0.008153	0.246	0.003003	154	-0.46	0.0136	464	0.305	0.004229	104	-0.933	0.02035	213	0.102	0.01035	nan	nan	nan	nan	nan	nan
mutant18	SEC14-NRg2.18phb	0.578	0.1293	-0.407	0.006809	0.123	0.003377	184	-0.204	0.01147	408	0.12	0.005256	122	-0.704	0.01675	217	0.128	0.009444	nan	nan	nan	nan	nan	nan
mutant18	SEC14-NRg2.18phe	0.756	0.4734	-0.661	0.008059	0.21	0.003125	115	-0.88	0.01759	483	0.363	0.004269	143	-0.475	0.01487	172	-0.206	0.01166	nan	nan	nan	nan	nan	nan
mutant20	SEC14-NRg2.a	-0.085	0.0119	0.915	0.002699	0.808	0.001955	395	0.896	0.005236	625	0.734	0.003148	381	0.935	0.005569	378	0.928	0.005157	nan	nan	nan	nan	nan	nan
mutant20	SEC14-NRg2.b	0.885	1.15	-1.797	0.0175	-0.718	0.006371	47	-2.161	0.04473	262	-0.518	0.008145	67	-1.563	0.02874	73	-1.437	0.02926	nan	nan	nan	nan	nan	nan
mutant20	SEC14-NRg2.c	-0.074	0.4902	0.162	0.004828	0.028	0.003683	169	-0.326	0.01317	401	0.095	0.005306	271	0.445	0.007622	182	-0.125	0.01204	nan	nan	nan	nan	nan	nan
mutant20	SEC14-NRg2.d	0.208	0.09003	-0.373	0.006869	-0.312	0.004314	115	-0.88	0.0188	273	-0.459	0.007108	188	-0.082	0.01082	187	-0.086	0.01097	nan	nan	nan	nan	nan	nan
mutant20	SEC14-NRg2.e	-3.494	0.4794	-0.726	0.00879	-4.359	0.07232	156	-0.441	0.01367	17	-4.425	0.1139	84	-1.239	0.02463	10	-4.244	0.1982	nan	nan	nan	nan	nan	nan
mutant20	SEC14-NRg2.eb	0.016	0.4093	0.417	0.003591	0.421	0.00263	286	0.431	0.006629	374	-0.006	0.005134	263	0.401	0.007836	363	0.869	0.005393	nan	nan	nan	nan	nan	nan
mutant20	SEC14-NRg2.f	1.368	0.02777	-0.327	0.006526	1.048	0.001795	194	-0.128	0.01109	818	1.122	0.002558	130	-0.612	0.01585	364	0.873	0.006018	nan	nan	nan	nan	nan	nan
mutant20	SEC14-NRg2.g	1.221	0.2879	-0.285	0.007135	0.73	0.002254	104	-1.024	0.02093	560	0.576	0.003921	213	0.098	0.01082	381	0.939	0.005301	nan	nan	nan	nan	nan	nan
mutant20	SEC14-NRg2.h	1.619	0.003034	-0.754	0.008728	0.817	0.002066	113	-0.905	0.01973	600	0.675	0.003488	128	-0.635	0.01565	404	1.023	0.005069	nan	nan	nan	nan	nan	nan
mutant20	SEC14-NRg2.hb	0.754	0.4196	-0.157	0.00558	0.571	0.002509	194	-0.128	0.0116	422	0.168	0.004723	175	-0.185	0.01075	405	1.027	0.00535	nan	nan	nan	nan	nan	nan
mutant20	SEC14-NRg2.he	0.848	0.3617	-0.008	0.005103	0.759	0.002072	150	-0.498	0.01309	643	0.775	0.003101	246	0.305	0.008363	329	0.728	0.006246	nan	nan	nan	nan	nan	nan
mutant20	SEC14-NRg2.heb	0.119	0.5795	0.414	0.003926	0.498	0.002531	300	0.5	0.006714	397	0.08	0.004871	244	0.293	0.009455	384	0.95	0.00527	nan	nan	nan	nan	nan	nan
mutant20	SEC14-NRg2.i	-0.227	0.3096	-1.949	0.01988	-2.347	0.0188	35	-2.582	0.05669	70	-2.415	0.02936	65	-1.607	0.03061	42	-2.227	0.05228	nan	nan	nan	nan	nan	nan
mutant20	SEC14-NRg2.j	-0.303	0.0007697	-0.18	0.005711	-0.53	0.005411	161	-0.396	0.01259	228	-0.719	0.009547	199	0	0.01045	163	-0.283	0.01249	nan	nan	nan	nan	nan	nan
mutant20	SEC14-NRg2.k	-0.867	2.199	-2.186	0.02496	-3.083	0.03493	56	-1.911	0.03809	26	-3.827	0.08174	30	-2.71	0.07241	34	-2.528	0.061	nan	nan	nan	nan	nan	nan
mutant20	SEC14-NRg2.l	-6.054	2.302	-2.229	0.0248	-7.455	1.653	39	-2.428	0.05572	0	-9.555	10.25	47	-2.07	0.04468	1	-7.052	1.971	nan	nan	nan	nan	nan	nan
mutant20	SEC14-NRg2.n	-3.91	0.01846	1.14	0.002264	-2.819	0.02719	393	0.889	0.005013	49	-2.925	0.04518	507	1.347	0.004129	31	-2.659	0.06832	nan	nan	nan	nan	nan	nan
mutant20	SEC14-NRg2.p	-6.953	0.5808	1.639	0.001563	-5.006	0.1321	650	1.614	0.003237	13	-4.8	0.1651	631	1.662	0.003022	3	-5.829	0.6605	nan	nan	nan	nan	nan	nan
mutant20	SEC14-NRg2.pb	0.593	0.5257	0.301	0.004054	0.86	0.002089	289	0.446	0.007166	541	0.526	0.00404	215	0.111	0.009335	462	1.217	0.004327	nan	nan	nan	nan	nan	nan
mutant20	SEC14-NRg2.pe	-0.345	0.01391	0.779	0.002934	0.404	0.002678	355	0.742	0.005743	467	0.314	0.004254	351	0.817	0.005998	292	0.556	0.007228	nan	nan	nan	nan	nan	nan
mutant20	SEC14-NRg2.peb	0.951	0.1411	0.628	0.003268	1.548	0.001264	316	0.575	0.006667	900	1.26	0.00231	319	0.679	0.006411	740	1.896	0.002791	nan	nan	nan	nan	nan	nan
mutant20	SEC14-NRg2.ph	1.408	0.0535	-0.586	0.007714	0.8	0.00203	158	-0.423	0.01325	664	0.822	0.003106	113	-0.814	0.01846	336	0.758	0.005865	nan	nan	nan	nan	nan	nan
mutant20	SEC14-NRg2.phb	0.415	0.1038	-0.006	0.00517	0.365	0.002723	242	0.191	0.008578	488	0.378	0.004026	161	-0.305	0.01301	251	0.338	0.008414	nan	nan	nan	nan	nan	nan
mutant20	SEC14-NRg2.phe	0.872	0.05723	-2.596	0.02892	-1.62	0.01115	37	-2.503	0.05276	136	-1.462	0.01571	30	-2.71	0.06399	49	-2.007	0.03844	nan	nan	nan	nan	nan	nan
