# Supplementary material for: Quantitative CRISPR interference screens in yeast identify chemical-genetic interactions and new rules for guide RNA design
Source: Genome Biol. 2016 Mar 8;17:45. doi: 10.1186/s13059-016-0900-9 (PMC4784398; doi:10.1186/s13059-016-0900-9)
Supplement: Additional file 8: — The small molecule/gene combinations constituting the reference chemical-genetic interactions used in this study. (XLSX 11 kb) [file 13059_2016_900_MOESM8_ESM.xlsx]

## Sheet: ReadMe
The small molecule/gene combinations constituting the reference chemical-genetic interactions used in this study.
Column Header	Description
Chemical Compound	Name of compound (alias in parentheses)
Source	Vendor
Concentration(s)	Concentration(s) used for library screening. These concentrations were selected to inhibit growth of a wild-type strain by ~20%.
Concentration used for reference	Concentration at which the growth inhibitory effects of gRNAs specifically in the presence of their partner chemical compound were evaluated
Target Gene	Gene previously found to be haploinsufficient in the presence of this drug

## Sheet: Compound information
Chemical Compound	Source	Concentration(s)	Concentration used for reference	Target Gene
1181-0519	ChemDiv	10uM, 15uM, 25uM	10uM	ERG25
9125678	Chembridge	50uM, 75uM	50uM	CDC43
9121982	Chembridge	21.55uM, 50uM	50uM	CDC60
7312221	Chembridge	75uM	75uM	GLN4
6630449	Chembridge	75uM	75uM	SEC7
Aureobasidin-A	Clontech	20nM, 30nM	20nM	KEI1
Rapamycin	Sigma-Aldrich	2.2nM, 4.4nM	4.375nM	TOR2
Fluconazole	Sigma-Aldrich	20uM	20uM	ERG11
Cantharidin	Sigma-Aldrich	10uM	10uM	CRG1
4130-1276	ChemDiv	2uM	2uM	SEC14
Doxorubicin	Sigma-Aldrich	12.5uM	12.5uM	SSL2
NSC-180973 (tamoxifen)	National Cancer Institute Repository	7uM	7uM	NEO1
CBF-666774	Chembridge	166.7uM	166.7uM	TSC13
Daunorubicin	Sigma-Aldrich	31.25uM	na	SSL2
9150499	Chembridge	35.5uM	35.5uM	RHO1
ST016598	TimTec	7.8uM	7.8uM	PIK1
0KPI-0099	ChemDiv	12.5uM	12.5uM	ERG13
Cerulenin	Enzo Life Sciences	1uM, 2uM	1.95uM	FAS1
