# Supplementary material for: Quantitative CRISPR interference screens in yeast identify chemical-genetic interactions and new rules for guide RNA design
Source: Genome Biol. 2016 Mar 8;17:45. doi: 10.1186/s13059-016-0900-9 (PMC4784398; doi:10.1186/s13059-016-0900-9)
Supplement: Additional file 9: — Sequence read information and raw counts from MiSeq data. (XLSX 3070 kb) [file 13059_2016_900_MOESM9_ESM.xlsx]

## Sheet: READ_ME
Additional file 9. Sequence read information and raw counts from MiSeq data.
Column Header	Description
MiSeq Run #	MiSeq Run number
Sequencing_barcodes	Index pair used for multiplexing samples on the MiSeq
Pool_name	Name of gRNA library pool
Drug	Name of drug applied to the pool culture
Concentration	Concentration of drug applied to the pool culture
Replicate	Replicate identifier
ATC	plusATC when ATC was included in the culture, minusATC when not.
ORF	Systematic name of targeted ORF
Gene	Standard name of targeted ORF
Gene_strand	Strand which contains the ORF (+ or - strand)
Guide	Name of guide RNA
PAM_start	Genomic location of PAM
Guide_mid	Location of midpoint of the guide.
TSS_distance	Distance of guide midpoint from Transcription Start Site (TSS)
Strand	Strand where gRNA binds.
Count_all	Overall count of sequencing reads
Count_perfect	Overall count of sequences that are a perfect match.

## Sheet: Sequencing_Counts
MiSeq Run #	Sequencing_barcodes	Pool_name	Drug	Concentration	Replicate	ATC	ORF	Gene	Gene_strand	Guide	PAM_start	Guide_mid	TSS_distance	Strand	Count_all	Count_perfect
1	GCCGT-ACCTGG	gene_tiling_18bp	DMSO	0.01	7	noATC	YHR107C	CDC12	-	CDC12-327990-18bp	327990	328003	91	template	1188	621
1	ACTGCT-GACCT	gene_tiling_18bp	DMSO	0.01	6	plusATC	YHR107C	CDC12	-	CDC12-327990-18bp	327990	328003	91	template	1377	607
1	TCGT-AGTC	gene_tiling_18bp	DMSO	0.01	8	noATC	YHR107C	CDC12	-	CDC12-327990-18bp	327990	328003	91	template	888	424
1	ACTGCT-GGTT	gene_tiling_18bp	DMSO	0.01	6	noATC	YHR107C	CDC12	-	CDC12-327990-18bp	327990	328003	91	template	1317	587
1	GCCGT-AGTC	gene_tiling_18bp	DMSO	0.01	7	plusATC	YHR107C	CDC12	-	CDC12-327990-18bp	327990	328003	91	template	688	344
1	TCGT-AATCC	gene_tiling_18bp	DMSO	0.01	8	plusATC	YHR107C	CDC12	-	CDC12-327990-18bp	327990	328003	91	template	1293	572
2	CGTTGA-GGTT	gene_tiling_18bp	DMSO	0.01	1	plusATC	YHR107C	CDC12	-	CDC12-327990-18bp	327990	328003	91	template	1411	659
2	GCCGT-GACCT	gene_tiling_18bp	DMSO	0.01	2	plusATC	YHR107C	CDC12	-	CDC12-327990-18bp	327990	328003	91	template	1736	832
2	GCCGT-GGTT	gene_tiling_18bp	DMSO	0.01	2	noATC	YHR107C	CDC12	-	CDC12-327990-18bp	327990	328003	91	template	1026	489
2	ACTGCT-AATCC	gene_tiling_18bp	DMSO	0.01	1	noATC	YHR107C	CDC12	-	CDC12-327990-18bp	327990	328003	91	template	639	319
2	ATGAT-AGTC	gene_tiling_18bp	DMSO	0.01	3	plusATC	YHR107C	CDC12	-	CDC12-327990-18bp	327990	328003	91	template	845	400
2	ATGAT-ACCTGG	gene_tiling_18bp	DMSO	0.01	3	noATC	YHR107C	CDC12	-	CDC12-327990-18bp	327990	328003	91	template	1041	475
3	TCGT-AGTC	gene_tiling_18bp	DMSO	0.01	5	plusATC	YHR107C	CDC12	-	CDC12-327990-18bp	327990	328003	91	template	528	213
3	ACTGCT-GACCT	gene_tiling_18bp	DMSO	0.01	4	noATC	YHR107C	CDC12	-	CDC12-327990-18bp	327990	328003	91	template	857	331
3	TCGT-AATCC	gene_tiling_18bp	DMSO	0.01	5	noATC	YHR107C	CDC12	-	CDC12-327990-18bp	327990	328003	91	template	541	246
3	ACTGCT-GGTT	gene_tiling_18bp	DMSO	0.01	4	plusATC	YHR107C	CDC12	-	CDC12-327990-18bp	327990	328003	91	template	1193	467
1	GCCGT-AGTC	gene_tiling_20bp	DMSO	0.01	7	plusATC	YHR107C	CDC12	-	CDC12-327990-20bp	327990	328003	91	template	1204	704
1	ACTGCT-GGTT	gene_tiling_20bp	DMSO	0.01	6	noATC	YHR107C	CDC12	-	CDC12-327990-20bp	327990	328003	91	template	2304	1400
1	TCGT-AATCC	gene_tiling_20bp	DMSO	0.01	8	plusATC	YHR107C	CDC12	-	CDC12-327990-20bp	327990	328003	91	template	1955	1082
1	TCGT-AGTC	gene_tiling_20bp	DMSO	0.01	8	noATC	YHR107C	CDC12	-	CDC12-327990-20bp	327990	328003	91	template	1980	1209
1	GCCGT-ACCTGG	gene_tiling_20bp	DMSO	0.01	7	noATC	YHR107C	CDC12	-	CDC12-327990-20bp	327990	328003	91	template	1855	1213
1	ACTGCT-GACCT	gene_tiling_20bp	DMSO	0.01	6	plusATC	YHR107C	CDC12	-	CDC12-327990-20bp	327990	328003	91	template	2440	1175
2	ATGAT-AGTC	gene_tiling_20bp	DMSO	0.01	3	plusATC	YHR107C	CDC12	-	CDC12-327990-20bp	327990	328003	91	template	2407	1343
2	CGTTGA-GGTT	gene_tiling_20bp	DMSO	0.01	1	plusATC	YHR107C	CDC12	-	CDC12-327990-20bp	327990	328003	91	template	2140	1252
2	ATGAT-ACCTGG	gene_tiling_20bp	DMSO	0.01	3	noATC	YHR107C	CDC12	-	CDC12-327990-20bp	327990	328003	91	template	2433	1476
2	GCCGT-GGTT	gene_tiling_20bp	DMSO	0.01	2	noATC	YHR107C	CDC12	-	CDC12-327990-20bp	327990	328003	91	template	1778	1053
2	GCCGT-GACCT	gene_tiling_20bp	DMSO	0.01	2	plusATC	YHR107C	CDC12	-	CDC12-327990-20bp	327990	328003	91	template	2847	1646
2	ACTGCT-AATCC	gene_tiling_20bp	DMSO	0.01	1	noATC	YHR107C	CDC12	-	CDC12-327990-20bp	327990	328003	91	template	1436	781
3	ACTGCT-GGTT	gene_tiling_20bp	DMSO	0.01	4	plusATC	YHR107C	CDC12	-	CDC12-327990-20bp	327990	328003	91	template	2506	1161
3	ACTGCT-GACCT	gene_tiling_20bp	DMSO	0.01	4	noATC	YHR107C	CDC12	-	CDC12-327990-20bp	327990	328003	91	template	2100	1053
3	TCGT-AATCC	gene_tiling_20bp	DMSO	0.01	5	noATC	YHR107C	CDC12	-	CDC12-327990-20bp	327990	328003	91	template	1365	756
3	TCGT-AGTC	gene_tiling_20bp	DMSO	0.01	5	plusATC	YHR107C	CDC12	-	CDC12-327990-20bp	327990	328003	91	template	1360	723
1	GCCGT-AGTC	gene_tiling_18bp	DMSO	0.01	7	plusATC	YHR107C	CDC12	-	CDC12-328011-18bp	328011	327998	96	nontemplate	189	1
1	TCGT-AATCC	gene_tiling_18bp	DMSO	0.01	8	plusATC	YHR107C	CDC12	-	CDC12-328011-18bp	328011	327998	96	nontemplate	395	1
1	TCGT-AGTC	gene_tiling_18bp	DMSO	0.01	8	noATC	YHR107C	CDC12	-	CDC12-328011-18bp	328011	327998	96	nontemplate	500	133
1	ACTGCT-GACCT	gene_tiling_18bp	DMSO	0.01	6	plusATC	YHR107C	CDC12	-	CDC12-328011-18bp	328011	327998	96	nontemplate	456	0
1	GCCGT-ACCTGG	gene_tiling_18bp	DMSO	0.01	7	noATC	YHR107C	CDC12	-	CDC12-328011-18bp	328011	327998	96	nontemplate	577	189
1	ACTGCT-GGTT	gene_tiling_18bp	DMSO	0.01	6	noATC	YHR107C	CDC12	-	CDC12-328011-18bp	328011	327998	96	nontemplate	710	256
2	GCCGT-GGTT	gene_tiling_18bp	DMSO	0.01	2	noATC	YHR107C	CDC12	-	CDC12-328011-18bp	328011	327998	96	nontemplate	361	144
2	ATGAT-ACCTGG	gene_tiling_18bp	DMSO	0.01	3	noATC	YHR107C	CDC12	-	CDC12-328011-18bp	328011	327998	96	nontemplate	398	138
2	ACTGCT-AATCC	gene_tiling_18bp	DMSO	0.01	1	noATC	YHR107C	CDC12	-	CDC12-328011-18bp	328011	327998	96	nontemplate	384	137
2	ATGAT-AGTC	gene_tiling_18bp	DMSO	0.01	3	plusATC	YHR107C	CDC12	-	CDC12-328011-18bp	328011	327998	96	nontemplate	144	0
2	GCCGT-GACCT	gene_tiling_18bp	DMSO	0.01	2	plusATC	YHR107C	CDC12	-	CDC12-328011-18bp	328011	327998	96	nontemplate	469	0
2	CGTTGA-GGTT	gene_tiling_18bp	DMSO	0.01	1	plusATC	YHR107C	CDC12	-	CDC12-328011-18bp	328011	327998	96	nontemplate	280	0
3	TCGT-AGTC	gene_tiling_18bp	DMSO	0.01	5	plusATC	YHR107C	CDC12	-	CDC12-328011-18bp	328011	327998	96	nontemplate	100	1
3	ACTGCT-GGTT	gene_tiling_18bp	DMSO	0.01	4	plusATC	YHR107C	CDC12	-	CDC12-328011-18bp	328011	327998	96	nontemplate	276	0
3	ACTGCT-GACCT	gene_tiling_18bp	DMSO	0.01	4	noATC	YHR107C	CDC12	-	CDC12-328011-18bp	328011	327998	96	nontemplate	602	160
3	TCGT-AATCC	gene_tiling_18bp	DMSO	0.01	5	noATC	YHR107C	CDC12	-	CDC12-328011-18bp	328011	327998	96	nontemplate	251	91
1	ACTGCT-GACCT	gene_tiling_20bp	DMSO	0.01	6	plusATC	YHR107C	CDC12	-	CDC12-328011-20bp	328011	327998	96	nontemplate	111	0
1	GCCGT-ACCTGG	gene_tiling_20bp	DMSO	0.01	7	noATC	YHR107C	CDC12	-	CDC12-328011-20bp	328011	327998	96	nontemplate	330	197
1	TCGT-AATCC	gene_tiling_20bp	DMSO	0.01	8	plusATC	YHR107C	CDC12	-	CDC12-328011-20bp	328011	327998	96	nontemplate	37	0
1	TCGT-AGTC	gene_tiling_20bp	DMSO	0.01	8	noATC	YHR107C	CDC12	-	CDC12-328011-20bp	328011	327998	96	nontemplate	291	173
1	ACTGCT-GGTT	gene_tiling_20bp	DMSO	0.01	6	noATC	YHR107C	CDC12	-	CDC12-328011-20bp	328011	327998	96	nontemplate	449	243
1	GCCGT-AGTC	gene_tiling_20bp	DMSO	0.01	7	plusATC	YHR107C	CDC12	-	CDC12-328011-20bp	328011	327998	96	nontemplate	27	0
2	GCCGT-GACCT	gene_tiling_20bp	DMSO	0.01	2	plusATC	YHR107C	CDC12	-	CDC12-328011-20bp	328011	327998	96	nontemplate	127	1
2	ACTGCT-AATCC	gene_tiling_20bp	DMSO	0.01	1	noATC	YHR107C	CDC12	-	CDC12-328011-20bp	328011	327998	96	nontemplate	271	153
2	ATGAT-AGTC	gene_tiling_20bp	DMSO	0.01	3	plusATC	YHR107C	CDC12	-	CDC12-328011-20bp	328011	327998	96	nontemplate	62	2
2	CGTTGA-GGTT	gene_tiling_20bp	DMSO	0.01	1	plusATC	YHR107C	CDC12	-	CDC12-328011-20bp	328011	327998	96	nontemplate	90	0
2	ATGAT-ACCTGG	gene_tiling_20bp	DMSO	0.01	3	noATC	YHR107C	CDC12	-	CDC12-328011-20bp	328011	327998	96	nontemplate	378	244
2	GCCGT-GGTT	gene_tiling_20bp	DMSO	0.01	2	noATC	YHR107C	CDC12	-	CDC12-328011-20bp	328011	327998	96	nontemplate	268	156
3	ACTGCT-GGTT	gene_tiling_20bp	DMSO	0.01	4	plusATC	YHR107C	CDC12	-	CDC12-328011-20bp	328011	327998	96	nontemplate	72	1
3	ACTGCT-GACCT	gene_tiling_20bp	DMSO	0.01	4	noATC	YHR107C	CDC12	-	CDC12-328011-20bp	328011	327998	96	nontemplate	475	187
3	TCGT-AATCC	gene_tiling_20bp	DMSO	0.01	5	noATC	YHR107C	CDC12	-	CDC12-328011-20bp	328011	327998	96	nontemplate	254	123
3	TCGT-AGTC	gene_tiling_20bp	DMSO	0.01	5	plusATC	YHR107C	CDC12	-	CDC12-328011-20bp	328011	327998	96	nontemplate	47	1
1	ACTGCT-GACCT	gene_tiling_18bp	DMSO	0.01	6	plusATC	YHR107C	CDC12	-	CDC12-328026-18bp	328026	328013	81	nontemplate	60	46
1	GCCGT-AGTC	gene_tiling_18bp	DMSO	0.01	7	plusATC	YHR107C	CDC12	-	CDC12-328026-18bp	328026	328013	81	nontemplate	26	24
1	TCGT-AGTC	gene_tiling_18bp	DMSO	0.01	8	noATC	YHR107C	CDC12	-	CDC12-328026-18bp	328026	328013	81	nontemplate	24	16
1	GCCGT-ACCTGG	gene_tiling_18bp	DMSO	0.01	7	noATC	YHR107C	CDC12	-	CDC12-328026-18bp	328026	328013	81	nontemplate	35	27
1	TCGT-AATCC	gene_tiling_18bp	DMSO	0.01	8	plusATC	YHR107C	CDC12	-	CDC12-328026-18bp	328026	328013	81	nontemplate	47	45
1	ACTGCT-GGTT	gene_tiling_18bp	DMSO	0.01	6	noATC	YHR107C	CDC12	-	CDC12-328026-18bp	328026	328013	81	nontemplate	56	47
2	ATGAT-ACCTGG	gene_tiling_18bp	DMSO	0.01	3	noATC	YHR107C	CDC12	-	CDC12-328026-18bp	328026	328013	81	nontemplate	44	31
2	GCCGT-GGTT	gene_tiling_18bp	DMSO	0.01	2	noATC	YHR107C	CDC12	-	CDC12-328026-18bp	328026	328013	81	nontemplate	56	53
2	CGTTGA-GGTT	gene_tiling_18bp	DMSO	0.01	1	plusATC	YHR107C	CDC12	-	CDC12-328026-18bp	328026	328013	81	nontemplate	44	32
2	ACTGCT-AATCC	gene_tiling_18bp	DMSO	0.01	1	noATC	YHR107C	CDC12	-	CDC12-328026-18bp	328026	328013	81	nontemplate	30	28
2	ATGAT-AGTC	gene_tiling_18bp	DMSO	0.01	3	plusATC	YHR107C	CDC12	-	CDC12-328026-18bp	328026	328013	81	nontemplate	45	39
2	GCCGT-GACCT	gene_tiling_18bp	DMSO	0.01	2	plusATC	YHR107C	CDC12	-	CDC12-328026-18bp	328026	328013	81	nontemplate	89	76
3	TCGT-AATCC	gene_tiling_18bp	DMSO	0.01	5	noATC	YHR107C	CDC12	-	CDC12-328026-18bp	328026	328013	81	nontemplate	15	15
3	ACTGCT-GACCT	gene_tiling_18bp	DMSO	0.01	4	noATC	YHR107C	CDC12	-	CDC12-328026-18bp	328026	328013	81	nontemplate	35	27
3	TCGT-AGTC	gene_tiling_18bp	DMSO	0.01	5	plusATC	YHR107C	CDC12	-	CDC12-328026-18bp	328026	328013	81	nontemplate	17	8
3	ACTGCT-GGTT	gene_tiling_18bp	DMSO	0.01	4	plusATC	YHR107C	CDC12	-	CDC12-328026-18bp	328026	328013	81	nontemplate	40	23
1	TCGT-AATCC	gene_tiling_20bp	DMSO	0.01	8	plusATC	YHR107C	CDC12	-	CDC12-328026-20bp	328026	328013	81	nontemplate	148	116
1	ACTGCT-GGTT	gene_tiling_20bp	DMSO	0.01	6	noATC	YHR107C	CDC12	-	CDC12-328026-20bp	328026	328013	81	nontemplate	183	150
1	GCCGT-ACCTGG	gene_tiling_20bp	DMSO	0.01	7	noATC	YHR107C	CDC12	-	CDC12-328026-20bp	328026	328013	81	nontemplate	248	181
1	ACTGCT-GACCT	gene_tiling_20bp	DMSO	0.01	6	plusATC	YHR107C	CDC12	-	CDC12-328026-20bp	328026	328013	81	nontemplate	247	153
1	GCCGT-AGTC	gene_tiling_20bp	DMSO	0.01	7	plusATC	YHR107C	CDC12	-	CDC12-328026-20bp	328026	328013	81	nontemplate	73	56
1	TCGT-AGTC	gene_tiling_20bp	DMSO	0.01	8	noATC	YHR107C	CDC12	-	CDC12-328026-20bp	328026	328013	81	nontemplate	196	150
2	ACTGCT-AATCC	gene_tiling_20bp	DMSO	0.01	1	noATC	YHR107C	CDC12	-	CDC12-328026-20bp	328026	328013	81	nontemplate	153	104
2	GCCGT-GGTT	gene_tiling_20bp	DMSO	0.01	2	noATC	YHR107C	CDC12	-	CDC12-328026-20bp	328026	328013	81	nontemplate	139	93
2	CGTTGA-GGTT	gene_tiling_20bp	DMSO	0.01	1	plusATC	YHR107C	CDC12	-	CDC12-328026-20bp	328026	328013	81	nontemplate	193	139
2	GCCGT-GACCT	gene_tiling_20bp	DMSO	0.01	2	plusATC	YHR107C	CDC12	-	CDC12-328026-20bp	328026	328013	81	nontemplate	262	201
2	ATGAT-AGTC	gene_tiling_20bp	DMSO	0.01	3	plusATC	YHR107C	CDC12	-	CDC12-328026-20bp	328026	328013	81	nontemplate	141	110
2	ATGAT-ACCTGG	gene_tiling_20bp	DMSO	0.01	3	noATC	YHR107C	CDC12	-	CDC12-328026-20bp	328026	328013	81	nontemplate	226	154
3	ACTGCT-GGTT	gene_tiling_20bp	DMSO	0.01	4	plusATC	YHR107C	CDC12	-	CDC12-328026-20bp	328026	328013	81	nontemplate	234	133
3	TCGT-AATCC	gene_tiling_20bp	DMSO	0.01	5	noATC	YHR107C	CDC12	-	CDC12-328026-20bp	328026	328013	81	nontemplate	102	87
3	TCGT-AGTC	gene_tiling_20bp	DMSO	0.01	5	plusATC	YHR107C	CDC12	-	CDC12-328026-20bp	328026	328013	81	nontemplate	81	59
3	ACTGCT-GACCT	gene_tiling_20bp	DMSO	0.01	4	noATC	YHR107C	CDC12	-	CDC12-328026-20bp	328026	328013	81	nontemplate	205	123
1	GCCGT-AGTC	gene_tiling_18bp	DMSO	0.01	7	plusATC	YHR107C	CDC12	-	CDC12-328082-18bp	328082	328069	25	nontemplate	444	398
1	ACTGCT-GACCT	gene_tiling_18bp	DMSO	0.01	6	plusATC	YHR107C	CDC12	-	CDC12-328082-18bp	328082	328069	25	nontemplate	778	602
1	ACTGCT-GGTT	gene_tiling_18bp	DMSO	0.01	6	noATC	YHR107C	CDC12	-	CDC12-328082-18bp	328082	328069	25	nontemplate	623	547
1	TCGT-AGTC	gene_tiling_18bp	DMSO	0.01	8	noATC	YHR107C	CDC12	-	CDC12-328082-18bp	328082	328069	25	nontemplate	547	490
1	TCGT-AATCC	gene_tiling_18bp	DMSO	0.01	8	plusATC	YHR107C	CDC12	-	CDC12-328082-18bp	328082	328069	25	nontemplate	550	476
1	GCCGT-ACCTGG	gene_tiling_18bp	DMSO	0.01	7	noATC	YHR107C	CDC12	-	CDC12-328082-18bp	328082	328069	25	nontemplate	575	498
2	ACTGCT-AATCC	gene_tiling_18bp	DMSO	0.01	1	noATC	YHR107C	CDC12	-	CDC12-328082-18bp	328082	328069	25	nontemplate	412	366
2	ATGAT-ACCTGG	gene_tiling_18bp	DMSO	0.01	3	noATC	YHR107C	CDC12	-	CDC12-328082-18bp	328082	328069	25	nontemplate	616	522
2	GCCGT-GGTT	gene_tiling_18bp	DMSO	0.01	2	noATC	YHR107C	CDC12	-	CDC12-328082-18bp	328082	328069	25	nontemplate	410	377
2	CGTTGA-GGTT	gene_tiling_18bp	DMSO	0.01	1	plusATC	YHR107C	CDC12	-	CDC12-328082-18bp	328082	328069	25	nontemplate	511	451
2	ATGAT-AGTC	gene_tiling_18bp	DMSO	0.01	3	plusATC	YHR107C	CDC12	-	CDC12-328082-18bp	328082	328069	25	nontemplate	620	570
2	GCCGT-GACCT	gene_tiling_18bp	DMSO	0.01	2	plusATC	YHR107C	CDC12	-	CDC12-328082-18bp	328082	328069	25	nontemplate	732	650
3	TCGT-AATCC	gene_tiling_18bp	DMSO	0.01	5	noATC	YHR107C	CDC12	-	CDC12-328082-18bp	328082	328069	25	nontemplate	223	188
3	ACTGCT-GGTT	gene_tiling_18bp	DMSO	0.01	4	plusATC	YHR107C	CDC12	-	CDC12-328082-18bp	328082	328069	25	nontemplate	450	316
3	ACTGCT-GACCT	gene_tiling_18bp	DMSO	0.01	4	noATC	YHR107C	CDC12	-	CDC12-328082-18bp	328082	328069	25	nontemplate	443	333
3	TCGT-AGTC	gene_tiling_18bp	DMSO	0.01	5	plusATC	YHR107C	CDC12	-	CDC12-328082-18bp	328082	328069	25	nontemplate	333	277
1	ACTGCT-GGTT	gene_tiling_20bp	DMSO	0.01	6	noATC	YHR107C	CDC12	-	CDC12-328082-20bp	328082	328069	25	nontemplate	188	173
1	ACTGCT-GACCT	gene_tiling_20bp	DMSO	0.01	6	plusATC	YHR107C	CDC12	-	CDC12-328082-20bp	328082	328069	25	nontemplate	163	100
1	GCCGT-AGTC	gene_tiling_20bp	DMSO	0.01	7	plusATC	YHR107C	CDC12	-	CDC12-328082-20bp	328082	328069	25	nontemplate	84	78
1	TCGT-AATCC	gene_tiling_20bp	DMSO	0.01	8	plusATC	YHR107C	CDC12	-	CDC12-328082-20bp	328082	328069	25	nontemplate	122	109
1	TCGT-AGTC	gene_tiling_20bp	DMSO	0.01	8	noATC	YHR107C	CDC12	-	CDC12-328082-20bp	328082	328069	25	nontemplate	145	130
1	GCCGT-ACCTGG	gene_tiling_20bp	DMSO	0.01	7	noATC	YHR107C	CDC12	-	CDC12-328082-20bp	328082	328069	25	nontemplate	158	150
2	GCCGT-GGTT	gene_tiling_20bp	DMSO	0.01	2	noATC	YHR107C	CDC12	-	CDC12-328082-20bp	328082	328069	25	nontemplate	135	122
2	ACTGCT-AATCC	gene_tiling_20bp	DMSO	0.01	1	noATC	YHR107C	CDC12	-	CDC12-328082-20bp	328082	328069	25	nontemplate	161	152
2	ATGAT-ACCTGG	gene_tiling_20bp	DMSO	0.01	3	noATC	YHR107C	CDC12	-	CDC12-328082-20bp	328082	328069	25	nontemplate	151	127
2	CGTTGA-GGTT	gene_tiling_20bp	DMSO	0.01	1	plusATC	YHR107C	CDC12	-	CDC12-328082-20bp	328082	328069	25	nontemplate	113	103
2	ATGAT-AGTC	gene_tiling_20bp	DMSO	0.01	3	plusATC	YHR107C	CDC12	-	CDC12-328082-20bp	328082	328069	25	nontemplate	152	136
2	GCCGT-GACCT	gene_tiling_20bp	DMSO	0.01	2	plusATC	YHR107C	CDC12	-	CDC12-328082-20bp	328082	328069	25	nontemplate	108	98
3	TCGT-AATCC	gene_tiling_20bp	DMSO	0.01	5	noATC	YHR107C	CDC12	-	CDC12-328082-20bp	328082	328069	25	nontemplate	101	90
3	ACTGCT-GACCT	gene_tiling_20bp	DMSO	0.01	4	noATC	YHR107C	CDC12	-	CDC12-328082-20bp	328082	328069	25	nontemplate	167	125
3	TCGT-AGTC	gene_tiling_20bp	DMSO	0.01	5	plusATC	YHR107C	CDC12	-	CDC12-328082-20bp	328082	328069	25	nontemplate	58	49
3	ACTGCT-GGTT	gene_tiling_20bp	DMSO	0.01	4	plusATC	YHR107C	CDC12	-	CDC12-328082-20bp	328082	328069	25	nontemplate	194	142
1	GCCGT-ACCTGG	gene_tiling_18bp	DMSO	0.01	7	noATC	YHR107C	CDC12	-	CDC12-328090-18bp	328090	328103	-9	template	230	169
1	TCGT-AGTC	gene_tiling_18bp	DMSO	0.01	8	noATC	YHR107C	CDC12	-	CDC12-328090-18bp	328090	328103	-9	template	253	198
1	ACTGCT-GACCT	gene_tiling_18bp	DMSO	0.01	6	plusATC	YHR107C	CDC12	-	CDC12-328090-18bp	328090	328103	-9	template	93	0
1	ACTGCT-GGTT	gene_tiling_18bp	DMSO	0.01	6	noATC	YHR107C	CDC12	-	CDC12-328090-18bp	328090	328103	-9	template	341	244
1	GCCGT-AGTC	gene_tiling_18bp	DMSO	0.01	7	plusATC	YHR107C	CDC12	-	CDC12-328090-18bp	328090	328103	-9	template	20	1
1	TCGT-AATCC	gene_tiling_18bp	DMSO	0.01	8	plusATC	YHR107C	CDC12	-	CDC12-328090-18bp	328090	328103	-9	template	51	0
2	ACTGCT-AATCC	gene_tiling_18bp	DMSO	0.01	1	noATC	YHR107C	CDC12	-	CDC12-328090-18bp	328090	328103	-9	template	188	131
2	GCCGT-GGTT	gene_tiling_18bp	DMSO	0.01	2	noATC	YHR107C	CDC12	-	CDC12-328090-18bp	328090	328103	-9	template	317	268
2	GCCGT-GACCT	gene_tiling_18bp	DMSO	0.01	2	plusATC	YHR107C	CDC12	-	CDC12-328090-18bp	328090	328103	-9	template	59	8
2	ATGAT-AGTC	gene_tiling_18bp	DMSO	0.01	3	plusATC	YHR107C	CDC12	-	CDC12-328090-18bp	328090	328103	-9	template	49	5
2	ATGAT-ACCTGG	gene_tiling_18bp	DMSO	0.01	3	noATC	YHR107C	CDC12	-	CDC12-328090-18bp	328090	328103	-9	template	323	243
2	CGTTGA-GGTT	gene_tiling_18bp	DMSO	0.01	1	plusATC	YHR107C	CDC12	-	CDC12-328090-18bp	328090	328103	-9	template	38	5
3	ACTGCT-GACCT	gene_tiling_18bp	DMSO	0.01	4	noATC	YHR107C	CDC12	-	CDC12-328090-18bp	328090	328103	-9	template	257	158
3	TCGT-AATCC	gene_tiling_18bp	DMSO	0.01	5	noATC	YHR107C	CDC12	-	CDC12-328090-18bp	328090	328103	-9	template	143	110
3	TCGT-AGTC	gene_tiling_18bp	DMSO	0.01	5	plusATC	YHR107C	CDC12	-	CDC12-328090-18bp	328090	328103	-9	template	14	1
3	ACTGCT-GGTT	gene_tiling_18bp	DMSO	0.01	4	plusATC	YHR107C	CDC12	-	CDC12-328090-18bp	328090	328103	-9	template	54	9
1	TCGT-AATCC	gene_tiling_20bp	DMSO	0.01	8	plusATC	YHR107C	CDC12	-	CDC12-328090-20bp	328090	328103	-9	template	5	0
1	GCCGT-ACCTGG	gene_tiling_20bp	DMSO	0.01	7	noATC	YHR107C	CDC12	-	CDC12-328090-20bp	328090	328103	-9	template	565	499
1	GCCGT-AGTC	gene_tiling_20bp	DMSO	0.01	7	plusATC	YHR107C	CDC12	-	CDC12-328090-20bp	328090	328103	-9	template	12	8
1	ACTGCT-GGTT	gene_tiling_20bp	DMSO	0.01	6	noATC	YHR107C	CDC12	-	CDC12-328090-20bp	328090	328103	-9	template	728	649
1	ACTGCT-GACCT	gene_tiling_20bp	DMSO	0.01	6	plusATC	YHR107C	CDC12	-	CDC12-328090-20bp	328090	328103	-9	template	130	5
1	TCGT-AGTC	gene_tiling_20bp	DMSO	0.01	8	noATC	YHR107C	CDC12	-	CDC12-328090-20bp	328090	328103	-9	template	479	455
2	ATGAT-ACCTGG	gene_tiling_20bp	DMSO	0.01	3	noATC	YHR107C	CDC12	-	CDC12-328090-20bp	328090	328103	-9	template	560	493
2	ATGAT-AGTC	gene_tiling_20bp	DMSO	0.01	3	plusATC	YHR107C	CDC12	-	CDC12-328090-20bp	328090	328103	-9	template	14	8
2	CGTTGA-GGTT	gene_tiling_20bp	DMSO	0.01	1	plusATC	YHR107C	CDC12	-	CDC12-328090-20bp	328090	328103	-9	template	3	2
2	GCCGT-GACCT	gene_tiling_20bp	DMSO	0.01	2	plusATC	YHR107C	CDC12	-	CDC12-328090-20bp	328090	328103	-9	template	11	11
2	GCCGT-GGTT	gene_tiling_20bp	DMSO	0.01	2	noATC	YHR107C	CDC12	-	CDC12-328090-20bp	328090	328103	-9	template	504	460
2	ACTGCT-AATCC	gene_tiling_20bp	DMSO	0.01	1	noATC	YHR107C	CDC12	-	CDC12-328090-20bp	328090	328103	-9	template	428	387
3	TCGT-AATCC	gene_tiling_20bp	DMSO	0.01	5	noATC	YHR107C	CDC12	-	CDC12-328090-20bp	328090	328103	-9	template	304	273
3	TCGT-AGTC	gene_tiling_20bp	DMSO	0.01	5	plusATC	YHR107C	CDC12	-	CDC12-328090-20bp	328090	328103	-9	template	9	3
3	ACTGCT-GGTT	gene_tiling_20bp	DMSO	0.01	4	plusATC	YHR107C	CDC12	-	CDC12-328090-20bp	328090	328103	-9	template	19	13
3	ACTGCT-GACCT	gene_tiling_20bp	DMSO	0.01	4	noATC	YHR107C	CDC12	-	CDC12-328090-20bp	328090	328103	-9	template	704	554
1	ACTGCT-GGTT	gene_tiling_18bp	DMSO	0.01	6	noATC	YHR107C	CDC12	-	CDC12-328106-18bp	328106	328119	-25	template	315	35
1	GCCGT-AGTC	gene_tiling_18bp	DMSO	0.01	7	plusATC	YHR107C	CDC12	-	CDC12-328106-18bp	328106	328119	-25	template	196	12
1	TCGT-AATCC	gene_tiling_18bp	DMSO	0.01	8	plusATC	YHR107C	CDC12	-	CDC12-328106-18bp	328106	328119	-25	template	255	16
1	GCCGT-ACCTGG	gene_tiling_18bp	DMSO	0.01	7	noATC	YHR107C	CDC12	-	CDC12-328106-18bp	328106	328119	-25	template	258	35
1	ACTGCT-GACCT	gene_tiling_18bp	DMSO	0.01	6	plusATC	YHR107C	CDC12	-	CDC12-328106-18bp	328106	328119	-25	template	345	4
1	TCGT-AGTC	gene_tiling_18bp	DMSO	0.01	8	noATC	YHR107C	CDC12	-	CDC12-328106-18bp	328106	328119	-25	template	288	33
2	GCCGT-GGTT	gene_tiling_18bp	DMSO	0.01	2	noATC	YHR107C	CDC12	-	CDC12-328106-18bp	328106	328119	-25	template	297	41
2	CGTTGA-GGTT	gene_tiling_18bp	DMSO	0.01	1	plusATC	YHR107C	CDC12	-	CDC12-328106-18bp	328106	328119	-25	template	319	6
2	ATGAT-ACCTGG	gene_tiling_18bp	DMSO	0.01	3	noATC	YHR107C	CDC12	-	CDC12-328106-18bp	328106	328119	-25	template	345	28
2	GCCGT-GACCT	gene_tiling_18bp	DMSO	0.01	2	plusATC	YHR107C	CDC12	-	CDC12-328106-18bp	328106	328119	-25	template	440	12
2	ATGAT-AGTC	gene_tiling_18bp	DMSO	0.01	3	plusATC	YHR107C	CDC12	-	CDC12-328106-18bp	328106	328119	-25	template	258	5
2	ACTGCT-AATCC	gene_tiling_18bp	DMSO	0.01	1	noATC	YHR107C	CDC12	-	CDC12-328106-18bp	328106	328119	-25	template	199	24
3	TCGT-AATCC	gene_tiling_18bp	DMSO	0.01	5	noATC	YHR107C	CDC12	-	CDC12-328106-18bp	328106	328119	-25	template	246	15
3	ACTGCT-GGTT	gene_tiling_18bp	DMSO	0.01	4	plusATC	YHR107C	CDC12	-	CDC12-328106-18bp	328106	328119	-25	template	270	9
3	ACTGCT-GACCT	gene_tiling_18bp	DMSO	0.01	4	noATC	YHR107C	CDC12	-	CDC12-328106-18bp	328106	328119	-25	template	373	27
3	TCGT-AGTC	gene_tiling_18bp	DMSO	0.01	5	plusATC	YHR107C	CDC12	-	CDC12-328106-18bp	328106	328119	-25	template	164	0
1	ACTGCT-GGTT	gene_tiling_20bp	DMSO	0.01	6	noATC	YHR107C	CDC12	-	CDC12-328106-20bp	328106	328119	-25	template	385	343
1	GCCGT-ACCTGG	gene_tiling_20bp	DMSO	0.01	7	noATC	YHR107C	CDC12	-	CDC12-328106-20bp	328106	328119	-25	template	351	321
1	ACTGCT-GACCT	gene_tiling_20bp	DMSO	0.01	6	plusATC	YHR107C	CDC12	-	CDC12-328106-20bp	328106	328119	-25	template	79	0
1	GCCGT-AGTC	gene_tiling_20bp	DMSO	0.01	7	plusATC	YHR107C	CDC12	-	CDC12-328106-20bp	328106	328119	-25	template	14	6
1	TCGT-AATCC	gene_tiling_20bp	DMSO	0.01	8	plusATC	YHR107C	CDC12	-	CDC12-328106-20bp	328106	328119	-25	template	12	0
1	TCGT-AGTC	gene_tiling_20bp	DMSO	0.01	8	noATC	YHR107C	CDC12	-	CDC12-328106-20bp	328106	328119	-25	template	289	248
2	ACTGCT-AATCC	gene_tiling_20bp	DMSO	0.01	1	noATC	YHR107C	CDC12	-	CDC12-328106-20bp	328106	328119	-25	template	187	168
2	GCCGT-GGTT	gene_tiling_20bp	DMSO	0.01	2	noATC	YHR107C	CDC12	-	CDC12-328106-20bp	328106	328119	-25	template	310	279
2	ATGAT-AGTC	gene_tiling_20bp	DMSO	0.01	3	plusATC	YHR107C	CDC12	-	CDC12-328106-20bp	328106	328119	-25	template	5	0
2	GCCGT-GACCT	gene_tiling_20bp	DMSO	0.01	2	plusATC	YHR107C	CDC12	-	CDC12-328106-20bp	328106	328119	-25	template	11	0
2	ATGAT-ACCTGG	gene_tiling_20bp	DMSO	0.01	3	noATC	YHR107C	CDC12	-	CDC12-328106-20bp	328106	328119	-25	template	290	250
2	CGTTGA-GGTT	gene_tiling_20bp	DMSO	0.01	1	plusATC	YHR107C	CDC12	-	CDC12-328106-20bp	328106	328119	-25	template	12	3
3	TCGT-AGTC	gene_tiling_20bp	DMSO	0.01	5	plusATC	YHR107C	CDC12	-	CDC12-328106-20bp	328106	328119	-25	template	16	0
3	ACTGCT-GGTT	gene_tiling_20bp	DMSO	0.01	4	plusATC	YHR107C	CDC12	-	CDC12-328106-20bp	328106	328119	-25	template	22	5
3	TCGT-AATCC	gene_tiling_20bp	DMSO	0.01	5	noATC	YHR107C	CDC12	-	CDC12-328106-20bp	328106	328119	-25	template	229	193
3	ACTGCT-GACCT	gene_tiling_20bp	DMSO	0.01	4	noATC	YHR107C	CDC12	-	CDC12-328106-20bp	328106	328119	-25	template	528	418
1	TCGT-AATCC	gene_tiling_18bp	DMSO	0.01	8	plusATC	YHR107C	CDC12	-	CDC12-328142-18bp	328142	328129	-35	nontemplate	1	0
1	GCCGT-AGTC	gene_tiling_18bp	DMSO	0.01	7	plusATC	YHR107C	CDC12	-	CDC12-328142-18bp	328142	328129	-35	nontemplate	3	3
1	ACTGCT-GACCT	gene_tiling_18bp	DMSO	0.01	6	plusATC	YHR107C	CDC12	-	CDC12-328142-18bp	328142	328129	-35	nontemplate	62	0
1	ACTGCT-GGTT	gene_tiling_18bp	DMSO	0.01	6	noATC	YHR107C	CDC12	-	CDC12-328142-18bp	328142	328129	-35	nontemplate	391	304
1	TCGT-AGTC	gene_tiling_18bp	DMSO	0.01	8	noATC	YHR107C	CDC12	-	CDC12-328142-18bp	328142	328129	-35	nontemplate	305	262
1	GCCGT-ACCTGG	gene_tiling_18bp	DMSO	0.01	7	noATC	YHR107C	CDC12	-	CDC12-328142-18bp	328142	328129	-35	nontemplate	358	302
2	CGTTGA-GGTT	gene_tiling_18bp	DMSO	0.01	1	plusATC	YHR107C	CDC12	-	CDC12-328142-18bp	328142	328129	-35	nontemplate	3	1
2	ACTGCT-AATCC	gene_tiling_18bp	DMSO	0.01	1	noATC	YHR107C	CDC12	-	CDC12-328142-18bp	328142	328129	-35	nontemplate	257	212
2	ATGAT-ACCTGG	gene_tiling_18bp	DMSO	0.01	3	noATC	YHR107C	CDC12	-	CDC12-328142-18bp	328142	328129	-35	nontemplate	370	298
2	GCCGT-GGTT	gene_tiling_18bp	DMSO	0.01	2	noATC	YHR107C	CDC12	-	CDC12-328142-18bp	328142	328129	-35	nontemplate	274	208
2	ATGAT-AGTC	gene_tiling_18bp	DMSO	0.01	3	plusATC	YHR107C	CDC12	-	CDC12-328142-18bp	328142	328129	-35	nontemplate	11	1
2	GCCGT-GACCT	gene_tiling_18bp	DMSO	0.01	2	plusATC	YHR107C	CDC12	-	CDC12-328142-18bp	328142	328129	-35	nontemplate	11	2
3	ACTGCT-GGTT	gene_tiling_18bp	DMSO	0.01	4	plusATC	YHR107C	CDC12	-	CDC12-328142-18bp	328142	328129	-35	nontemplate	9	0
3	TCGT-AATCC	gene_tiling_18bp	DMSO	0.01	5	noATC	YHR107C	CDC12	-	CDC12-328142-18bp	328142	328129	-35	nontemplate	212	135
3	ACTGCT-GACCT	gene_tiling_18bp	DMSO	0.01	4	noATC	YHR107C	CDC12	-	CDC12-328142-18bp	328142	328129	-35	nontemplate	335	218
3	TCGT-AGTC	gene_tiling_18bp	DMSO	0.01	5	plusATC	YHR107C	CDC12	-	CDC12-328142-18bp	328142	328129	-35	nontemplate	1	0
1	GCCGT-ACCTGG	gene_tiling_20bp	DMSO	0.01	7	noATC	YHR107C	CDC12	-	CDC12-328142-20bp	328142	328129	-35	nontemplate	91	14
1	ACTGCT-GGTT	gene_tiling_20bp	DMSO	0.01	6	noATC	YHR107C	CDC12	-	CDC12-328142-20bp	328142	328129	-35	nontemplate	102	9
1	TCGT-AGTC	gene_tiling_20bp	DMSO	0.01	8	noATC	YHR107C	CDC12	-	CDC12-328142-20bp	328142	328129	-35	nontemplate	77	1
1	GCCGT-AGTC	gene_tiling_20bp	DMSO	0.01	7	plusATC	YHR107C	CDC12	-	CDC12-328142-20bp	328142	328129	-35	nontemplate	55	0
1	ACTGCT-GACCT	gene_tiling_20bp	DMSO	0.01	6	plusATC	YHR107C	CDC12	-	CDC12-328142-20bp	328142	328129	-35	nontemplate	77	0
1	TCGT-AATCC	gene_tiling_20bp	DMSO	0.01	8	plusATC	YHR107C	CDC12	-	CDC12-328142-20bp	328142	328129	-35	nontemplate	43	0
2	GCCGT-GGTT	gene_tiling_20bp	DMSO	0.01	2	noATC	YHR107C	CDC12	-	CDC12-328142-20bp	328142	328129	-35	nontemplate	108	2
2	ACTGCT-AATCC	gene_tiling_20bp	DMSO	0.01	1	noATC	YHR107C	CDC12	-	CDC12-328142-20bp	328142	328129	-35	nontemplate	68	0
2	ATGAT-AGTC	gene_tiling_20bp	DMSO	0.01	3	plusATC	YHR107C	CDC12	-	CDC12-328142-20bp	328142	328129	-35	nontemplate	51	0
2	CGTTGA-GGTT	gene_tiling_20bp	DMSO	0.01	1	plusATC	YHR107C	CDC12	-	CDC12-328142-20bp	328142	328129	-35	nontemplate	82	0
2	GCCGT-GACCT	gene_tiling_20bp	DMSO	0.01	2	plusATC	YHR107C	CDC12	-	CDC12-328142-20bp	328142	328129	-35	nontemplate	64	0
2	ATGAT-ACCTGG	gene_tiling_20bp	DMSO	0.01	3	noATC	YHR107C	CDC12	-	CDC12-328142-20bp	328142	328129	-35	nontemplate	129	2
3	TCGT-AATCC	gene_tiling_20bp	DMSO	0.01	5	noATC	YHR107C	CDC12	-	CDC12-328142-20bp	328142	328129	-35	nontemplate	75	1
3	ACTGCT-GACCT	gene_tiling_20bp	DMSO	0.01	4	noATC	YHR107C	CDC12	-	CDC12-328142-20bp	328142	328129	-35	nontemplate	120	4
3	ACTGCT-GGTT	gene_tiling_20bp	DMSO	0.01	4	plusATC	YHR107C	CDC12	-	CDC12-328142-20bp	328142	328129	-35	nontemplate	60	0
3	TCGT-AGTC	gene_tiling_20bp	DMSO	0.01	5	plusATC	YHR107C	CDC12	-	CDC12-328142-20bp	328142	328129	-35	nontemplate	33	0
1	TCGT-AGTC	gene_tiling_18bp	DMSO	0.01	8	noATC	YHR107C	CDC12	-	CDC12-328163-18bp	328163	328150	-56	nontemplate	53	1
1	GCCGT-ACCTGG	gene_tiling_18bp	DMSO	0.01	7	noATC	YHR107C	CDC12	-	CDC12-328163-18bp	328163	328150	-56	nontemplate	121	1
1	TCGT-AATCC	gene_tiling_18bp	DMSO	0.01	8	plusATC	YHR107C	CDC12	-	CDC12-328163-18bp	328163	328150	-56	nontemplate	50	0
1	ACTGCT-GACCT	gene_tiling_18bp	DMSO	0.01	6	plusATC	YHR107C	CDC12	-	CDC12-328163-18bp	328163	328150	-56	nontemplate	85	8
1	ACTGCT-GGTT	gene_tiling_18bp	DMSO	0.01	6	noATC	YHR107C	CDC12	-	CDC12-328163-18bp	328163	328150	-56	nontemplate	132	9
1	GCCGT-AGTC	gene_tiling_18bp	DMSO	0.01	7	plusATC	YHR107C	CDC12	-	CDC12-328163-18bp	328163	328150	-56	nontemplate	30	7
2	GCCGT-GGTT	gene_tiling_18bp	DMSO	0.01	2	noATC	YHR107C	CDC12	-	CDC12-328163-18bp	328163	328150	-56	nontemplate	36	0
2	ACTGCT-AATCC	gene_tiling_18bp	DMSO	0.01	1	noATC	YHR107C	CDC12	-	CDC12-328163-18bp	328163	328150	-56	nontemplate	22	2
2	GCCGT-GACCT	gene_tiling_18bp	DMSO	0.01	2	plusATC	YHR107C	CDC12	-	CDC12-328163-18bp	328163	328150	-56	nontemplate	30	1
2	CGTTGA-GGTT	gene_tiling_18bp	DMSO	0.01	1	plusATC	YHR107C	CDC12	-	CDC12-328163-18bp	328163	328150	-56	nontemplate	13	1
2	ATGAT-AGTC	gene_tiling_18bp	DMSO	0.01	3	plusATC	YHR107C	CDC12	-	CDC12-328163-18bp	328163	328150	-56	nontemplate	7	3
2	ATGAT-ACCTGG	gene_tiling_18bp	DMSO	0.01	3	noATC	YHR107C	CDC12	-	CDC12-328163-18bp	328163	328150	-56	nontemplate	10	3
3	ACTGCT-GGTT	gene_tiling_18bp	DMSO	0.01	4	plusATC	YHR107C	CDC12	-	CDC12-328163-18bp	328163	328150	-56	nontemplate	85	4
3	ACTGCT-GACCT	gene_tiling_18bp	DMSO	0.01	4	noATC	YHR107C	CDC12	-	CDC12-328163-18bp	328163	328150	-56	nontemplate	89	4
3	TCGT-AATCC	gene_tiling_18bp	DMSO	0.01	5	noATC	YHR107C	CDC12	-	CDC12-328163-18bp	328163	328150	-56	nontemplate	60	0
3	TCGT-AGTC	gene_tiling_18bp	DMSO	0.01	5	plusATC	YHR107C	CDC12	-	CDC12-328163-18bp	328163	328150	-56	nontemplate	31	3
1	GCCGT-ACCTGG	gene_tiling_20bp	DMSO	0.01	7	noATC	YHR107C	CDC12	-	CDC12-328163-20bp	328163	328150	-56	nontemplate	44	30
1	ACTGCT-GGTT	gene_tiling_20bp	DMSO	0.01	6	noATC	YHR107C	CDC12	-	CDC12-328163-20bp	328163	328150	-56	nontemplate	55	46
1	GCCGT-AGTC	gene_tiling_20bp	DMSO	0.01	7	plusATC	YHR107C	CDC12	-	CDC12-328163-20bp	328163	328150	-56	nontemplate	45	27
1	TCGT-AGTC	gene_tiling_20bp	DMSO	0.01	8	noATC	YHR107C	CDC12	-	CDC12-328163-20bp	328163	328150	-56	nontemplate	64	47
1	ACTGCT-GACCT	gene_tiling_20bp	DMSO	0.01	6	plusATC	YHR107C	CDC12	-	CDC12-328163-20bp	328163	328150	-56	nontemplate	61	41
1	TCGT-AATCC	gene_tiling_20bp	DMSO	0.01	8	plusATC	YHR107C	CDC12	-	CDC12-328163-20bp	328163	328150	-56	nontemplate	32	20
2	GCCGT-GGTT	gene_tiling_20bp	DMSO	0.01	2	noATC	YHR107C	CDC12	-	CDC12-328163-20bp	328163	328150	-56	nontemplate	69	63
2	ACTGCT-AATCC	gene_tiling_20bp	DMSO	0.01	1	noATC	YHR107C	CDC12	-	CDC12-328163-20bp	328163	328150	-56	nontemplate	58	45
2	GCCGT-GACCT	gene_tiling_20bp	DMSO	0.01	2	plusATC	YHR107C	CDC12	-	CDC12-328163-20bp	328163	328150	-56	nontemplate	78	64
2	ATGAT-ACCTGG	gene_tiling_20bp	DMSO	0.01	3	noATC	YHR107C	CDC12	-	CDC12-328163-20bp	328163	328150	-56	nontemplate	41	33
2	ATGAT-AGTC	gene_tiling_20bp	DMSO	0.01	3	plusATC	YHR107C	CDC12	-	CDC12-328163-20bp	328163	328150	-56	nontemplate	29	19
2	CGTTGA-GGTT	gene_tiling_20bp	DMSO	0.01	1	plusATC	YHR107C	CDC12	-	CDC12-328163-20bp	328163	328150	-56	nontemplate	46	44
3	ACTGCT-GACCT	gene_tiling_20bp	DMSO	0.01	4	noATC	YHR107C	CDC12	-	CDC12-328163-20bp	328163	328150	-56	nontemplate	68	37
3	TCGT-AATCC	gene_tiling_20bp	DMSO	0.01	5	noATC	YHR107C	CDC12	-	CDC12-328163-20bp	328163	328150	-56	nontemplate	38	16
3	TCGT-AGTC	gene_tiling_20bp	DMSO	0.01	5	plusATC	YHR107C	CDC12	-	CDC12-328163-20bp	328163	328150	-56	nontemplate	49	22
3	ACTGCT-GGTT	gene_tiling_20bp	DMSO	0.01	4	plusATC	YHR107C	CDC12	-	CDC12-328163-20bp	328163	328150	-56	nontemplate	82	41
1	GCCGT-ACCTGG	gene_tiling_18bp	DMSO	0.01	7	noATC	YHR107C	CDC12	-	CDC12-328177-18bp	328177	328190	-96	template	180	165
1	ACTGCT-GGTT	gene_tiling_18bp	DMSO	0.01	6	noATC	YHR107C	CDC12	-	CDC12-328177-18bp	328177	328190	-96	template	214	189
1	GCCGT-AGTC	gene_tiling_18bp	DMSO	0.01	7	plusATC	YHR107C	CDC12	-	CDC12-328177-18bp	328177	328190	-96	template	4	1
1	TCGT-AATCC	gene_tiling_18bp	DMSO	0.01	8	plusATC	YHR107C	CDC12	-	CDC12-328177-18bp	328177	328190	-96	template	0	0
1	ACTGCT-GACCT	gene_tiling_18bp	DMSO	0.01	6	plusATC	YHR107C	CDC12	-	CDC12-328177-18bp	328177	328190	-96	template	34	0
1	TCGT-AGTC	gene_tiling_18bp	DMSO	0.01	8	noATC	YHR107C	CDC12	-	CDC12-328177-18bp	328177	328190	-96	template	223	207
2	GCCGT-GACCT	gene_tiling_18bp	DMSO	0.01	2	plusATC	YHR107C	CDC12	-	CDC12-328177-18bp	328177	328190	-96	template	8	7
2	GCCGT-GGTT	gene_tiling_18bp	DMSO	0.01	2	noATC	YHR107C	CDC12	-	CDC12-328177-18bp	328177	328190	-96	template	193	175
2	ATGAT-AGTC	gene_tiling_18bp	DMSO	0.01	3	plusATC	YHR107C	CDC12	-	CDC12-328177-18bp	328177	328190	-96	template	28	27
2	CGTTGA-GGTT	gene_tiling_18bp	DMSO	0.01	1	plusATC	YHR107C	CDC12	-	CDC12-328177-18bp	328177	328190	-96	template	5	5
2	ACTGCT-AATCC	gene_tiling_18bp	DMSO	0.01	1	noATC	YHR107C	CDC12	-	CDC12-328177-18bp	328177	328190	-96	template	208	191
2	ATGAT-ACCTGG	gene_tiling_18bp	DMSO	0.01	3	noATC	YHR107C	CDC12	-	CDC12-328177-18bp	328177	328190	-96	template	196	169
3	ACTGCT-GACCT	gene_tiling_18bp	DMSO	0.01	4	noATC	YHR107C	CDC12	-	CDC12-328177-18bp	328177	328190	-96	template	244	196
3	ACTGCT-GGTT	gene_tiling_18bp	DMSO	0.01	4	plusATC	YHR107C	CDC12	-	CDC12-328177-18bp	328177	328190	-96	template	0	0
3	TCGT-AATCC	gene_tiling_18bp	DMSO	0.01	5	noATC	YHR107C	CDC12	-	CDC12-328177-18bp	328177	328190	-96	template	128	112
3	TCGT-AGTC	gene_tiling_18bp	DMSO	0.01	5	plusATC	YHR107C	CDC12	-	CDC12-328177-18bp	328177	328190	-96	template	1	0
1	ACTGCT-GGTT	gene_tiling_20bp	DMSO	0.01	6	noATC	YHR107C	CDC12	-	CDC12-328177-20bp	328177	328190	-96	template	170	143
1	GCCGT-ACCTGG	gene_tiling_20bp	DMSO	0.01	7	noATC	YHR107C	CDC12	-	CDC12-328177-20bp	328177	328190	-96	template	214	161
1	TCGT-AGTC	gene_tiling_20bp	DMSO	0.01	8	noATC	YHR107C	CDC12	-	CDC12-328177-20bp	328177	328190	-96	template	68	59
1	ACTGCT-GACCT	gene_tiling_20bp	DMSO	0.01	6	plusATC	YHR107C	CDC12	-	CDC12-328177-20bp	328177	328190	-96	template	24	0
1	TCGT-AATCC	gene_tiling_20bp	DMSO	0.01	8	plusATC	YHR107C	CDC12	-	CDC12-328177-20bp	328177	328190	-96	template	7	6
1	GCCGT-AGTC	gene_tiling_20bp	DMSO	0.01	7	plusATC	YHR107C	CDC12	-	CDC12-328177-20bp	328177	328190	-96	template	0	0
2	ACTGCT-AATCC	gene_tiling_20bp	DMSO	0.01	1	noATC	YHR107C	CDC12	-	CDC12-328177-20bp	328177	328190	-96	template	120	103
2	GCCGT-GACCT	gene_tiling_20bp	DMSO	0.01	2	plusATC	YHR107C	CDC12	-	CDC12-328177-20bp	328177	328190	-96	template	24	18
2	ATGAT-AGTC	gene_tiling_20bp	DMSO	0.01	3	plusATC	YHR107C	CDC12	-	CDC12-328177-20bp	328177	328190	-96	template	0	0
2	ATGAT-ACCTGG	gene_tiling_20bp	DMSO	0.01	3	noATC	YHR107C	CDC12	-	CDC12-328177-20bp	328177	328190	-96	template	144	117
2	GCCGT-GGTT	gene_tiling_20bp	DMSO	0.01	2	noATC	YHR107C	CDC12	-	CDC12-328177-20bp	328177	328190	-96	template	136	116
2	CGTTGA-GGTT	gene_tiling_20bp	DMSO	0.01	1	plusATC	YHR107C	CDC12	-	CDC12-328177-20bp	328177	328190	-96	template	2	0
3	TCGT-AGTC	gene_tiling_20bp	DMSO	0.01	5	plusATC	YHR107C	CDC12	-	CDC12-328177-20bp	328177	328190	-96	template	1	0
3	TCGT-AATCC	gene_tiling_20bp	DMSO	0.01	5	noATC	YHR107C	CDC12	-	CDC12-328177-20bp	328177	328190	-96	template	81	66
3	ACTGCT-GGTT	gene_tiling_20bp	DMSO	0.01	4	plusATC	YHR107C	CDC12	-	CDC12-328177-20bp	328177	328190	-96	template	38	0
3	ACTGCT-GACCT	gene_tiling_20bp	DMSO	0.01	4	noATC	YHR107C	CDC12	-	CDC12-328177-20bp	328177	328190	-96	template	146	112
1	GCCGT-AGTC	gene_tiling_18bp	DMSO	0.01	7	plusATC	YHR107C	CDC12	-	CDC12-328183-18bp	328183	328196	-102	template	41	0
1	GCCGT-ACCTGG	gene_tiling_18bp	DMSO	0.01	7	noATC	YHR107C	CDC12	-	CDC12-328183-18bp	328183	328196	-102	template	169	105
1	ACTGCT-GGTT	gene_tiling_18bp	DMSO	0.01	6	noATC	YHR107C	CDC12	-	CDC12-328183-18bp	328183	328196	-102	template	156	117
1	TCGT-AATCC	gene_tiling_18bp	DMSO	0.01	8	plusATC	YHR107C	CDC12	-	CDC12-328183-18bp	328183	328196	-102	template	60	4
1	ACTGCT-GACCT	gene_tiling_18bp	DMSO	0.01	6	plusATC	YHR107C	CDC12	-	CDC12-328183-18bp	328183	328196	-102	template	92	4
1	TCGT-AGTC	gene_tiling_18bp	DMSO	0.01	8	noATC	YHR107C	CDC12	-	CDC12-328183-18bp	328183	328196	-102	template	200	94
2	CGTTGA-GGTT	gene_tiling_18bp	DMSO	0.01	1	plusATC	YHR107C	CDC12	-	CDC12-328183-18bp	328183	328196	-102	template	9	0
2	ACTGCT-AATCC	gene_tiling_18bp	DMSO	0.01	1	noATC	YHR107C	CDC12	-	CDC12-328183-18bp	328183	328196	-102	template	111	83
2	GCCGT-GGTT	gene_tiling_18bp	DMSO	0.01	2	noATC	YHR107C	CDC12	-	CDC12-328183-18bp	328183	328196	-102	template	73	53
2	ATGAT-AGTC	gene_tiling_18bp	DMSO	0.01	3	plusATC	YHR107C	CDC12	-	CDC12-328183-18bp	328183	328196	-102	template	30	1
2	GCCGT-GACCT	gene_tiling_18bp	DMSO	0.01	2	plusATC	YHR107C	CDC12	-	CDC12-328183-18bp	328183	328196	-102	template	30	2
2	ATGAT-ACCTGG	gene_tiling_18bp	DMSO	0.01	3	noATC	YHR107C	CDC12	-	CDC12-328183-18bp	328183	328196	-102	template	118	74
3	ACTGCT-GGTT	gene_tiling_18bp	DMSO	0.01	4	plusATC	YHR107C	CDC12	-	CDC12-328183-18bp	328183	328196	-102	template	54	4
3	ACTGCT-GACCT	gene_tiling_18bp	DMSO	0.01	4	noATC	YHR107C	CDC12	-	CDC12-328183-18bp	328183	328196	-102	template	148	73
3	TCGT-AGTC	gene_tiling_18bp	DMSO	0.01	5	plusATC	YHR107C	CDC12	-	CDC12-328183-18bp	328183	328196	-102	template	23	0
3	TCGT-AATCC	gene_tiling_18bp	DMSO	0.01	5	noATC	YHR107C	CDC12	-	CDC12-328183-18bp	328183	328196	-102	template	100	43
1	TCGT-AGTC	gene_tiling_20bp	DMSO	0.01	8	noATC	YHR107C	CDC12	-	CDC12-328183-20bp	328183	328196	-102	template	404	310
1	ACTGCT-GGTT	gene_tiling_20bp	DMSO	0.01	6	noATC	YHR107C	CDC12	-	CDC12-328183-20bp	328183	328196	-102	template	434	330
1	TCGT-AATCC	gene_tiling_20bp	DMSO	0.01	8	plusATC	YHR107C	CDC12	-	CDC12-328183-20bp	328183	328196	-102	template	26	25
1	GCCGT-AGTC	gene_tiling_20bp	DMSO	0.01	7	plusATC	YHR107C	CDC12	-	CDC12-328183-20bp	328183	328196	-102	template	15	14
1	ACTGCT-GACCT	gene_tiling_20bp	DMSO	0.01	6	plusATC	YHR107C	CDC12	-	CDC12-328183-20bp	328183	328196	-102	template	107	31
1	GCCGT-ACCTGG	gene_tiling_20bp	DMSO	0.01	7	noATC	YHR107C	CDC12	-	CDC12-328183-20bp	328183	328196	-102	template	302	210
2	ATGAT-AGTC	gene_tiling_20bp	DMSO	0.01	3	plusATC	YHR107C	CDC12	-	CDC12-328183-20bp	328183	328196	-102	template	46	40
2	ACTGCT-AATCC	gene_tiling_20bp	DMSO	0.01	1	noATC	YHR107C	CDC12	-	CDC12-328183-20bp	328183	328196	-102	template	207	155
2	ATGAT-ACCTGG	gene_tiling_20bp	DMSO	0.01	3	noATC	YHR107C	CDC12	-	CDC12-328183-20bp	328183	328196	-102	template	334	253
2	GCCGT-GGTT	gene_tiling_20bp	DMSO	0.01	2	noATC	YHR107C	CDC12	-	CDC12-328183-20bp	328183	328196	-102	template	342	238
2	GCCGT-GACCT	gene_tiling_20bp	DMSO	0.01	2	plusATC	YHR107C	CDC12	-	CDC12-328183-20bp	328183	328196	-102	template	22	21
2	CGTTGA-GGTT	gene_tiling_20bp	DMSO	0.01	1	plusATC	YHR107C	CDC12	-	CDC12-328183-20bp	328183	328196	-102	template	15	11
3	TCGT-AGTC	gene_tiling_20bp	DMSO	0.01	5	plusATC	YHR107C	CDC12	-	CDC12-328183-20bp	328183	328196	-102	template	9	4
3	ACTGCT-GACCT	gene_tiling_20bp	DMSO	0.01	4	noATC	YHR107C	CDC12	-	CDC12-328183-20bp	328183	328196	-102	template	417	266
3	TCGT-AATCC	gene_tiling_20bp	DMSO	0.01	5	noATC	YHR107C	CDC12	-	CDC12-328183-20bp	328183	328196	-102	template	266	184
3	ACTGCT-GGTT	gene_tiling_20bp	DMSO	0.01	4	plusATC	YHR107C	CDC12	-	CDC12-328183-20bp	328183	328196	-102	template	100	74
1	TCGT-AGTC	gene_tiling_18bp	DMSO	0.01	8	noATC	YHR107C	CDC12	-	CDC12-328234-18bp	328234	328221	-127	nontemplate	370	309
1	GCCGT-AGTC	gene_tiling_18bp	DMSO	0.01	7	plusATC	YHR107C	CDC12	-	CDC12-328234-18bp	328234	328221	-127	nontemplate	193	157
1	ACTGCT-GGTT	gene_tiling_18bp	DMSO	0.01	6	noATC	YHR107C	CDC12	-	CDC12-328234-18bp	328234	328221	-127	nontemplate	553	453
1	GCCGT-ACCTGG	gene_tiling_18bp	DMSO	0.01	7	noATC	YHR107C	CDC12	-	CDC12-328234-18bp	328234	328221	-127	nontemplate	448	364
1	TCGT-AATCC	gene_tiling_18bp	DMSO	0.01	8	plusATC	YHR107C	CDC12	-	CDC12-328234-18bp	328234	328221	-127	nontemplate	329	265
1	ACTGCT-GACCT	gene_tiling_18bp	DMSO	0.01	6	plusATC	YHR107C	CDC12	-	CDC12-328234-18bp	328234	328221	-127	nontemplate	514	369
2	CGTTGA-GGTT	gene_tiling_18bp	DMSO	0.01	1	plusATC	YHR107C	CDC12	-	CDC12-328234-18bp	328234	328221	-127	nontemplate	398	349
2	GCCGT-GGTT	gene_tiling_18bp	DMSO	0.01	2	noATC	YHR107C	CDC12	-	CDC12-328234-18bp	328234	328221	-127	nontemplate	330	254
2	ATGAT-AGTC	gene_tiling_18bp	DMSO	0.01	3	plusATC	YHR107C	CDC12	-	CDC12-328234-18bp	328234	328221	-127	nontemplate	342	299
2	GCCGT-GACCT	gene_tiling_18bp	DMSO	0.01	2	plusATC	YHR107C	CDC12	-	CDC12-328234-18bp	328234	328221	-127	nontemplate	415	349
2	ATGAT-ACCTGG	gene_tiling_18bp	DMSO	0.01	3	noATC	YHR107C	CDC12	-	CDC12-328234-18bp	328234	328221	-127	nontemplate	338	282
2	ACTGCT-AATCC	gene_tiling_18bp	DMSO	0.01	1	noATC	YHR107C	CDC12	-	CDC12-328234-18bp	328234	328221	-127	nontemplate	310	257
3	TCGT-AGTC	gene_tiling_18bp	DMSO	0.01	5	plusATC	YHR107C	CDC12	-	CDC12-328234-18bp	328234	328221	-127	nontemplate	303	229
3	ACTGCT-GACCT	gene_tiling_18bp	DMSO	0.01	4	noATC	YHR107C	CDC12	-	CDC12-328234-18bp	328234	328221	-127	nontemplate	415	301
3	TCGT-AATCC	gene_tiling_18bp	DMSO	0.01	5	noATC	YHR107C	CDC12	-	CDC12-328234-18bp	328234	328221	-127	nontemplate	258	211
3	ACTGCT-GGTT	gene_tiling_18bp	DMSO	0.01	4	plusATC	YHR107C	CDC12	-	CDC12-328234-18bp	328234	328221	-127	nontemplate	624	436
1	ACTGCT-GACCT	gene_tiling_20bp	DMSO	0.01	6	plusATC	YHR107C	CDC12	-	CDC12-328234-20bp	328234	328221	-127	nontemplate	147	69
1	GCCGT-ACCTGG	gene_tiling_20bp	DMSO	0.01	7	noATC	YHR107C	CDC12	-	CDC12-328234-20bp	328234	328221	-127	nontemplate	143	91
1	TCGT-AATCC	gene_tiling_20bp	DMSO	0.01	8	plusATC	YHR107C	CDC12	-	CDC12-328234-20bp	328234	328221	-127	nontemplate	84	48
1	TCGT-AGTC	gene_tiling_20bp	DMSO	0.01	8	noATC	YHR107C	CDC12	-	CDC12-328234-20bp	328234	328221	-127	nontemplate	86	52
1	GCCGT-AGTC	gene_tiling_20bp	DMSO	0.01	7	plusATC	YHR107C	CDC12	-	CDC12-328234-20bp	328234	328221	-127	nontemplate	100	63
1	ACTGCT-GGTT	gene_tiling_20bp	DMSO	0.01	6	noATC	YHR107C	CDC12	-	CDC12-328234-20bp	328234	328221	-127	nontemplate	108	68
2	GCCGT-GACCT	gene_tiling_20bp	DMSO	0.01	2	plusATC	YHR107C	CDC12	-	CDC12-328234-20bp	328234	328221	-127	nontemplate	105	79
2	ATGAT-AGTC	gene_tiling_20bp	DMSO	0.01	3	plusATC	YHR107C	CDC12	-	CDC12-328234-20bp	328234	328221	-127	nontemplate	134	113
2	GCCGT-GGTT	gene_tiling_20bp	DMSO	0.01	2	noATC	YHR107C	CDC12	-	CDC12-328234-20bp	328234	328221	-127	nontemplate	81	43
2	ACTGCT-AATCC	gene_tiling_20bp	DMSO	0.01	1	noATC	YHR107C	CDC12	-	CDC12-328234-20bp	328234	328221	-127	nontemplate	73	43
2	CGTTGA-GGTT	gene_tiling_20bp	DMSO	0.01	1	plusATC	YHR107C	CDC12	-	CDC12-328234-20bp	328234	328221	-127	nontemplate	76	54
2	ATGAT-ACCTGG	gene_tiling_20bp	DMSO	0.01	3	noATC	YHR107C	CDC12	-	CDC12-328234-20bp	328234	328221	-127	nontemplate	122	91
3	TCGT-AATCC	gene_tiling_20bp	DMSO	0.01	5	noATC	YHR107C	CDC12	-	CDC12-328234-20bp	328234	328221	-127	nontemplate	121	84
3	ACTGCT-GACCT	gene_tiling_20bp	DMSO	0.01	4	noATC	YHR107C	CDC12	-	CDC12-328234-20bp	328234	328221	-127	nontemplate	175	123
3	ACTGCT-GGTT	gene_tiling_20bp	DMSO	0.01	4	plusATC	YHR107C	CDC12	-	CDC12-328234-20bp	328234	328221	-127	nontemplate	244	143
3	TCGT-AGTC	gene_tiling_20bp	DMSO	0.01	5	plusATC	YHR107C	CDC12	-	CDC12-328234-20bp	328234	328221	-127	nontemplate	126	86
1	GCCGT-AGTC	gene_tiling_18bp	DMSO	0.01	7	plusATC	YGL155W	CDC43	+	CDC43-213843-18bp	213843	213856	-126	nontemplate	133	122
1	GCCGT-ACCTGG	gene_tiling_18bp	DMSO	0.01	7	noATC	YGL155W	CDC43	+	CDC43-213843-18bp	213843	213856	-126	nontemplate	159	142
1	ACTGCT-GACCT	gene_tiling_18bp	DMSO	0.01	6	plusATC	YGL155W	CDC43	+	CDC43-213843-18bp	213843	213856	-126	nontemplate	172	122
1	TCGT-AGTC	gene_tiling_18bp	DMSO	0.01	8	noATC	YGL155W	CDC43	+	CDC43-213843-18bp	213843	213856	-126	nontemplate	75	66
1	TCGT-AATCC	gene_tiling_18bp	DMSO	0.01	8	plusATC	YGL155W	CDC43	+	CDC43-213843-18bp	213843	213856	-126	nontemplate	89	69
1	ACTGCT-GGTT	gene_tiling_18bp	DMSO	0.01	6	noATC	YGL155W	CDC43	+	CDC43-213843-18bp	213843	213856	-126	nontemplate	154	128
2	ATGAT-AGTC	gene_tiling_18bp	DMSO	0.01	3	plusATC	YGL155W	CDC43	+	CDC43-213843-18bp	213843	213856	-126	nontemplate	112	95
2	GCCGT-GACCT	gene_tiling_18bp	DMSO	0.01	2	plusATC	YGL155W	CDC43	+	CDC43-213843-18bp	213843	213856	-126	nontemplate	164	146
2	GCCGT-GGTT	gene_tiling_18bp	DMSO	0.01	2	noATC	YGL155W	CDC43	+	CDC43-213843-18bp	213843	213856	-126	nontemplate	93	90
2	CGTTGA-GGTT	gene_tiling_18bp	DMSO	0.01	1	plusATC	YGL155W	CDC43	+	CDC43-213843-18bp	213843	213856	-126	nontemplate	143	126
2	ACTGCT-AATCC	gene_tiling_18bp	DMSO	0.01	1	noATC	YGL155W	CDC43	+	CDC43-213843-18bp	213843	213856	-126	nontemplate	104	90
2	ATGAT-ACCTGG	gene_tiling_18bp	DMSO	0.01	3	noATC	YGL155W	CDC43	+	CDC43-213843-18bp	213843	213856	-126	nontemplate	141	122
3	ACTGCT-GGTT	gene_tiling_18bp	DMSO	0.01	4	plusATC	YGL155W	CDC43	+	CDC43-213843-18bp	213843	213856	-126	nontemplate	41	31
3	ACTGCT-GACCT	gene_tiling_18bp	DMSO	0.01	4	noATC	YGL155W	CDC43	+	CDC43-213843-18bp	213843	213856	-126	nontemplate	159	118
3	TCGT-AATCC	gene_tiling_18bp	DMSO	0.01	5	noATC	YGL155W	CDC43	+	CDC43-213843-18bp	213843	213856	-126	nontemplate	83	67
3	TCGT-AGTC	gene_tiling_18bp	DMSO	0.01	5	plusATC	YGL155W	CDC43	+	CDC43-213843-18bp	213843	213856	-126	nontemplate	41	36
1	TCGT-AATCC	gene_tiling_20bp	DMSO	0.01	8	plusATC	YGL155W	CDC43	+	CDC43-213843-20bp	213843	213856	-126	nontemplate	285	244
1	GCCGT-ACCTGG	gene_tiling_20bp	DMSO	0.01	7	noATC	YGL155W	CDC43	+	CDC43-213843-20bp	213843	213856	-126	nontemplate	452	390
1	ACTGCT-GACCT	gene_tiling_20bp	DMSO	0.01	6	plusATC	YGL155W	CDC43	+	CDC43-213843-20bp	213843	213856	-126	nontemplate	521	367
1	GCCGT-AGTC	gene_tiling_20bp	DMSO	0.01	7	plusATC	YGL155W	CDC43	+	CDC43-213843-20bp	213843	213856	-126	nontemplate	234	194
1	TCGT-AGTC	gene_tiling_20bp	DMSO	0.01	8	noATC	YGL155W	CDC43	+	CDC43-213843-20bp	213843	213856	-126	nontemplate	350	316
1	ACTGCT-GGTT	gene_tiling_20bp	DMSO	0.01	6	noATC	YGL155W	CDC43	+	CDC43-213843-20bp	213843	213856	-126	nontemplate	472	411
2	CGTTGA-GGTT	gene_tiling_20bp	DMSO	0.01	1	plusATC	YGL155W	CDC43	+	CDC43-213843-20bp	213843	213856	-126	nontemplate	339	309
2	GCCGT-GGTT	gene_tiling_20bp	DMSO	0.01	2	noATC	YGL155W	CDC43	+	CDC43-213843-20bp	213843	213856	-126	nontemplate	472	436
2	ATGAT-ACCTGG	gene_tiling_20bp	DMSO	0.01	3	noATC	YGL155W	CDC43	+	CDC43-213843-20bp	213843	213856	-126	nontemplate	345	304
2	ATGAT-AGTC	gene_tiling_20bp	DMSO	0.01	3	plusATC	YGL155W	CDC43	+	CDC43-213843-20bp	213843	213856	-126	nontemplate	381	348
2	GCCGT-GACCT	gene_tiling_20bp	DMSO	0.01	2	plusATC	YGL155W	CDC43	+	CDC43-213843-20bp	213843	213856	-126	nontemplate	457	406
2	ACTGCT-AATCC	gene_tiling_20bp	DMSO	0.01	1	noATC	YGL155W	CDC43	+	CDC43-213843-20bp	213843	213856	-126	nontemplate	262	242
3	TCGT-AATCC	gene_tiling_20bp	DMSO	0.01	5	noATC	YGL155W	CDC43	+	CDC43-213843-20bp	213843	213856	-126	nontemplate	254	203
3	TCGT-AGTC	gene_tiling_20bp	DMSO	0.01	5	plusATC	YGL155W	CDC43	+	CDC43-213843-20bp	213843	213856	-126	nontemplate	177	113
3	ACTGCT-GACCT	gene_tiling_20bp	DMSO	0.01	4	noATC	YGL155W	CDC43	+	CDC43-213843-20bp	213843	213856	-126	nontemplate	455	350
3	ACTGCT-GGTT	gene_tiling_20bp	DMSO	0.01	4	plusATC	YGL155W	CDC43	+	CDC43-213843-20bp	213843	213856	-126	nontemplate	278	195
1	ACTGCT-GACCT	gene_tiling_18bp	DMSO	0.01	6	plusATC	YGL155W	CDC43	+	CDC43-213884-18bp	213884	213897	-85	nontemplate	287	24
1	TCGT-AGTC	gene_tiling_18bp	DMSO	0.01	8	noATC	YGL155W	CDC43	+	CDC43-213884-18bp	213884	213897	-85	nontemplate	989	833
1	GCCGT-ACCTGG	gene_tiling_18bp	DMSO	0.01	7	noATC	YGL155W	CDC43	+	CDC43-213884-18bp	213884	213897	-85	nontemplate	1043	823
1	GCCGT-AGTC	gene_tiling_18bp	DMSO	0.01	7	plusATC	YGL155W	CDC43	+	CDC43-213884-18bp	213884	213897	-85	nontemplate	82	41
1	TCGT-AATCC	gene_tiling_18bp	DMSO	0.01	8	plusATC	YGL155W	CDC43	+	CDC43-213884-18bp	213884	213897	-85	nontemplate	87	42
1	ACTGCT-GGTT	gene_tiling_18bp	DMSO	0.01	6	noATC	YGL155W	CDC43	+	CDC43-213884-18bp	213884	213897	-85	nontemplate	1276	1092
2	ATGAT-ACCTGG	gene_tiling_18bp	DMSO	0.01	3	noATC	YGL155W	CDC43	+	CDC43-213884-18bp	213884	213897	-85	nontemplate	1070	907
2	GCCGT-GACCT	gene_tiling_18bp	DMSO	0.01	2	plusATC	YGL155W	CDC43	+	CDC43-213884-18bp	213884	213897	-85	nontemplate	155	97
2	ACTGCT-AATCC	gene_tiling_18bp	DMSO	0.01	1	noATC	YGL155W	CDC43	+	CDC43-213884-18bp	213884	213897	-85	nontemplate	817	699
2	ATGAT-AGTC	gene_tiling_18bp	DMSO	0.01	3	plusATC	YGL155W	CDC43	+	CDC43-213884-18bp	213884	213897	-85	nontemplate	96	73
2	GCCGT-GGTT	gene_tiling_18bp	DMSO	0.01	2	noATC	YGL155W	CDC43	+	CDC43-213884-18bp	213884	213897	-85	nontemplate	994	846
2	CGTTGA-GGTT	gene_tiling_18bp	DMSO	0.01	1	plusATC	YGL155W	CDC43	+	CDC43-213884-18bp	213884	213897	-85	nontemplate	75	51
3	TCGT-AATCC	gene_tiling_18bp	DMSO	0.01	5	noATC	YGL155W	CDC43	+	CDC43-213884-18bp	213884	213897	-85	nontemplate	509	396
3	ACTGCT-GGTT	gene_tiling_18bp	DMSO	0.01	4	plusATC	YGL155W	CDC43	+	CDC43-213884-18bp	213884	213897	-85	nontemplate	63	14
3	TCGT-AGTC	gene_tiling_18bp	DMSO	0.01	5	plusATC	YGL155W	CDC43	+	CDC43-213884-18bp	213884	213897	-85	nontemplate	44	7
3	ACTGCT-GACCT	gene_tiling_18bp	DMSO	0.01	4	noATC	YGL155W	CDC43	+	CDC43-213884-18bp	213884	213897	-85	nontemplate	907	641
1	TCGT-AATCC	gene_tiling_20bp	DMSO	0.01	8	plusATC	YGL155W	CDC43	+	CDC43-213884-20bp	213884	213897	-85	nontemplate	88	0
1	TCGT-AGTC	gene_tiling_20bp	DMSO	0.01	8	noATC	YGL155W	CDC43	+	CDC43-213884-20bp	213884	213897	-85	nontemplate	811	644
1	GCCGT-ACCTGG	gene_tiling_20bp	DMSO	0.01	7	noATC	YGL155W	CDC43	+	CDC43-213884-20bp	213884	213897	-85	nontemplate	746	571
1	GCCGT-AGTC	gene_tiling_20bp	DMSO	0.01	7	plusATC	YGL155W	CDC43	+	CDC43-213884-20bp	213884	213897	-85	nontemplate	67	19
1	ACTGCT-GGTT	gene_tiling_20bp	DMSO	0.01	6	noATC	YGL155W	CDC43	+	CDC43-213884-20bp	213884	213897	-85	nontemplate	856	717
1	ACTGCT-GACCT	gene_tiling_20bp	DMSO	0.01	6	plusATC	YGL155W	CDC43	+	CDC43-213884-20bp	213884	213897	-85	nontemplate	269	6
2	GCCGT-GACCT	gene_tiling_20bp	DMSO	0.01	2	plusATC	YGL155W	CDC43	+	CDC43-213884-20bp	213884	213897	-85	nontemplate	62	13
2	ATGAT-ACCTGG	gene_tiling_20bp	DMSO	0.01	3	noATC	YGL155W	CDC43	+	CDC43-213884-20bp	213884	213897	-85	nontemplate	707	589
2	CGTTGA-GGTT	gene_tiling_20bp	DMSO	0.01	1	plusATC	YGL155W	CDC43	+	CDC43-213884-20bp	213884	213897	-85	nontemplate	51	11
2	ATGAT-AGTC	gene_tiling_20bp	DMSO	0.01	3	plusATC	YGL155W	CDC43	+	CDC43-213884-20bp	213884	213897	-85	nontemplate	48	15
2	ACTGCT-AATCC	gene_tiling_20bp	DMSO	0.01	1	noATC	YGL155W	CDC43	+	CDC43-213884-20bp	213884	213897	-85	nontemplate	501	410
2	GCCGT-GGTT	gene_tiling_20bp	DMSO	0.01	2	noATC	YGL155W	CDC43	+	CDC43-213884-20bp	213884	213897	-85	nontemplate	765	626
3	TCGT-AATCC	gene_tiling_20bp	DMSO	0.01	5	noATC	YGL155W	CDC43	+	CDC43-213884-20bp	213884	213897	-85	nontemplate	603	428
3	TCGT-AGTC	gene_tiling_20bp	DMSO	0.01	5	plusATC	YGL155W	CDC43	+	CDC43-213884-20bp	213884	213897	-85	nontemplate	77	0
3	ACTGCT-GACCT	gene_tiling_20bp	DMSO	0.01	4	noATC	YGL155W	CDC43	+	CDC43-213884-20bp	213884	213897	-85	nontemplate	864	586
3	ACTGCT-GGTT	gene_tiling_20bp	DMSO	0.01	4	plusATC	YGL155W	CDC43	+	CDC43-213884-20bp	213884	213897	-85	nontemplate	87	2
1	TCGT-AATCC	gene_tiling_18bp	DMSO	0.01	8	plusATC	YGL155W	CDC43	+	CDC43-213889-18bp	213889	213876	-106	template	334	295
1	TCGT-AGTC	gene_tiling_18bp	DMSO	0.01	8	noATC	YGL155W	CDC43	+	CDC43-213889-18bp	213889	213876	-106	template	348	316
1	GCCGT-ACCTGG	gene_tiling_18bp	DMSO	0.01	7	noATC	YGL155W	CDC43	+	CDC43-213889-18bp	213889	213876	-106	template	355	316
1	GCCGT-AGTC	gene_tiling_18bp	DMSO	0.01	7	plusATC	YGL155W	CDC43	+	CDC43-213889-18bp	213889	213876	-106	template	221	183
1	ACTGCT-GACCT	gene_tiling_18bp	DMSO	0.01	6	plusATC	YGL155W	CDC43	+	CDC43-213889-18bp	213889	213876	-106	template	566	433
1	ACTGCT-GGTT	gene_tiling_18bp	DMSO	0.01	6	noATC	YGL155W	CDC43	+	CDC43-213889-18bp	213889	213876	-106	template	482	411
2	ATGAT-AGTC	gene_tiling_18bp	DMSO	0.01	3	plusATC	YGL155W	CDC43	+	CDC43-213889-18bp	213889	213876	-106	template	344	301
2	ACTGCT-AATCC	gene_tiling_18bp	DMSO	0.01	1	noATC	YGL155W	CDC43	+	CDC43-213889-18bp	213889	213876	-106	template	229	202
2	GCCGT-GACCT	gene_tiling_18bp	DMSO	0.01	2	plusATC	YGL155W	CDC43	+	CDC43-213889-18bp	213889	213876	-106	template	475	430
2	GCCGT-GGTT	gene_tiling_18bp	DMSO	0.01	2	noATC	YGL155W	CDC43	+	CDC43-213889-18bp	213889	213876	-106	template	314	278
2	CGTTGA-GGTT	gene_tiling_18bp	DMSO	0.01	1	plusATC	YGL155W	CDC43	+	CDC43-213889-18bp	213889	213876	-106	template	381	339
2	ATGAT-ACCTGG	gene_tiling_18bp	DMSO	0.01	3	noATC	YGL155W	CDC43	+	CDC43-213889-18bp	213889	213876	-106	template	396	343
3	TCGT-AATCC	gene_tiling_18bp	DMSO	0.01	5	noATC	YGL155W	CDC43	+	CDC43-213889-18bp	213889	213876	-106	template	155	124
3	TCGT-AGTC	gene_tiling_18bp	DMSO	0.01	5	plusATC	YGL155W	CDC43	+	CDC43-213889-18bp	213889	213876	-106	template	205	163
3	ACTGCT-GACCT	gene_tiling_18bp	DMSO	0.01	4	noATC	YGL155W	CDC43	+	CDC43-213889-18bp	213889	213876	-106	template	269	208
3	ACTGCT-GGTT	gene_tiling_18bp	DMSO	0.01	4	plusATC	YGL155W	CDC43	+	CDC43-213889-18bp	213889	213876	-106	template	481	361
1	ACTGCT-GACCT	gene_tiling_20bp	DMSO	0.01	6	plusATC	YGL155W	CDC43	+	CDC43-213889-20bp	213889	213876	-106	template	931	638
1	GCCGT-AGTC	gene_tiling_20bp	DMSO	0.01	7	plusATC	YGL155W	CDC43	+	CDC43-213889-20bp	213889	213876	-106	template	492	412
1	TCGT-AGTC	gene_tiling_20bp	DMSO	0.01	8	noATC	YGL155W	CDC43	+	CDC43-213889-20bp	213889	213876	-106	template	639	541
1	GCCGT-ACCTGG	gene_tiling_20bp	DMSO	0.01	7	noATC	YGL155W	CDC43	+	CDC43-213889-20bp	213889	213876	-106	template	545	435
1	TCGT-AATCC	gene_tiling_20bp	DMSO	0.01	8	plusATC	YGL155W	CDC43	+	CDC43-213889-20bp	213889	213876	-106	template	649	540
1	ACTGCT-GGTT	gene_tiling_20bp	DMSO	0.01	6	noATC	YGL155W	CDC43	+	CDC43-213889-20bp	213889	213876	-106	template	876	755
2	GCCGT-GGTT	gene_tiling_20bp	DMSO	0.01	2	noATC	YGL155W	CDC43	+	CDC43-213889-20bp	213889	213876	-106	template	680	593
2	CGTTGA-GGTT	gene_tiling_20bp	DMSO	0.01	1	plusATC	YGL155W	CDC43	+	CDC43-213889-20bp	213889	213876	-106	template	623	556
2	ACTGCT-AATCC	gene_tiling_20bp	DMSO	0.01	1	noATC	YGL155W	CDC43	+	CDC43-213889-20bp	213889	213876	-106	template	451	383
2	ATGAT-ACCTGG	gene_tiling_20bp	DMSO	0.01	3	noATC	YGL155W	CDC43	+	CDC43-213889-20bp	213889	213876	-106	template	683	591
2	ATGAT-AGTC	gene_tiling_20bp	DMSO	0.01	3	plusATC	YGL155W	CDC43	+	CDC43-213889-20bp	213889	213876	-106	template	676	588
2	GCCGT-GACCT	gene_tiling_20bp	DMSO	0.01	2	plusATC	YGL155W	CDC43	+	CDC43-213889-20bp	213889	213876	-106	template	1061	935
3	TCGT-AATCC	gene_tiling_20bp	DMSO	0.01	5	noATC	YGL155W	CDC43	+	CDC43-213889-20bp	213889	213876	-106	template	494	399
3	ACTGCT-GACCT	gene_tiling_20bp	DMSO	0.01	4	noATC	YGL155W	CDC43	+	CDC43-213889-20bp	213889	213876	-106	template	896	644
3	ACTGCT-GGTT	gene_tiling_20bp	DMSO	0.01	4	plusATC	YGL155W	CDC43	+	CDC43-213889-20bp	213889	213876	-106	template	972	688
3	TCGT-AGTC	gene_tiling_20bp	DMSO	0.01	5	plusATC	YGL155W	CDC43	+	CDC43-213889-20bp	213889	213876	-106	template	437	318
1	GCCGT-ACCTGG	gene_tiling_18bp	DMSO	0.01	7	noATC	YGL155W	CDC43	+	CDC43-213897-18bp	213897	213884	-98	template	513	386
1	ACTGCT-GACCT	gene_tiling_18bp	DMSO	0.01	6	plusATC	YGL155W	CDC43	+	CDC43-213897-18bp	213897	213884	-98	template	973	671
1	ACTGCT-GGTT	gene_tiling_18bp	DMSO	0.01	6	noATC	YGL155W	CDC43	+	CDC43-213897-18bp	213897	213884	-98	template	652	536
1	TCGT-AATCC	gene_tiling_18bp	DMSO	0.01	8	plusATC	YGL155W	CDC43	+	CDC43-213897-18bp	213897	213884	-98	template	592	496
1	TCGT-AGTC	gene_tiling_18bp	DMSO	0.01	8	noATC	YGL155W	CDC43	+	CDC43-213897-18bp	213897	213884	-98	template	577	495
1	GCCGT-AGTC	gene_tiling_18bp	DMSO	0.01	7	plusATC	YGL155W	CDC43	+	CDC43-213897-18bp	213897	213884	-98	template	470	364
2	GCCGT-GACCT	gene_tiling_18bp	DMSO	0.01	2	plusATC	YGL155W	CDC43	+	CDC43-213897-18bp	213897	213884	-98	template	742	589
2	CGTTGA-GGTT	gene_tiling_18bp	DMSO	0.01	1	plusATC	YGL155W	CDC43	+	CDC43-213897-18bp	213897	213884	-98	template	624	510
2	ACTGCT-AATCC	gene_tiling_18bp	DMSO	0.01	1	noATC	YGL155W	CDC43	+	CDC43-213897-18bp	213897	213884	-98	template	373	294
2	ATGAT-AGTC	gene_tiling_18bp	DMSO	0.01	3	plusATC	YGL155W	CDC43	+	CDC43-213897-18bp	213897	213884	-98	template	735	619
2	GCCGT-GGTT	gene_tiling_18bp	DMSO	0.01	2	noATC	YGL155W	CDC43	+	CDC43-213897-18bp	213897	213884	-98	template	463	346
2	ATGAT-ACCTGG	gene_tiling_18bp	DMSO	0.01	3	noATC	YGL155W	CDC43	+	CDC43-213897-18bp	213897	213884	-98	template	590	444
3	TCGT-AATCC	gene_tiling_18bp	DMSO	0.01	5	noATC	YGL155W	CDC43	+	CDC43-213897-18bp	213897	213884	-98	template	288	212
3	ACTGCT-GGTT	gene_tiling_18bp	DMSO	0.01	4	plusATC	YGL155W	CDC43	+	CDC43-213897-18bp	213897	213884	-98	template	949	644
3	ACTGCT-GACCT	gene_tiling_18bp	DMSO	0.01	4	noATC	YGL155W	CDC43	+	CDC43-213897-18bp	213897	213884	-98	template	594	407
3	TCGT-AGTC	gene_tiling_18bp	DMSO	0.01	5	plusATC	YGL155W	CDC43	+	CDC43-213897-18bp	213897	213884	-98	template	347	252
1	GCCGT-AGTC	gene_tiling_20bp	DMSO	0.01	7	plusATC	YGL155W	CDC43	+	CDC43-213897-20bp	213897	213884	-98	template	19	15
1	GCCGT-ACCTGG	gene_tiling_20bp	DMSO	0.01	7	noATC	YGL155W	CDC43	+	CDC43-213897-20bp	213897	213884	-98	template	355	328
1	TCGT-AATCC	gene_tiling_20bp	DMSO	0.01	8	plusATC	YGL155W	CDC43	+	CDC43-213897-20bp	213897	213884	-98	template	1	0
1	TCGT-AGTC	gene_tiling_20bp	DMSO	0.01	8	noATC	YGL155W	CDC43	+	CDC43-213897-20bp	213897	213884	-98	template	436	405
1	ACTGCT-GGTT	gene_tiling_20bp	DMSO	0.01	6	noATC	YGL155W	CDC43	+	CDC43-213897-20bp	213897	213884	-98	template	481	433
1	ACTGCT-GACCT	gene_tiling_20bp	DMSO	0.01	6	plusATC	YGL155W	CDC43	+	CDC43-213897-20bp	213897	213884	-98	template	117	13
2	ATGAT-ACCTGG	gene_tiling_20bp	DMSO	0.01	3	noATC	YGL155W	CDC43	+	CDC43-213897-20bp	213897	213884	-98	template	417	375
2	ACTGCT-AATCC	gene_tiling_20bp	DMSO	0.01	1	noATC	YGL155W	CDC43	+	CDC43-213897-20bp	213897	213884	-98	template	251	222
2	GCCGT-GACCT	gene_tiling_20bp	DMSO	0.01	2	plusATC	YGL155W	CDC43	+	CDC43-213897-20bp	213897	213884	-98	template	35	33
2	CGTTGA-GGTT	gene_tiling_20bp	DMSO	0.01	1	plusATC	YGL155W	CDC43	+	CDC43-213897-20bp	213897	213884	-98	template	28	25
2	GCCGT-GGTT	gene_tiling_20bp	DMSO	0.01	2	noATC	YGL155W	CDC43	+	CDC43-213897-20bp	213897	213884	-98	template	267	234
2	ATGAT-AGTC	gene_tiling_20bp	DMSO	0.01	3	plusATC	YGL155W	CDC43	+	CDC43-213897-20bp	213897	213884	-98	template	28	25
3	ACTGCT-GGTT	gene_tiling_20bp	DMSO	0.01	4	plusATC	YGL155W	CDC43	+	CDC43-213897-20bp	213897	213884	-98	template	15	11
3	TCGT-AGTC	gene_tiling_20bp	DMSO	0.01	5	plusATC	YGL155W	CDC43	+	CDC43-213897-20bp	213897	213884	-98	template	5	1
3	ACTGCT-GACCT	gene_tiling_20bp	DMSO	0.01	4	noATC	YGL155W	CDC43	+	CDC43-213897-20bp	213897	213884	-98	template	356	275
3	TCGT-AATCC	gene_tiling_20bp	DMSO	0.01	5	noATC	YGL155W	CDC43	+	CDC43-213897-20bp	213897	213884	-98	template	235	208
1	GCCGT-ACCTGG	gene_tiling_18bp	DMSO	0.01	7	noATC	YGL155W	CDC43	+	CDC43-213940-18bp	213940	213953	-29	nontemplate	540	491
1	TCGT-AATCC	gene_tiling_18bp	DMSO	0.01	8	plusATC	YGL155W	CDC43	+	CDC43-213940-18bp	213940	213953	-29	nontemplate	366	337
1	GCCGT-AGTC	gene_tiling_18bp	DMSO	0.01	7	plusATC	YGL155W	CDC43	+	CDC43-213940-18bp	213940	213953	-29	nontemplate	256	232
1	ACTGCT-GACCT	gene_tiling_18bp	DMSO	0.01	6	plusATC	YGL155W	CDC43	+	CDC43-213940-18bp	213940	213953	-29	nontemplate	567	428
1	TCGT-AGTC	gene_tiling_18bp	DMSO	0.01	8	noATC	YGL155W	CDC43	+	CDC43-213940-18bp	213940	213953	-29	nontemplate	456	427
1	ACTGCT-GGTT	gene_tiling_18bp	DMSO	0.01	6	noATC	YGL155W	CDC43	+	CDC43-213940-18bp	213940	213953	-29	nontemplate	506	453
2	ATGAT-ACCTGG	gene_tiling_18bp	DMSO	0.01	3	noATC	YGL155W	CDC43	+	CDC43-213940-18bp	213940	213953	-29	nontemplate	401	367
2	ATGAT-AGTC	gene_tiling_18bp	DMSO	0.01	3	plusATC	YGL155W	CDC43	+	CDC43-213940-18bp	213940	213953	-29	nontemplate	461	421
2	ACTGCT-AATCC	gene_tiling_18bp	DMSO	0.01	1	noATC	YGL155W	CDC43	+	CDC43-213940-18bp	213940	213953	-29	nontemplate	322	298
2	GCCGT-GGTT	gene_tiling_18bp	DMSO	0.01	2	noATC	YGL155W	CDC43	+	CDC43-213940-18bp	213940	213953	-29	nontemplate	551	503
2	GCCGT-GACCT	gene_tiling_18bp	DMSO	0.01	2	plusATC	YGL155W	CDC43	+	CDC43-213940-18bp	213940	213953	-29	nontemplate	564	536
2	CGTTGA-GGTT	gene_tiling_18bp	DMSO	0.01	1	plusATC	YGL155W	CDC43	+	CDC43-213940-18bp	213940	213953	-29	nontemplate	420	390
3	TCGT-AGTC	gene_tiling_18bp	DMSO	0.01	5	plusATC	YGL155W	CDC43	+	CDC43-213940-18bp	213940	213953	-29	nontemplate	173	150
3	ACTGCT-GGTT	gene_tiling_18bp	DMSO	0.01	4	plusATC	YGL155W	CDC43	+	CDC43-213940-18bp	213940	213953	-29	nontemplate	374	276
3	TCGT-AATCC	gene_tiling_18bp	DMSO	0.01	5	noATC	YGL155W	CDC43	+	CDC43-213940-18bp	213940	213953	-29	nontemplate	246	215
3	ACTGCT-GACCT	gene_tiling_18bp	DMSO	0.01	4	noATC	YGL155W	CDC43	+	CDC43-213940-18bp	213940	213953	-29	nontemplate	418	328
1	ACTGCT-GACCT	gene_tiling_20bp	DMSO	0.01	6	plusATC	YGL155W	CDC43	+	CDC43-213940-20bp	213940	213953	-29	nontemplate	631	274
1	TCGT-AATCC	gene_tiling_20bp	DMSO	0.01	8	plusATC	YGL155W	CDC43	+	CDC43-213940-20bp	213940	213953	-29	nontemplate	463	204
1	GCCGT-ACCTGG	gene_tiling_20bp	DMSO	0.01	7	noATC	YGL155W	CDC43	+	CDC43-213940-20bp	213940	213953	-29	nontemplate	443	218
1	TCGT-AGTC	gene_tiling_20bp	DMSO	0.01	8	noATC	YGL155W	CDC43	+	CDC43-213940-20bp	213940	213953	-29	nontemplate	523	225
1	GCCGT-AGTC	gene_tiling_20bp	DMSO	0.01	7	plusATC	YGL155W	CDC43	+	CDC43-213940-20bp	213940	213953	-29	nontemplate	330	166
1	ACTGCT-GGTT	gene_tiling_20bp	DMSO	0.01	6	noATC	YGL155W	CDC43	+	CDC43-213940-20bp	213940	213953	-29	nontemplate	708	319
2	ATGAT-AGTC	gene_tiling_20bp	DMSO	0.01	3	plusATC	YGL155W	CDC43	+	CDC43-213940-20bp	213940	213953	-29	nontemplate	453	228
2	GCCGT-GGTT	gene_tiling_20bp	DMSO	0.01	2	noATC	YGL155W	CDC43	+	CDC43-213940-20bp	213940	213953	-29	nontemplate	418	211
2	ATGAT-ACCTGG	gene_tiling_20bp	DMSO	0.01	3	noATC	YGL155W	CDC43	+	CDC43-213940-20bp	213940	213953	-29	nontemplate	509	228
2	ACTGCT-AATCC	gene_tiling_20bp	DMSO	0.01	1	noATC	YGL155W	CDC43	+	CDC43-213940-20bp	213940	213953	-29	nontemplate	460	222
2	CGTTGA-GGTT	gene_tiling_20bp	DMSO	0.01	1	plusATC	YGL155W	CDC43	+	CDC43-213940-20bp	213940	213953	-29	nontemplate	457	233
2	GCCGT-GACCT	gene_tiling_20bp	DMSO	0.01	2	plusATC	YGL155W	CDC43	+	CDC43-213940-20bp	213940	213953	-29	nontemplate	809	402
3	TCGT-AATCC	gene_tiling_20bp	DMSO	0.01	5	noATC	YGL155W	CDC43	+	CDC43-213940-20bp	213940	213953	-29	nontemplate	389	186
3	TCGT-AGTC	gene_tiling_20bp	DMSO	0.01	5	plusATC	YGL155W	CDC43	+	CDC43-213940-20bp	213940	213953	-29	nontemplate	406	183
3	ACTGCT-GACCT	gene_tiling_20bp	DMSO	0.01	4	noATC	YGL155W	CDC43	+	CDC43-213940-20bp	213940	213953	-29	nontemplate	561	257
3	ACTGCT-GGTT	gene_tiling_20bp	DMSO	0.01	4	plusATC	YGL155W	CDC43	+	CDC43-213940-20bp	213940	213953	-29	nontemplate	632	293
1	ACTGCT-GACCT	gene_tiling_18bp	DMSO	0.01	6	plusATC	YGL155W	CDC43	+	CDC43-213943-18bp	213943	213956	-26	nontemplate	1414	915
1	GCCGT-ACCTGG	gene_tiling_18bp	DMSO	0.01	7	noATC	YGL155W	CDC43	+	CDC43-213943-18bp	213943	213956	-26	nontemplate	1034	690
1	TCGT-AATCC	gene_tiling_18bp	DMSO	0.01	8	plusATC	YGL155W	CDC43	+	CDC43-213943-18bp	213943	213956	-26	nontemplate	920	610
1	TCGT-AGTC	gene_tiling_18bp	DMSO	0.01	8	noATC	YGL155W	CDC43	+	CDC43-213943-18bp	213943	213956	-26	nontemplate	809	533
1	GCCGT-AGTC	gene_tiling_18bp	DMSO	0.01	7	plusATC	YGL155W	CDC43	+	CDC43-213943-18bp	213943	213956	-26	nontemplate	555	340
1	ACTGCT-GGTT	gene_tiling_18bp	DMSO	0.01	6	noATC	YGL155W	CDC43	+	CDC43-213943-18bp	213943	213956	-26	nontemplate	1164	811
2	ATGAT-ACCTGG	gene_tiling_18bp	DMSO	0.01	3	noATC	YGL155W	CDC43	+	CDC43-213943-18bp	213943	213956	-26	nontemplate	863	617
2	CGTTGA-GGTT	gene_tiling_18bp	DMSO	0.01	1	plusATC	YGL155W	CDC43	+	CDC43-213943-18bp	213943	213956	-26	nontemplate	1041	731
2	GCCGT-GACCT	gene_tiling_18bp	DMSO	0.01	2	plusATC	YGL155W	CDC43	+	CDC43-213943-18bp	213943	213956	-26	nontemplate	1548	1119
2	GCCGT-GGTT	gene_tiling_18bp	DMSO	0.01	2	noATC	YGL155W	CDC43	+	CDC43-213943-18bp	213943	213956	-26	nontemplate	690	505
2	ACTGCT-AATCC	gene_tiling_18bp	DMSO	0.01	1	noATC	YGL155W	CDC43	+	CDC43-213943-18bp	213943	213956	-26	nontemplate	574	400
2	ATGAT-AGTC	gene_tiling_18bp	DMSO	0.01	3	plusATC	YGL155W	CDC43	+	CDC43-213943-18bp	213943	213956	-26	nontemplate	711	440
3	TCGT-AATCC	gene_tiling_18bp	DMSO	0.01	5	noATC	YGL155W	CDC43	+	CDC43-213943-18bp	213943	213956	-26	nontemplate	446	276
3	ACTGCT-GACCT	gene_tiling_18bp	DMSO	0.01	4	noATC	YGL155W	CDC43	+	CDC43-213943-18bp	213943	213956	-26	nontemplate	889	545
3	TCGT-AGTC	gene_tiling_18bp	DMSO	0.01	5	plusATC	YGL155W	CDC43	+	CDC43-213943-18bp	213943	213956	-26	nontemplate	419	256
3	ACTGCT-GGTT	gene_tiling_18bp	DMSO	0.01	4	plusATC	YGL155W	CDC43	+	CDC43-213943-18bp	213943	213956	-26	nontemplate	1036	620
1	ACTGCT-GACCT	gene_tiling_20bp	DMSO	0.01	6	plusATC	YGL155W	CDC43	+	CDC43-213943-20bp	213943	213956	-26	nontemplate	322	70
1	TCGT-AATCC	gene_tiling_20bp	DMSO	0.01	8	plusATC	YGL155W	CDC43	+	CDC43-213943-20bp	213943	213956	-26	nontemplate	158	80
1	ACTGCT-GGTT	gene_tiling_20bp	DMSO	0.01	6	noATC	YGL155W	CDC43	+	CDC43-213943-20bp	213943	213956	-26	nontemplate	812	644
1	GCCGT-ACCTGG	gene_tiling_20bp	DMSO	0.01	7	noATC	YGL155W	CDC43	+	CDC43-213943-20bp	213943	213956	-26	nontemplate	689	491
1	TCGT-AGTC	gene_tiling_20bp	DMSO	0.01	8	noATC	YGL155W	CDC43	+	CDC43-213943-20bp	213943	213956	-26	nontemplate	676	565
1	GCCGT-AGTC	gene_tiling_20bp	DMSO	0.01	7	plusATC	YGL155W	CDC43	+	CDC43-213943-20bp	213943	213956	-26	nontemplate	136	59
2	CGTTGA-GGTT	gene_tiling_20bp	DMSO	0.01	1	plusATC	YGL155W	CDC43	+	CDC43-213943-20bp	213943	213956	-26	nontemplate	162	91
2	GCCGT-GGTT	gene_tiling_20bp	DMSO	0.01	2	noATC	YGL155W	CDC43	+	CDC43-213943-20bp	213943	213956	-26	nontemplate	655	533
2	ACTGCT-AATCC	gene_tiling_20bp	DMSO	0.01	1	noATC	YGL155W	CDC43	+	CDC43-213943-20bp	213943	213956	-26	nontemplate	481	361
2	ATGAT-AGTC	gene_tiling_20bp	DMSO	0.01	3	plusATC	YGL155W	CDC43	+	CDC43-213943-20bp	213943	213956	-26	nontemplate	291	112
2	ATGAT-ACCTGG	gene_tiling_20bp	DMSO	0.01	3	noATC	YGL155W	CDC43	+	CDC43-213943-20bp	213943	213956	-26	nontemplate	683	532
2	GCCGT-GACCT	gene_tiling_20bp	DMSO	0.01	2	plusATC	YGL155W	CDC43	+	CDC43-213943-20bp	213943	213956	-26	nontemplate	272	158
3	ACTGCT-GACCT	gene_tiling_20bp	DMSO	0.01	4	noATC	YGL155W	CDC43	+	CDC43-213943-20bp	213943	213956	-26	nontemplate	832	564
3	ACTGCT-GGTT	gene_tiling_20bp	DMSO	0.01	4	plusATC	YGL155W	CDC43	+	CDC43-213943-20bp	213943	213956	-26	nontemplate	169	58
3	TCGT-AGTC	gene_tiling_20bp	DMSO	0.01	5	plusATC	YGL155W	CDC43	+	CDC43-213943-20bp	213943	213956	-26	nontemplate	110	47
3	TCGT-AATCC	gene_tiling_20bp	DMSO	0.01	5	noATC	YGL155W	CDC43	+	CDC43-213943-20bp	213943	213956	-26	nontemplate	404	293
1	TCGT-AATCC	gene_tiling_18bp	DMSO	0.01	8	plusATC	YGL155W	CDC43	+	CDC43-213964-18bp	213964	213951	-31	template	1034	868
1	GCCGT-ACCTGG	gene_tiling_18bp	DMSO	0.01	7	noATC	YGL155W	CDC43	+	CDC43-213964-18bp	213964	213951	-31	template	823	610
1	ACTGCT-GACCT	gene_tiling_18bp	DMSO	0.01	6	plusATC	YGL155W	CDC43	+	CDC43-213964-18bp	213964	213951	-31	template	1332	969
1	GCCGT-AGTC	gene_tiling_18bp	DMSO	0.01	7	plusATC	YGL155W	CDC43	+	CDC43-213964-18bp	213964	213951	-31	template	540	409
1	ACTGCT-GGTT	gene_tiling_18bp	DMSO	0.01	6	noATC	YGL155W	CDC43	+	CDC43-213964-18bp	213964	213951	-31	template	1222	940
1	TCGT-AGTC	gene_tiling_18bp	DMSO	0.01	8	noATC	YGL155W	CDC43	+	CDC43-213964-18bp	213964	213951	-31	template	722	577
2	GCCGT-GGTT	gene_tiling_18bp	DMSO	0.01	2	noATC	YGL155W	CDC43	+	CDC43-213964-18bp	213964	213951	-31	template	711	568
2	ATGAT-ACCTGG	gene_tiling_18bp	DMSO	0.01	3	noATC	YGL155W	CDC43	+	CDC43-213964-18bp	213964	213951	-31	template	792	648
2	ATGAT-AGTC	gene_tiling_18bp	DMSO	0.01	3	plusATC	YGL155W	CDC43	+	CDC43-213964-18bp	213964	213951	-31	template	827	623
2	ACTGCT-AATCC	gene_tiling_18bp	DMSO	0.01	1	noATC	YGL155W	CDC43	+	CDC43-213964-18bp	213964	213951	-31	template	563	449
2	CGTTGA-GGTT	gene_tiling_18bp	DMSO	0.01	1	plusATC	YGL155W	CDC43	+	CDC43-213964-18bp	213964	213951	-31	template	1025	863
2	GCCGT-GACCT	gene_tiling_18bp	DMSO	0.01	2	plusATC	YGL155W	CDC43	+	CDC43-213964-18bp	213964	213951	-31	template	1154	931
3	ACTGCT-GGTT	gene_tiling_18bp	DMSO	0.01	4	plusATC	YGL155W	CDC43	+	CDC43-213964-18bp	213964	213951	-31	template	1198	828
3	TCGT-AATCC	gene_tiling_18bp	DMSO	0.01	5	noATC	YGL155W	CDC43	+	CDC43-213964-18bp	213964	213951	-31	template	554	368
3	ACTGCT-GACCT	gene_tiling_18bp	DMSO	0.01	4	noATC	YGL155W	CDC43	+	CDC43-213964-18bp	213964	213951	-31	template	994	676
3	TCGT-AGTC	gene_tiling_18bp	DMSO	0.01	5	plusATC	YGL155W	CDC43	+	CDC43-213964-18bp	213964	213951	-31	template	517	368
1	TCGT-AATCC	gene_tiling_20bp	DMSO	0.01	8	plusATC	YGL155W	CDC43	+	CDC43-213964-20bp	213964	213951	-31	template	959	549
1	GCCGT-ACCTGG	gene_tiling_20bp	DMSO	0.01	7	noATC	YGL155W	CDC43	+	CDC43-213964-20bp	213964	213951	-31	template	701	407
1	ACTGCT-GACCT	gene_tiling_20bp	DMSO	0.01	6	plusATC	YGL155W	CDC43	+	CDC43-213964-20bp	213964	213951	-31	template	1282	697
1	GCCGT-AGTC	gene_tiling_20bp	DMSO	0.01	7	plusATC	YGL155W	CDC43	+	CDC43-213964-20bp	213964	213951	-31	template	612	397
1	TCGT-AGTC	gene_tiling_20bp	DMSO	0.01	8	noATC	YGL155W	CDC43	+	CDC43-213964-20bp	213964	213951	-31	template	744	482
1	ACTGCT-GGTT	gene_tiling_20bp	DMSO	0.01	6	noATC	YGL155W	CDC43	+	CDC43-213964-20bp	213964	213951	-31	template	843	484
2	ATGAT-ACCTGG	gene_tiling_20bp	DMSO	0.01	3	noATC	YGL155W	CDC43	+	CDC43-213964-20bp	213964	213951	-31	template	855	495
2	CGTTGA-GGTT	gene_tiling_20bp	DMSO	0.01	1	plusATC	YGL155W	CDC43	+	CDC43-213964-20bp	213964	213951	-31	template	912	530
2	ATGAT-AGTC	gene_tiling_20bp	DMSO	0.01	3	plusATC	YGL155W	CDC43	+	CDC43-213964-20bp	213964	213951	-31	template	891	539
2	ACTGCT-AATCC	gene_tiling_20bp	DMSO	0.01	1	noATC	YGL155W	CDC43	+	CDC43-213964-20bp	213964	213951	-31	template	654	424
2	GCCGT-GACCT	gene_tiling_20bp	DMSO	0.01	2	plusATC	YGL155W	CDC43	+	CDC43-213964-20bp	213964	213951	-31	template	1238	777
2	GCCGT-GGTT	gene_tiling_20bp	DMSO	0.01	2	noATC	YGL155W	CDC43	+	CDC43-213964-20bp	213964	213951	-31	template	832	496
3	TCGT-AATCC	gene_tiling_20bp	DMSO	0.01	5	noATC	YGL155W	CDC43	+	CDC43-213964-20bp	213964	213951	-31	template	515	288
3	ACTGCT-GACCT	gene_tiling_20bp	DMSO	0.01	4	noATC	YGL155W	CDC43	+	CDC43-213964-20bp	213964	213951	-31	template	995	452
3	ACTGCT-GGTT	gene_tiling_20bp	DMSO	0.01	4	plusATC	YGL155W	CDC43	+	CDC43-213964-20bp	213964	213951	-31	template	1252	571
3	TCGT-AGTC	gene_tiling_20bp	DMSO	0.01	5	plusATC	YGL155W	CDC43	+	CDC43-213964-20bp	213964	213951	-31	template	661	373
1	TCGT-AATCC	gene_tiling_18bp	DMSO	0.01	8	plusATC	YGL155W	CDC43	+	CDC43-213972-18bp	213972	213985	3	nontemplate	453	205
1	GCCGT-ACCTGG	gene_tiling_18bp	DMSO	0.01	7	noATC	YGL155W	CDC43	+	CDC43-213972-18bp	213972	213985	3	nontemplate	637	292
1	ACTGCT-GGTT	gene_tiling_18bp	DMSO	0.01	6	noATC	YGL155W	CDC43	+	CDC43-213972-18bp	213972	213985	3	nontemplate	614	331
1	ACTGCT-GACCT	gene_tiling_18bp	DMSO	0.01	6	plusATC	YGL155W	CDC43	+	CDC43-213972-18bp	213972	213985	3	nontemplate	722	395
1	GCCGT-AGTC	gene_tiling_18bp	DMSO	0.01	7	plusATC	YGL155W	CDC43	+	CDC43-213972-18bp	213972	213985	3	nontemplate	378	192
1	TCGT-AGTC	gene_tiling_18bp	DMSO	0.01	8	noATC	YGL155W	CDC43	+	CDC43-213972-18bp	213972	213985	3	nontemplate	521	254
2	ATGAT-AGTC	gene_tiling_18bp	DMSO	0.01	3	plusATC	YGL155W	CDC43	+	CDC43-213972-18bp	213972	213985	3	nontemplate	672	359
2	ACTGCT-AATCC	gene_tiling_18bp	DMSO	0.01	1	noATC	YGL155W	CDC43	+	CDC43-213972-18bp	213972	213985	3	nontemplate	381	165
2	GCCGT-GGTT	gene_tiling_18bp	DMSO	0.01	2	noATC	YGL155W	CDC43	+	CDC43-213972-18bp	213972	213985	3	nontemplate	475	206
2	ATGAT-ACCTGG	gene_tiling_18bp	DMSO	0.01	3	noATC	YGL155W	CDC43	+	CDC43-213972-18bp	213972	213985	3	nontemplate	575	322
2	GCCGT-GACCT	gene_tiling_18bp	DMSO	0.01	2	plusATC	YGL155W	CDC43	+	CDC43-213972-18bp	213972	213985	3	nontemplate	869	365
2	CGTTGA-GGTT	gene_tiling_18bp	DMSO	0.01	1	plusATC	YGL155W	CDC43	+	CDC43-213972-18bp	213972	213985	3	nontemplate	487	211
3	ACTGCT-GACCT	gene_tiling_18bp	DMSO	0.01	4	noATC	YGL155W	CDC43	+	CDC43-213972-18bp	213972	213985	3	nontemplate	521	233
3	ACTGCT-GGTT	gene_tiling_18bp	DMSO	0.01	4	plusATC	YGL155W	CDC43	+	CDC43-213972-18bp	213972	213985	3	nontemplate	603	247
3	TCGT-AATCC	gene_tiling_18bp	DMSO	0.01	5	noATC	YGL155W	CDC43	+	CDC43-213972-18bp	213972	213985	3	nontemplate	220	100
3	TCGT-AGTC	gene_tiling_18bp	DMSO	0.01	5	plusATC	YGL155W	CDC43	+	CDC43-213972-18bp	213972	213985	3	nontemplate	258	135
1	TCGT-AATCC	gene_tiling_20bp	DMSO	0.01	8	plusATC	YGL155W	CDC43	+	CDC43-213972-20bp	213972	213985	3	nontemplate	199	179
1	GCCGT-AGTC	gene_tiling_20bp	DMSO	0.01	7	plusATC	YGL155W	CDC43	+	CDC43-213972-20bp	213972	213985	3	nontemplate	156	136
1	TCGT-AGTC	gene_tiling_20bp	DMSO	0.01	8	noATC	YGL155W	CDC43	+	CDC43-213972-20bp	213972	213985	3	nontemplate	258	233
1	ACTGCT-GGTT	gene_tiling_20bp	DMSO	0.01	6	noATC	YGL155W	CDC43	+	CDC43-213972-20bp	213972	213985	3	nontemplate	280	251
1	ACTGCT-GACCT	gene_tiling_20bp	DMSO	0.01	6	plusATC	YGL155W	CDC43	+	CDC43-213972-20bp	213972	213985	3	nontemplate	309	222
1	GCCGT-ACCTGG	gene_tiling_20bp	DMSO	0.01	7	noATC	YGL155W	CDC43	+	CDC43-213972-20bp	213972	213985	3	nontemplate	198	169
2	ACTGCT-AATCC	gene_tiling_20bp	DMSO	0.01	1	noATC	YGL155W	CDC43	+	CDC43-213972-20bp	213972	213985	3	nontemplate	159	141
2	ATGAT-AGTC	gene_tiling_20bp	DMSO	0.01	3	plusATC	YGL155W	CDC43	+	CDC43-213972-20bp	213972	213985	3	nontemplate	275	259
2	GCCGT-GGTT	gene_tiling_20bp	DMSO	0.01	2	noATC	YGL155W	CDC43	+	CDC43-213972-20bp	213972	213985	3	nontemplate	176	162
2	CGTTGA-GGTT	gene_tiling_20bp	DMSO	0.01	1	plusATC	YGL155W	CDC43	+	CDC43-213972-20bp	213972	213985	3	nontemplate	261	234
2	ATGAT-ACCTGG	gene_tiling_20bp	DMSO	0.01	3	noATC	YGL155W	CDC43	+	CDC43-213972-20bp	213972	213985	3	nontemplate	241	214
2	GCCGT-GACCT	gene_tiling_20bp	DMSO	0.01	2	plusATC	YGL155W	CDC43	+	CDC43-213972-20bp	213972	213985	3	nontemplate	332	298
3	TCGT-AGTC	gene_tiling_20bp	DMSO	0.01	5	plusATC	YGL155W	CDC43	+	CDC43-213972-20bp	213972	213985	3	nontemplate	145	114
3	TCGT-AATCC	gene_tiling_20bp	DMSO	0.01	5	noATC	YGL155W	CDC43	+	CDC43-213972-20bp	213972	213985	3	nontemplate	212	187
3	ACTGCT-GGTT	gene_tiling_20bp	DMSO	0.01	4	plusATC	YGL155W	CDC43	+	CDC43-213972-20bp	213972	213985	3	nontemplate	380	275
3	ACTGCT-GACCT	gene_tiling_20bp	DMSO	0.01	4	noATC	YGL155W	CDC43	+	CDC43-213972-20bp	213972	213985	3	nontemplate	350	270
1	ACTGCT-GACCT	gene_tiling_18bp	DMSO	0.01	6	plusATC	YGL155W	CDC43	+	CDC43-213975-18bp	213975	213988	6	nontemplate	1355	809
1	TCGT-AGTC	gene_tiling_18bp	DMSO	0.01	8	noATC	YGL155W	CDC43	+	CDC43-213975-18bp	213975	213988	6	nontemplate	844	572
1	GCCGT-ACCTGG	gene_tiling_18bp	DMSO	0.01	7	noATC	YGL155W	CDC43	+	CDC43-213975-18bp	213975	213988	6	nontemplate	937	519
1	TCGT-AATCC	gene_tiling_18bp	DMSO	0.01	8	plusATC	YGL155W	CDC43	+	CDC43-213975-18bp	213975	213988	6	nontemplate	1151	836
1	GCCGT-AGTC	gene_tiling_18bp	DMSO	0.01	7	plusATC	YGL155W	CDC43	+	CDC43-213975-18bp	213975	213988	6	nontemplate	783	517
1	ACTGCT-GGTT	gene_tiling_18bp	DMSO	0.01	6	noATC	YGL155W	CDC43	+	CDC43-213975-18bp	213975	213988	6	nontemplate	1197	810
2	ACTGCT-AATCC	gene_tiling_18bp	DMSO	0.01	1	noATC	YGL155W	CDC43	+	CDC43-213975-18bp	213975	213988	6	nontemplate	714	461
2	GCCGT-GGTT	gene_tiling_18bp	DMSO	0.01	2	noATC	YGL155W	CDC43	+	CDC43-213975-18bp	213975	213988	6	nontemplate	969	607
2	CGTTGA-GGTT	gene_tiling_18bp	DMSO	0.01	1	plusATC	YGL155W	CDC43	+	CDC43-213975-18bp	213975	213988	6	nontemplate	1016	705
2	GCCGT-GACCT	gene_tiling_18bp	DMSO	0.01	2	plusATC	YGL155W	CDC43	+	CDC43-213975-18bp	213975	213988	6	nontemplate	1498	986
2	ATGAT-ACCTGG	gene_tiling_18bp	DMSO	0.01	3	noATC	YGL155W	CDC43	+	CDC43-213975-18bp	213975	213988	6	nontemplate	961	668
2	ATGAT-AGTC	gene_tiling_18bp	DMSO	0.01	3	plusATC	YGL155W	CDC43	+	CDC43-213975-18bp	213975	213988	6	nontemplate	961	648
3	TCGT-AGTC	gene_tiling_18bp	DMSO	0.01	5	plusATC	YGL155W	CDC43	+	CDC43-213975-18bp	213975	213988	6	nontemplate	560	278
3	TCGT-AATCC	gene_tiling_18bp	DMSO	0.01	5	noATC	YGL155W	CDC43	+	CDC43-213975-18bp	213975	213988	6	nontemplate	515	311
3	ACTGCT-GACCT	gene_tiling_18bp	DMSO	0.01	4	noATC	YGL155W	CDC43	+	CDC43-213975-18bp	213975	213988	6	nontemplate	1028	616
3	ACTGCT-GGTT	gene_tiling_18bp	DMSO	0.01	4	plusATC	YGL155W	CDC43	+	CDC43-213975-18bp	213975	213988	6	nontemplate	902	450
1	TCGT-AATCC	gene_tiling_20bp	DMSO	0.01	8	plusATC	YGL155W	CDC43	+	CDC43-213975-20bp	213975	213988	6	nontemplate	81	75
1	ACTGCT-GGTT	gene_tiling_20bp	DMSO	0.01	6	noATC	YGL155W	CDC43	+	CDC43-213975-20bp	213975	213988	6	nontemplate	42	38
1	TCGT-AGTC	gene_tiling_20bp	DMSO	0.01	8	noATC	YGL155W	CDC43	+	CDC43-213975-20bp	213975	213988	6	nontemplate	57	51
1	GCCGT-ACCTGG	gene_tiling_20bp	DMSO	0.01	7	noATC	YGL155W	CDC43	+	CDC43-213975-20bp	213975	213988	6	nontemplate	69	45
1	GCCGT-AGTC	gene_tiling_20bp	DMSO	0.01	7	plusATC	YGL155W	CDC43	+	CDC43-213975-20bp	213975	213988	6	nontemplate	37	27
1	ACTGCT-GACCT	gene_tiling_20bp	DMSO	0.01	6	plusATC	YGL155W	CDC43	+	CDC43-213975-20bp	213975	213988	6	nontemplate	78	41
2	ATGAT-ACCTGG	gene_tiling_20bp	DMSO	0.01	3	noATC	YGL155W	CDC43	+	CDC43-213975-20bp	213975	213988	6	nontemplate	70	52
2	GCCGT-GGTT	gene_tiling_20bp	DMSO	0.01	2	noATC	YGL155W	CDC43	+	CDC43-213975-20bp	213975	213988	6	nontemplate	53	43
2	GCCGT-GACCT	gene_tiling_20bp	DMSO	0.01	2	plusATC	YGL155W	CDC43	+	CDC43-213975-20bp	213975	213988	6	nontemplate	91	63
2	CGTTGA-GGTT	gene_tiling_20bp	DMSO	0.01	1	plusATC	YGL155W	CDC43	+	CDC43-213975-20bp	213975	213988	6	nontemplate	52	34
2	ATGAT-AGTC	gene_tiling_20bp	DMSO	0.01	3	plusATC	YGL155W	CDC43	+	CDC43-213975-20bp	213975	213988	6	nontemplate	103	65
2	ACTGCT-AATCC	gene_tiling_20bp	DMSO	0.01	1	noATC	YGL155W	CDC43	+	CDC43-213975-20bp	213975	213988	6	nontemplate	26	23
3	TCGT-AGTC	gene_tiling_20bp	DMSO	0.01	5	plusATC	YGL155W	CDC43	+	CDC43-213975-20bp	213975	213988	6	nontemplate	32	20
3	TCGT-AATCC	gene_tiling_20bp	DMSO	0.01	5	noATC	YGL155W	CDC43	+	CDC43-213975-20bp	213975	213988	6	nontemplate	34	25
3	ACTGCT-GACCT	gene_tiling_20bp	DMSO	0.01	4	noATC	YGL155W	CDC43	+	CDC43-213975-20bp	213975	213988	6	nontemplate	39	27
3	ACTGCT-GGTT	gene_tiling_20bp	DMSO	0.01	4	plusATC	YGL155W	CDC43	+	CDC43-213975-20bp	213975	213988	6	nontemplate	89	59
1	TCGT-AATCC	gene_tiling_18bp	DMSO	0.01	8	plusATC	YGL155W	CDC43	+	CDC43-214016-18bp	214016	214029	47	nontemplate	186	21
1	GCCGT-AGTC	gene_tiling_18bp	DMSO	0.01	7	plusATC	YGL155W	CDC43	+	CDC43-214016-18bp	214016	214029	47	nontemplate	146	47
1	GCCGT-ACCTGG	gene_tiling_18bp	DMSO	0.01	7	noATC	YGL155W	CDC43	+	CDC43-214016-18bp	214016	214029	47	nontemplate	242	61
1	TCGT-AGTC	gene_tiling_18bp	DMSO	0.01	8	noATC	YGL155W	CDC43	+	CDC43-214016-18bp	214016	214029	47	nontemplate	204	84
1	ACTGCT-GACCT	gene_tiling_18bp	DMSO	0.01	6	plusATC	YGL155W	CDC43	+	CDC43-214016-18bp	214016	214029	47	nontemplate	357	129
1	ACTGCT-GGTT	gene_tiling_18bp	DMSO	0.01	6	noATC	YGL155W	CDC43	+	CDC43-214016-18bp	214016	214029	47	nontemplate	338	97
2	ACTGCT-AATCC	gene_tiling_18bp	DMSO	0.01	1	noATC	YGL155W	CDC43	+	CDC43-214016-18bp	214016	214029	47	nontemplate	200	90
2	CGTTGA-GGTT	gene_tiling_18bp	DMSO	0.01	1	plusATC	YGL155W	CDC43	+	CDC43-214016-18bp	214016	214029	47	nontemplate	236	86
2	ATGAT-AGTC	gene_tiling_18bp	DMSO	0.01	3	plusATC	YGL155W	CDC43	+	CDC43-214016-18bp	214016	214029	47	nontemplate	276	109
2	GCCGT-GACCT	gene_tiling_18bp	DMSO	0.01	2	plusATC	YGL155W	CDC43	+	CDC43-214016-18bp	214016	214029	47	nontemplate	310	81
2	ATGAT-ACCTGG	gene_tiling_18bp	DMSO	0.01	3	noATC	YGL155W	CDC43	+	CDC43-214016-18bp	214016	214029	47	nontemplate	212	75
2	GCCGT-GGTT	gene_tiling_18bp	DMSO	0.01	2	noATC	YGL155W	CDC43	+	CDC43-214016-18bp	214016	214029	47	nontemplate	225	74
3	ACTGCT-GGTT	gene_tiling_18bp	DMSO	0.01	4	plusATC	YGL155W	CDC43	+	CDC43-214016-18bp	214016	214029	47	nontemplate	246	85
3	TCGT-AGTC	gene_tiling_18bp	DMSO	0.01	5	plusATC	YGL155W	CDC43	+	CDC43-214016-18bp	214016	214029	47	nontemplate	104	27
3	ACTGCT-GACCT	gene_tiling_18bp	DMSO	0.01	4	noATC	YGL155W	CDC43	+	CDC43-214016-18bp	214016	214029	47	nontemplate	273	78
3	TCGT-AATCC	gene_tiling_18bp	DMSO	0.01	5	noATC	YGL155W	CDC43	+	CDC43-214016-18bp	214016	214029	47	nontemplate	151	39
1	ACTGCT-GACCT	gene_tiling_20bp	DMSO	0.01	6	plusATC	YGL155W	CDC43	+	CDC43-214016-20bp	214016	214029	47	nontemplate	815	527
1	TCGT-AATCC	gene_tiling_20bp	DMSO	0.01	8	plusATC	YGL155W	CDC43	+	CDC43-214016-20bp	214016	214029	47	nontemplate	576	436
1	GCCGT-ACCTGG	gene_tiling_20bp	DMSO	0.01	7	noATC	YGL155W	CDC43	+	CDC43-214016-20bp	214016	214029	47	nontemplate	503	364
1	TCGT-AGTC	gene_tiling_20bp	DMSO	0.01	8	noATC	YGL155W	CDC43	+	CDC43-214016-20bp	214016	214029	47	nontemplate	600	443
1	GCCGT-AGTC	gene_tiling_20bp	DMSO	0.01	7	plusATC	YGL155W	CDC43	+	CDC43-214016-20bp	214016	214029	47	nontemplate	489	368
1	ACTGCT-GGTT	gene_tiling_20bp	DMSO	0.01	6	noATC	YGL155W	CDC43	+	CDC43-214016-20bp	214016	214029	47	nontemplate	594	429
2	ACTGCT-AATCC	gene_tiling_20bp	DMSO	0.01	1	noATC	YGL155W	CDC43	+	CDC43-214016-20bp	214016	214029	47	nontemplate	452	340
2	CGTTGA-GGTT	gene_tiling_20bp	DMSO	0.01	1	plusATC	YGL155W	CDC43	+	CDC43-214016-20bp	214016	214029	47	nontemplate	551	435
2	GCCGT-GGTT	gene_tiling_20bp	DMSO	0.01	2	noATC	YGL155W	CDC43	+	CDC43-214016-20bp	214016	214029	47	nontemplate	534	414
2	GCCGT-GACCT	gene_tiling_20bp	DMSO	0.01	2	plusATC	YGL155W	CDC43	+	CDC43-214016-20bp	214016	214029	47	nontemplate	676	519
2	ATGAT-AGTC	gene_tiling_20bp	DMSO	0.01	3	plusATC	YGL155W	CDC43	+	CDC43-214016-20bp	214016	214029	47	nontemplate	547	412
2	ATGAT-ACCTGG	gene_tiling_20bp	DMSO	0.01	3	noATC	YGL155W	CDC43	+	CDC43-214016-20bp	214016	214029	47	nontemplate	592	425
3	TCGT-AATCC	gene_tiling_20bp	DMSO	0.01	5	noATC	YGL155W	CDC43	+	CDC43-214016-20bp	214016	214029	47	nontemplate	421	307
3	ACTGCT-GACCT	gene_tiling_20bp	DMSO	0.01	4	noATC	YGL155W	CDC43	+	CDC43-214016-20bp	214016	214029	47	nontemplate	674	356
3	ACTGCT-GGTT	gene_tiling_20bp	DMSO	0.01	4	plusATC	YGL155W	CDC43	+	CDC43-214016-20bp	214016	214029	47	nontemplate	761	413
3	TCGT-AGTC	gene_tiling_20bp	DMSO	0.01	5	plusATC	YGL155W	CDC43	+	CDC43-214016-20bp	214016	214029	47	nontemplate	393	264
1	ACTGCT-GACCT	gene_tiling_18bp	DMSO	0.01	6	plusATC	YGL155W	CDC43	+	CDC43-214027-18bp	214027	214040	58	nontemplate	714	189
1	TCGT-AGTC	gene_tiling_18bp	DMSO	0.01	8	noATC	YGL155W	CDC43	+	CDC43-214027-18bp	214027	214040	58	nontemplate	543	183
1	ACTGCT-GGTT	gene_tiling_18bp	DMSO	0.01	6	noATC	YGL155W	CDC43	+	CDC43-214027-18bp	214027	214040	58	nontemplate	617	225
1	GCCGT-AGTC	gene_tiling_18bp	DMSO	0.01	7	plusATC	YGL155W	CDC43	+	CDC43-214027-18bp	214027	214040	58	nontemplate	396	133
1	TCGT-AATCC	gene_tiling_18bp	DMSO	0.01	8	plusATC	YGL155W	CDC43	+	CDC43-214027-18bp	214027	214040	58	nontemplate	702	277
1	GCCGT-ACCTGG	gene_tiling_18bp	DMSO	0.01	7	noATC	YGL155W	CDC43	+	CDC43-214027-18bp	214027	214040	58	nontemplate	539	239
2	ACTGCT-AATCC	gene_tiling_18bp	DMSO	0.01	1	noATC	YGL155W	CDC43	+	CDC43-214027-18bp	214027	214040	58	nontemplate	417	138
2	GCCGT-GACCT	gene_tiling_18bp	DMSO	0.01	2	plusATC	YGL155W	CDC43	+	CDC43-214027-18bp	214027	214040	58	nontemplate	887	363
2	ATGAT-AGTC	gene_tiling_18bp	DMSO	0.01	3	plusATC	YGL155W	CDC43	+	CDC43-214027-18bp	214027	214040	58	nontemplate	609	228
2	GCCGT-GGTT	gene_tiling_18bp	DMSO	0.01	2	noATC	YGL155W	CDC43	+	CDC43-214027-18bp	214027	214040	58	nontemplate	552	151
2	ATGAT-ACCTGG	gene_tiling_18bp	DMSO	0.01	3	noATC	YGL155W	CDC43	+	CDC43-214027-18bp	214027	214040	58	nontemplate	527	158
2	CGTTGA-GGTT	gene_tiling_18bp	DMSO	0.01	1	plusATC	YGL155W	CDC43	+	CDC43-214027-18bp	214027	214040	58	nontemplate	513	161
3	TCGT-AGTC	gene_tiling_18bp	DMSO	0.01	5	plusATC	YGL155W	CDC43	+	CDC43-214027-18bp	214027	214040	58	nontemplate	344	95
3	ACTGCT-GACCT	gene_tiling_18bp	DMSO	0.01	4	noATC	YGL155W	CDC43	+	CDC43-214027-18bp	214027	214040	58	nontemplate	503	125
3	TCGT-AATCC	gene_tiling_18bp	DMSO	0.01	5	noATC	YGL155W	CDC43	+	CDC43-214027-18bp	214027	214040	58	nontemplate	330	120
3	ACTGCT-GGTT	gene_tiling_18bp	DMSO	0.01	4	plusATC	YGL155W	CDC43	+	CDC43-214027-18bp	214027	214040	58	nontemplate	540	168
1	GCCGT-ACCTGG	gene_tiling_20bp	DMSO	0.01	7	noATC	YGL155W	CDC43	+	CDC43-214027-20bp	214027	214040	58	nontemplate	274	126
1	TCGT-AGTC	gene_tiling_20bp	DMSO	0.01	8	noATC	YGL155W	CDC43	+	CDC43-214027-20bp	214027	214040	58	nontemplate	279	151
1	GCCGT-AGTC	gene_tiling_20bp	DMSO	0.01	7	plusATC	YGL155W	CDC43	+	CDC43-214027-20bp	214027	214040	58	nontemplate	167	93
1	ACTGCT-GACCT	gene_tiling_20bp	DMSO	0.01	6	plusATC	YGL155W	CDC43	+	CDC43-214027-20bp	214027	214040	58	nontemplate	417	208
1	ACTGCT-GGTT	gene_tiling_20bp	DMSO	0.01	6	noATC	YGL155W	CDC43	+	CDC43-214027-20bp	214027	214040	58	nontemplate	361	169
1	TCGT-AATCC	gene_tiling_20bp	DMSO	0.01	8	plusATC	YGL155W	CDC43	+	CDC43-214027-20bp	214027	214040	58	nontemplate	273	151
2	CGTTGA-GGTT	gene_tiling_20bp	DMSO	0.01	1	plusATC	YGL155W	CDC43	+	CDC43-214027-20bp	214027	214040	58	nontemplate	217	156
2	ACTGCT-AATCC	gene_tiling_20bp	DMSO	0.01	1	noATC	YGL155W	CDC43	+	CDC43-214027-20bp	214027	214040	58	nontemplate	225	102
2	ATGAT-ACCTGG	gene_tiling_20bp	DMSO	0.01	3	noATC	YGL155W	CDC43	+	CDC43-214027-20bp	214027	214040	58	nontemplate	306	195
2	GCCGT-GGTT	gene_tiling_20bp	DMSO	0.01	2	noATC	YGL155W	CDC43	+	CDC43-214027-20bp	214027	214040	58	nontemplate	208	136
2	GCCGT-GACCT	gene_tiling_20bp	DMSO	0.01	2	plusATC	YGL155W	CDC43	+	CDC43-214027-20bp	214027	214040	58	nontemplate	381	218
2	ATGAT-AGTC	gene_tiling_20bp	DMSO	0.01	3	plusATC	YGL155W	CDC43	+	CDC43-214027-20bp	214027	214040	58	nontemplate	217	138
3	TCGT-AGTC	gene_tiling_20bp	DMSO	0.01	5	plusATC	YGL155W	CDC43	+	CDC43-214027-20bp	214027	214040	58	nontemplate	257	122
3	ACTGCT-GACCT	gene_tiling_20bp	DMSO	0.01	4	noATC	YGL155W	CDC43	+	CDC43-214027-20bp	214027	214040	58	nontemplate	426	206
3	TCGT-AATCC	gene_tiling_20bp	DMSO	0.01	5	noATC	YGL155W	CDC43	+	CDC43-214027-20bp	214027	214040	58	nontemplate	235	127
3	ACTGCT-GGTT	gene_tiling_20bp	DMSO	0.01	4	plusATC	YGL155W	CDC43	+	CDC43-214027-20bp	214027	214040	58	nontemplate	444	202
1	TCGT-AATCC	gene_tiling_18bp	DMSO	0.01	8	plusATC	YGL155W	CDC43	+	CDC43-214076-18bp	214076	214063	81	template	28	0
1	ACTGCT-GACCT	gene_tiling_18bp	DMSO	0.01	6	plusATC	YGL155W	CDC43	+	CDC43-214076-18bp	214076	214063	81	template	45	2
1	GCCGT-AGTC	gene_tiling_18bp	DMSO	0.01	7	plusATC	YGL155W	CDC43	+	CDC43-214076-18bp	214076	214063	81	template	27	0
1	GCCGT-ACCTGG	gene_tiling_18bp	DMSO	0.01	7	noATC	YGL155W	CDC43	+	CDC43-214076-18bp	214076	214063	81	template	28	0
1	ACTGCT-GGTT	gene_tiling_18bp	DMSO	0.01	6	noATC	YGL155W	CDC43	+	CDC43-214076-18bp	214076	214063	81	template	25	0
1	TCGT-AGTC	gene_tiling_18bp	DMSO	0.01	8	noATC	YGL155W	CDC43	+	CDC43-214076-18bp	214076	214063	81	template	31	0
2	ATGAT-AGTC	gene_tiling_18bp	DMSO	0.01	3	plusATC	YGL155W	CDC43	+	CDC43-214076-18bp	214076	214063	81	template	52	0
2	GCCGT-GGTT	gene_tiling_18bp	DMSO	0.01	2	noATC	YGL155W	CDC43	+	CDC43-214076-18bp	214076	214063	81	template	34	4
2	ATGAT-ACCTGG	gene_tiling_18bp	DMSO	0.01	3	noATC	YGL155W	CDC43	+	CDC43-214076-18bp	214076	214063	81	template	20	0
2	GCCGT-GACCT	gene_tiling_18bp	DMSO	0.01	2	plusATC	YGL155W	CDC43	+	CDC43-214076-18bp	214076	214063	81	template	71	0
2	ACTGCT-AATCC	gene_tiling_18bp	DMSO	0.01	1	noATC	YGL155W	CDC43	+	CDC43-214076-18bp	214076	214063	81	template	27	0
2	CGTTGA-GGTT	gene_tiling_18bp	DMSO	0.01	1	plusATC	YGL155W	CDC43	+	CDC43-214076-18bp	214076	214063	81	template	40	1
3	ACTGCT-GACCT	gene_tiling_18bp	DMSO	0.01	4	noATC	YGL155W	CDC43	+	CDC43-214076-18bp	214076	214063	81	template	35	0
3	ACTGCT-GGTT	gene_tiling_18bp	DMSO	0.01	4	plusATC	YGL155W	CDC43	+	CDC43-214076-18bp	214076	214063	81	template	32	3
3	TCGT-AATCC	gene_tiling_18bp	DMSO	0.01	5	noATC	YGL155W	CDC43	+	CDC43-214076-18bp	214076	214063	81	template	14	2
3	TCGT-AGTC	gene_tiling_18bp	DMSO	0.01	5	plusATC	YGL155W	CDC43	+	CDC43-214076-18bp	214076	214063	81	template	20	0
1	GCCGT-AGTC	gene_tiling_20bp	DMSO	0.01	7	plusATC	YGL155W	CDC43	+	CDC43-214076-20bp	214076	214063	81	template	412	263
1	TCGT-AGTC	gene_tiling_20bp	DMSO	0.01	8	noATC	YGL155W	CDC43	+	CDC43-214076-20bp	214076	214063	81	template	531	351
1	GCCGT-ACCTGG	gene_tiling_20bp	DMSO	0.01	7	noATC	YGL155W	CDC43	+	CDC43-214076-20bp	214076	214063	81	template	679	456
1	TCGT-AATCC	gene_tiling_20bp	DMSO	0.01	8	plusATC	YGL155W	CDC43	+	CDC43-214076-20bp	214076	214063	81	template	681	459
1	ACTGCT-GACCT	gene_tiling_20bp	DMSO	0.01	6	plusATC	YGL155W	CDC43	+	CDC43-214076-20bp	214076	214063	81	template	956	596
1	ACTGCT-GGTT	gene_tiling_20bp	DMSO	0.01	6	noATC	YGL155W	CDC43	+	CDC43-214076-20bp	214076	214063	81	template	985	630
2	GCCGT-GACCT	gene_tiling_20bp	DMSO	0.01	2	plusATC	YGL155W	CDC43	+	CDC43-214076-20bp	214076	214063	81	template	1173	804
2	ATGAT-AGTC	gene_tiling_20bp	DMSO	0.01	3	plusATC	YGL155W	CDC43	+	CDC43-214076-20bp	214076	214063	81	template	797	555
2	CGTTGA-GGTT	gene_tiling_20bp	DMSO	0.01	1	plusATC	YGL155W	CDC43	+	CDC43-214076-20bp	214076	214063	81	template	904	636
2	ATGAT-ACCTGG	gene_tiling_20bp	DMSO	0.01	3	noATC	YGL155W	CDC43	+	CDC43-214076-20bp	214076	214063	81	template	608	397
2	ACTGCT-AATCC	gene_tiling_20bp	DMSO	0.01	1	noATC	YGL155W	CDC43	+	CDC43-214076-20bp	214076	214063	81	template	433	302
2	GCCGT-GGTT	gene_tiling_20bp	DMSO	0.01	2	noATC	YGL155W	CDC43	+	CDC43-214076-20bp	214076	214063	81	template	709	497
3	TCGT-AGTC	gene_tiling_20bp	DMSO	0.01	5	plusATC	YGL155W	CDC43	+	CDC43-214076-20bp	214076	214063	81	template	425	266
3	ACTGCT-GGTT	gene_tiling_20bp	DMSO	0.01	4	plusATC	YGL155W	CDC43	+	CDC43-214076-20bp	214076	214063	81	template	929	552
3	TCGT-AATCC	gene_tiling_20bp	DMSO	0.01	5	noATC	YGL155W	CDC43	+	CDC43-214076-20bp	214076	214063	81	template	432	293
3	ACTGCT-GACCT	gene_tiling_20bp	DMSO	0.01	4	noATC	YGL155W	CDC43	+	CDC43-214076-20bp	214076	214063	81	template	872	543
1	ACTGCT-GACCT	gene_tiling_18bp	DMSO	0.01	6	plusATC	YGL155W	CDC43	+	CDC43-214094-18bp	214094	214107	125	nontemplate	750	476
1	TCGT-AATCC	gene_tiling_18bp	DMSO	0.01	8	plusATC	YGL155W	CDC43	+	CDC43-214094-18bp	214094	214107	125	nontemplate	625	423
1	ACTGCT-GGTT	gene_tiling_18bp	DMSO	0.01	6	noATC	YGL155W	CDC43	+	CDC43-214094-18bp	214094	214107	125	nontemplate	898	623
1	GCCGT-AGTC	gene_tiling_18bp	DMSO	0.01	7	plusATC	YGL155W	CDC43	+	CDC43-214094-18bp	214094	214107	125	nontemplate	370	277
1	GCCGT-ACCTGG	gene_tiling_18bp	DMSO	0.01	7	noATC	YGL155W	CDC43	+	CDC43-214094-18bp	214094	214107	125	nontemplate	564	372
1	TCGT-AGTC	gene_tiling_18bp	DMSO	0.01	8	noATC	YGL155W	CDC43	+	CDC43-214094-18bp	214094	214107	125	nontemplate	511	374
2	ACTGCT-AATCC	gene_tiling_18bp	DMSO	0.01	1	noATC	YGL155W	CDC43	+	CDC43-214094-18bp	214094	214107	125	nontemplate	404	309
2	ATGAT-AGTC	gene_tiling_18bp	DMSO	0.01	3	plusATC	YGL155W	CDC43	+	CDC43-214094-18bp	214094	214107	125	nontemplate	540	407
2	GCCGT-GACCT	gene_tiling_18bp	DMSO	0.01	2	plusATC	YGL155W	CDC43	+	CDC43-214094-18bp	214094	214107	125	nontemplate	1000	775
2	CGTTGA-GGTT	gene_tiling_18bp	DMSO	0.01	1	plusATC	YGL155W	CDC43	+	CDC43-214094-18bp	214094	214107	125	nontemplate	704	557
2	GCCGT-GGTT	gene_tiling_18bp	DMSO	0.01	2	noATC	YGL155W	CDC43	+	CDC43-214094-18bp	214094	214107	125	nontemplate	480	350
2	ATGAT-ACCTGG	gene_tiling_18bp	DMSO	0.01	3	noATC	YGL155W	CDC43	+	CDC43-214094-18bp	214094	214107	125	nontemplate	551	410
3	TCGT-AGTC	gene_tiling_18bp	DMSO	0.01	5	plusATC	YGL155W	CDC43	+	CDC43-214094-18bp	214094	214107	125	nontemplate	207	145
3	ACTGCT-GGTT	gene_tiling_18bp	DMSO	0.01	4	plusATC	YGL155W	CDC43	+	CDC43-214094-18bp	214094	214107	125	nontemplate	557	385
3	ACTGCT-GACCT	gene_tiling_18bp	DMSO	0.01	4	noATC	YGL155W	CDC43	+	CDC43-214094-18bp	214094	214107	125	nontemplate	594	394
3	TCGT-AATCC	gene_tiling_18bp	DMSO	0.01	5	noATC	YGL155W	CDC43	+	CDC43-214094-18bp	214094	214107	125	nontemplate	289	201
1	ACTGCT-GGTT	gene_tiling_20bp	DMSO	0.01	6	noATC	YGL155W	CDC43	+	CDC43-214094-20bp	214094	214107	125	nontemplate	414	296
1	GCCGT-AGTC	gene_tiling_20bp	DMSO	0.01	7	plusATC	YGL155W	CDC43	+	CDC43-214094-20bp	214094	214107	125	nontemplate	228	172
1	ACTGCT-GACCT	gene_tiling_20bp	DMSO	0.01	6	plusATC	YGL155W	CDC43	+	CDC43-214094-20bp	214094	214107	125	nontemplate	448	273
1	TCGT-AATCC	gene_tiling_20bp	DMSO	0.01	8	plusATC	YGL155W	CDC43	+	CDC43-214094-20bp	214094	214107	125	nontemplate	397	315
1	TCGT-AGTC	gene_tiling_20bp	DMSO	0.01	8	noATC	YGL155W	CDC43	+	CDC43-214094-20bp	214094	214107	125	nontemplate	348	262
1	GCCGT-ACCTGG	gene_tiling_20bp	DMSO	0.01	7	noATC	YGL155W	CDC43	+	CDC43-214094-20bp	214094	214107	125	nontemplate	384	301
2	ATGAT-AGTC	gene_tiling_20bp	DMSO	0.01	3	plusATC	YGL155W	CDC43	+	CDC43-214094-20bp	214094	214107	125	nontemplate	249	202
2	CGTTGA-GGTT	gene_tiling_20bp	DMSO	0.01	1	plusATC	YGL155W	CDC43	+	CDC43-214094-20bp	214094	214107	125	nontemplate	356	277
2	ATGAT-ACCTGG	gene_tiling_20bp	DMSO	0.01	3	noATC	YGL155W	CDC43	+	CDC43-214094-20bp	214094	214107	125	nontemplate	323	247
2	ACTGCT-AATCC	gene_tiling_20bp	DMSO	0.01	1	noATC	YGL155W	CDC43	+	CDC43-214094-20bp	214094	214107	125	nontemplate	255	182
2	GCCGT-GACCT	gene_tiling_20bp	DMSO	0.01	2	plusATC	YGL155W	CDC43	+	CDC43-214094-20bp	214094	214107	125	nontemplate	646	486
2	GCCGT-GGTT	gene_tiling_20bp	DMSO	0.01	2	noATC	YGL155W	CDC43	+	CDC43-214094-20bp	214094	214107	125	nontemplate	324	246
3	TCGT-AGTC	gene_tiling_20bp	DMSO	0.01	5	plusATC	YGL155W	CDC43	+	CDC43-214094-20bp	214094	214107	125	nontemplate	207	146
3	ACTGCT-GGTT	gene_tiling_20bp	DMSO	0.01	4	plusATC	YGL155W	CDC43	+	CDC43-214094-20bp	214094	214107	125	nontemplate	519	298
3	ACTGCT-GACCT	gene_tiling_20bp	DMSO	0.01	4	noATC	YGL155W	CDC43	+	CDC43-214094-20bp	214094	214107	125	nontemplate	415	245
3	TCGT-AATCC	gene_tiling_20bp	DMSO	0.01	5	noATC	YGL155W	CDC43	+	CDC43-214094-20bp	214094	214107	125	nontemplate	240	159
1	GCCGT-ACCTGG	gene_tiling_18bp	DMSO	0.01	7	noATC	YGL155W	CDC43	+	CDC43-214100-18bp	214100	214087	105	template	21	16
1	ACTGCT-GACCT	gene_tiling_18bp	DMSO	0.01	6	plusATC	YGL155W	CDC43	+	CDC43-214100-18bp	214100	214087	105	template	52	17
1	TCGT-AATCC	gene_tiling_18bp	DMSO	0.01	8	plusATC	YGL155W	CDC43	+	CDC43-214100-18bp	214100	214087	105	template	46	34
1	GCCGT-AGTC	gene_tiling_18bp	DMSO	0.01	7	plusATC	YGL155W	CDC43	+	CDC43-214100-18bp	214100	214087	105	template	32	15
1	TCGT-AGTC	gene_tiling_18bp	DMSO	0.01	8	noATC	YGL155W	CDC43	+	CDC43-214100-18bp	214100	214087	105	template	33	20
1	ACTGCT-GGTT	gene_tiling_18bp	DMSO	0.01	6	noATC	YGL155W	CDC43	+	CDC43-214100-18bp	214100	214087	105	template	58	37
2	CGTTGA-GGTT	gene_tiling_18bp	DMSO	0.01	1	plusATC	YGL155W	CDC43	+	CDC43-214100-18bp	214100	214087	105	template	41	21
2	ACTGCT-AATCC	gene_tiling_18bp	DMSO	0.01	1	noATC	YGL155W	CDC43	+	CDC43-214100-18bp	214100	214087	105	template	60	22
2	GCCGT-GGTT	gene_tiling_18bp	DMSO	0.01	2	noATC	YGL155W	CDC43	+	CDC43-214100-18bp	214100	214087	105	template	37	20
2	ATGAT-ACCTGG	gene_tiling_18bp	DMSO	0.01	3	noATC	YGL155W	CDC43	+	CDC43-214100-18bp	214100	214087	105	template	35	12
2	GCCGT-GACCT	gene_tiling_18bp	DMSO	0.01	2	plusATC	YGL155W	CDC43	+	CDC43-214100-18bp	214100	214087	105	template	102	73
2	ATGAT-AGTC	gene_tiling_18bp	DMSO	0.01	3	plusATC	YGL155W	CDC43	+	CDC43-214100-18bp	214100	214087	105	template	41	20
3	TCGT-AATCC	gene_tiling_18bp	DMSO	0.01	5	noATC	YGL155W	CDC43	+	CDC43-214100-18bp	214100	214087	105	template	18	13
3	ACTGCT-GACCT	gene_tiling_18bp	DMSO	0.01	4	noATC	YGL155W	CDC43	+	CDC43-214100-18bp	214100	214087	105	template	55	23
3	ACTGCT-GGTT	gene_tiling_18bp	DMSO	0.01	4	plusATC	YGL155W	CDC43	+	CDC43-214100-18bp	214100	214087	105	template	21	12
3	TCGT-AGTC	gene_tiling_18bp	DMSO	0.01	5	plusATC	YGL155W	CDC43	+	CDC43-214100-18bp	214100	214087	105	template	16	4
1	ACTGCT-GACCT	gene_tiling_20bp	DMSO	0.01	6	plusATC	YGL155W	CDC43	+	CDC43-214100-20bp	214100	214087	105	template	777	547
1	GCCGT-AGTC	gene_tiling_20bp	DMSO	0.01	7	plusATC	YGL155W	CDC43	+	CDC43-214100-20bp	214100	214087	105	template	397	370
1	TCGT-AGTC	gene_tiling_20bp	DMSO	0.01	8	noATC	YGL155W	CDC43	+	CDC43-214100-20bp	214100	214087	105	template	504	484
1	TCGT-AATCC	gene_tiling_20bp	DMSO	0.01	8	plusATC	YGL155W	CDC43	+	CDC43-214100-20bp	214100	214087	105	template	666	604
1	ACTGCT-GGTT	gene_tiling_20bp	DMSO	0.01	6	noATC	YGL155W	CDC43	+	CDC43-214100-20bp	214100	214087	105	template	785	686
1	GCCGT-ACCTGG	gene_tiling_20bp	DMSO	0.01	7	noATC	YGL155W	CDC43	+	CDC43-214100-20bp	214100	214087	105	template	620	540
2	GCCGT-GGTT	gene_tiling_20bp	DMSO	0.01	2	noATC	YGL155W	CDC43	+	CDC43-214100-20bp	214100	214087	105	template	572	528
2	ATGAT-ACCTGG	gene_tiling_20bp	DMSO	0.01	3	noATC	YGL155W	CDC43	+	CDC43-214100-20bp	214100	214087	105	template	551	491
2	ATGAT-AGTC	gene_tiling_20bp	DMSO	0.01	3	plusATC	YGL155W	CDC43	+	CDC43-214100-20bp	214100	214087	105	template	601	548
2	ACTGCT-AATCC	gene_tiling_20bp	DMSO	0.01	1	noATC	YGL155W	CDC43	+	CDC43-214100-20bp	214100	214087	105	template	399	366
2	GCCGT-GACCT	gene_tiling_20bp	DMSO	0.01	2	plusATC	YGL155W	CDC43	+	CDC43-214100-20bp	214100	214087	105	template	845	781
2	CGTTGA-GGTT	gene_tiling_20bp	DMSO	0.01	1	plusATC	YGL155W	CDC43	+	CDC43-214100-20bp	214100	214087	105	template	709	645
3	ACTGCT-GGTT	gene_tiling_20bp	DMSO	0.01	4	plusATC	YGL155W	CDC43	+	CDC43-214100-20bp	214100	214087	105	template	816	608
3	TCGT-AGTC	gene_tiling_20bp	DMSO	0.01	5	plusATC	YGL155W	CDC43	+	CDC43-214100-20bp	214100	214087	105	template	499	419
3	ACTGCT-GACCT	gene_tiling_20bp	DMSO	0.01	4	noATC	YGL155W	CDC43	+	CDC43-214100-20bp	214100	214087	105	template	744	580
3	TCGT-AATCC	gene_tiling_20bp	DMSO	0.01	5	noATC	YGL155W	CDC43	+	CDC43-214100-20bp	214100	214087	105	template	503	428
1	ACTGCT-GGTT	gene_tiling_18bp	DMSO	0.01	6	noATC	YGL155W	CDC43	+	CDC43-214101-18bp	214101	214114	132	nontemplate	348	308
1	GCCGT-AGTC	gene_tiling_18bp	DMSO	0.01	7	plusATC	YGL155W	CDC43	+	CDC43-214101-18bp	214101	214114	132	nontemplate	151	139
1	TCGT-AGTC	gene_tiling_18bp	DMSO	0.01	8	noATC	YGL155W	CDC43	+	CDC43-214101-18bp	214101	214114	132	nontemplate	240	223
1	ACTGCT-GACCT	gene_tiling_18bp	DMSO	0.01	6	plusATC	YGL155W	CDC43	+	CDC43-214101-18bp	214101	214114	132	nontemplate	310	237
1	GCCGT-ACCTGG	gene_tiling_18bp	DMSO	0.01	7	noATC	YGL155W	CDC43	+	CDC43-214101-18bp	214101	214114	132	nontemplate	267	232
1	TCGT-AATCC	gene_tiling_18bp	DMSO	0.01	8	plusATC	YGL155W	CDC43	+	CDC43-214101-18bp	214101	214114	132	nontemplate	194	178
2	ACTGCT-AATCC	gene_tiling_18bp	DMSO	0.01	1	noATC	YGL155W	CDC43	+	CDC43-214101-18bp	214101	214114	132	nontemplate	154	137
2	CGTTGA-GGTT	gene_tiling_18bp	DMSO	0.01	1	plusATC	YGL155W	CDC43	+	CDC43-214101-18bp	214101	214114	132	nontemplate	245	217
2	GCCGT-GGTT	gene_tiling_18bp	DMSO	0.01	2	noATC	YGL155W	CDC43	+	CDC43-214101-18bp	214101	214114	132	nontemplate	235	219
2	ATGAT-AGTC	gene_tiling_18bp	DMSO	0.01	3	plusATC	YGL155W	CDC43	+	CDC43-214101-18bp	214101	214114	132	nontemplate	270	247
2	GCCGT-GACCT	gene_tiling_18bp	DMSO	0.01	2	plusATC	YGL155W	CDC43	+	CDC43-214101-18bp	214101	214114	132	nontemplate	446	425
2	ATGAT-ACCTGG	gene_tiling_18bp	DMSO	0.01	3	noATC	YGL155W	CDC43	+	CDC43-214101-18bp	214101	214114	132	nontemplate	299	267
3	TCGT-AGTC	gene_tiling_18bp	DMSO	0.01	5	plusATC	YGL155W	CDC43	+	CDC43-214101-18bp	214101	214114	132	nontemplate	108	93
3	ACTGCT-GGTT	gene_tiling_18bp	DMSO	0.01	4	plusATC	YGL155W	CDC43	+	CDC43-214101-18bp	214101	214114	132	nontemplate	198	157
3	ACTGCT-GACCT	gene_tiling_18bp	DMSO	0.01	4	noATC	YGL155W	CDC43	+	CDC43-214101-18bp	214101	214114	132	nontemplate	213	168
3	TCGT-AATCC	gene_tiling_18bp	DMSO	0.01	5	noATC	YGL155W	CDC43	+	CDC43-214101-18bp	214101	214114	132	nontemplate	121	98
1	GCCGT-AGTC	gene_tiling_20bp	DMSO	0.01	7	plusATC	YGL155W	CDC43	+	CDC43-214101-20bp	214101	214114	132	nontemplate	429	126
1	TCGT-AGTC	gene_tiling_20bp	DMSO	0.01	8	noATC	YGL155W	CDC43	+	CDC43-214101-20bp	214101	214114	132	nontemplate	1062	677
1	ACTGCT-GACCT	gene_tiling_20bp	DMSO	0.01	6	plusATC	YGL155W	CDC43	+	CDC43-214101-20bp	214101	214114	132	nontemplate	783	115
1	TCGT-AATCC	gene_tiling_20bp	DMSO	0.01	8	plusATC	YGL155W	CDC43	+	CDC43-214101-20bp	214101	214114	132	nontemplate	503	117
1	ACTGCT-GGTT	gene_tiling_20bp	DMSO	0.01	6	noATC	YGL155W	CDC43	+	CDC43-214101-20bp	214101	214114	132	nontemplate	1613	1064
1	GCCGT-ACCTGG	gene_tiling_20bp	DMSO	0.01	7	noATC	YGL155W	CDC43	+	CDC43-214101-20bp	214101	214114	132	nontemplate	1255	865
2	GCCGT-GACCT	gene_tiling_20bp	DMSO	0.01	2	plusATC	YGL155W	CDC43	+	CDC43-214101-20bp	214101	214114	132	nontemplate	802	279
2	GCCGT-GGTT	gene_tiling_20bp	DMSO	0.01	2	noATC	YGL155W	CDC43	+	CDC43-214101-20bp	214101	214114	132	nontemplate	1232	852
2	ATGAT-AGTC	gene_tiling_20bp	DMSO	0.01	3	plusATC	YGL155W	CDC43	+	CDC43-214101-20bp	214101	214114	132	nontemplate	589	207
2	ATGAT-ACCTGG	gene_tiling_20bp	DMSO	0.01	3	noATC	YGL155W	CDC43	+	CDC43-214101-20bp	214101	214114	132	nontemplate	1512	980
2	CGTTGA-GGTT	gene_tiling_20bp	DMSO	0.01	1	plusATC	YGL155W	CDC43	+	CDC43-214101-20bp	214101	214114	132	nontemplate	600	241
2	ACTGCT-AATCC	gene_tiling_20bp	DMSO	0.01	1	noATC	YGL155W	CDC43	+	CDC43-214101-20bp	214101	214114	132	nontemplate	916	595
3	ACTGCT-GGTT	gene_tiling_20bp	DMSO	0.01	4	plusATC	YGL155W	CDC43	+	CDC43-214101-20bp	214101	214114	132	nontemplate	490	77
3	TCGT-AATCC	gene_tiling_20bp	DMSO	0.01	5	noATC	YGL155W	CDC43	+	CDC43-214101-20bp	214101	214114	132	nontemplate	783	413
3	ACTGCT-GACCT	gene_tiling_20bp	DMSO	0.01	4	noATC	YGL155W	CDC43	+	CDC43-214101-20bp	214101	214114	132	nontemplate	1525	881
3	TCGT-AGTC	gene_tiling_20bp	DMSO	0.01	5	plusATC	YGL155W	CDC43	+	CDC43-214101-20bp	214101	214114	132	nontemplate	193	28
1	ACTGCT-GGTT	gene_tiling_18bp	DMSO	0.01	6	noATC	YPL160W	CDC60	+	CDC60-246781-18bp	246781	246794	-133	nontemplate	217	62
1	GCCGT-ACCTGG	gene_tiling_18bp	DMSO	0.01	7	noATC	YPL160W	CDC60	+	CDC60-246781-18bp	246781	246794	-133	nontemplate	202	29
1	ACTGCT-GACCT	gene_tiling_18bp	DMSO	0.01	6	plusATC	YPL160W	CDC60	+	CDC60-246781-18bp	246781	246794	-133	nontemplate	182	50
1	TCGT-AATCC	gene_tiling_18bp	DMSO	0.01	8	plusATC	YPL160W	CDC60	+	CDC60-246781-18bp	246781	246794	-133	nontemplate	125	30
1	TCGT-AGTC	gene_tiling_18bp	DMSO	0.01	8	noATC	YPL160W	CDC60	+	CDC60-246781-18bp	246781	246794	-133	nontemplate	136	30
1	GCCGT-AGTC	gene_tiling_18bp	DMSO	0.01	7	plusATC	YPL160W	CDC60	+	CDC60-246781-18bp	246781	246794	-133	nontemplate	131	29
2	ATGAT-ACCTGG	gene_tiling_18bp	DMSO	0.01	3	noATC	YPL160W	CDC60	+	CDC60-246781-18bp	246781	246794	-133	nontemplate	165	36
2	ATGAT-AGTC	gene_tiling_18bp	DMSO	0.01	3	plusATC	YPL160W	CDC60	+	CDC60-246781-18bp	246781	246794	-133	nontemplate	167	51
2	GCCGT-GACCT	gene_tiling_18bp	DMSO	0.01	2	plusATC	YPL160W	CDC60	+	CDC60-246781-18bp	246781	246794	-133	nontemplate	261	50
2	GCCGT-GGTT	gene_tiling_18bp	DMSO	0.01	2	noATC	YPL160W	CDC60	+	CDC60-246781-18bp	246781	246794	-133	nontemplate	121	18
2	ACTGCT-AATCC	gene_tiling_18bp	DMSO	0.01	1	noATC	YPL160W	CDC60	+	CDC60-246781-18bp	246781	246794	-133	nontemplate	81	24
2	CGTTGA-GGTT	gene_tiling_18bp	DMSO	0.01	1	plusATC	YPL160W	CDC60	+	CDC60-246781-18bp	246781	246794	-133	nontemplate	203	84
3	ACTGCT-GACCT	gene_tiling_18bp	DMSO	0.01	4	noATC	YPL160W	CDC60	+	CDC60-246781-18bp	246781	246794	-133	nontemplate	115	26
3	TCGT-AATCC	gene_tiling_18bp	DMSO	0.01	5	noATC	YPL160W	CDC60	+	CDC60-246781-18bp	246781	246794	-133	nontemplate	98	18
3	TCGT-AGTC	gene_tiling_18bp	DMSO	0.01	5	plusATC	YPL160W	CDC60	+	CDC60-246781-18bp	246781	246794	-133	nontemplate	102	11
3	ACTGCT-GGTT	gene_tiling_18bp	DMSO	0.01	4	plusATC	YPL160W	CDC60	+	CDC60-246781-18bp	246781	246794	-133	nontemplate	158	39
1	ACTGCT-GGTT	gene_tiling_20bp	DMSO	0.01	6	noATC	YPL160W	CDC60	+	CDC60-246781-20bp	246781	246794	-133	nontemplate	218	194
1	GCCGT-AGTC	gene_tiling_20bp	DMSO	0.01	7	plusATC	YPL160W	CDC60	+	CDC60-246781-20bp	246781	246794	-133	nontemplate	159	141
1	TCGT-AGTC	gene_tiling_20bp	DMSO	0.01	8	noATC	YPL160W	CDC60	+	CDC60-246781-20bp	246781	246794	-133	nontemplate	203	174
1	GCCGT-ACCTGG	gene_tiling_20bp	DMSO	0.01	7	noATC	YPL160W	CDC60	+	CDC60-246781-20bp	246781	246794	-133	nontemplate	319	275
1	ACTGCT-GACCT	gene_tiling_20bp	DMSO	0.01	6	plusATC	YPL160W	CDC60	+	CDC60-246781-20bp	246781	246794	-133	nontemplate	319	256
1	TCGT-AATCC	gene_tiling_20bp	DMSO	0.01	8	plusATC	YPL160W	CDC60	+	CDC60-246781-20bp	246781	246794	-133	nontemplate	304	279
2	GCCGT-GGTT	gene_tiling_20bp	DMSO	0.01	2	noATC	YPL160W	CDC60	+	CDC60-246781-20bp	246781	246794	-133	nontemplate	181	168
2	CGTTGA-GGTT	gene_tiling_20bp	DMSO	0.01	1	plusATC	YPL160W	CDC60	+	CDC60-246781-20bp	246781	246794	-133	nontemplate	205	181
2	GCCGT-GACCT	gene_tiling_20bp	DMSO	0.01	2	plusATC	YPL160W	CDC60	+	CDC60-246781-20bp	246781	246794	-133	nontemplate	387	356
2	ATGAT-ACCTGG	gene_tiling_20bp	DMSO	0.01	3	noATC	YPL160W	CDC60	+	CDC60-246781-20bp	246781	246794	-133	nontemplate	194	169
2	ATGAT-AGTC	gene_tiling_20bp	DMSO	0.01	3	plusATC	YPL160W	CDC60	+	CDC60-246781-20bp	246781	246794	-133	nontemplate	197	175
2	ACTGCT-AATCC	gene_tiling_20bp	DMSO	0.01	1	noATC	YPL160W	CDC60	+	CDC60-246781-20bp	246781	246794	-133	nontemplate	145	136
3	ACTGCT-GACCT	gene_tiling_20bp	DMSO	0.01	4	noATC	YPL160W	CDC60	+	CDC60-246781-20bp	246781	246794	-133	nontemplate	299	225
3	TCGT-AATCC	gene_tiling_20bp	DMSO	0.01	5	noATC	YPL160W	CDC60	+	CDC60-246781-20bp	246781	246794	-133	nontemplate	225	181
3	TCGT-AGTC	gene_tiling_20bp	DMSO	0.01	5	plusATC	YPL160W	CDC60	+	CDC60-246781-20bp	246781	246794	-133	nontemplate	164	129
3	ACTGCT-GGTT	gene_tiling_20bp	DMSO	0.01	4	plusATC	YPL160W	CDC60	+	CDC60-246781-20bp	246781	246794	-133	nontemplate	293	197
1	TCGT-AATCC	gene_tiling_18bp	DMSO	0.01	8	plusATC	YPL160W	CDC60	+	CDC60-246868-18bp	246868	246881	-46	nontemplate	2	2
1	ACTGCT-GACCT	gene_tiling_18bp	DMSO	0.01	6	plusATC	YPL160W	CDC60	+	CDC60-246868-18bp	246868	246881	-46	nontemplate	13	1
1	ACTGCT-GGTT	gene_tiling_18bp	DMSO	0.01	6	noATC	YPL160W	CDC60	+	CDC60-246868-18bp	246868	246881	-46	nontemplate	113	105
1	GCCGT-ACCTGG	gene_tiling_18bp	DMSO	0.01	7	noATC	YPL160W	CDC60	+	CDC60-246868-18bp	246868	246881	-46	nontemplate	35	28
1	TCGT-AGTC	gene_tiling_18bp	DMSO	0.01	8	noATC	YPL160W	CDC60	+	CDC60-246868-18bp	246868	246881	-46	nontemplate	76	73
1	GCCGT-AGTC	gene_tiling_18bp	DMSO	0.01	7	plusATC	YPL160W	CDC60	+	CDC60-246868-18bp	246868	246881	-46	nontemplate	1	1
2	GCCGT-GGTT	gene_tiling_18bp	DMSO	0.01	2	noATC	YPL160W	CDC60	+	CDC60-246868-18bp	246868	246881	-46	nontemplate	35	31
2	GCCGT-GACCT	gene_tiling_18bp	DMSO	0.01	2	plusATC	YPL160W	CDC60	+	CDC60-246868-18bp	246868	246881	-46	nontemplate	9	8
2	ACTGCT-AATCC	gene_tiling_18bp	DMSO	0.01	1	noATC	YPL160W	CDC60	+	CDC60-246868-18bp	246868	246881	-46	nontemplate	61	54
2	ATGAT-ACCTGG	gene_tiling_18bp	DMSO	0.01	3	noATC	YPL160W	CDC60	+	CDC60-246868-18bp	246868	246881	-46	nontemplate	75	70
2	ATGAT-AGTC	gene_tiling_18bp	DMSO	0.01	3	plusATC	YPL160W	CDC60	+	CDC60-246868-18bp	246868	246881	-46	nontemplate	20	19
2	CGTTGA-GGTT	gene_tiling_18bp	DMSO	0.01	1	plusATC	YPL160W	CDC60	+	CDC60-246868-18bp	246868	246881	-46	nontemplate	10	10
3	TCGT-AGTC	gene_tiling_18bp	DMSO	0.01	5	plusATC	YPL160W	CDC60	+	CDC60-246868-18bp	246868	246881	-46	nontemplate	0	0
3	ACTGCT-GGTT	gene_tiling_18bp	DMSO	0.01	4	plusATC	YPL160W	CDC60	+	CDC60-246868-18bp	246868	246881	-46	nontemplate	0	0
3	TCGT-AATCC	gene_tiling_18bp	DMSO	0.01	5	noATC	YPL160W	CDC60	+	CDC60-246868-18bp	246868	246881	-46	nontemplate	62	55
3	ACTGCT-GACCT	gene_tiling_18bp	DMSO	0.01	4	noATC	YPL160W	CDC60	+	CDC60-246868-18bp	246868	246881	-46	nontemplate	48	38
1	TCGT-AGTC	gene_tiling_20bp	DMSO	0.01	8	noATC	YPL160W	CDC60	+	CDC60-246868-20bp	246868	246881	-46	nontemplate	279	209
1	ACTGCT-GGTT	gene_tiling_20bp	DMSO	0.01	6	noATC	YPL160W	CDC60	+	CDC60-246868-20bp	246868	246881	-46	nontemplate	553	441
1	GCCGT-AGTC	gene_tiling_20bp	DMSO	0.01	7	plusATC	YPL160W	CDC60	+	CDC60-246868-20bp	246868	246881	-46	nontemplate	33	4
1	TCGT-AATCC	gene_tiling_20bp	DMSO	0.01	8	plusATC	YPL160W	CDC60	+	CDC60-246868-20bp	246868	246881	-46	nontemplate	34	3
1	ACTGCT-GACCT	gene_tiling_20bp	DMSO	0.01	6	plusATC	YPL160W	CDC60	+	CDC60-246868-20bp	246868	246881	-46	nontemplate	149	0
1	GCCGT-ACCTGG	gene_tiling_20bp	DMSO	0.01	7	noATC	YPL160W	CDC60	+	CDC60-246868-20bp	246868	246881	-46	nontemplate	369	293
2	ATGAT-ACCTGG	gene_tiling_20bp	DMSO	0.01	3	noATC	YPL160W	CDC60	+	CDC60-246868-20bp	246868	246881	-46	nontemplate	363	300
2	GCCGT-GACCT	gene_tiling_20bp	DMSO	0.01	2	plusATC	YPL160W	CDC60	+	CDC60-246868-20bp	246868	246881	-46	nontemplate	57	30
2	GCCGT-GGTT	gene_tiling_20bp	DMSO	0.01	2	noATC	YPL160W	CDC60	+	CDC60-246868-20bp	246868	246881	-46	nontemplate	347	295
2	CGTTGA-GGTT	gene_tiling_20bp	DMSO	0.01	1	plusATC	YPL160W	CDC60	+	CDC60-246868-20bp	246868	246881	-46	nontemplate	21	2
2	ATGAT-AGTC	gene_tiling_20bp	DMSO	0.01	3	plusATC	YPL160W	CDC60	+	CDC60-246868-20bp	246868	246881	-46	nontemplate	53	18
2	ACTGCT-AATCC	gene_tiling_20bp	DMSO	0.01	1	noATC	YPL160W	CDC60	+	CDC60-246868-20bp	246868	246881	-46	nontemplate	290	234
3	ACTGCT-GACCT	gene_tiling_20bp	DMSO	0.01	4	noATC	YPL160W	CDC60	+	CDC60-246868-20bp	246868	246881	-46	nontemplate	473	321
3	ACTGCT-GGTT	gene_tiling_20bp	DMSO	0.01	4	plusATC	YPL160W	CDC60	+	CDC60-246868-20bp	246868	246881	-46	nontemplate	65	3
3	TCGT-AATCC	gene_tiling_20bp	DMSO	0.01	5	noATC	YPL160W	CDC60	+	CDC60-246868-20bp	246868	246881	-46	nontemplate	307	227
3	TCGT-AGTC	gene_tiling_20bp	DMSO	0.01	5	plusATC	YPL160W	CDC60	+	CDC60-246868-20bp	246868	246881	-46	nontemplate	31	1
1	TCGT-AATCC	gene_tiling_18bp	DMSO	0.01	8	plusATC	YPL160W	CDC60	+	CDC60-246931-18bp	246931	246944	17	nontemplate	286	111
1	ACTGCT-GGTT	gene_tiling_18bp	DMSO	0.01	6	noATC	YPL160W	CDC60	+	CDC60-246931-18bp	246931	246944	17	nontemplate	289	104
1	GCCGT-ACCTGG	gene_tiling_18bp	DMSO	0.01	7	noATC	YPL160W	CDC60	+	CDC60-246931-18bp	246931	246944	17	nontemplate	215	52
1	TCGT-AGTC	gene_tiling_18bp	DMSO	0.01	8	noATC	YPL160W	CDC60	+	CDC60-246931-18bp	246931	246944	17	nontemplate	196	61
1	ACTGCT-GACCT	gene_tiling_18bp	DMSO	0.01	6	plusATC	YPL160W	CDC60	+	CDC60-246931-18bp	246931	246944	17	nontemplate	294	70
1	GCCGT-AGTC	gene_tiling_18bp	DMSO	0.01	7	plusATC	YPL160W	CDC60	+	CDC60-246931-18bp	246931	246944	17	nontemplate	186	45
2	CGTTGA-GGTT	gene_tiling_18bp	DMSO	0.01	1	plusATC	YPL160W	CDC60	+	CDC60-246931-18bp	246931	246944	17	nontemplate	181	44
2	ATGAT-AGTC	gene_tiling_18bp	DMSO	0.01	3	plusATC	YPL160W	CDC60	+	CDC60-246931-18bp	246931	246944	17	nontemplate	197	60
2	ATGAT-ACCTGG	gene_tiling_18bp	DMSO	0.01	3	noATC	YPL160W	CDC60	+	CDC60-246931-18bp	246931	246944	17	nontemplate	193	69
2	ACTGCT-AATCC	gene_tiling_18bp	DMSO	0.01	1	noATC	YPL160W	CDC60	+	CDC60-246931-18bp	246931	246944	17	nontemplate	183	51
2	GCCGT-GGTT	gene_tiling_18bp	DMSO	0.01	2	noATC	YPL160W	CDC60	+	CDC60-246931-18bp	246931	246944	17	nontemplate	235	74
2	GCCGT-GACCT	gene_tiling_18bp	DMSO	0.01	2	plusATC	YPL160W	CDC60	+	CDC60-246931-18bp	246931	246944	17	nontemplate	252	74
3	ACTGCT-GACCT	gene_tiling_18bp	DMSO	0.01	4	noATC	YPL160W	CDC60	+	CDC60-246931-18bp	246931	246944	17	nontemplate	232	40
3	ACTGCT-GGTT	gene_tiling_18bp	DMSO	0.01	4	plusATC	YPL160W	CDC60	+	CDC60-246931-18bp	246931	246944	17	nontemplate	216	58
3	TCGT-AGTC	gene_tiling_18bp	DMSO	0.01	5	plusATC	YPL160W	CDC60	+	CDC60-246931-18bp	246931	246944	17	nontemplate	64	12
3	TCGT-AATCC	gene_tiling_18bp	DMSO	0.01	5	noATC	YPL160W	CDC60	+	CDC60-246931-18bp	246931	246944	17	nontemplate	161	51
1	TCGT-AGTC	gene_tiling_20bp	DMSO	0.01	8	noATC	YPL160W	CDC60	+	CDC60-246931-20bp	246931	246944	17	nontemplate	399	303
1	ACTGCT-GGTT	gene_tiling_20bp	DMSO	0.01	6	noATC	YPL160W	CDC60	+	CDC60-246931-20bp	246931	246944	17	nontemplate	484	372
1	TCGT-AATCC	gene_tiling_20bp	DMSO	0.01	8	plusATC	YPL160W	CDC60	+	CDC60-246931-20bp	246931	246944	17	nontemplate	128	81
1	GCCGT-AGTC	gene_tiling_20bp	DMSO	0.01	7	plusATC	YPL160W	CDC60	+	CDC60-246931-20bp	246931	246944	17	nontemplate	189	92
1	GCCGT-ACCTGG	gene_tiling_20bp	DMSO	0.01	7	noATC	YPL160W	CDC60	+	CDC60-246931-20bp	246931	246944	17	nontemplate	492	411
1	ACTGCT-GACCT	gene_tiling_20bp	DMSO	0.01	6	plusATC	YPL160W	CDC60	+	CDC60-246931-20bp	246931	246944	17	nontemplate	184	69
2	GCCGT-GACCT	gene_tiling_20bp	DMSO	0.01	2	plusATC	YPL160W	CDC60	+	CDC60-246931-20bp	246931	246944	17	nontemplate	221	128
2	GCCGT-GGTT	gene_tiling_20bp	DMSO	0.01	2	noATC	YPL160W	CDC60	+	CDC60-246931-20bp	246931	246944	17	nontemplate	297	232
2	ACTGCT-AATCC	gene_tiling_20bp	DMSO	0.01	1	noATC	YPL160W	CDC60	+	CDC60-246931-20bp	246931	246944	17	nontemplate	265	199
2	ATGAT-ACCTGG	gene_tiling_20bp	DMSO	0.01	3	noATC	YPL160W	CDC60	+	CDC60-246931-20bp	246931	246944	17	nontemplate	376	285
2	CGTTGA-GGTT	gene_tiling_20bp	DMSO	0.01	1	plusATC	YPL160W	CDC60	+	CDC60-246931-20bp	246931	246944	17	nontemplate	182	123
2	ATGAT-AGTC	gene_tiling_20bp	DMSO	0.01	3	plusATC	YPL160W	CDC60	+	CDC60-246931-20bp	246931	246944	17	nontemplate	227	137
3	ACTGCT-GGTT	gene_tiling_20bp	DMSO	0.01	4	plusATC	YPL160W	CDC60	+	CDC60-246931-20bp	246931	246944	17	nontemplate	194	82
3	TCGT-AGTC	gene_tiling_20bp	DMSO	0.01	5	plusATC	YPL160W	CDC60	+	CDC60-246931-20bp	246931	246944	17	nontemplate	92	44
3	ACTGCT-GACCT	gene_tiling_20bp	DMSO	0.01	4	noATC	YPL160W	CDC60	+	CDC60-246931-20bp	246931	246944	17	nontemplate	495	290
3	TCGT-AATCC	gene_tiling_20bp	DMSO	0.01	5	noATC	YPL160W	CDC60	+	CDC60-246931-20bp	246931	246944	17	nontemplate	250	203
1	TCGT-AATCC	gene_tiling_18bp	DMSO	0.01	8	plusATC	YPL160W	CDC60	+	CDC60-246934-18bp	246934	246947	20	nontemplate	353	231
1	TCGT-AGTC	gene_tiling_18bp	DMSO	0.01	8	noATC	YPL160W	CDC60	+	CDC60-246934-18bp	246934	246947	20	nontemplate	226	120
1	GCCGT-ACCTGG	gene_tiling_18bp	DMSO	0.01	7	noATC	YPL160W	CDC60	+	CDC60-246934-18bp	246934	246947	20	nontemplate	372	236
1	GCCGT-AGTC	gene_tiling_18bp	DMSO	0.01	7	plusATC	YPL160W	CDC60	+	CDC60-246934-18bp	246934	246947	20	nontemplate	204	137
1	ACTGCT-GGTT	gene_tiling_18bp	DMSO	0.01	6	noATC	YPL160W	CDC60	+	CDC60-246934-18bp	246934	246947	20	nontemplate	395	235
1	ACTGCT-GACCT	gene_tiling_18bp	DMSO	0.01	6	plusATC	YPL160W	CDC60	+	CDC60-246934-18bp	246934	246947	20	nontemplate	442	257
2	ACTGCT-AATCC	gene_tiling_18bp	DMSO	0.01	1	noATC	YPL160W	CDC60	+	CDC60-246934-18bp	246934	246947	20	nontemplate	176	120
2	GCCGT-GACCT	gene_tiling_18bp	DMSO	0.01	2	plusATC	YPL160W	CDC60	+	CDC60-246934-18bp	246934	246947	20	nontemplate	414	261
2	CGTTGA-GGTT	gene_tiling_18bp	DMSO	0.01	1	plusATC	YPL160W	CDC60	+	CDC60-246934-18bp	246934	246947	20	nontemplate	326	177
2	GCCGT-GGTT	gene_tiling_18bp	DMSO	0.01	2	noATC	YPL160W	CDC60	+	CDC60-246934-18bp	246934	246947	20	nontemplate	212	134
2	ATGAT-AGTC	gene_tiling_18bp	DMSO	0.01	3	plusATC	YPL160W	CDC60	+	CDC60-246934-18bp	246934	246947	20	nontemplate	248	173
2	ATGAT-ACCTGG	gene_tiling_18bp	DMSO	0.01	3	noATC	YPL160W	CDC60	+	CDC60-246934-18bp	246934	246947	20	nontemplate	257	159
3	ACTGCT-GACCT	gene_tiling_18bp	DMSO	0.01	4	noATC	YPL160W	CDC60	+	CDC60-246934-18bp	246934	246947	20	nontemplate	307	157
3	ACTGCT-GGTT	gene_tiling_18bp	DMSO	0.01	4	plusATC	YPL160W	CDC60	+	CDC60-246934-18bp	246934	246947	20	nontemplate	376	186
3	TCGT-AGTC	gene_tiling_18bp	DMSO	0.01	5	plusATC	YPL160W	CDC60	+	CDC60-246934-18bp	246934	246947	20	nontemplate	143	98
3	TCGT-AATCC	gene_tiling_18bp	DMSO	0.01	5	noATC	YPL160W	CDC60	+	CDC60-246934-18bp	246934	246947	20	nontemplate	110	59
1	TCGT-AATCC	gene_tiling_20bp	DMSO	0.01	8	plusATC	YPL160W	CDC60	+	CDC60-246934-20bp	246934	246947	20	nontemplate	241	215
1	ACTGCT-GACCT	gene_tiling_20bp	DMSO	0.01	6	plusATC	YPL160W	CDC60	+	CDC60-246934-20bp	246934	246947	20	nontemplate	243	164
1	GCCGT-AGTC	gene_tiling_20bp	DMSO	0.01	7	plusATC	YPL160W	CDC60	+	CDC60-246934-20bp	246934	246947	20	nontemplate	159	147
1	ACTGCT-GGTT	gene_tiling_20bp	DMSO	0.01	6	noATC	YPL160W	CDC60	+	CDC60-246934-20bp	246934	246947	20	nontemplate	210	189
1	TCGT-AGTC	gene_tiling_20bp	DMSO	0.01	8	noATC	YPL160W	CDC60	+	CDC60-246934-20bp	246934	246947	20	nontemplate	183	160
1	GCCGT-ACCTGG	gene_tiling_20bp	DMSO	0.01	7	noATC	YPL160W	CDC60	+	CDC60-246934-20bp	246934	246947	20	nontemplate	178	149
2	GCCGT-GGTT	gene_tiling_20bp	DMSO	0.01	2	noATC	YPL160W	CDC60	+	CDC60-246934-20bp	246934	246947	20	nontemplate	184	164
2	GCCGT-GACCT	gene_tiling_20bp	DMSO	0.01	2	plusATC	YPL160W	CDC60	+	CDC60-246934-20bp	246934	246947	20	nontemplate	265	235
2	ATGAT-AGTC	gene_tiling_20bp	DMSO	0.01	3	plusATC	YPL160W	CDC60	+	CDC60-246934-20bp	246934	246947	20	nontemplate	203	175
2	ATGAT-ACCTGG	gene_tiling_20bp	DMSO	0.01	3	noATC	YPL160W	CDC60	+	CDC60-246934-20bp	246934	246947	20	nontemplate	215	189
2	CGTTGA-GGTT	gene_tiling_20bp	DMSO	0.01	1	plusATC	YPL160W	CDC60	+	CDC60-246934-20bp	246934	246947	20	nontemplate	178	169
2	ACTGCT-AATCC	gene_tiling_20bp	DMSO	0.01	1	noATC	YPL160W	CDC60	+	CDC60-246934-20bp	246934	246947	20	nontemplate	147	133
3	TCGT-AATCC	gene_tiling_20bp	DMSO	0.01	5	noATC	YPL160W	CDC60	+	CDC60-246934-20bp	246934	246947	20	nontemplate	144	115
3	ACTGCT-GACCT	gene_tiling_20bp	DMSO	0.01	4	noATC	YPL160W	CDC60	+	CDC60-246934-20bp	246934	246947	20	nontemplate	239	178
3	TCGT-AGTC	gene_tiling_20bp	DMSO	0.01	5	plusATC	YPL160W	CDC60	+	CDC60-246934-20bp	246934	246947	20	nontemplate	145	107
3	ACTGCT-GGTT	gene_tiling_20bp	DMSO	0.01	4	plusATC	YPL160W	CDC60	+	CDC60-246934-20bp	246934	246947	20	nontemplate	166	110
1	TCGT-AGTC	gene_tiling_18bp	DMSO	0.01	8	noATC	YPL160W	CDC60	+	CDC60-246980-18bp	246980	246993	66	nontemplate	69	61
1	TCGT-AATCC	gene_tiling_18bp	DMSO	0.01	8	plusATC	YPL160W	CDC60	+	CDC60-246980-18bp	246980	246993	66	nontemplate	45	38
1	ACTGCT-GGTT	gene_tiling_18bp	DMSO	0.01	6	noATC	YPL160W	CDC60	+	CDC60-246980-18bp	246980	246993	66	nontemplate	86	78
1	ACTGCT-GACCT	gene_tiling_18bp	DMSO	0.01	6	plusATC	YPL160W	CDC60	+	CDC60-246980-18bp	246980	246993	66	nontemplate	42	23
1	GCCGT-ACCTGG	gene_tiling_18bp	DMSO	0.01	7	noATC	YPL160W	CDC60	+	CDC60-246980-18bp	246980	246993	66	nontemplate	76	72
1	GCCGT-AGTC	gene_tiling_18bp	DMSO	0.01	7	plusATC	YPL160W	CDC60	+	CDC60-246980-18bp	246980	246993	66	nontemplate	11	10
2	GCCGT-GACCT	gene_tiling_18bp	DMSO	0.01	2	plusATC	YPL160W	CDC60	+	CDC60-246980-18bp	246980	246993	66	nontemplate	55	53
2	CGTTGA-GGTT	gene_tiling_18bp	DMSO	0.01	1	plusATC	YPL160W	CDC60	+	CDC60-246980-18bp	246980	246993	66	nontemplate	32	28
2	ACTGCT-AATCC	gene_tiling_18bp	DMSO	0.01	1	noATC	YPL160W	CDC60	+	CDC60-246980-18bp	246980	246993	66	nontemplate	48	45
2	ATGAT-AGTC	gene_tiling_18bp	DMSO	0.01	3	plusATC	YPL160W	CDC60	+	CDC60-246980-18bp	246980	246993	66	nontemplate	26	23
2	GCCGT-GGTT	gene_tiling_18bp	DMSO	0.01	2	noATC	YPL160W	CDC60	+	CDC60-246980-18bp	246980	246993	66	nontemplate	95	85
2	ATGAT-ACCTGG	gene_tiling_18bp	DMSO	0.01	3	noATC	YPL160W	CDC60	+	CDC60-246980-18bp	246980	246993	66	nontemplate	94	88
3	TCGT-AGTC	gene_tiling_18bp	DMSO	0.01	5	plusATC	YPL160W	CDC60	+	CDC60-246980-18bp	246980	246993	66	nontemplate	10	7
3	ACTGCT-GACCT	gene_tiling_18bp	DMSO	0.01	4	noATC	YPL160W	CDC60	+	CDC60-246980-18bp	246980	246993	66	nontemplate	59	46
3	TCGT-AATCC	gene_tiling_18bp	DMSO	0.01	5	noATC	YPL160W	CDC60	+	CDC60-246980-18bp	246980	246993	66	nontemplate	49	44
3	ACTGCT-GGTT	gene_tiling_18bp	DMSO	0.01	4	plusATC	YPL160W	CDC60	+	CDC60-246980-18bp	246980	246993	66	nontemplate	30	19
1	TCGT-AATCC	gene_tiling_20bp	DMSO	0.01	8	plusATC	YPL160W	CDC60	+	CDC60-246980-20bp	246980	246993	66	nontemplate	267	114
1	GCCGT-AGTC	gene_tiling_20bp	DMSO	0.01	7	plusATC	YPL160W	CDC60	+	CDC60-246980-20bp	246980	246993	66	nontemplate	187	80
1	GCCGT-ACCTGG	gene_tiling_20bp	DMSO	0.01	7	noATC	YPL160W	CDC60	+	CDC60-246980-20bp	246980	246993	66	nontemplate	657	419
1	ACTGCT-GGTT	gene_tiling_20bp	DMSO	0.01	6	noATC	YPL160W	CDC60	+	CDC60-246980-20bp	246980	246993	66	nontemplate	735	453
1	TCGT-AGTC	gene_tiling_20bp	DMSO	0.01	8	noATC	YPL160W	CDC60	+	CDC60-246980-20bp	246980	246993	66	nontemplate	616	378
1	ACTGCT-GACCT	gene_tiling_20bp	DMSO	0.01	6	plusATC	YPL160W	CDC60	+	CDC60-246980-20bp	246980	246993	66	nontemplate	371	96
2	ACTGCT-AATCC	gene_tiling_20bp	DMSO	0.01	1	noATC	YPL160W	CDC60	+	CDC60-246980-20bp	246980	246993	66	nontemplate	415	301
2	CGTTGA-GGTT	gene_tiling_20bp	DMSO	0.01	1	plusATC	YPL160W	CDC60	+	CDC60-246980-20bp	246980	246993	66	nontemplate	301	145
2	GCCGT-GGTT	gene_tiling_20bp	DMSO	0.01	2	noATC	YPL160W	CDC60	+	CDC60-246980-20bp	246980	246993	66	nontemplate	581	381
2	GCCGT-GACCT	gene_tiling_20bp	DMSO	0.01	2	plusATC	YPL160W	CDC60	+	CDC60-246980-20bp	246980	246993	66	nontemplate	334	107
2	ATGAT-AGTC	gene_tiling_20bp	DMSO	0.01	3	plusATC	YPL160W	CDC60	+	CDC60-246980-20bp	246980	246993	66	nontemplate	240	109
2	ATGAT-ACCTGG	gene_tiling_20bp	DMSO	0.01	3	noATC	YPL160W	CDC60	+	CDC60-246980-20bp	246980	246993	66	nontemplate	648	447
3	TCGT-AATCC	gene_tiling_20bp	DMSO	0.01	5	noATC	YPL160W	CDC60	+	CDC60-246980-20bp	246980	246993	66	nontemplate	507	249
3	TCGT-AGTC	gene_tiling_20bp	DMSO	0.01	5	plusATC	YPL160W	CDC60	+	CDC60-246980-20bp	246980	246993	66	nontemplate	128	43
3	ACTGCT-GACCT	gene_tiling_20bp	DMSO	0.01	4	noATC	YPL160W	CDC60	+	CDC60-246980-20bp	246980	246993	66	nontemplate	799	476
3	ACTGCT-GGTT	gene_tiling_20bp	DMSO	0.01	4	plusATC	YPL160W	CDC60	+	CDC60-246980-20bp	246980	246993	66	nontemplate	328	117
1	TCGT-AATCC	gene_tiling_18bp	DMSO	0.01	8	plusATC	YPL160W	CDC60	+	CDC60-247000-18bp	247000	246987	60	template	966	573
1	GCCGT-ACCTGG	gene_tiling_18bp	DMSO	0.01	7	noATC	YPL160W	CDC60	+	CDC60-247000-18bp	247000	246987	60	template	804	418
1	GCCGT-AGTC	gene_tiling_18bp	DMSO	0.01	7	plusATC	YPL160W	CDC60	+	CDC60-247000-18bp	247000	246987	60	template	468	253
1	ACTGCT-GACCT	gene_tiling_18bp	DMSO	0.01	6	plusATC	YPL160W	CDC60	+	CDC60-247000-18bp	247000	246987	60	template	1024	516
1	ACTGCT-GGTT	gene_tiling_18bp	DMSO	0.01	6	noATC	YPL160W	CDC60	+	CDC60-247000-18bp	247000	246987	60	template	1267	682
1	TCGT-AGTC	gene_tiling_18bp	DMSO	0.01	8	noATC	YPL160W	CDC60	+	CDC60-247000-18bp	247000	246987	60	template	805	406
2	ACTGCT-AATCC	gene_tiling_18bp	DMSO	0.01	1	noATC	YPL160W	CDC60	+	CDC60-247000-18bp	247000	246987	60	template	497	275
2	CGTTGA-GGTT	gene_tiling_18bp	DMSO	0.01	1	plusATC	YPL160W	CDC60	+	CDC60-247000-18bp	247000	246987	60	template	853	488
2	GCCGT-GGTT	gene_tiling_18bp	DMSO	0.01	2	noATC	YPL160W	CDC60	+	CDC60-247000-18bp	247000	246987	60	template	746	408
2	ATGAT-AGTC	gene_tiling_18bp	DMSO	0.01	3	plusATC	YPL160W	CDC60	+	CDC60-247000-18bp	247000	246987	60	template	680	410
2	ATGAT-ACCTGG	gene_tiling_18bp	DMSO	0.01	3	noATC	YPL160W	CDC60	+	CDC60-247000-18bp	247000	246987	60	template	685	382
2	GCCGT-GACCT	gene_tiling_18bp	DMSO	0.01	2	plusATC	YPL160W	CDC60	+	CDC60-247000-18bp	247000	246987	60	template	1173	618
3	TCGT-AATCC	gene_tiling_18bp	DMSO	0.01	5	noATC	YPL160W	CDC60	+	CDC60-247000-18bp	247000	246987	60	template	472	225
3	ACTGCT-GGTT	gene_tiling_18bp	DMSO	0.01	4	plusATC	YPL160W	CDC60	+	CDC60-247000-18bp	247000	246987	60	template	777	370
3	ACTGCT-GACCT	gene_tiling_18bp	DMSO	0.01	4	noATC	YPL160W	CDC60	+	CDC60-247000-18bp	247000	246987	60	template	669	336
3	TCGT-AGTC	gene_tiling_18bp	DMSO	0.01	5	plusATC	YPL160W	CDC60	+	CDC60-247000-18bp	247000	246987	60	template	416	176
1	ACTGCT-GACCT	gene_tiling_20bp	DMSO	0.01	6	plusATC	YPL160W	CDC60	+	CDC60-247000-20bp	247000	246987	60	template	754	566
1	TCGT-AATCC	gene_tiling_20bp	DMSO	0.01	8	plusATC	YPL160W	CDC60	+	CDC60-247000-20bp	247000	246987	60	template	613	556
1	GCCGT-ACCTGG	gene_tiling_20bp	DMSO	0.01	7	noATC	YPL160W	CDC60	+	CDC60-247000-20bp	247000	246987	60	template	569	519
1	TCGT-AGTC	gene_tiling_20bp	DMSO	0.01	8	noATC	YPL160W	CDC60	+	CDC60-247000-20bp	247000	246987	60	template	540	493
1	GCCGT-AGTC	gene_tiling_20bp	DMSO	0.01	7	plusATC	YPL160W	CDC60	+	CDC60-247000-20bp	247000	246987	60	template	361	325
1	ACTGCT-GGTT	gene_tiling_20bp	DMSO	0.01	6	noATC	YPL160W	CDC60	+	CDC60-247000-20bp	247000	246987	60	template	712	639
2	GCCGT-GACCT	gene_tiling_20bp	DMSO	0.01	2	plusATC	YPL160W	CDC60	+	CDC60-247000-20bp	247000	246987	60	template	998	907
2	GCCGT-GGTT	gene_tiling_20bp	DMSO	0.01	2	noATC	YPL160W	CDC60	+	CDC60-247000-20bp	247000	246987	60	template	502	431
2	ACTGCT-AATCC	gene_tiling_20bp	DMSO	0.01	1	noATC	YPL160W	CDC60	+	CDC60-247000-20bp	247000	246987	60	template	436	395
2	CGTTGA-GGTT	gene_tiling_20bp	DMSO	0.01	1	plusATC	YPL160W	CDC60	+	CDC60-247000-20bp	247000	246987	60	template	681	607
2	ATGAT-AGTC	gene_tiling_20bp	DMSO	0.01	3	plusATC	YPL160W	CDC60	+	CDC60-247000-20bp	247000	246987	60	template	773	682
2	ATGAT-ACCTGG	gene_tiling_20bp	DMSO	0.01	3	noATC	YPL160W	CDC60	+	CDC60-247000-20bp	247000	246987	60	template	631	542
3	TCGT-AATCC	gene_tiling_20bp	DMSO	0.01	5	noATC	YPL160W	CDC60	+	CDC60-247000-20bp	247000	246987	60	template	421	362
3	ACTGCT-GACCT	gene_tiling_20bp	DMSO	0.01	4	noATC	YPL160W	CDC60	+	CDC60-247000-20bp	247000	246987	60	template	752	580
3	ACTGCT-GGTT	gene_tiling_20bp	DMSO	0.01	4	plusATC	YPL160W	CDC60	+	CDC60-247000-20bp	247000	246987	60	template	807	580
3	TCGT-AGTC	gene_tiling_20bp	DMSO	0.01	5	plusATC	YPL160W	CDC60	+	CDC60-247000-20bp	247000	246987	60	template	523	412
1	GCCGT-AGTC	gene_tiling_18bp	DMSO	0.01	7	plusATC	YPL160W	CDC60	+	CDC60-247005-18bp	247005	246992	65	template	330	294
1	TCGT-AGTC	gene_tiling_18bp	DMSO	0.01	8	noATC	YPL160W	CDC60	+	CDC60-247005-18bp	247005	246992	65	template	396	361
1	GCCGT-ACCTGG	gene_tiling_18bp	DMSO	0.01	7	noATC	YPL160W	CDC60	+	CDC60-247005-18bp	247005	246992	65	template	580	513
1	ACTGCT-GACCT	gene_tiling_18bp	DMSO	0.01	6	plusATC	YPL160W	CDC60	+	CDC60-247005-18bp	247005	246992	65	template	706	567
1	TCGT-AATCC	gene_tiling_18bp	DMSO	0.01	8	plusATC	YPL160W	CDC60	+	CDC60-247005-18bp	247005	246992	65	template	716	637
1	ACTGCT-GGTT	gene_tiling_18bp	DMSO	0.01	6	noATC	YPL160W	CDC60	+	CDC60-247005-18bp	247005	246992	65	template	936	833
2	ATGAT-ACCTGG	gene_tiling_18bp	DMSO	0.01	3	noATC	YPL160W	CDC60	+	CDC60-247005-18bp	247005	246992	65	template	420	375
2	CGTTGA-GGTT	gene_tiling_18bp	DMSO	0.01	1	plusATC	YPL160W	CDC60	+	CDC60-247005-18bp	247005	246992	65	template	616	558
2	ATGAT-AGTC	gene_tiling_18bp	DMSO	0.01	3	plusATC	YPL160W	CDC60	+	CDC60-247005-18bp	247005	246992	65	template	371	330
2	GCCGT-GGTT	gene_tiling_18bp	DMSO	0.01	2	noATC	YPL160W	CDC60	+	CDC60-247005-18bp	247005	246992	65	template	524	488
2	GCCGT-GACCT	gene_tiling_18bp	DMSO	0.01	2	plusATC	YPL160W	CDC60	+	CDC60-247005-18bp	247005	246992	65	template	819	753
2	ACTGCT-AATCC	gene_tiling_18bp	DMSO	0.01	1	noATC	YPL160W	CDC60	+	CDC60-247005-18bp	247005	246992	65	template	274	247
3	TCGT-AATCC	gene_tiling_18bp	DMSO	0.01	5	noATC	YPL160W	CDC60	+	CDC60-247005-18bp	247005	246992	65	template	235	185
3	ACTGCT-GACCT	gene_tiling_18bp	DMSO	0.01	4	noATC	YPL160W	CDC60	+	CDC60-247005-18bp	247005	246992	65	template	560	437
3	TCGT-AGTC	gene_tiling_18bp	DMSO	0.01	5	plusATC	YPL160W	CDC60	+	CDC60-247005-18bp	247005	246992	65	template	381	293
3	ACTGCT-GGTT	gene_tiling_18bp	DMSO	0.01	4	plusATC	YPL160W	CDC60	+	CDC60-247005-18bp	247005	246992	65	template	702	536
1	TCGT-AGTC	gene_tiling_20bp	DMSO	0.01	8	noATC	YPL160W	CDC60	+	CDC60-247005-20bp	247005	246992	65	template	555	398
1	ACTGCT-GACCT	gene_tiling_20bp	DMSO	0.01	6	plusATC	YPL160W	CDC60	+	CDC60-247005-20bp	247005	246992	65	template	779	470
1	GCCGT-AGTC	gene_tiling_20bp	DMSO	0.01	7	plusATC	YPL160W	CDC60	+	CDC60-247005-20bp	247005	246992	65	template	461	330
1	TCGT-AATCC	gene_tiling_20bp	DMSO	0.01	8	plusATC	YPL160W	CDC60	+	CDC60-247005-20bp	247005	246992	65	template	496	337
1	GCCGT-ACCTGG	gene_tiling_20bp	DMSO	0.01	7	noATC	YPL160W	CDC60	+	CDC60-247005-20bp	247005	246992	65	template	583	369
1	ACTGCT-GGTT	gene_tiling_20bp	DMSO	0.01	6	noATC	YPL160W	CDC60	+	CDC60-247005-20bp	247005	246992	65	template	647	441
2	CGTTGA-GGTT	gene_tiling_20bp	DMSO	0.01	1	plusATC	YPL160W	CDC60	+	CDC60-247005-20bp	247005	246992	65	template	622	465
2	GCCGT-GGTT	gene_tiling_20bp	DMSO	0.01	2	noATC	YPL160W	CDC60	+	CDC60-247005-20bp	247005	246992	65	template	576	404
2	ACTGCT-AATCC	gene_tiling_20bp	DMSO	0.01	1	noATC	YPL160W	CDC60	+	CDC60-247005-20bp	247005	246992	65	template	423	304
2	ATGAT-AGTC	gene_tiling_20bp	DMSO	0.01	3	plusATC	YPL160W	CDC60	+	CDC60-247005-20bp	247005	246992	65	template	768	590
2	ATGAT-ACCTGG	gene_tiling_20bp	DMSO	0.01	3	noATC	YPL160W	CDC60	+	CDC60-247005-20bp	247005	246992	65	template	554	404
2	GCCGT-GACCT	gene_tiling_20bp	DMSO	0.01	2	plusATC	YPL160W	CDC60	+	CDC60-247005-20bp	247005	246992	65	template	873	592
3	ACTGCT-GGTT	gene_tiling_20bp	DMSO	0.01	4	plusATC	YPL160W	CDC60	+	CDC60-247005-20bp	247005	246992	65	template	871	494
3	ACTGCT-GACCT	gene_tiling_20bp	DMSO	0.01	4	noATC	YPL160W	CDC60	+	CDC60-247005-20bp	247005	246992	65	template	649	427
3	TCGT-AGTC	gene_tiling_20bp	DMSO	0.01	5	plusATC	YPL160W	CDC60	+	CDC60-247005-20bp	247005	246992	65	template	490	259
3	TCGT-AATCC	gene_tiling_20bp	DMSO	0.01	5	noATC	YPL160W	CDC60	+	CDC60-247005-20bp	247005	246992	65	template	386	250
1	GCCGT-AGTC	gene_tiling_18bp	DMSO	0.01	7	plusATC	YPL160W	CDC60	+	CDC60-247020-18bp	247020	247007	80	template	624	506
1	ACTGCT-GGTT	gene_tiling_18bp	DMSO	0.01	6	noATC	YPL160W	CDC60	+	CDC60-247020-18bp	247020	247007	80	template	1180	892
1	TCGT-AGTC	gene_tiling_18bp	DMSO	0.01	8	noATC	YPL160W	CDC60	+	CDC60-247020-18bp	247020	247007	80	template	1007	770
1	ACTGCT-GACCT	gene_tiling_18bp	DMSO	0.01	6	plusATC	YPL160W	CDC60	+	CDC60-247020-18bp	247020	247007	80	template	1441	981
1	TCGT-AATCC	gene_tiling_18bp	DMSO	0.01	8	plusATC	YPL160W	CDC60	+	CDC60-247020-18bp	247020	247007	80	template	1129	925
1	GCCGT-ACCTGG	gene_tiling_18bp	DMSO	0.01	7	noATC	YPL160W	CDC60	+	CDC60-247020-18bp	247020	247007	80	template	1117	843
2	ATGAT-ACCTGG	gene_tiling_18bp	DMSO	0.01	3	noATC	YPL160W	CDC60	+	CDC60-247020-18bp	247020	247007	80	template	993	755
2	GCCGT-GACCT	gene_tiling_18bp	DMSO	0.01	2	plusATC	YPL160W	CDC60	+	CDC60-247020-18bp	247020	247007	80	template	1382	1129
2	ACTGCT-AATCC	gene_tiling_18bp	DMSO	0.01	1	noATC	YPL160W	CDC60	+	CDC60-247020-18bp	247020	247007	80	template	773	579
2	GCCGT-GGTT	gene_tiling_18bp	DMSO	0.01	2	noATC	YPL160W	CDC60	+	CDC60-247020-18bp	247020	247007	80	template	919	697
2	CGTTGA-GGTT	gene_tiling_18bp	DMSO	0.01	1	plusATC	YPL160W	CDC60	+	CDC60-247020-18bp	247020	247007	80	template	1001	786
2	ATGAT-AGTC	gene_tiling_18bp	DMSO	0.01	3	plusATC	YPL160W	CDC60	+	CDC60-247020-18bp	247020	247007	80	template	1144	886
3	ACTGCT-GACCT	gene_tiling_18bp	DMSO	0.01	4	noATC	YPL160W	CDC60	+	CDC60-247020-18bp	247020	247007	80	template	1008	693
3	ACTGCT-GGTT	gene_tiling_18bp	DMSO	0.01	4	plusATC	YPL160W	CDC60	+	CDC60-247020-18bp	247020	247007	80	template	882	584
3	TCGT-AATCC	gene_tiling_18bp	DMSO	0.01	5	noATC	YPL160W	CDC60	+	CDC60-247020-18bp	247020	247007	80	template	395	266
3	TCGT-AGTC	gene_tiling_18bp	DMSO	0.01	5	plusATC	YPL160W	CDC60	+	CDC60-247020-18bp	247020	247007	80	template	496	388
1	ACTGCT-GACCT	gene_tiling_20bp	DMSO	0.01	6	plusATC	YPL160W	CDC60	+	CDC60-247020-20bp	247020	247007	80	template	625	452
1	GCCGT-ACCTGG	gene_tiling_20bp	DMSO	0.01	7	noATC	YPL160W	CDC60	+	CDC60-247020-20bp	247020	247007	80	template	371	295
1	TCGT-AGTC	gene_tiling_20bp	DMSO	0.01	8	noATC	YPL160W	CDC60	+	CDC60-247020-20bp	247020	247007	80	template	330	270
1	TCGT-AATCC	gene_tiling_20bp	DMSO	0.01	8	plusATC	YPL160W	CDC60	+	CDC60-247020-20bp	247020	247007	80	template	376	296
1	GCCGT-AGTC	gene_tiling_20bp	DMSO	0.01	7	plusATC	YPL160W	CDC60	+	CDC60-247020-20bp	247020	247007	80	template	266	225
1	ACTGCT-GGTT	gene_tiling_20bp	DMSO	0.01	6	noATC	YPL160W	CDC60	+	CDC60-247020-20bp	247020	247007	80	template	371	274
2	ATGAT-ACCTGG	gene_tiling_20bp	DMSO	0.01	3	noATC	YPL160W	CDC60	+	CDC60-247020-20bp	247020	247007	80	template	416	339
2	GCCGT-GACCT	gene_tiling_20bp	DMSO	0.01	2	plusATC	YPL160W	CDC60	+	CDC60-247020-20bp	247020	247007	80	template	563	450
2	ACTGCT-AATCC	gene_tiling_20bp	DMSO	0.01	1	noATC	YPL160W	CDC60	+	CDC60-247020-20bp	247020	247007	80	template	296	252
2	CGTTGA-GGTT	gene_tiling_20bp	DMSO	0.01	1	plusATC	YPL160W	CDC60	+	CDC60-247020-20bp	247020	247007	80	template	387	327
2	ATGAT-AGTC	gene_tiling_20bp	DMSO	0.01	3	plusATC	YPL160W	CDC60	+	CDC60-247020-20bp	247020	247007	80	template	439	368
2	GCCGT-GGTT	gene_tiling_20bp	DMSO	0.01	2	noATC	YPL160W	CDC60	+	CDC60-247020-20bp	247020	247007	80	template	340	308
3	ACTGCT-GACCT	gene_tiling_20bp	DMSO	0.01	4	noATC	YPL160W	CDC60	+	CDC60-247020-20bp	247020	247007	80	template	381	260
3	TCGT-AGTC	gene_tiling_20bp	DMSO	0.01	5	plusATC	YPL160W	CDC60	+	CDC60-247020-20bp	247020	247007	80	template	183	142
3	ACTGCT-GGTT	gene_tiling_20bp	DMSO	0.01	4	plusATC	YPL160W	CDC60	+	CDC60-247020-20bp	247020	247007	80	template	492	336
3	TCGT-AATCC	gene_tiling_20bp	DMSO	0.01	5	noATC	YPL160W	CDC60	+	CDC60-247020-20bp	247020	247007	80	template	240	191
1	CTTA-AGTC	broad_tiling	DMSO	0.01	1	noATC	YHR209W	CRG1	+	CRG1-518926-20bp	518926	518939	-465	nontemplate	421	313
1	CTTA-AATCC	broad_tiling	DMSO	0.01	1	plusATC	YHR209W	CRG1	+	CRG1-518926-20bp	518926	518939	-465	nontemplate	453	145
1	CTTA-AGTC	broad_tiling	DMSO	0.01	1	noATC	YHR209W	CRG1	+	CRG1-518938-20bp	518938	518925	-479	template	1947	1646
1	CTTA-AATCC	broad_tiling	DMSO	0.01	1	plusATC	YHR209W	CRG1	+	CRG1-518938-20bp	518938	518925	-479	template	1463	640
1	CTTA-AGTC	broad_tiling	DMSO	0.01	1	noATC	YHR209W	CRG1	+	CRG1-518980-20bp	518980	518993	-411	nontemplate	1504	1330
1	CTTA-AATCC	broad_tiling	DMSO	0.01	1	plusATC	YHR209W	CRG1	+	CRG1-518980-20bp	518980	518993	-411	nontemplate	1443	629
1	CTTA-AGTC	broad_tiling	DMSO	0.01	1	noATC	YHR209W	CRG1	+	CRG1-518985-20bp	518985	518972	-432	template	532	470
1	CTTA-AATCC	broad_tiling	DMSO	0.01	1	plusATC	YHR209W	CRG1	+	CRG1-518985-20bp	518985	518972	-432	template	399	201
1	CTTA-AATCC	broad_tiling	DMSO	0.01	1	plusATC	YHR209W	CRG1	+	CRG1-518996-20bp	518996	518983	-421	template	1682	651
1	CTTA-AGTC	broad_tiling	DMSO	0.01	1	noATC	YHR209W	CRG1	+	CRG1-518996-20bp	518996	518983	-421	template	2287	2023
1	CTTA-AGTC	broad_tiling	DMSO	0.01	1	noATC	YHR209W	CRG1	+	CRG1-519020-20bp	519020	519007	-397	template	254	227
1	CTTA-AATCC	broad_tiling	DMSO	0.01	1	plusATC	YHR209W	CRG1	+	CRG1-519020-20bp	519020	519007	-397	template	159	30
1	CTTA-AATCC	broad_tiling	DMSO	0.01	1	plusATC	YHR209W	CRG1	+	CRG1-519028-20bp	519028	519041	-363	nontemplate	1466	502
1	CTTA-AGTC	broad_tiling	DMSO	0.01	1	noATC	YHR209W	CRG1	+	CRG1-519028-20bp	519028	519041	-363	nontemplate	1932	1463
1	CTTA-AGTC	broad_tiling	DMSO	0.01	1	noATC	YHR209W	CRG1	+	CRG1-519029-20bp	519029	519042	-362	nontemplate	1455	1317
1	CTTA-AATCC	broad_tiling	DMSO	0.01	1	plusATC	YHR209W	CRG1	+	CRG1-519029-20bp	519029	519042	-362	nontemplate	1229	488
1	CTTA-AGTC	broad_tiling	DMSO	0.01	1	noATC	YHR209W	CRG1	+	CRG1-519069-20bp	519069	519056	-348	template	26	8
1	CTTA-AATCC	broad_tiling	DMSO	0.01	1	plusATC	YHR209W	CRG1	+	CRG1-519069-20bp	519069	519056	-348	template	27	2
1	CTTA-AGTC	broad_tiling	DMSO	0.01	1	noATC	YHR209W	CRG1	+	CRG1-519074-20bp	519074	519087	-317	nontemplate	393	361
1	CTTA-AATCC	broad_tiling	DMSO	0.01	1	plusATC	YHR209W	CRG1	+	CRG1-519074-20bp	519074	519087	-317	nontemplate	349	109
1	CTTA-AGTC	broad_tiling	DMSO	0.01	1	noATC	YHR209W	CRG1	+	CRG1-519075-20bp	519075	519088	-316	nontemplate	618	554
1	CTTA-AATCC	broad_tiling	DMSO	0.01	1	plusATC	YHR209W	CRG1	+	CRG1-519075-20bp	519075	519088	-316	nontemplate	582	230
1	CTTA-AATCC	broad_tiling	DMSO	0.01	1	plusATC	YHR209W	CRG1	+	CRG1-519079-20bp	519079	519066	-338	template	708	250
1	CTTA-AGTC	broad_tiling	DMSO	0.01	1	noATC	YHR209W	CRG1	+	CRG1-519079-20bp	519079	519066	-338	template	1019	731
1	CTTA-AGTC	broad_tiling	DMSO	0.01	1	noATC	YHR209W	CRG1	+	CRG1-519119-20bp	519119	519106	-298	template	1678	364
1	CTTA-AATCC	broad_tiling	DMSO	0.01	1	plusATC	YHR209W	CRG1	+	CRG1-519119-20bp	519119	519106	-298	template	779	148
1	CTTA-AGTC	broad_tiling	DMSO	0.01	1	noATC	YHR209W	CRG1	+	CRG1-519142-20bp	519142	519129	-275	template	215	129
1	CTTA-AATCC	broad_tiling	DMSO	0.01	1	plusATC	YHR209W	CRG1	+	CRG1-519142-20bp	519142	519129	-275	template	79	21
1	CTTA-AATCC	broad_tiling	DMSO	0.01	1	plusATC	YHR209W	CRG1	+	CRG1-519147-20bp	519147	519160	-244	nontemplate	311	69
1	CTTA-AGTC	broad_tiling	DMSO	0.01	1	noATC	YHR209W	CRG1	+	CRG1-519147-20bp	519147	519160	-244	nontemplate	830	283
1	CTTA-AATCC	broad_tiling	DMSO	0.01	1	plusATC	YHR209W	CRG1	+	CRG1-519151-20bp	519151	519164	-240	nontemplate	869	338
1	CTTA-AGTC	broad_tiling	DMSO	0.01	1	noATC	YHR209W	CRG1	+	CRG1-519151-20bp	519151	519164	-240	nontemplate	942	786
1	CTTA-AATCC	broad_tiling	DMSO	0.01	1	plusATC	YHR209W	CRG1	+	CRG1-519162-20bp	519162	519149	-255	template	847	328
1	CTTA-AGTC	broad_tiling	DMSO	0.01	1	noATC	YHR209W	CRG1	+	CRG1-519162-20bp	519162	519149	-255	template	1342	923
1	CTTA-AATCC	broad_tiling	DMSO	0.01	1	plusATC	YHR209W	CRG1	+	CRG1-519170-20bp	519170	519157	-247	template	940	223
1	CTTA-AGTC	broad_tiling	DMSO	0.01	1	noATC	YHR209W	CRG1	+	CRG1-519170-20bp	519170	519157	-247	template	1644	1358
1	CTTA-AATCC	broad_tiling	DMSO	0.01	1	plusATC	YHR209W	CRG1	+	CRG1-519176-20bp	519176	519163	-241	template	757	234
1	CTTA-AGTC	broad_tiling	DMSO	0.01	1	noATC	YHR209W	CRG1	+	CRG1-519176-20bp	519176	519163	-241	template	1266	859
1	CTTA-AATCC	broad_tiling	DMSO	0.01	1	plusATC	YHR209W	CRG1	+	CRG1-519197-20bp	519197	519210	-194	nontemplate	1056	388
1	CTTA-AGTC	broad_tiling	DMSO	0.01	1	noATC	YHR209W	CRG1	+	CRG1-519197-20bp	519197	519210	-194	nontemplate	1359	1058
1	CTTA-AGTC	broad_tiling	DMSO	0.01	1	noATC	YHR209W	CRG1	+	CRG1-519198-20bp	519198	519211	-193	nontemplate	912	815
1	CTTA-AATCC	broad_tiling	DMSO	0.01	1	plusATC	YHR209W	CRG1	+	CRG1-519198-20bp	519198	519211	-193	nontemplate	688	319
1	CTTA-AGTC	broad_tiling	DMSO	0.01	1	noATC	YHR209W	CRG1	+	CRG1-519203-20bp	519203	519216	-188	nontemplate	1165	1005
1	CTTA-AATCC	broad_tiling	DMSO	0.01	1	plusATC	YHR209W	CRG1	+	CRG1-519203-20bp	519203	519216	-188	nontemplate	890	408
1	CTTA-AGTC	broad_tiling	DMSO	0.01	1	noATC	YHR209W	CRG1	+	CRG1-519206-20bp	519206	519193	-211	template	1166	1060
1	CTTA-AATCC	broad_tiling	DMSO	0.01	1	plusATC	YHR209W	CRG1	+	CRG1-519206-20bp	519206	519193	-211	template	934	428
1	CTTA-AGTC	broad_tiling	DMSO	0.01	1	noATC	YHR209W	CRG1	+	CRG1-519208-20bp	519208	519221	-183	nontemplate	1252	1134
1	CTTA-AATCC	broad_tiling	DMSO	0.01	1	plusATC	YHR209W	CRG1	+	CRG1-519208-20bp	519208	519221	-183	nontemplate	997	439
1	CTTA-AGTC	broad_tiling	DMSO	0.01	1	noATC	YHR209W	CRG1	+	CRG1-519215-20bp	519215	519228	-176	nontemplate	440	384
1	CTTA-AATCC	broad_tiling	DMSO	0.01	1	plusATC	YHR209W	CRG1	+	CRG1-519215-20bp	519215	519228	-176	nontemplate	357	129
1	CTTA-AGTC	broad_tiling	DMSO	0.01	1	noATC	YHR209W	CRG1	+	CRG1-519248-20bp	519248	519261	-143	nontemplate	1874	1608
1	CTTA-AATCC	broad_tiling	DMSO	0.01	1	plusATC	YHR209W	CRG1	+	CRG1-519248-20bp	519248	519261	-143	nontemplate	1438	608
1	TCGT-AATCC	gene_tiling_18bp	DMSO	0.01	8	plusATC	YHR209W	CRG1	+	CRG1-519285-18bp	519285	519298	-106	nontemplate	207	170
1	TCGT-AGTC	gene_tiling_18bp	DMSO	0.01	8	noATC	YHR209W	CRG1	+	CRG1-519285-18bp	519285	519298	-106	nontemplate	305	236
1	ACTGCT-GACCT	gene_tiling_18bp	DMSO	0.01	6	plusATC	YHR209W	CRG1	+	CRG1-519285-18bp	519285	519298	-106	nontemplate	404	270
1	GCCGT-AGTC	gene_tiling_18bp	DMSO	0.01	7	plusATC	YHR209W	CRG1	+	CRG1-519285-18bp	519285	519298	-106	nontemplate	196	162
1	ACTGCT-GGTT	gene_tiling_18bp	DMSO	0.01	6	noATC	YHR209W	CRG1	+	CRG1-519285-18bp	519285	519298	-106	nontemplate	458	352
1	GCCGT-ACCTGG	gene_tiling_18bp	DMSO	0.01	7	noATC	YHR209W	CRG1	+	CRG1-519285-18bp	519285	519298	-106	nontemplate	385	276
2	CGTTGA-GGTT	gene_tiling_18bp	DMSO	0.01	1	plusATC	YHR209W	CRG1	+	CRG1-519285-18bp	519285	519298	-106	nontemplate	210	180
2	ACTGCT-AATCC	gene_tiling_18bp	DMSO	0.01	1	noATC	YHR209W	CRG1	+	CRG1-519285-18bp	519285	519298	-106	nontemplate	253	205
2	GCCGT-GGTT	gene_tiling_18bp	DMSO	0.01	2	noATC	YHR209W	CRG1	+	CRG1-519285-18bp	519285	519298	-106	nontemplate	371	278
2	GCCGT-GACCT	gene_tiling_18bp	DMSO	0.01	2	plusATC	YHR209W	CRG1	+	CRG1-519285-18bp	519285	519298	-106	nontemplate	509	415
2	ATGAT-AGTC	gene_tiling_18bp	DMSO	0.01	3	plusATC	YHR209W	CRG1	+	CRG1-519285-18bp	519285	519298	-106	nontemplate	341	261
2	ATGAT-ACCTGG	gene_tiling_18bp	DMSO	0.01	3	noATC	YHR209W	CRG1	+	CRG1-519285-18bp	519285	519298	-106	nontemplate	296	225
3	ACTGCT-GACCT	gene_tiling_18bp	DMSO	0.01	4	noATC	YHR209W	CRG1	+	CRG1-519285-18bp	519285	519298	-106	nontemplate	248	175
3	TCGT-AGTC	gene_tiling_18bp	DMSO	0.01	5	plusATC	YHR209W	CRG1	+	CRG1-519285-18bp	519285	519298	-106	nontemplate	191	134
3	TCGT-AATCC	gene_tiling_18bp	DMSO	0.01	5	noATC	YHR209W	CRG1	+	CRG1-519285-18bp	519285	519298	-106	nontemplate	160	115
3	ACTGCT-GGTT	gene_tiling_18bp	DMSO	0.01	4	plusATC	YHR209W	CRG1	+	CRG1-519285-18bp	519285	519298	-106	nontemplate	204	115
1	TCGT-AATCC	gene_tiling_20bp	DMSO	0.01	8	plusATC	YHR209W	CRG1	+	CRG1-519285-20bp	519285	519298	-106	nontemplate	398	81
1	GCCGT-AGTC	gene_tiling_20bp	DMSO	0.01	7	plusATC	YHR209W	CRG1	+	CRG1-519285-20bp	519285	519298	-106	nontemplate	332	84
1	GCCGT-ACCTGG	gene_tiling_20bp	DMSO	0.01	7	noATC	YHR209W	CRG1	+	CRG1-519285-20bp	519285	519298	-106	nontemplate	446	101
1	CTTA-AATCC	broad_tiling	DMSO	0.01	1	plusATC	YHR209W	CRG1	+	CRG1-519285-20bp	519285	519298	-106	nontemplate	485	246
1	CTTA-AGTC	broad_tiling	DMSO	0.01	1	noATC	YHR209W	CRG1	+	CRG1-519285-20bp	519285	519298	-106	nontemplate	630	448
1	ACTGCT-GGTT	gene_tiling_20bp	DMSO	0.01	6	noATC	YHR209W	CRG1	+	CRG1-519285-20bp	519285	519298	-106	nontemplate	1094	145
1	TCGT-AGTC	gene_tiling_20bp	DMSO	0.01	8	noATC	YHR209W	CRG1	+	CRG1-519285-20bp	519285	519298	-106	nontemplate	402	92
1	ACTGCT-GACCT	gene_tiling_20bp	DMSO	0.01	6	plusATC	YHR209W	CRG1	+	CRG1-519285-20bp	519285	519298	-106	nontemplate	449	110
2	ATGAT-ACCTGG	gene_tiling_20bp	DMSO	0.01	3	noATC	YHR209W	CRG1	+	CRG1-519285-20bp	519285	519298	-106	nontemplate	479	135
2	GCCGT-GACCT	gene_tiling_20bp	DMSO	0.01	2	plusATC	YHR209W	CRG1	+	CRG1-519285-20bp	519285	519298	-106	nontemplate	551	144
2	GCCGT-GGTT	gene_tiling_20bp	DMSO	0.01	2	noATC	YHR209W	CRG1	+	CRG1-519285-20bp	519285	519298	-106	nontemplate	410	132
2	ATGAT-AGTC	gene_tiling_20bp	DMSO	0.01	3	plusATC	YHR209W	CRG1	+	CRG1-519285-20bp	519285	519298	-106	nontemplate	274	124
2	CGTTGA-GGTT	gene_tiling_20bp	DMSO	0.01	1	plusATC	YHR209W	CRG1	+	CRG1-519285-20bp	519285	519298	-106	nontemplate	412	130
2	ACTGCT-AATCC	gene_tiling_20bp	DMSO	0.01	1	noATC	YHR209W	CRG1	+	CRG1-519285-20bp	519285	519298	-106	nontemplate	367	107
3	ACTGCT-GACCT	gene_tiling_20bp	DMSO	0.01	4	noATC	YHR209W	CRG1	+	CRG1-519285-20bp	519285	519298	-106	nontemplate	536	107
3	ACTGCT-GGTT	gene_tiling_20bp	DMSO	0.01	4	plusATC	YHR209W	CRG1	+	CRG1-519285-20bp	519285	519298	-106	nontemplate	477	106
3	TCGT-AATCC	gene_tiling_20bp	DMSO	0.01	5	noATC	YHR209W	CRG1	+	CRG1-519285-20bp	519285	519298	-106	nontemplate	380	101
3	TCGT-AGTC	gene_tiling_20bp	DMSO	0.01	5	plusATC	YHR209W	CRG1	+	CRG1-519285-20bp	519285	519298	-106	nontemplate	326	80
1	TCGT-AATCC	gene_tiling_18bp	DMSO	0.01	8	plusATC	YHR209W	CRG1	+	CRG1-519316-18bp	519316	519303	-101	template	303	175
1	GCCGT-ACCTGG	gene_tiling_18bp	DMSO	0.01	7	noATC	YHR209W	CRG1	+	CRG1-519316-18bp	519316	519303	-101	template	351	198
1	GCCGT-AGTC	gene_tiling_18bp	DMSO	0.01	7	plusATC	YHR209W	CRG1	+	CRG1-519316-18bp	519316	519303	-101	template	204	110
1	ACTGCT-GACCT	gene_tiling_18bp	DMSO	0.01	6	plusATC	YHR209W	CRG1	+	CRG1-519316-18bp	519316	519303	-101	template	363	183
1	TCGT-AGTC	gene_tiling_18bp	DMSO	0.01	8	noATC	YHR209W	CRG1	+	CRG1-519316-18bp	519316	519303	-101	template	334	195
1	ACTGCT-GGTT	gene_tiling_18bp	DMSO	0.01	6	noATC	YHR209W	CRG1	+	CRG1-519316-18bp	519316	519303	-101	template	456	194
2	CGTTGA-GGTT	gene_tiling_18bp	DMSO	0.01	1	plusATC	YHR209W	CRG1	+	CRG1-519316-18bp	519316	519303	-101	template	283	183
2	GCCGT-GACCT	gene_tiling_18bp	DMSO	0.01	2	plusATC	YHR209W	CRG1	+	CRG1-519316-18bp	519316	519303	-101	template	413	229
2	ACTGCT-AATCC	gene_tiling_18bp	DMSO	0.01	1	noATC	YHR209W	CRG1	+	CRG1-519316-18bp	519316	519303	-101	template	225	114
2	GCCGT-GGTT	gene_tiling_18bp	DMSO	0.01	2	noATC	YHR209W	CRG1	+	CRG1-519316-18bp	519316	519303	-101	template	290	171
2	ATGAT-AGTC	gene_tiling_18bp	DMSO	0.01	3	plusATC	YHR209W	CRG1	+	CRG1-519316-18bp	519316	519303	-101	template	308	170
2	ATGAT-ACCTGG	gene_tiling_18bp	DMSO	0.01	3	noATC	YHR209W	CRG1	+	CRG1-519316-18bp	519316	519303	-101	template	299	192
3	ACTGCT-GGTT	gene_tiling_18bp	DMSO	0.01	4	plusATC	YHR209W	CRG1	+	CRG1-519316-18bp	519316	519303	-101	template	304	120
3	TCGT-AATCC	gene_tiling_18bp	DMSO	0.01	5	noATC	YHR209W	CRG1	+	CRG1-519316-18bp	519316	519303	-101	template	179	99
3	ACTGCT-GACCT	gene_tiling_18bp	DMSO	0.01	4	noATC	YHR209W	CRG1	+	CRG1-519316-18bp	519316	519303	-101	template	269	141
3	TCGT-AGTC	gene_tiling_18bp	DMSO	0.01	5	plusATC	YHR209W	CRG1	+	CRG1-519316-18bp	519316	519303	-101	template	184	75
1	ACTGCT-GGTT	gene_tiling_20bp	DMSO	0.01	6	noATC	YHR209W	CRG1	+	CRG1-519316-20bp	519316	519303	-101	template	999	289
1	CTTA-AGTC	broad_tiling	DMSO	0.01	1	noATC	YHR209W	CRG1	+	CRG1-519316-20bp	519316	519303	-101	template	1197	552
1	ACTGCT-GACCT	gene_tiling_20bp	DMSO	0.01	6	plusATC	YHR209W	CRG1	+	CRG1-519316-20bp	519316	519303	-101	template	307	211
1	GCCGT-AGTC	gene_tiling_20bp	DMSO	0.01	7	plusATC	YHR209W	CRG1	+	CRG1-519316-20bp	519316	519303	-101	template	141	118
1	TCGT-AGTC	gene_tiling_20bp	DMSO	0.01	8	noATC	YHR209W	CRG1	+	CRG1-519316-20bp	519316	519303	-101	template	241	184
1	TCGT-AATCC	gene_tiling_20bp	DMSO	0.01	8	plusATC	YHR209W	CRG1	+	CRG1-519316-20bp	519316	519303	-101	template	190	162
1	GCCGT-ACCTGG	gene_tiling_20bp	DMSO	0.01	7	noATC	YHR209W	CRG1	+	CRG1-519316-20bp	519316	519303	-101	template	366	314
1	CTTA-AATCC	broad_tiling	DMSO	0.01	1	plusATC	YHR209W	CRG1	+	CRG1-519316-20bp	519316	519303	-101	template	639	146
2	GCCGT-GGTT	gene_tiling_20bp	DMSO	0.01	2	noATC	YHR209W	CRG1	+	CRG1-519316-20bp	519316	519303	-101	template	199	144
2	ACTGCT-AATCC	gene_tiling_20bp	DMSO	0.01	1	noATC	YHR209W	CRG1	+	CRG1-519316-20bp	519316	519303	-101	template	174	151
2	ATGAT-ACCTGG	gene_tiling_20bp	DMSO	0.01	3	noATC	YHR209W	CRG1	+	CRG1-519316-20bp	519316	519303	-101	template	242	214
2	ATGAT-AGTC	gene_tiling_20bp	DMSO	0.01	3	plusATC	YHR209W	CRG1	+	CRG1-519316-20bp	519316	519303	-101	template	277	224
2	CGTTGA-GGTT	gene_tiling_20bp	DMSO	0.01	1	plusATC	YHR209W	CRG1	+	CRG1-519316-20bp	519316	519303	-101	template	215	191
2	GCCGT-GACCT	gene_tiling_20bp	DMSO	0.01	2	plusATC	YHR209W	CRG1	+	CRG1-519316-20bp	519316	519303	-101	template	317	282
3	ACTGCT-GGTT	gene_tiling_20bp	DMSO	0.01	4	plusATC	YHR209W	CRG1	+	CRG1-519316-20bp	519316	519303	-101	template	268	162
3	TCGT-AATCC	gene_tiling_20bp	DMSO	0.01	5	noATC	YHR209W	CRG1	+	CRG1-519316-20bp	519316	519303	-101	template	271	214
3	ACTGCT-GACCT	gene_tiling_20bp	DMSO	0.01	4	noATC	YHR209W	CRG1	+	CRG1-519316-20bp	519316	519303	-101	template	321	212
3	TCGT-AGTC	gene_tiling_20bp	DMSO	0.01	5	plusATC	YHR209W	CRG1	+	CRG1-519316-20bp	519316	519303	-101	template	157	114
1	CTTA-AGTC	broad_tiling	DMSO	0.01	1	noATC	YHR209W	CRG1	+	CRG1-519317-20bp	519317	519330	-74	nontemplate	1567	1052
1	CTTA-AATCC	broad_tiling	DMSO	0.01	1	plusATC	YHR209W	CRG1	+	CRG1-519317-20bp	519317	519330	-74	nontemplate	1203	454
1	CTTA-AGTC	broad_tiling	DMSO	0.01	1	noATC	YHR209W	CRG1	+	CRG1-519318-20bp	519318	519331	-73	nontemplate	1513	1200
1	CTTA-AATCC	broad_tiling	DMSO	0.01	1	plusATC	YHR209W	CRG1	+	CRG1-519318-20bp	519318	519331	-73	nontemplate	1194	480
1	ACTGCT-GACCT	gene_tiling_18bp	DMSO	0.01	6	plusATC	YHR209W	CRG1	+	CRG1-519319-18bp	519319	519332	-72	nontemplate	727	389
1	GCCGT-ACCTGG	gene_tiling_18bp	DMSO	0.01	7	noATC	YHR209W	CRG1	+	CRG1-519319-18bp	519319	519332	-72	nontemplate	514	323
1	TCGT-AATCC	gene_tiling_18bp	DMSO	0.01	8	plusATC	YHR209W	CRG1	+	CRG1-519319-18bp	519319	519332	-72	nontemplate	506	313
1	TCGT-AGTC	gene_tiling_18bp	DMSO	0.01	8	noATC	YHR209W	CRG1	+	CRG1-519319-18bp	519319	519332	-72	nontemplate	536	378
1	ACTGCT-GGTT	gene_tiling_18bp	DMSO	0.01	6	noATC	YHR209W	CRG1	+	CRG1-519319-18bp	519319	519332	-72	nontemplate	530	389
1	GCCGT-AGTC	gene_tiling_18bp	DMSO	0.01	7	plusATC	YHR209W	CRG1	+	CRG1-519319-18bp	519319	519332	-72	nontemplate	365	239
2	GCCGT-GGTT	gene_tiling_18bp	DMSO	0.01	2	noATC	YHR209W	CRG1	+	CRG1-519319-18bp	519319	519332	-72	nontemplate	420	327
2	ACTGCT-AATCC	gene_tiling_18bp	DMSO	0.01	1	noATC	YHR209W	CRG1	+	CRG1-519319-18bp	519319	519332	-72	nontemplate	379	274
2	ATGAT-ACCTGG	gene_tiling_18bp	DMSO	0.01	3	noATC	YHR209W	CRG1	+	CRG1-519319-18bp	519319	519332	-72	nontemplate	495	364
2	GCCGT-GACCT	gene_tiling_18bp	DMSO	0.01	2	plusATC	YHR209W	CRG1	+	CRG1-519319-18bp	519319	519332	-72	nontemplate	818	620
2	CGTTGA-GGTT	gene_tiling_18bp	DMSO	0.01	1	plusATC	YHR209W	CRG1	+	CRG1-519319-18bp	519319	519332	-72	nontemplate	569	397
2	ATGAT-AGTC	gene_tiling_18bp	DMSO	0.01	3	plusATC	YHR209W	CRG1	+	CRG1-519319-18bp	519319	519332	-72	nontemplate	539	384
3	TCGT-AGTC	gene_tiling_18bp	DMSO	0.01	5	plusATC	YHR209W	CRG1	+	CRG1-519319-18bp	519319	519332	-72	nontemplate	332	173
3	ACTGCT-GACCT	gene_tiling_18bp	DMSO	0.01	4	noATC	YHR209W	CRG1	+	CRG1-519319-18bp	519319	519332	-72	nontemplate	517	264
3	TCGT-AATCC	gene_tiling_18bp	DMSO	0.01	5	noATC	YHR209W	CRG1	+	CRG1-519319-18bp	519319	519332	-72	nontemplate	284	143
3	ACTGCT-GGTT	gene_tiling_18bp	DMSO	0.01	4	plusATC	YHR209W	CRG1	+	CRG1-519319-18bp	519319	519332	-72	nontemplate	701	420
1	TCGT-AGTC	gene_tiling_20bp	DMSO	0.01	8	noATC	YHR209W	CRG1	+	CRG1-519319-20bp	519319	519332	-72	nontemplate	546	384
1	ACTGCT-GGTT	gene_tiling_20bp	DMSO	0.01	6	noATC	YHR209W	CRG1	+	CRG1-519319-20bp	519319	519332	-72	nontemplate	1657	495
1	GCCGT-ACCTGG	gene_tiling_20bp	DMSO	0.01	7	noATC	YHR209W	CRG1	+	CRG1-519319-20bp	519319	519332	-72	nontemplate	593	397
1	GCCGT-AGTC	gene_tiling_20bp	DMSO	0.01	7	plusATC	YHR209W	CRG1	+	CRG1-519319-20bp	519319	519332	-72	nontemplate	497	373
1	TCGT-AATCC	gene_tiling_20bp	DMSO	0.01	8	plusATC	YHR209W	CRG1	+	CRG1-519319-20bp	519319	519332	-72	nontemplate	610	429
1	CTTA-AGTC	broad_tiling	DMSO	0.01	1	noATC	YHR209W	CRG1	+	CRG1-519319-20bp	519319	519332	-72	nontemplate	1683	1432
1	ACTGCT-GACCT	gene_tiling_20bp	DMSO	0.01	6	plusATC	YHR209W	CRG1	+	CRG1-519319-20bp	519319	519332	-72	nontemplate	872	590
1	CTTA-AATCC	broad_tiling	DMSO	0.01	1	plusATC	YHR209W	CRG1	+	CRG1-519319-20bp	519319	519332	-72	nontemplate	1211	575
2	GCCGT-GGTT	gene_tiling_20bp	DMSO	0.01	2	noATC	YHR209W	CRG1	+	CRG1-519319-20bp	519319	519332	-72	nontemplate	542	401
2	GCCGT-GACCT	gene_tiling_20bp	DMSO	0.01	2	plusATC	YHR209W	CRG1	+	CRG1-519319-20bp	519319	519332	-72	nontemplate	869	680
2	ATGAT-ACCTGG	gene_tiling_20bp	DMSO	0.01	3	noATC	YHR209W	CRG1	+	CRG1-519319-20bp	519319	519332	-72	nontemplate	543	366
2	CGTTGA-GGTT	gene_tiling_20bp	DMSO	0.01	1	plusATC	YHR209W	CRG1	+	CRG1-519319-20bp	519319	519332	-72	nontemplate	570	440
2	ATGAT-AGTC	gene_tiling_20bp	DMSO	0.01	3	plusATC	YHR209W	CRG1	+	CRG1-519319-20bp	519319	519332	-72	nontemplate	629	451
2	ACTGCT-AATCC	gene_tiling_20bp	DMSO	0.01	1	noATC	YHR209W	CRG1	+	CRG1-519319-20bp	519319	519332	-72	nontemplate	407	281
3	TCGT-AGTC	gene_tiling_20bp	DMSO	0.01	5	plusATC	YHR209W	CRG1	+	CRG1-519319-20bp	519319	519332	-72	nontemplate	432	273
3	ACTGCT-GGTT	gene_tiling_20bp	DMSO	0.01	4	plusATC	YHR209W	CRG1	+	CRG1-519319-20bp	519319	519332	-72	nontemplate	879	589
3	TCGT-AATCC	gene_tiling_20bp	DMSO	0.01	5	noATC	YHR209W	CRG1	+	CRG1-519319-20bp	519319	519332	-72	nontemplate	444	302
3	ACTGCT-GACCT	gene_tiling_20bp	DMSO	0.01	4	noATC	YHR209W	CRG1	+	CRG1-519319-20bp	519319	519332	-72	nontemplate	729	483
1	CTTA-AATCC	broad_tiling	DMSO	0.01	1	plusATC	YHR209W	CRG1	+	CRG1-519324-20bp	519324	519311	-93	template	596	174
1	CTTA-AGTC	broad_tiling	DMSO	0.01	1	noATC	YHR209W	CRG1	+	CRG1-519324-20bp	519324	519311	-93	template	1148	669
1	TCGT-AGTC	gene_tiling_18bp	DMSO	0.01	8	noATC	YHR209W	CRG1	+	CRG1-519325-18bp	519325	519312	-92	template	582	240
1	ACTGCT-GGTT	gene_tiling_18bp	DMSO	0.01	6	noATC	YHR209W	CRG1	+	CRG1-519325-18bp	519325	519312	-92	template	918	415
1	GCCGT-ACCTGG	gene_tiling_18bp	DMSO	0.01	7	noATC	YHR209W	CRG1	+	CRG1-519325-18bp	519325	519312	-92	template	645	243
1	ACTGCT-GACCT	gene_tiling_18bp	DMSO	0.01	6	plusATC	YHR209W	CRG1	+	CRG1-519325-18bp	519325	519312	-92	template	1006	495
1	TCGT-AATCC	gene_tiling_18bp	DMSO	0.01	8	plusATC	YHR209W	CRG1	+	CRG1-519325-18bp	519325	519312	-92	template	650	300
1	GCCGT-AGTC	gene_tiling_18bp	DMSO	0.01	7	plusATC	YHR209W	CRG1	+	CRG1-519325-18bp	519325	519312	-92	template	439	168
2	GCCGT-GGTT	gene_tiling_18bp	DMSO	0.01	2	noATC	YHR209W	CRG1	+	CRG1-519325-18bp	519325	519312	-92	template	670	258
2	ATGAT-AGTC	gene_tiling_18bp	DMSO	0.01	3	plusATC	YHR209W	CRG1	+	CRG1-519325-18bp	519325	519312	-92	template	833	413
2	GCCGT-GACCT	gene_tiling_18bp	DMSO	0.01	2	plusATC	YHR209W	CRG1	+	CRG1-519325-18bp	519325	519312	-92	template	868	474
2	ATGAT-ACCTGG	gene_tiling_18bp	DMSO	0.01	3	noATC	YHR209W	CRG1	+	CRG1-519325-18bp	519325	519312	-92	template	806	384
2	ACTGCT-AATCC	gene_tiling_18bp	DMSO	0.01	1	noATC	YHR209W	CRG1	+	CRG1-519325-18bp	519325	519312	-92	template	570	275
2	CGTTGA-GGTT	gene_tiling_18bp	DMSO	0.01	1	plusATC	YHR209W	CRG1	+	CRG1-519325-18bp	519325	519312	-92	template	800	363
3	TCGT-AATCC	gene_tiling_18bp	DMSO	0.01	5	noATC	YHR209W	CRG1	+	CRG1-519325-18bp	519325	519312	-92	template	426	197
3	ACTGCT-GGTT	gene_tiling_18bp	DMSO	0.01	4	plusATC	YHR209W	CRG1	+	CRG1-519325-18bp	519325	519312	-92	template	918	355
3	ACTGCT-GACCT	gene_tiling_18bp	DMSO	0.01	4	noATC	YHR209W	CRG1	+	CRG1-519325-18bp	519325	519312	-92	template	616	169
3	TCGT-AGTC	gene_tiling_18bp	DMSO	0.01	5	plusATC	YHR209W	CRG1	+	CRG1-519325-18bp	519325	519312	-92	template	466	208
1	TCGT-AATCC	gene_tiling_20bp	DMSO	0.01	8	plusATC	YHR209W	CRG1	+	CRG1-519325-20bp	519325	519312	-92	template	1176	796
1	GCCGT-AGTC	gene_tiling_20bp	DMSO	0.01	7	plusATC	YHR209W	CRG1	+	CRG1-519325-20bp	519325	519312	-92	template	863	563
1	ACTGCT-GGTT	gene_tiling_20bp	DMSO	0.01	6	noATC	YHR209W	CRG1	+	CRG1-519325-20bp	519325	519312	-92	template	1629	900
1	ACTGCT-GACCT	gene_tiling_20bp	DMSO	0.01	6	plusATC	YHR209W	CRG1	+	CRG1-519325-20bp	519325	519312	-92	template	1777	1021
1	CTTA-AATCC	broad_tiling	DMSO	0.01	1	plusATC	YHR209W	CRG1	+	CRG1-519325-20bp	519325	519312	-92	template	251	90
1	TCGT-AGTC	gene_tiling_20bp	DMSO	0.01	8	noATC	YHR209W	CRG1	+	CRG1-519325-20bp	519325	519312	-92	template	1186	852
1	GCCGT-ACCTGG	gene_tiling_20bp	DMSO	0.01	7	noATC	YHR209W	CRG1	+	CRG1-519325-20bp	519325	519312	-92	template	1235	792
1	CTTA-AGTC	broad_tiling	DMSO	0.01	1	noATC	YHR209W	CRG1	+	CRG1-519325-20bp	519325	519312	-92	template	437	233
2	ATGAT-AGTC	gene_tiling_20bp	DMSO	0.01	3	plusATC	YHR209W	CRG1	+	CRG1-519325-20bp	519325	519312	-92	template	1391	929
2	CGTTGA-GGTT	gene_tiling_20bp	DMSO	0.01	1	plusATC	YHR209W	CRG1	+	CRG1-519325-20bp	519325	519312	-92	template	1474	1015
2	GCCGT-GACCT	gene_tiling_20bp	DMSO	0.01	2	plusATC	YHR209W	CRG1	+	CRG1-519325-20bp	519325	519312	-92	template	1829	1181
2	ACTGCT-AATCC	gene_tiling_20bp	DMSO	0.01	1	noATC	YHR209W	CRG1	+	CRG1-519325-20bp	519325	519312	-92	template	909	582
2	ATGAT-ACCTGG	gene_tiling_20bp	DMSO	0.01	3	noATC	YHR209W	CRG1	+	CRG1-519325-20bp	519325	519312	-92	template	1323	930
2	GCCGT-GGTT	gene_tiling_20bp	DMSO	0.01	2	noATC	YHR209W	CRG1	+	CRG1-519325-20bp	519325	519312	-92	template	1072	709
3	ACTGCT-GGTT	gene_tiling_20bp	DMSO	0.01	4	plusATC	YHR209W	CRG1	+	CRG1-519325-20bp	519325	519312	-92	template	1947	1075
3	ACTGCT-GACCT	gene_tiling_20bp	DMSO	0.01	4	noATC	YHR209W	CRG1	+	CRG1-519325-20bp	519325	519312	-92	template	1414	845
3	TCGT-AGTC	gene_tiling_20bp	DMSO	0.01	5	plusATC	YHR209W	CRG1	+	CRG1-519325-20bp	519325	519312	-92	template	922	542
3	TCGT-AATCC	gene_tiling_20bp	DMSO	0.01	5	noATC	YHR209W	CRG1	+	CRG1-519325-20bp	519325	519312	-92	template	844	505
1	ACTGCT-GGTT	gene_tiling_18bp	DMSO	0.01	6	noATC	YHR209W	CRG1	+	CRG1-519350-18bp	519350	519337	-67	template	311	288
1	TCGT-AATCC	gene_tiling_18bp	DMSO	0.01	8	plusATC	YHR209W	CRG1	+	CRG1-519350-18bp	519350	519337	-67	template	201	188
1	GCCGT-AGTC	gene_tiling_18bp	DMSO	0.01	7	plusATC	YHR209W	CRG1	+	CRG1-519350-18bp	519350	519337	-67	template	120	101
1	ACTGCT-GACCT	gene_tiling_18bp	DMSO	0.01	6	plusATC	YHR209W	CRG1	+	CRG1-519350-18bp	519350	519337	-67	template	290	243
1	TCGT-AGTC	gene_tiling_18bp	DMSO	0.01	8	noATC	YHR209W	CRG1	+	CRG1-519350-18bp	519350	519337	-67	template	192	179
1	GCCGT-ACCTGG	gene_tiling_18bp	DMSO	0.01	7	noATC	YHR209W	CRG1	+	CRG1-519350-18bp	519350	519337	-67	template	162	145
2	GCCGT-GGTT	gene_tiling_18bp	DMSO	0.01	2	noATC	YHR209W	CRG1	+	CRG1-519350-18bp	519350	519337	-67	template	167	153
2	CGTTGA-GGTT	gene_tiling_18bp	DMSO	0.01	1	plusATC	YHR209W	CRG1	+	CRG1-519350-18bp	519350	519337	-67	template	146	126
2	ATGAT-AGTC	gene_tiling_18bp	DMSO	0.01	3	plusATC	YHR209W	CRG1	+	CRG1-519350-18bp	519350	519337	-67	template	192	175
2	ATGAT-ACCTGG	gene_tiling_18bp	DMSO	0.01	3	noATC	YHR209W	CRG1	+	CRG1-519350-18bp	519350	519337	-67	template	166	154
2	ACTGCT-AATCC	gene_tiling_18bp	DMSO	0.01	1	noATC	YHR209W	CRG1	+	CRG1-519350-18bp	519350	519337	-67	template	129	117
2	GCCGT-GACCT	gene_tiling_18bp	DMSO	0.01	2	plusATC	YHR209W	CRG1	+	CRG1-519350-18bp	519350	519337	-67	template	207	186
3	TCGT-AGTC	gene_tiling_18bp	DMSO	0.01	5	plusATC	YHR209W	CRG1	+	CRG1-519350-18bp	519350	519337	-67	template	100	84
3	TCGT-AATCC	gene_tiling_18bp	DMSO	0.01	5	noATC	YHR209W	CRG1	+	CRG1-519350-18bp	519350	519337	-67	template	63	54
3	ACTGCT-GGTT	gene_tiling_18bp	DMSO	0.01	4	plusATC	YHR209W	CRG1	+	CRG1-519350-18bp	519350	519337	-67	template	152	118
3	ACTGCT-GACCT	gene_tiling_18bp	DMSO	0.01	4	noATC	YHR209W	CRG1	+	CRG1-519350-18bp	519350	519337	-67	template	166	133
1	CTTA-AATCC	broad_tiling	DMSO	0.01	1	plusATC	YHR209W	CRG1	+	CRG1-519350-20bp	519350	519337	-67	template	14	8
1	CTTA-AGTC	broad_tiling	DMSO	0.01	1	noATC	YHR209W	CRG1	+	CRG1-519350-20bp	519350	519337	-67	template	41	38
1	GCCGT-ACCTGG	gene_tiling_20bp	DMSO	0.01	7	noATC	YHR209W	CRG1	+	CRG1-519350-20bp	519350	519337	-67	template	56	40
1	ACTGCT-GACCT	gene_tiling_20bp	DMSO	0.01	6	plusATC	YHR209W	CRG1	+	CRG1-519350-20bp	519350	519337	-67	template	43	32
1	GCCGT-AGTC	gene_tiling_20bp	DMSO	0.01	7	plusATC	YHR209W	CRG1	+	CRG1-519350-20bp	519350	519337	-67	template	23	6
1	ACTGCT-GGTT	gene_tiling_20bp	DMSO	0.01	6	noATC	YHR209W	CRG1	+	CRG1-519350-20bp	519350	519337	-67	template	40	14
1	TCGT-AGTC	gene_tiling_20bp	DMSO	0.01	8	noATC	YHR209W	CRG1	+	CRG1-519350-20bp	519350	519337	-67	template	25	16
1	TCGT-AATCC	gene_tiling_20bp	DMSO	0.01	8	plusATC	YHR209W	CRG1	+	CRG1-519350-20bp	519350	519337	-67	template	24	11
2	GCCGT-GGTT	gene_tiling_20bp	DMSO	0.01	2	noATC	YHR209W	CRG1	+	CRG1-519350-20bp	519350	519337	-67	template	43	30
2	ATGAT-AGTC	gene_tiling_20bp	DMSO	0.01	3	plusATC	YHR209W	CRG1	+	CRG1-519350-20bp	519350	519337	-67	template	21	11
2	GCCGT-GACCT	gene_tiling_20bp	DMSO	0.01	2	plusATC	YHR209W	CRG1	+	CRG1-519350-20bp	519350	519337	-67	template	63	22
2	ACTGCT-AATCC	gene_tiling_20bp	DMSO	0.01	1	noATC	YHR209W	CRG1	+	CRG1-519350-20bp	519350	519337	-67	template	20	6
2	ATGAT-ACCTGG	gene_tiling_20bp	DMSO	0.01	3	noATC	YHR209W	CRG1	+	CRG1-519350-20bp	519350	519337	-67	template	31	5
2	CGTTGA-GGTT	gene_tiling_20bp	DMSO	0.01	1	plusATC	YHR209W	CRG1	+	CRG1-519350-20bp	519350	519337	-67	template	33	19
3	TCGT-AATCC	gene_tiling_20bp	DMSO	0.01	5	noATC	YHR209W	CRG1	+	CRG1-519350-20bp	519350	519337	-67	template	32	18
3	ACTGCT-GGTT	gene_tiling_20bp	DMSO	0.01	4	plusATC	YHR209W	CRG1	+	CRG1-519350-20bp	519350	519337	-67	template	57	18
3	TCGT-AGTC	gene_tiling_20bp	DMSO	0.01	5	plusATC	YHR209W	CRG1	+	CRG1-519350-20bp	519350	519337	-67	template	4	2
3	ACTGCT-GACCT	gene_tiling_20bp	DMSO	0.01	4	noATC	YHR209W	CRG1	+	CRG1-519350-20bp	519350	519337	-67	template	55	15
1	CTTA-AATCC	broad_tiling	DMSO	0.01	1	plusATC	YHR209W	CRG1	+	CRG1-519363-20bp	519363	519350	-54	template	186	67
1	CTTA-AGTC	broad_tiling	DMSO	0.01	1	noATC	YHR209W	CRG1	+	CRG1-519363-20bp	519363	519350	-54	template	356	205
1	CTTA-AATCC	broad_tiling	DMSO	0.01	1	plusATC	YHR209W	CRG1	+	CRG1-519364-20bp	519364	519351	-53	template	835	318
1	CTTA-AGTC	broad_tiling	DMSO	0.01	1	noATC	YHR209W	CRG1	+	CRG1-519364-20bp	519364	519351	-53	template	1369	1198
1	ACTGCT-GGTT	gene_tiling_18bp	DMSO	0.01	6	noATC	YHR209W	CRG1	+	CRG1-519365-18bp	519365	519352	-52	template	375	261
1	TCGT-AGTC	gene_tiling_18bp	DMSO	0.01	8	noATC	YHR209W	CRG1	+	CRG1-519365-18bp	519365	519352	-52	template	298	206
1	GCCGT-AGTC	gene_tiling_18bp	DMSO	0.01	7	plusATC	YHR209W	CRG1	+	CRG1-519365-18bp	519365	519352	-52	template	189	152
1	ACTGCT-GACCT	gene_tiling_18bp	DMSO	0.01	6	plusATC	YHR209W	CRG1	+	CRG1-519365-18bp	519365	519352	-52	template	257	166
1	TCGT-AATCC	gene_tiling_18bp	DMSO	0.01	8	plusATC	YHR209W	CRG1	+	CRG1-519365-18bp	519365	519352	-52	template	151	108
1	GCCGT-ACCTGG	gene_tiling_18bp	DMSO	0.01	7	noATC	YHR209W	CRG1	+	CRG1-519365-18bp	519365	519352	-52	template	386	266
2	ATGAT-ACCTGG	gene_tiling_18bp	DMSO	0.01	3	noATC	YHR209W	CRG1	+	CRG1-519365-18bp	519365	519352	-52	template	294	205
2	CGTTGA-GGTT	gene_tiling_18bp	DMSO	0.01	1	plusATC	YHR209W	CRG1	+	CRG1-519365-18bp	519365	519352	-52	template	211	166
2	GCCGT-GACCT	gene_tiling_18bp	DMSO	0.01	2	plusATC	YHR209W	CRG1	+	CRG1-519365-18bp	519365	519352	-52	template	295	227
2	ACTGCT-AATCC	gene_tiling_18bp	DMSO	0.01	1	noATC	YHR209W	CRG1	+	CRG1-519365-18bp	519365	519352	-52	template	265	210
2	ATGAT-AGTC	gene_tiling_18bp	DMSO	0.01	3	plusATC	YHR209W	CRG1	+	CRG1-519365-18bp	519365	519352	-52	template	281	211
2	GCCGT-GGTT	gene_tiling_18bp	DMSO	0.01	2	noATC	YHR209W	CRG1	+	CRG1-519365-18bp	519365	519352	-52	template	250	195
3	TCGT-AGTC	gene_tiling_18bp	DMSO	0.01	5	plusATC	YHR209W	CRG1	+	CRG1-519365-18bp	519365	519352	-52	template	125	90
3	TCGT-AATCC	gene_tiling_18bp	DMSO	0.01	5	noATC	YHR209W	CRG1	+	CRG1-519365-18bp	519365	519352	-52	template	186	146
3	ACTGCT-GGTT	gene_tiling_18bp	DMSO	0.01	4	plusATC	YHR209W	CRG1	+	CRG1-519365-18bp	519365	519352	-52	template	257	175
3	ACTGCT-GACCT	gene_tiling_18bp	DMSO	0.01	4	noATC	YHR209W	CRG1	+	CRG1-519365-18bp	519365	519352	-52	template	283	201
1	TCGT-AGTC	gene_tiling_20bp	DMSO	0.01	8	noATC	YHR209W	CRG1	+	CRG1-519365-20bp	519365	519352	-52	template	105	92
1	ACTGCT-GACCT	gene_tiling_20bp	DMSO	0.01	6	plusATC	YHR209W	CRG1	+	CRG1-519365-20bp	519365	519352	-52	template	162	121
1	GCCGT-ACCTGG	gene_tiling_20bp	DMSO	0.01	7	noATC	YHR209W	CRG1	+	CRG1-519365-20bp	519365	519352	-52	template	92	81
1	CTTA-AATCC	broad_tiling	DMSO	0.01	1	plusATC	YHR209W	CRG1	+	CRG1-519365-20bp	519365	519352	-52	template	67	25
1	TCGT-AATCC	gene_tiling_20bp	DMSO	0.01	8	plusATC	YHR209W	CRG1	+	CRG1-519365-20bp	519365	519352	-52	template	176	161
1	GCCGT-AGTC	gene_tiling_20bp	DMSO	0.01	7	plusATC	YHR209W	CRG1	+	CRG1-519365-20bp	519365	519352	-52	template	103	89
1	CTTA-AGTC	broad_tiling	DMSO	0.01	1	noATC	YHR209W	CRG1	+	CRG1-519365-20bp	519365	519352	-52	template	208	34
1	ACTGCT-GGTT	gene_tiling_20bp	DMSO	0.01	6	noATC	YHR209W	CRG1	+	CRG1-519365-20bp	519365	519352	-52	template	243	127
2	CGTTGA-GGTT	gene_tiling_20bp	DMSO	0.01	1	plusATC	YHR209W	CRG1	+	CRG1-519365-20bp	519365	519352	-52	template	163	151
2	GCCGT-GACCT	gene_tiling_20bp	DMSO	0.01	2	plusATC	YHR209W	CRG1	+	CRG1-519365-20bp	519365	519352	-52	template	134	125
2	ATGAT-ACCTGG	gene_tiling_20bp	DMSO	0.01	3	noATC	YHR209W	CRG1	+	CRG1-519365-20bp	519365	519352	-52	template	131	120
2	ACTGCT-AATCC	gene_tiling_20bp	DMSO	0.01	1	noATC	YHR209W	CRG1	+	CRG1-519365-20bp	519365	519352	-52	template	97	88
2	ATGAT-AGTC	gene_tiling_20bp	DMSO	0.01	3	plusATC	YHR209W	CRG1	+	CRG1-519365-20bp	519365	519352	-52	template	188	175
2	GCCGT-GGTT	gene_tiling_20bp	DMSO	0.01	2	noATC	YHR209W	CRG1	+	CRG1-519365-20bp	519365	519352	-52	template	132	123
3	TCGT-AATCC	gene_tiling_20bp	DMSO	0.01	5	noATC	YHR209W	CRG1	+	CRG1-519365-20bp	519365	519352	-52	template	99	93
3	ACTGCT-GACCT	gene_tiling_20bp	DMSO	0.01	4	noATC	YHR209W	CRG1	+	CRG1-519365-20bp	519365	519352	-52	template	128	111
3	TCGT-AGTC	gene_tiling_20bp	DMSO	0.01	5	plusATC	YHR209W	CRG1	+	CRG1-519365-20bp	519365	519352	-52	template	92	77
3	ACTGCT-GGTT	gene_tiling_20bp	DMSO	0.01	4	plusATC	YHR209W	CRG1	+	CRG1-519365-20bp	519365	519352	-52	template	161	124
1	CTTA-AGTC	broad_tiling	DMSO	0.01	1	noATC	YHR209W	CRG1	+	CRG1-519380-20bp	519380	519393	-11	nontemplate	1621	296
1	CTTA-AATCC	broad_tiling	DMSO	0.01	1	plusATC	YHR209W	CRG1	+	CRG1-519380-20bp	519380	519393	-11	nontemplate	601	102
1	ACTGCT-GGTT	gene_tiling_18bp	DMSO	0.01	6	noATC	YHR209W	CRG1	+	CRG1-519381-18bp	519381	519394	-10	nontemplate	549	244
1	GCCGT-ACCTGG	gene_tiling_18bp	DMSO	0.01	7	noATC	YHR209W	CRG1	+	CRG1-519381-18bp	519381	519394	-10	nontemplate	522	221
1	TCGT-AATCC	gene_tiling_18bp	DMSO	0.01	8	plusATC	YHR209W	CRG1	+	CRG1-519381-18bp	519381	519394	-10	nontemplate	581	247
1	ACTGCT-GACCT	gene_tiling_18bp	DMSO	0.01	6	plusATC	YHR209W	CRG1	+	CRG1-519381-18bp	519381	519394	-10	nontemplate	490	254
1	TCGT-AGTC	gene_tiling_18bp	DMSO	0.01	8	noATC	YHR209W	CRG1	+	CRG1-519381-18bp	519381	519394	-10	nontemplate	302	183
1	GCCGT-AGTC	gene_tiling_18bp	DMSO	0.01	7	plusATC	YHR209W	CRG1	+	CRG1-519381-18bp	519381	519394	-10	nontemplate	227	114
2	GCCGT-GACCT	gene_tiling_18bp	DMSO	0.01	2	plusATC	YHR209W	CRG1	+	CRG1-519381-18bp	519381	519394	-10	nontemplate	455	311
2	ATGAT-ACCTGG	gene_tiling_18bp	DMSO	0.01	3	noATC	YHR209W	CRG1	+	CRG1-519381-18bp	519381	519394	-10	nontemplate	316	230
2	GCCGT-GGTT	gene_tiling_18bp	DMSO	0.01	2	noATC	YHR209W	CRG1	+	CRG1-519381-18bp	519381	519394	-10	nontemplate	371	232
2	ATGAT-AGTC	gene_tiling_18bp	DMSO	0.01	3	plusATC	YHR209W	CRG1	+	CRG1-519381-18bp	519381	519394	-10	nontemplate	284	215
2	CGTTGA-GGTT	gene_tiling_18bp	DMSO	0.01	1	plusATC	YHR209W	CRG1	+	CRG1-519381-18bp	519381	519394	-10	nontemplate	324	154
2	ACTGCT-AATCC	gene_tiling_18bp	DMSO	0.01	1	noATC	YHR209W	CRG1	+	CRG1-519381-18bp	519381	519394	-10	nontemplate	340	189
3	ACTGCT-GGTT	gene_tiling_18bp	DMSO	0.01	4	plusATC	YHR209W	CRG1	+	CRG1-519381-18bp	519381	519394	-10	nontemplate	284	189
3	TCGT-AGTC	gene_tiling_18bp	DMSO	0.01	5	plusATC	YHR209W	CRG1	+	CRG1-519381-18bp	519381	519394	-10	nontemplate	99	47
3	TCGT-AATCC	gene_tiling_18bp	DMSO	0.01	5	noATC	YHR209W	CRG1	+	CRG1-519381-18bp	519381	519394	-10	nontemplate	168	135
3	ACTGCT-GACCT	gene_tiling_18bp	DMSO	0.01	4	noATC	YHR209W	CRG1	+	CRG1-519381-18bp	519381	519394	-10	nontemplate	277	171
1	GCCGT-AGTC	gene_tiling_20bp	DMSO	0.01	7	plusATC	YHR209W	CRG1	+	CRG1-519381-20bp	519381	519394	-10	nontemplate	144	87
1	ACTGCT-GACCT	gene_tiling_20bp	DMSO	0.01	6	plusATC	YHR209W	CRG1	+	CRG1-519381-20bp	519381	519394	-10	nontemplate	244	113
1	CTTA-AATCC	broad_tiling	DMSO	0.01	1	plusATC	YHR209W	CRG1	+	CRG1-519381-20bp	519381	519394	-10	nontemplate	558	297
1	TCGT-AATCC	gene_tiling_20bp	DMSO	0.01	8	plusATC	YHR209W	CRG1	+	CRG1-519381-20bp	519381	519394	-10	nontemplate	211	126
1	GCCGT-ACCTGG	gene_tiling_20bp	DMSO	0.01	7	noATC	YHR209W	CRG1	+	CRG1-519381-20bp	519381	519394	-10	nontemplate	159	75
1	TCGT-AGTC	gene_tiling_20bp	DMSO	0.01	8	noATC	YHR209W	CRG1	+	CRG1-519381-20bp	519381	519394	-10	nontemplate	157	71
1	CTTA-AGTC	broad_tiling	DMSO	0.01	1	noATC	YHR209W	CRG1	+	CRG1-519381-20bp	519381	519394	-10	nontemplate	975	864
1	ACTGCT-GGTT	gene_tiling_20bp	DMSO	0.01	6	noATC	YHR209W	CRG1	+	CRG1-519381-20bp	519381	519394	-10	nontemplate	903	125
2	GCCGT-GACCT	gene_tiling_20bp	DMSO	0.01	2	plusATC	YHR209W	CRG1	+	CRG1-519381-20bp	519381	519394	-10	nontemplate	237	159
2	ATGAT-ACCTGG	gene_tiling_20bp	DMSO	0.01	3	noATC	YHR209W	CRG1	+	CRG1-519381-20bp	519381	519394	-10	nontemplate	135	84
2	GCCGT-GGTT	gene_tiling_20bp	DMSO	0.01	2	noATC	YHR209W	CRG1	+	CRG1-519381-20bp	519381	519394	-10	nontemplate	133	85
2	ATGAT-AGTC	gene_tiling_20bp	DMSO	0.01	3	plusATC	YHR209W	CRG1	+	CRG1-519381-20bp	519381	519394	-10	nontemplate	184	118
2	CGTTGA-GGTT	gene_tiling_20bp	DMSO	0.01	1	plusATC	YHR209W	CRG1	+	CRG1-519381-20bp	519381	519394	-10	nontemplate	200	118
2	ACTGCT-AATCC	gene_tiling_20bp	DMSO	0.01	1	noATC	YHR209W	CRG1	+	CRG1-519381-20bp	519381	519394	-10	nontemplate	92	51
3	ACTGCT-GGTT	gene_tiling_20bp	DMSO	0.01	4	plusATC	YHR209W	CRG1	+	CRG1-519381-20bp	519381	519394	-10	nontemplate	150	120
3	TCGT-AGTC	gene_tiling_20bp	DMSO	0.01	5	plusATC	YHR209W	CRG1	+	CRG1-519381-20bp	519381	519394	-10	nontemplate	90	74
3	TCGT-AATCC	gene_tiling_20bp	DMSO	0.01	5	noATC	YHR209W	CRG1	+	CRG1-519381-20bp	519381	519394	-10	nontemplate	77	65
3	ACTGCT-GACCT	gene_tiling_20bp	DMSO	0.01	4	noATC	YHR209W	CRG1	+	CRG1-519381-20bp	519381	519394	-10	nontemplate	67	53
1	TCGT-AGTC	gene_tiling_18bp	DMSO	0.01	8	noATC	YHR209W	CRG1	+	CRG1-519408-18bp	519408	519421	17	nontemplate	143	74
1	GCCGT-AGTC	gene_tiling_18bp	DMSO	0.01	7	plusATC	YHR209W	CRG1	+	CRG1-519408-18bp	519408	519421	17	nontemplate	93	35
1	ACTGCT-GACCT	gene_tiling_18bp	DMSO	0.01	6	plusATC	YHR209W	CRG1	+	CRG1-519408-18bp	519408	519421	17	nontemplate	233	109
1	TCGT-AATCC	gene_tiling_18bp	DMSO	0.01	8	plusATC	YHR209W	CRG1	+	CRG1-519408-18bp	519408	519421	17	nontemplate	186	102
1	ACTGCT-GGTT	gene_tiling_18bp	DMSO	0.01	6	noATC	YHR209W	CRG1	+	CRG1-519408-18bp	519408	519421	17	nontemplate	207	151
1	GCCGT-ACCTGG	gene_tiling_18bp	DMSO	0.01	7	noATC	YHR209W	CRG1	+	CRG1-519408-18bp	519408	519421	17	nontemplate	228	107
2	CGTTGA-GGTT	gene_tiling_18bp	DMSO	0.01	1	plusATC	YHR209W	CRG1	+	CRG1-519408-18bp	519408	519421	17	nontemplate	166	121
2	GCCGT-GACCT	gene_tiling_18bp	DMSO	0.01	2	plusATC	YHR209W	CRG1	+	CRG1-519408-18bp	519408	519421	17	nontemplate	217	157
2	ATGAT-ACCTGG	gene_tiling_18bp	DMSO	0.01	3	noATC	YHR209W	CRG1	+	CRG1-519408-18bp	519408	519421	17	nontemplate	127	70
2	GCCGT-GGTT	gene_tiling_18bp	DMSO	0.01	2	noATC	YHR209W	CRG1	+	CRG1-519408-18bp	519408	519421	17	nontemplate	153	95
2	ACTGCT-AATCC	gene_tiling_18bp	DMSO	0.01	1	noATC	YHR209W	CRG1	+	CRG1-519408-18bp	519408	519421	17	nontemplate	66	40
2	ATGAT-AGTC	gene_tiling_18bp	DMSO	0.01	3	plusATC	YHR209W	CRG1	+	CRG1-519408-18bp	519408	519421	17	nontemplate	72	44
3	TCGT-AGTC	gene_tiling_18bp	DMSO	0.01	5	plusATC	YHR209W	CRG1	+	CRG1-519408-18bp	519408	519421	17	nontemplate	61	31
3	ACTGCT-GACCT	gene_tiling_18bp	DMSO	0.01	4	noATC	YHR209W	CRG1	+	CRG1-519408-18bp	519408	519421	17	nontemplate	180	77
3	ACTGCT-GGTT	gene_tiling_18bp	DMSO	0.01	4	plusATC	YHR209W	CRG1	+	CRG1-519408-18bp	519408	519421	17	nontemplate	147	89
3	TCGT-AATCC	gene_tiling_18bp	DMSO	0.01	5	noATC	YHR209W	CRG1	+	CRG1-519408-18bp	519408	519421	17	nontemplate	75	48
1	GCCGT-AGTC	gene_tiling_20bp	DMSO	0.01	7	plusATC	YHR209W	CRG1	+	CRG1-519408-20bp	519408	519421	17	nontemplate	661	584
1	GCCGT-ACCTGG	gene_tiling_20bp	DMSO	0.01	7	noATC	YHR209W	CRG1	+	CRG1-519408-20bp	519408	519421	17	nontemplate	889	759
1	ACTGCT-GACCT	gene_tiling_20bp	DMSO	0.01	6	plusATC	YHR209W	CRG1	+	CRG1-519408-20bp	519408	519421	17	nontemplate	1199	860
1	TCGT-AATCC	gene_tiling_20bp	DMSO	0.01	8	plusATC	YHR209W	CRG1	+	CRG1-519408-20bp	519408	519421	17	nontemplate	938	835
1	CTTA-AGTC	broad_tiling	DMSO	0.01	1	noATC	YHR209W	CRG1	+	CRG1-519408-20bp	519408	519421	17	nontemplate	1273	1153
1	TCGT-AGTC	gene_tiling_20bp	DMSO	0.01	8	noATC	YHR209W	CRG1	+	CRG1-519408-20bp	519408	519421	17	nontemplate	857	760
1	CTTA-AATCC	broad_tiling	DMSO	0.01	1	plusATC	YHR209W	CRG1	+	CRG1-519408-20bp	519408	519421	17	nontemplate	775	378
1	ACTGCT-GGTT	gene_tiling_20bp	DMSO	0.01	6	noATC	YHR209W	CRG1	+	CRG1-519408-20bp	519408	519421	17	nontemplate	1718	928
2	GCCGT-GGTT	gene_tiling_20bp	DMSO	0.01	2	noATC	YHR209W	CRG1	+	CRG1-519408-20bp	519408	519421	17	nontemplate	767	687
2	ATGAT-ACCTGG	gene_tiling_20bp	DMSO	0.01	3	noATC	YHR209W	CRG1	+	CRG1-519408-20bp	519408	519421	17	nontemplate	863	757
2	CGTTGA-GGTT	gene_tiling_20bp	DMSO	0.01	1	plusATC	YHR209W	CRG1	+	CRG1-519408-20bp	519408	519421	17	nontemplate	826	741
2	ATGAT-AGTC	gene_tiling_20bp	DMSO	0.01	3	plusATC	YHR209W	CRG1	+	CRG1-519408-20bp	519408	519421	17	nontemplate	991	902
2	ACTGCT-AATCC	gene_tiling_20bp	DMSO	0.01	1	noATC	YHR209W	CRG1	+	CRG1-519408-20bp	519408	519421	17	nontemplate	582	521
2	GCCGT-GACCT	gene_tiling_20bp	DMSO	0.01	2	plusATC	YHR209W	CRG1	+	CRG1-519408-20bp	519408	519421	17	nontemplate	1264	1149
3	ACTGCT-GGTT	gene_tiling_20bp	DMSO	0.01	4	plusATC	YHR209W	CRG1	+	CRG1-519408-20bp	519408	519421	17	nontemplate	988	698
3	TCGT-AGTC	gene_tiling_20bp	DMSO	0.01	5	plusATC	YHR209W	CRG1	+	CRG1-519408-20bp	519408	519421	17	nontemplate	574	470
3	ACTGCT-GACCT	gene_tiling_20bp	DMSO	0.01	4	noATC	YHR209W	CRG1	+	CRG1-519408-20bp	519408	519421	17	nontemplate	1098	835
3	TCGT-AATCC	gene_tiling_20bp	DMSO	0.01	5	noATC	YHR209W	CRG1	+	CRG1-519408-20bp	519408	519421	17	nontemplate	521	441
1	TCGT-AATCC	gene_tiling_18bp	DMSO	0.01	8	plusATC	YHR209W	CRG1	+	CRG1-519425-18bp	519425	519412	8	template	322	130
1	GCCGT-AGTC	gene_tiling_18bp	DMSO	0.01	7	plusATC	YHR209W	CRG1	+	CRG1-519425-18bp	519425	519412	8	template	211	108
1	TCGT-AGTC	gene_tiling_18bp	DMSO	0.01	8	noATC	YHR209W	CRG1	+	CRG1-519425-18bp	519425	519412	8	template	260	166
1	GCCGT-ACCTGG	gene_tiling_18bp	DMSO	0.01	7	noATC	YHR209W	CRG1	+	CRG1-519425-18bp	519425	519412	8	template	318	205
1	ACTGCT-GACCT	gene_tiling_18bp	DMSO	0.01	6	plusATC	YHR209W	CRG1	+	CRG1-519425-18bp	519425	519412	8	template	410	195
1	ACTGCT-GGTT	gene_tiling_18bp	DMSO	0.01	6	noATC	YHR209W	CRG1	+	CRG1-519425-18bp	519425	519412	8	template	348	166
2	GCCGT-GACCT	gene_tiling_18bp	DMSO	0.01	2	plusATC	YHR209W	CRG1	+	CRG1-519425-18bp	519425	519412	8	template	472	308
2	ACTGCT-AATCC	gene_tiling_18bp	DMSO	0.01	1	noATC	YHR209W	CRG1	+	CRG1-519425-18bp	519425	519412	8	template	214	118
2	ATGAT-AGTC	gene_tiling_18bp	DMSO	0.01	3	plusATC	YHR209W	CRG1	+	CRG1-519425-18bp	519425	519412	8	template	336	172
2	GCCGT-GGTT	gene_tiling_18bp	DMSO	0.01	2	noATC	YHR209W	CRG1	+	CRG1-519425-18bp	519425	519412	8	template	269	168
2	ATGAT-ACCTGG	gene_tiling_18bp	DMSO	0.01	3	noATC	YHR209W	CRG1	+	CRG1-519425-18bp	519425	519412	8	template	284	175
2	CGTTGA-GGTT	gene_tiling_18bp	DMSO	0.01	1	plusATC	YHR209W	CRG1	+	CRG1-519425-18bp	519425	519412	8	template	386	247
3	TCGT-AGTC	gene_tiling_18bp	DMSO	0.01	5	plusATC	YHR209W	CRG1	+	CRG1-519425-18bp	519425	519412	8	template	143	89
3	ACTGCT-GGTT	gene_tiling_18bp	DMSO	0.01	4	plusATC	YHR209W	CRG1	+	CRG1-519425-18bp	519425	519412	8	template	409	217
3	ACTGCT-GACCT	gene_tiling_18bp	DMSO	0.01	4	noATC	YHR209W	CRG1	+	CRG1-519425-18bp	519425	519412	8	template	291	147
3	TCGT-AATCC	gene_tiling_18bp	DMSO	0.01	5	noATC	YHR209W	CRG1	+	CRG1-519425-18bp	519425	519412	8	template	156	80
1	TCGT-AGTC	gene_tiling_20bp	DMSO	0.01	8	noATC	YHR209W	CRG1	+	CRG1-519425-20bp	519425	519412	8	template	497	335
1	TCGT-AATCC	gene_tiling_20bp	DMSO	0.01	8	plusATC	YHR209W	CRG1	+	CRG1-519425-20bp	519425	519412	8	template	658	491
1	GCCGT-ACCTGG	gene_tiling_20bp	DMSO	0.01	7	noATC	YHR209W	CRG1	+	CRG1-519425-20bp	519425	519412	8	template	674	483
1	CTTA-AGTC	broad_tiling	DMSO	0.01	1	noATC	YHR209W	CRG1	+	CRG1-519425-20bp	519425	519412	8	template	686	604
1	GCCGT-AGTC	gene_tiling_20bp	DMSO	0.01	7	plusATC	YHR209W	CRG1	+	CRG1-519425-20bp	519425	519412	8	template	427	289
1	ACTGCT-GGTT	gene_tiling_20bp	DMSO	0.01	6	noATC	YHR209W	CRG1	+	CRG1-519425-20bp	519425	519412	8	template	1264	595
1	ACTGCT-GACCT	gene_tiling_20bp	DMSO	0.01	6	plusATC	YHR209W	CRG1	+	CRG1-519425-20bp	519425	519412	8	template	762	455
1	CTTA-AATCC	broad_tiling	DMSO	0.01	1	plusATC	YHR209W	CRG1	+	CRG1-519425-20bp	519425	519412	8	template	380	154
2	GCCGT-GGTT	gene_tiling_20bp	DMSO	0.01	2	noATC	YHR209W	CRG1	+	CRG1-519425-20bp	519425	519412	8	template	547	402
2	ACTGCT-AATCC	gene_tiling_20bp	DMSO	0.01	1	noATC	YHR209W	CRG1	+	CRG1-519425-20bp	519425	519412	8	template	458	309
2	CGTTGA-GGTT	gene_tiling_20bp	DMSO	0.01	1	plusATC	YHR209W	CRG1	+	CRG1-519425-20bp	519425	519412	8	template	624	472
2	GCCGT-GACCT	gene_tiling_20bp	DMSO	0.01	2	plusATC	YHR209W	CRG1	+	CRG1-519425-20bp	519425	519412	8	template	831	551
2	ATGAT-AGTC	gene_tiling_20bp	DMSO	0.01	3	plusATC	YHR209W	CRG1	+	CRG1-519425-20bp	519425	519412	8	template	471	327
2	ATGAT-ACCTGG	gene_tiling_20bp	DMSO	0.01	3	noATC	YHR209W	CRG1	+	CRG1-519425-20bp	519425	519412	8	template	488	326
3	ACTGCT-GACCT	gene_tiling_20bp	DMSO	0.01	4	noATC	YHR209W	CRG1	+	CRG1-519425-20bp	519425	519412	8	template	591	355
3	TCGT-AATCC	gene_tiling_20bp	DMSO	0.01	5	noATC	YHR209W	CRG1	+	CRG1-519425-20bp	519425	519412	8	template	352	232
3	TCGT-AGTC	gene_tiling_20bp	DMSO	0.01	5	plusATC	YHR209W	CRG1	+	CRG1-519425-20bp	519425	519412	8	template	364	239
3	ACTGCT-GGTT	gene_tiling_20bp	DMSO	0.01	4	plusATC	YHR209W	CRG1	+	CRG1-519425-20bp	519425	519412	8	template	864	441
1	ACTGCT-GGTT	gene_tiling_18bp	DMSO	0.01	6	noATC	YHR209W	CRG1	+	CRG1-519432-18bp	519432	519445	41	nontemplate	359	231
1	GCCGT-ACCTGG	gene_tiling_18bp	DMSO	0.01	7	noATC	YHR209W	CRG1	+	CRG1-519432-18bp	519432	519445	41	nontemplate	296	220
1	TCGT-AATCC	gene_tiling_18bp	DMSO	0.01	8	plusATC	YHR209W	CRG1	+	CRG1-519432-18bp	519432	519445	41	nontemplate	196	144
1	GCCGT-AGTC	gene_tiling_18bp	DMSO	0.01	7	plusATC	YHR209W	CRG1	+	CRG1-519432-18bp	519432	519445	41	nontemplate	269	179
1	ACTGCT-GACCT	gene_tiling_18bp	DMSO	0.01	6	plusATC	YHR209W	CRG1	+	CRG1-519432-18bp	519432	519445	41	nontemplate	444	240
1	TCGT-AGTC	gene_tiling_18bp	DMSO	0.01	8	noATC	YHR209W	CRG1	+	CRG1-519432-18bp	519432	519445	41	nontemplate	261	189
2	GCCGT-GACCT	gene_tiling_18bp	DMSO	0.01	2	plusATC	YHR209W	CRG1	+	CRG1-519432-18bp	519432	519445	41	nontemplate	414	304
2	ACTGCT-AATCC	gene_tiling_18bp	DMSO	0.01	1	noATC	YHR209W	CRG1	+	CRG1-519432-18bp	519432	519445	41	nontemplate	271	145
2	ATGAT-ACCTGG	gene_tiling_18bp	DMSO	0.01	3	noATC	YHR209W	CRG1	+	CRG1-519432-18bp	519432	519445	41	nontemplate	223	146
2	CGTTGA-GGTT	gene_tiling_18bp	DMSO	0.01	1	plusATC	YHR209W	CRG1	+	CRG1-519432-18bp	519432	519445	41	nontemplate	378	229
2	ATGAT-AGTC	gene_tiling_18bp	DMSO	0.01	3	plusATC	YHR209W	CRG1	+	CRG1-519432-18bp	519432	519445	41	nontemplate	387	239
2	GCCGT-GGTT	gene_tiling_18bp	DMSO	0.01	2	noATC	YHR209W	CRG1	+	CRG1-519432-18bp	519432	519445	41	nontemplate	318	234
3	ACTGCT-GGTT	gene_tiling_18bp	DMSO	0.01	4	plusATC	YHR209W	CRG1	+	CRG1-519432-18bp	519432	519445	41	nontemplate	222	127
3	TCGT-AATCC	gene_tiling_18bp	DMSO	0.01	5	noATC	YHR209W	CRG1	+	CRG1-519432-18bp	519432	519445	41	nontemplate	175	71
3	ACTGCT-GACCT	gene_tiling_18bp	DMSO	0.01	4	noATC	YHR209W	CRG1	+	CRG1-519432-18bp	519432	519445	41	nontemplate	198	134
3	TCGT-AGTC	gene_tiling_18bp	DMSO	0.01	5	plusATC	YHR209W	CRG1	+	CRG1-519432-18bp	519432	519445	41	nontemplate	176	112
1	CTTA-AATCC	broad_tiling	DMSO	0.01	1	plusATC	YHR209W	CRG1	+	CRG1-519432-20bp	519432	519445	41	nontemplate	279	137
1	ACTGCT-GACCT	gene_tiling_20bp	DMSO	0.01	6	plusATC	YHR209W	CRG1	+	CRG1-519432-20bp	519432	519445	41	nontemplate	504	352
1	GCCGT-AGTC	gene_tiling_20bp	DMSO	0.01	7	plusATC	YHR209W	CRG1	+	CRG1-519432-20bp	519432	519445	41	nontemplate	214	185
1	ACTGCT-GGTT	gene_tiling_20bp	DMSO	0.01	6	noATC	YHR209W	CRG1	+	CRG1-519432-20bp	519432	519445	41	nontemplate	671	288
1	TCGT-AGTC	gene_tiling_20bp	DMSO	0.01	8	noATC	YHR209W	CRG1	+	CRG1-519432-20bp	519432	519445	41	nontemplate	276	235
1	TCGT-AATCC	gene_tiling_20bp	DMSO	0.01	8	plusATC	YHR209W	CRG1	+	CRG1-519432-20bp	519432	519445	41	nontemplate	382	339
1	GCCGT-ACCTGG	gene_tiling_20bp	DMSO	0.01	7	noATC	YHR209W	CRG1	+	CRG1-519432-20bp	519432	519445	41	nontemplate	244	207
1	CTTA-AGTC	broad_tiling	DMSO	0.01	1	noATC	YHR209W	CRG1	+	CRG1-519432-20bp	519432	519445	41	nontemplate	587	514
2	ATGAT-ACCTGG	gene_tiling_20bp	DMSO	0.01	3	noATC	YHR209W	CRG1	+	CRG1-519432-20bp	519432	519445	41	nontemplate	285	245
2	ACTGCT-AATCC	gene_tiling_20bp	DMSO	0.01	1	noATC	YHR209W	CRG1	+	CRG1-519432-20bp	519432	519445	41	nontemplate	206	183
2	GCCGT-GGTT	gene_tiling_20bp	DMSO	0.01	2	noATC	YHR209W	CRG1	+	CRG1-519432-20bp	519432	519445	41	nontemplate	290	251
2	GCCGT-GACCT	gene_tiling_20bp	DMSO	0.01	2	plusATC	YHR209W	CRG1	+	CRG1-519432-20bp	519432	519445	41	nontemplate	475	423
2	ATGAT-AGTC	gene_tiling_20bp	DMSO	0.01	3	plusATC	YHR209W	CRG1	+	CRG1-519432-20bp	519432	519445	41	nontemplate	430	370
2	CGTTGA-GGTT	gene_tiling_20bp	DMSO	0.01	1	plusATC	YHR209W	CRG1	+	CRG1-519432-20bp	519432	519445	41	nontemplate	250	218
3	TCGT-AATCC	gene_tiling_20bp	DMSO	0.01	5	noATC	YHR209W	CRG1	+	CRG1-519432-20bp	519432	519445	41	nontemplate	243	194
3	ACTGCT-GGTT	gene_tiling_20bp	DMSO	0.01	4	plusATC	YHR209W	CRG1	+	CRG1-519432-20bp	519432	519445	41	nontemplate	458	341
3	ACTGCT-GACCT	gene_tiling_20bp	DMSO	0.01	4	noATC	YHR209W	CRG1	+	CRG1-519432-20bp	519432	519445	41	nontemplate	418	318
3	TCGT-AGTC	gene_tiling_20bp	DMSO	0.01	5	plusATC	YHR209W	CRG1	+	CRG1-519432-20bp	519432	519445	41	nontemplate	219	167
1	TCGT-AGTC	gene_tiling_18bp	DMSO	0.01	8	noATC	YHR209W	CRG1	+	CRG1-519440-18bp	519440	519453	49	nontemplate	584	446
1	TCGT-AATCC	gene_tiling_18bp	DMSO	0.01	8	plusATC	YHR209W	CRG1	+	CRG1-519440-18bp	519440	519453	49	nontemplate	572	410
1	GCCGT-AGTC	gene_tiling_18bp	DMSO	0.01	7	plusATC	YHR209W	CRG1	+	CRG1-519440-18bp	519440	519453	49	nontemplate	427	284
1	GCCGT-ACCTGG	gene_tiling_18bp	DMSO	0.01	7	noATC	YHR209W	CRG1	+	CRG1-519440-18bp	519440	519453	49	nontemplate	641	434
1	ACTGCT-GGTT	gene_tiling_18bp	DMSO	0.01	6	noATC	YHR209W	CRG1	+	CRG1-519440-18bp	519440	519453	49	nontemplate	730	544
1	ACTGCT-GACCT	gene_tiling_18bp	DMSO	0.01	6	plusATC	YHR209W	CRG1	+	CRG1-519440-18bp	519440	519453	49	nontemplate	1007	660
2	ACTGCT-AATCC	gene_tiling_18bp	DMSO	0.01	1	noATC	YHR209W	CRG1	+	CRG1-519440-18bp	519440	519453	49	nontemplate	518	343
2	GCCGT-GGTT	gene_tiling_18bp	DMSO	0.01	2	noATC	YHR209W	CRG1	+	CRG1-519440-18bp	519440	519453	49	nontemplate	552	388
2	GCCGT-GACCT	gene_tiling_18bp	DMSO	0.01	2	plusATC	YHR209W	CRG1	+	CRG1-519440-18bp	519440	519453	49	nontemplate	900	649
2	CGTTGA-GGTT	gene_tiling_18bp	DMSO	0.01	1	plusATC	YHR209W	CRG1	+	CRG1-519440-18bp	519440	519453	49	nontemplate	630	470
2	ATGAT-AGTC	gene_tiling_18bp	DMSO	0.01	3	plusATC	YHR209W	CRG1	+	CRG1-519440-18bp	519440	519453	49	nontemplate	656	519
2	ATGAT-ACCTGG	gene_tiling_18bp	DMSO	0.01	3	noATC	YHR209W	CRG1	+	CRG1-519440-18bp	519440	519453	49	nontemplate	577	427
3	TCGT-AATCC	gene_tiling_18bp	DMSO	0.01	5	noATC	YHR209W	CRG1	+	CRG1-519440-18bp	519440	519453	49	nontemplate	409	221
3	ACTGCT-GGTT	gene_tiling_18bp	DMSO	0.01	4	plusATC	YHR209W	CRG1	+	CRG1-519440-18bp	519440	519453	49	nontemplate	957	538
3	TCGT-AGTC	gene_tiling_18bp	DMSO	0.01	5	plusATC	YHR209W	CRG1	+	CRG1-519440-18bp	519440	519453	49	nontemplate	396	237
3	ACTGCT-GACCT	gene_tiling_18bp	DMSO	0.01	4	noATC	YHR209W	CRG1	+	CRG1-519440-18bp	519440	519453	49	nontemplate	499	297
1	ACTGCT-GACCT	gene_tiling_20bp	DMSO	0.01	6	plusATC	YHR209W	CRG1	+	CRG1-519440-20bp	519440	519453	49	nontemplate	376	106
1	CTTA-AATCC	broad_tiling	DMSO	0.01	1	plusATC	YHR209W	CRG1	+	CRG1-519440-20bp	519440	519453	49	nontemplate	1001	505
1	GCCGT-AGTC	gene_tiling_20bp	DMSO	0.01	7	plusATC	YHR209W	CRG1	+	CRG1-519440-20bp	519440	519453	49	nontemplate	173	30
1	GCCGT-ACCTGG	gene_tiling_20bp	DMSO	0.01	7	noATC	YHR209W	CRG1	+	CRG1-519440-20bp	519440	519453	49	nontemplate	195	44
1	TCGT-AATCC	gene_tiling_20bp	DMSO	0.01	8	plusATC	YHR209W	CRG1	+	CRG1-519440-20bp	519440	519453	49	nontemplate	246	41
1	ACTGCT-GGTT	gene_tiling_20bp	DMSO	0.01	6	noATC	YHR209W	CRG1	+	CRG1-519440-20bp	519440	519453	49	nontemplate	1220	65
1	CTTA-AGTC	broad_tiling	DMSO	0.01	1	noATC	YHR209W	CRG1	+	CRG1-519440-20bp	519440	519453	49	nontemplate	1200	1098
1	TCGT-AGTC	gene_tiling_20bp	DMSO	0.01	8	noATC	YHR209W	CRG1	+	CRG1-519440-20bp	519440	519453	49	nontemplate	253	53
2	CGTTGA-GGTT	gene_tiling_20bp	DMSO	0.01	1	plusATC	YHR209W	CRG1	+	CRG1-519440-20bp	519440	519453	49	nontemplate	281	62
2	ATGAT-AGTC	gene_tiling_20bp	DMSO	0.01	3	plusATC	YHR209W	CRG1	+	CRG1-519440-20bp	519440	519453	49	nontemplate	306	80
2	ATGAT-ACCTGG	gene_tiling_20bp	DMSO	0.01	3	noATC	YHR209W	CRG1	+	CRG1-519440-20bp	519440	519453	49	nontemplate	242	60
2	GCCGT-GGTT	gene_tiling_20bp	DMSO	0.01	2	noATC	YHR209W	CRG1	+	CRG1-519440-20bp	519440	519453	49	nontemplate	247	67
2	ACTGCT-AATCC	gene_tiling_20bp	DMSO	0.01	1	noATC	YHR209W	CRG1	+	CRG1-519440-20bp	519440	519453	49	nontemplate	166	48
2	GCCGT-GACCT	gene_tiling_20bp	DMSO	0.01	2	plusATC	YHR209W	CRG1	+	CRG1-519440-20bp	519440	519453	49	nontemplate	329	62
3	TCGT-AATCC	gene_tiling_20bp	DMSO	0.01	5	noATC	YHR209W	CRG1	+	CRG1-519440-20bp	519440	519453	49	nontemplate	146	35
3	TCGT-AGTC	gene_tiling_20bp	DMSO	0.01	5	plusATC	YHR209W	CRG1	+	CRG1-519440-20bp	519440	519453	49	nontemplate	126	22
3	ACTGCT-GACCT	gene_tiling_20bp	DMSO	0.01	4	noATC	YHR209W	CRG1	+	CRG1-519440-20bp	519440	519453	49	nontemplate	248	66
3	ACTGCT-GGTT	gene_tiling_20bp	DMSO	0.01	4	plusATC	YHR209W	CRG1	+	CRG1-519440-20bp	519440	519453	49	nontemplate	283	74
1	CTTA-AATCC	broad_tiling	DMSO	0.01	1	plusATC	YHR209W	CRG1	+	CRG1-519497-20bp	519497	519510	106	nontemplate	247	56
1	CTTA-AGTC	broad_tiling	DMSO	0.01	1	noATC	YHR209W	CRG1	+	CRG1-519497-20bp	519497	519510	106	nontemplate	322	100
1	CTTA-AGTC	broad_tiling	DMSO	0.01	1	noATC	YHR209W	CRG1	+	CRG1-519498-20bp	519498	519511	107	nontemplate	1160	1061
1	CTTA-AATCC	broad_tiling	DMSO	0.01	1	plusATC	YHR209W	CRG1	+	CRG1-519498-20bp	519498	519511	107	nontemplate	856	357
1	CTTA-AATCC	broad_tiling	DMSO	0.01	1	plusATC	YHR209W	CRG1	+	CRG1-519505-20bp	519505	519518	114	nontemplate	234	55
1	CTTA-AGTC	broad_tiling	DMSO	0.01	1	noATC	YHR209W	CRG1	+	CRG1-519505-20bp	519505	519518	114	nontemplate	346	207
1	CTTA-AATCC	broad_tiling	DMSO	0.01	1	plusATC	YHR209W	CRG1	+	CRG1-519506-20bp	519506	519519	115	nontemplate	591	241
1	CTTA-AGTC	broad_tiling	DMSO	0.01	1	noATC	YHR209W	CRG1	+	CRG1-519506-20bp	519506	519519	115	nontemplate	757	687
1	CTTA-AGTC	broad_tiling	DMSO	0.01	1	noATC	YHR209W	CRG1	+	CRG1-519546-20bp	519546	519533	129	template	94	87
1	CTTA-AATCC	broad_tiling	DMSO	0.01	1	plusATC	YHR209W	CRG1	+	CRG1-519546-20bp	519546	519533	129	template	57	37
1	CTTA-AGTC	broad_tiling	DMSO	0.01	1	noATC	YHR209W	CRG1	+	CRG1-519563-20bp	519563	519550	146	template	659	438
1	CTTA-AATCC	broad_tiling	DMSO	0.01	1	plusATC	YHR209W	CRG1	+	CRG1-519563-20bp	519563	519550	146	template	464	147
1	CTTA-AATCC	broad_tiling	DMSO	0.01	1	plusATC	YHR209W	CRG1	+	CRG1-519573-20bp	519573	519560	156	template	241	83
1	CTTA-AGTC	broad_tiling	DMSO	0.01	1	noATC	YHR209W	CRG1	+	CRG1-519573-20bp	519573	519560	156	template	347	311
1	CTTA-AGTC	broad_tiling	DMSO	0.01	1	noATC	YHR209W	CRG1	+	CRG1-519579-20bp	519579	519566	162	template	572	519
1	CTTA-AATCC	broad_tiling	DMSO	0.01	1	plusATC	YHR209W	CRG1	+	CRG1-519579-20bp	519579	519566	162	template	615	247
1	CTTA-AATCC	broad_tiling	DMSO	0.01	1	plusATC	YHR209W	CRG1	+	CRG1-519585-20bp	519585	519572	168	template	480	178
1	CTTA-AGTC	broad_tiling	DMSO	0.01	1	noATC	YHR209W	CRG1	+	CRG1-519585-20bp	519585	519572	168	template	637	551
1	CTTA-AATCC	broad_tiling	DMSO	0.01	1	plusATC	YHR209W	CRG1	+	CRG1-519608-20bp	519608	519621	217	nontemplate	445	131
1	CTTA-AGTC	broad_tiling	DMSO	0.01	1	noATC	YHR209W	CRG1	+	CRG1-519608-20bp	519608	519621	217	nontemplate	646	465
1	CTTA-AATCC	broad_tiling	DMSO	0.01	1	plusATC	YHR209W	CRG1	+	CRG1-519609-20bp	519609	519622	218	nontemplate	172	42
1	CTTA-AGTC	broad_tiling	DMSO	0.01	1	noATC	YHR209W	CRG1	+	CRG1-519609-20bp	519609	519622	218	nontemplate	318	187
1	CTTA-AATCC	broad_tiling	DMSO	0.01	1	plusATC	YHR209W	CRG1	+	CRG1-519620-20bp	519620	519607	203	template	1047	375
1	CTTA-AGTC	broad_tiling	DMSO	0.01	1	noATC	YHR209W	CRG1	+	CRG1-519620-20bp	519620	519607	203	template	1722	984
1	CTTA-AGTC	broad_tiling	DMSO	0.01	1	noATC	YHR209W	CRG1	+	CRG1-519630-20bp	519630	519617	213	template	537	470
1	CTTA-AATCC	broad_tiling	DMSO	0.01	1	plusATC	YHR209W	CRG1	+	CRG1-519630-20bp	519630	519617	213	template	362	49
1	CTTA-AATCC	broad_tiling	DMSO	0.01	1	plusATC	YHR209W	CRG1	+	CRG1-519631-20bp	519631	519618	214	template	1212	325
1	CTTA-AGTC	broad_tiling	DMSO	0.01	1	noATC	YHR209W	CRG1	+	CRG1-519631-20bp	519631	519618	214	template	1853	1679
1	CTTA-AATCC	broad_tiling	DMSO	0.01	1	plusATC	YHR209W	CRG1	+	CRG1-519638-20bp	519638	519651	247	nontemplate	1377	575
1	CTTA-AGTC	broad_tiling	DMSO	0.01	1	noATC	YHR209W	CRG1	+	CRG1-519638-20bp	519638	519651	247	nontemplate	1343	1204
1	CTTA-AATCC	broad_tiling	DMSO	0.01	1	plusATC	YHR209W	CRG1	+	CRG1-519719-20bp	519719	519732	328	nontemplate	431	152
1	CTTA-AGTC	broad_tiling	DMSO	0.01	1	noATC	YHR209W	CRG1	+	CRG1-519719-20bp	519719	519732	328	nontemplate	610	417
1	CTTA-AATCC	broad_tiling	DMSO	0.01	1	plusATC	YHR209W	CRG1	+	CRG1-519723-20bp	519723	519710	306	template	1663	679
1	CTTA-AGTC	broad_tiling	DMSO	0.01	1	noATC	YHR209W	CRG1	+	CRG1-519723-20bp	519723	519710	306	template	1969	1702
1	CTTA-AGTC	broad_tiling	DMSO	0.01	1	noATC	YHR209W	CRG1	+	CRG1-519735-20bp	519735	519748	344	nontemplate	1800	1633
1	CTTA-AATCC	broad_tiling	DMSO	0.01	1	plusATC	YHR209W	CRG1	+	CRG1-519735-20bp	519735	519748	344	nontemplate	1410	637
1	CTTA-AGTC	broad_tiling	DMSO	0.01	1	noATC	YHR209W	CRG1	+	CRG1-519746-20bp	519746	519759	355	nontemplate	774	458
1	CTTA-AATCC	broad_tiling	DMSO	0.01	1	plusATC	YHR209W	CRG1	+	CRG1-519746-20bp	519746	519759	355	nontemplate	586	183
1	CTTA-AGTC	broad_tiling	DMSO	0.01	1	noATC	YHR209W	CRG1	+	CRG1-519764-20bp	519764	519751	347	template	635	486
1	CTTA-AATCC	broad_tiling	DMSO	0.01	1	plusATC	YHR209W	CRG1	+	CRG1-519764-20bp	519764	519751	347	template	596	222
1	CTTA-AATCC	broad_tiling	DMSO	0.01	1	plusATC	YHR209W	CRG1	+	CRG1-519780-20bp	519780	519793	389	nontemplate	1314	434
1	CTTA-AGTC	broad_tiling	DMSO	0.01	1	noATC	YHR209W	CRG1	+	CRG1-519780-20bp	519780	519793	389	nontemplate	1710	1505
1	CTTA-AATCC	broad_tiling	DMSO	0.01	1	plusATC	YHR209W	CRG1	+	CRG1-519784-20bp	519784	519797	393	nontemplate	858	280
1	CTTA-AGTC	broad_tiling	DMSO	0.01	1	noATC	YHR209W	CRG1	+	CRG1-519784-20bp	519784	519797	393	nontemplate	1000	641
1	CTTA-AATCC	broad_tiling	DMSO	0.01	1	plusATC	YHR209W	CRG1	+	CRG1-519790-20bp	519790	519777	373	template	720	302
1	CTTA-AGTC	broad_tiling	DMSO	0.01	1	noATC	YHR209W	CRG1	+	CRG1-519790-20bp	519790	519777	373	template	925	829
1	CTTA-AATCC	broad_tiling	DMSO	0.01	1	plusATC	YHR209W	CRG1	+	CRG1-519805-20bp	519805	519792	388	template	360	123
1	CTTA-AGTC	broad_tiling	DMSO	0.01	1	noATC	YHR209W	CRG1	+	CRG1-519805-20bp	519805	519792	388	template	563	380
1	CTTA-AGTC	broad_tiling	DMSO	0.01	1	noATC	YHR209W	CRG1	+	CRG1-519818-20bp	519818	519805	401	template	2027	1674
1	CTTA-AATCC	broad_tiling	DMSO	0.01	1	plusATC	YHR209W	CRG1	+	CRG1-519818-20bp	519818	519805	401	template	1284	504
1	CTTA-AATCC	broad_tiling	DMSO	0.01	1	plusATC	YHR209W	CRG1	+	CRG1-519822-20bp	519822	519835	431	nontemplate	2074	699
1	CTTA-AGTC	broad_tiling	DMSO	0.01	1	noATC	YHR209W	CRG1	+	CRG1-519822-20bp	519822	519835	431	nontemplate	2917	2063
1	CTTA-AATCC	broad_tiling	DMSO	0.01	1	plusATC	YHR209W	CRG1	+	CRG1-519843-20bp	519843	519830	426	template	480	166
1	CTTA-AGTC	broad_tiling	DMSO	0.01	1	noATC	YHR209W	CRG1	+	CRG1-519843-20bp	519843	519830	426	template	695	376
1	CTTA-AGTC	broad_tiling	DMSO	0.01	1	noATC	YHR209W	CRG1	+	CRG1-519859-20bp	519859	519846	442	template	1039	839
1	CTTA-AATCC	broad_tiling	DMSO	0.01	1	plusATC	YHR209W	CRG1	+	CRG1-519859-20bp	519859	519846	442	template	861	346
1	CTTA-AGTC	broad_tiling	DMSO	0.01	1	noATC	YHR209W	CRG1	+	CRG1-519872-20bp	519872	519885	481	nontemplate	2753	2374
1	CTTA-AATCC	broad_tiling	DMSO	0.01	1	plusATC	YHR209W	CRG1	+	CRG1-519872-20bp	519872	519885	481	nontemplate	2127	845
1	CTTA-AGTC	broad_tiling	DMSO	0.01	1	noATC	YHR209W	CRG1	+	CRG1-519875-20bp	519875	519862	458	template	1054	760
1	CTTA-AATCC	broad_tiling	DMSO	0.01	1	plusATC	YHR209W	CRG1	+	CRG1-519875-20bp	519875	519862	458	template	807	313
1	CTTA-AATCC	broad_tiling	DMSO	0.01	1	plusATC	YHR209W	CRG1	+	CRG1-519884-20bp	519884	519871	467	template	1136	442
1	CTTA-AGTC	broad_tiling	DMSO	0.01	1	noATC	YHR209W	CRG1	+	CRG1-519884-20bp	519884	519871	467	template	1301	1072
3	ACTGCT-GACCT	mutant	DMSO	0.01	1	noATC	YHR209W	CRG1	+	CRG1-NRg2	519380	519393	-11	nontemplate	258	195
3	TCGT-AATCC	mutant	DMSO	0.01	2	noATC	YHR209W	CRG1	+	CRG1-NRg2	519380	519393	-11	nontemplate	112	89
3	ACTGCT-GGTT	mutant	DMSO	0.01	1	plusATC	YHR209W	CRG1	+	CRG1-NRg2	519380	519393	-11	nontemplate	238	178
3	TCGT-AGTC	mutant	DMSO	0.01	2	plusATC	YHR209W	CRG1	+	CRG1-NRg2	519380	519393	-11	nontemplate	160	128
3	ACTGCT-GACCT	mutant	DMSO	0.01	1	noATC	YHR209W	CRG1	+	CRG1-NRg2.18	519380	519393	-11	nontemplate	442	274
3	TCGT-AATCC	mutant	DMSO	0.01	2	noATC	YHR209W	CRG1	+	CRG1-NRg2.18	519380	519393	-11	nontemplate	175	117
3	TCGT-AGTC	mutant	DMSO	0.01	2	plusATC	YHR209W	CRG1	+	CRG1-NRg2.18	519380	519393	-11	nontemplate	297	205
3	ACTGCT-GGTT	mutant	DMSO	0.01	1	plusATC	YHR209W	CRG1	+	CRG1-NRg2.18	519380	519393	-11	nontemplate	515	341
3	ACTGCT-GGTT	mutant	DMSO	0.01	1	plusATC	YHR209W	CRG1	+	CRG1-NRg2.18a	519380	519393	-11	nontemplate	561	262
3	TCGT-AATCC	mutant	DMSO	0.01	2	noATC	YHR209W	CRG1	+	CRG1-NRg2.18a	519380	519393	-11	nontemplate	272	111
3	ACTGCT-GACCT	mutant	DMSO	0.01	1	noATC	YHR209W	CRG1	+	CRG1-NRg2.18a	519380	519393	-11	nontemplate	445	194
3	TCGT-AGTC	mutant	DMSO	0.01	2	plusATC	YHR209W	CRG1	+	CRG1-NRg2.18a	519380	519393	-11	nontemplate	292	132
3	TCGT-AATCC	mutant	DMSO	0.01	2	noATC	YHR209W	CRG1	+	CRG1-NRg2.18b	519380	519393	-11	nontemplate	617	430
3	ACTGCT-GACCT	mutant	DMSO	0.01	1	noATC	YHR209W	CRG1	+	CRG1-NRg2.18b	519380	519393	-11	nontemplate	1169	784
3	ACTGCT-GGTT	mutant	DMSO	0.01	1	plusATC	YHR209W	CRG1	+	CRG1-NRg2.18b	519380	519393	-11	nontemplate	1396	935
3	TCGT-AGTC	mutant	DMSO	0.01	2	plusATC	YHR209W	CRG1	+	CRG1-NRg2.18b	519380	519393	-11	nontemplate	705	477
3	TCGT-AGTC	mutant	DMSO	0.01	2	plusATC	YHR209W	CRG1	+	CRG1-NRg2.18c	519380	519393	-11	nontemplate	431	269
3	ACTGCT-GGTT	mutant	DMSO	0.01	1	plusATC	YHR209W	CRG1	+	CRG1-NRg2.18c	519380	519393	-11	nontemplate	776	505
3	ACTGCT-GACCT	mutant	DMSO	0.01	1	noATC	YHR209W	CRG1	+	CRG1-NRg2.18c	519380	519393	-11	nontemplate	629	371
3	TCGT-AATCC	mutant	DMSO	0.01	2	noATC	YHR209W	CRG1	+	CRG1-NRg2.18c	519380	519393	-11	nontemplate	396	269
3	ACTGCT-GACCT	mutant	DMSO	0.01	1	noATC	YHR209W	CRG1	+	CRG1-NRg2.18d	519380	519393	-11	nontemplate	298	177
3	TCGT-AGTC	mutant	DMSO	0.01	2	plusATC	YHR209W	CRG1	+	CRG1-NRg2.18d	519380	519393	-11	nontemplate	207	133
3	ACTGCT-GGTT	mutant	DMSO	0.01	1	plusATC	YHR209W	CRG1	+	CRG1-NRg2.18d	519380	519393	-11	nontemplate	523	307
3	TCGT-AATCC	mutant	DMSO	0.01	2	noATC	YHR209W	CRG1	+	CRG1-NRg2.18d	519380	519393	-11	nontemplate	255	180
3	TCGT-AATCC	mutant	DMSO	0.01	2	noATC	YHR209W	CRG1	+	CRG1-NRg2.18e	519380	519393	-11	nontemplate	198	128
3	ACTGCT-GACCT	mutant	DMSO	0.01	1	noATC	YHR209W	CRG1	+	CRG1-NRg2.18e	519380	519393	-11	nontemplate	511	319
3	ACTGCT-GGTT	mutant	DMSO	0.01	1	plusATC	YHR209W	CRG1	+	CRG1-NRg2.18e	519380	519393	-11	nontemplate	402	203
3	TCGT-AGTC	mutant	DMSO	0.01	2	plusATC	YHR209W	CRG1	+	CRG1-NRg2.18e	519380	519393	-11	nontemplate	233	145
3	ACTGCT-GGTT	mutant	DMSO	0.01	1	plusATC	YHR209W	CRG1	+	CRG1-NRg2.18eb	519380	519393	-11	nontemplate	373	272
3	TCGT-AATCC	mutant	DMSO	0.01	2	noATC	YHR209W	CRG1	+	CRG1-NRg2.18eb	519380	519393	-11	nontemplate	138	106
3	ACTGCT-GACCT	mutant	DMSO	0.01	1	noATC	YHR209W	CRG1	+	CRG1-NRg2.18eb	519380	519393	-11	nontemplate	333	257
3	TCGT-AGTC	mutant	DMSO	0.01	2	plusATC	YHR209W	CRG1	+	CRG1-NRg2.18eb	519380	519393	-11	nontemplate	195	163
3	TCGT-AGTC	mutant	DMSO	0.01	2	plusATC	YHR209W	CRG1	+	CRG1-NRg2.18f	519380	519393	-11	nontemplate	557	370
3	TCGT-AATCC	mutant	DMSO	0.01	2	noATC	YHR209W	CRG1	+	CRG1-NRg2.18f	519380	519393	-11	nontemplate	767	546
3	ACTGCT-GACCT	mutant	DMSO	0.01	1	noATC	YHR209W	CRG1	+	CRG1-NRg2.18f	519380	519393	-11	nontemplate	1312	855
3	ACTGCT-GGTT	mutant	DMSO	0.01	1	plusATC	YHR209W	CRG1	+	CRG1-NRg2.18f	519380	519393	-11	nontemplate	1138	709
3	TCGT-AGTC	mutant	DMSO	0.01	2	plusATC	YHR209W	CRG1	+	CRG1-NRg2.18g	519380	519393	-11	nontemplate	752	405
3	ACTGCT-GACCT	mutant	DMSO	0.01	1	noATC	YHR209W	CRG1	+	CRG1-NRg2.18g	519380	519393	-11	nontemplate	1330	708
3	ACTGCT-GGTT	mutant	DMSO	0.01	1	plusATC	YHR209W	CRG1	+	CRG1-NRg2.18g	519380	519393	-11	nontemplate	1383	745
3	TCGT-AATCC	mutant	DMSO	0.01	2	noATC	YHR209W	CRG1	+	CRG1-NRg2.18g	519380	519393	-11	nontemplate	736	464
3	TCGT-AATCC	mutant	DMSO	0.01	2	noATC	YHR209W	CRG1	+	CRG1-NRg2.18h	519380	519393	-11	nontemplate	247	139
3	ACTGCT-GGTT	mutant	DMSO	0.01	1	plusATC	YHR209W	CRG1	+	CRG1-NRg2.18h	519380	519393	-11	nontemplate	461	254
3	TCGT-AGTC	mutant	DMSO	0.01	2	plusATC	YHR209W	CRG1	+	CRG1-NRg2.18h	519380	519393	-11	nontemplate	254	135
3	ACTGCT-GACCT	mutant	DMSO	0.01	1	noATC	YHR209W	CRG1	+	CRG1-NRg2.18h	519380	519393	-11	nontemplate	493	265
3	TCGT-AGTC	mutant	DMSO	0.01	2	plusATC	YHR209W	CRG1	+	CRG1-NRg2.18hb	519380	519393	-11	nontemplate	424	319
3	ACTGCT-GACCT	mutant	DMSO	0.01	1	noATC	YHR209W	CRG1	+	CRG1-NRg2.18hb	519380	519393	-11	nontemplate	1141	829
3	TCGT-AATCC	mutant	DMSO	0.01	2	noATC	YHR209W	CRG1	+	CRG1-NRg2.18hb	519380	519393	-11	nontemplate	481	377
3	ACTGCT-GGTT	mutant	DMSO	0.01	1	plusATC	YHR209W	CRG1	+	CRG1-NRg2.18hb	519380	519393	-11	nontemplate	669	462
3	TCGT-AATCC	mutant	DMSO	0.01	2	noATC	YHR209W	CRG1	+	CRG1-NRg2.18he	519380	519393	-11	nontemplate	153	121
3	ACTGCT-GGTT	mutant	DMSO	0.01	1	plusATC	YHR209W	CRG1	+	CRG1-NRg2.18he	519380	519393	-11	nontemplate	307	223
3	TCGT-AGTC	mutant	DMSO	0.01	2	plusATC	YHR209W	CRG1	+	CRG1-NRg2.18he	519380	519393	-11	nontemplate	148	119
3	ACTGCT-GACCT	mutant	DMSO	0.01	1	noATC	YHR209W	CRG1	+	CRG1-NRg2.18he	519380	519393	-11	nontemplate	578	447
3	TCGT-AATCC	mutant	DMSO	0.01	2	noATC	YHR209W	CRG1	+	CRG1-NRg2.18heb	519380	519393	-11	nontemplate	227	139
3	ACTGCT-GACCT	mutant	DMSO	0.01	1	noATC	YHR209W	CRG1	+	CRG1-NRg2.18heb	519380	519393	-11	nontemplate	491	303
3	TCGT-AGTC	mutant	DMSO	0.01	2	plusATC	YHR209W	CRG1	+	CRG1-NRg2.18heb	519380	519393	-11	nontemplate	148	91
3	ACTGCT-GGTT	mutant	DMSO	0.01	1	plusATC	YHR209W	CRG1	+	CRG1-NRg2.18heb	519380	519393	-11	nontemplate	471	310
3	TCGT-AATCC	mutant	DMSO	0.01	2	noATC	YHR209W	CRG1	+	CRG1-NRg2.18i	519380	519393	-11	nontemplate	449	358
3	TCGT-AGTC	mutant	DMSO	0.01	2	plusATC	YHR209W	CRG1	+	CRG1-NRg2.18i	519380	519393	-11	nontemplate	602	480
3	ACTGCT-GGTT	mutant	DMSO	0.01	1	plusATC	YHR209W	CRG1	+	CRG1-NRg2.18i	519380	519393	-11	nontemplate	949	687
3	ACTGCT-GACCT	mutant	DMSO	0.01	1	noATC	YHR209W	CRG1	+	CRG1-NRg2.18i	519380	519393	-11	nontemplate	1197	951
3	TCGT-AATCC	mutant	DMSO	0.01	2	noATC	YHR209W	CRG1	+	CRG1-NRg2.18j	519380	519393	-11	nontemplate	298	252
3	ACTGCT-GACCT	mutant	DMSO	0.01	1	noATC	YHR209W	CRG1	+	CRG1-NRg2.18j	519380	519393	-11	nontemplate	670	528
3	TCGT-AGTC	mutant	DMSO	0.01	2	plusATC	YHR209W	CRG1	+	CRG1-NRg2.18j	519380	519393	-11	nontemplate	396	341
3	ACTGCT-GGTT	mutant	DMSO	0.01	1	plusATC	YHR209W	CRG1	+	CRG1-NRg2.18j	519380	519393	-11	nontemplate	699	527
3	ACTGCT-GACCT	mutant	DMSO	0.01	1	noATC	YHR209W	CRG1	+	CRG1-NRg2.18k	519380	519393	-11	nontemplate	856	507
3	TCGT-AATCC	mutant	DMSO	0.01	2	noATC	YHR209W	CRG1	+	CRG1-NRg2.18k	519380	519393	-11	nontemplate	536	321
3	TCGT-AGTC	mutant	DMSO	0.01	2	plusATC	YHR209W	CRG1	+	CRG1-NRg2.18k	519380	519393	-11	nontemplate	501	310
3	ACTGCT-GGTT	mutant	DMSO	0.01	1	plusATC	YHR209W	CRG1	+	CRG1-NRg2.18k	519380	519393	-11	nontemplate	750	444
3	TCGT-AGTC	mutant	DMSO	0.01	2	plusATC	YHR209W	CRG1	+	CRG1-NRg2.18l	519380	519393	-11	nontemplate	298	210
3	ACTGCT-GACCT	mutant	DMSO	0.01	1	noATC	YHR209W	CRG1	+	CRG1-NRg2.18l	519380	519393	-11	nontemplate	625	379
3	ACTGCT-GGTT	mutant	DMSO	0.01	1	plusATC	YHR209W	CRG1	+	CRG1-NRg2.18l	519380	519393	-11	nontemplate	400	271
3	TCGT-AATCC	mutant	DMSO	0.01	2	noATC	YHR209W	CRG1	+	CRG1-NRg2.18l	519380	519393	-11	nontemplate	262	189
3	ACTGCT-GACCT	mutant	DMSO	0.01	1	noATC	YHR209W	CRG1	+	CRG1-NRg2.18n	519380	519393	-11	nontemplate	61	9
3	TCGT-AGTC	mutant	DMSO	0.01	2	plusATC	YHR209W	CRG1	+	CRG1-NRg2.18n	519380	519393	-11	nontemplate	24	4
3	TCGT-AATCC	mutant	DMSO	0.01	2	noATC	YHR209W	CRG1	+	CRG1-NRg2.18n	519380	519393	-11	nontemplate	24	10
3	ACTGCT-GGTT	mutant	DMSO	0.01	1	plusATC	YHR209W	CRG1	+	CRG1-NRg2.18n	519380	519393	-11	nontemplate	44	6
3	ACTGCT-GACCT	mutant	DMSO	0.01	1	noATC	YHR209W	CRG1	+	CRG1-NRg2.18p	519380	519393	-11	nontemplate	1041	663
3	TCGT-AATCC	mutant	DMSO	0.01	2	noATC	YHR209W	CRG1	+	CRG1-NRg2.18p	519380	519393	-11	nontemplate	508	319
3	TCGT-AGTC	mutant	DMSO	0.01	2	plusATC	YHR209W	CRG1	+	CRG1-NRg2.18p	519380	519393	-11	nontemplate	543	401
3	ACTGCT-GGTT	mutant	DMSO	0.01	1	plusATC	YHR209W	CRG1	+	CRG1-NRg2.18p	519380	519393	-11	nontemplate	933	585
3	ACTGCT-GGTT	mutant	DMSO	0.01	1	plusATC	YHR209W	CRG1	+	CRG1-NRg2.18pb	519380	519393	-11	nontemplate	252	44
3	TCGT-AATCC	mutant	DMSO	0.01	2	noATC	YHR209W	CRG1	+	CRG1-NRg2.18pb	519380	519393	-11	nontemplate	113	13
3	TCGT-AGTC	mutant	DMSO	0.01	2	plusATC	YHR209W	CRG1	+	CRG1-NRg2.18pb	519380	519393	-11	nontemplate	151	27
3	ACTGCT-GACCT	mutant	DMSO	0.01	1	noATC	YHR209W	CRG1	+	CRG1-NRg2.18pb	519380	519393	-11	nontemplate	255	16
3	ACTGCT-GACCT	mutant	DMSO	0.01	1	noATC	YHR209W	CRG1	+	CRG1-NRg2.18pe	519380	519393	-11	nontemplate	967	748
3	TCGT-AATCC	mutant	DMSO	0.01	2	noATC	YHR209W	CRG1	+	CRG1-NRg2.18pe	519380	519393	-11	nontemplate	447	383
3	TCGT-AGTC	mutant	DMSO	0.01	2	plusATC	YHR209W	CRG1	+	CRG1-NRg2.18pe	519380	519393	-11	nontemplate	440	365
3	ACTGCT-GGTT	mutant	DMSO	0.01	1	plusATC	YHR209W	CRG1	+	CRG1-NRg2.18pe	519380	519393	-11	nontemplate	885	681
3	TCGT-AGTC	mutant	DMSO	0.01	2	plusATC	YHR209W	CRG1	+	CRG1-NRg2.18peb	519380	519393	-11	nontemplate	76	66
3	ACTGCT-GGTT	mutant	DMSO	0.01	1	plusATC	YHR209W	CRG1	+	CRG1-NRg2.18peb	519380	519393	-11	nontemplate	141	97
3	ACTGCT-GACCT	mutant	DMSO	0.01	1	noATC	YHR209W	CRG1	+	CRG1-NRg2.18peb	519380	519393	-11	nontemplate	107	81
3	TCGT-AATCC	mutant	DMSO	0.01	2	noATC	YHR209W	CRG1	+	CRG1-NRg2.18peb	519380	519393	-11	nontemplate	40	30
3	ACTGCT-GGTT	mutant	DMSO	0.01	1	plusATC	YHR209W	CRG1	+	CRG1-NRg2.18ph	519380	519393	-11	nontemplate	265	199
3	TCGT-AATCC	mutant	DMSO	0.01	2	noATC	YHR209W	CRG1	+	CRG1-NRg2.18ph	519380	519393	-11	nontemplate	137	112
3	ACTGCT-GACCT	mutant	DMSO	0.01	1	noATC	YHR209W	CRG1	+	CRG1-NRg2.18ph	519380	519393	-11	nontemplate	211	175
3	TCGT-AGTC	mutant	DMSO	0.01	2	plusATC	YHR209W	CRG1	+	CRG1-NRg2.18ph	519380	519393	-11	nontemplate	169	142
3	TCGT-AATCC	mutant	DMSO	0.01	2	noATC	YHR209W	CRG1	+	CRG1-NRg2.18phb	519380	519393	-11	nontemplate	364	171
3	ACTGCT-GGTT	mutant	DMSO	0.01	1	plusATC	YHR209W	CRG1	+	CRG1-NRg2.18phb	519380	519393	-11	nontemplate	621	364
3	ACTGCT-GACCT	mutant	DMSO	0.01	1	noATC	YHR209W	CRG1	+	CRG1-NRg2.18phb	519380	519393	-11	nontemplate	634	332
3	TCGT-AGTC	mutant	DMSO	0.01	2	plusATC	YHR209W	CRG1	+	CRG1-NRg2.18phb	519380	519393	-11	nontemplate	297	188
3	ACTGCT-GACCT	mutant	DMSO	0.01	1	noATC	YHR209W	CRG1	+	CRG1-NRg2.18phe	519380	519393	-11	nontemplate	221	153
3	TCGT-AATCC	mutant	DMSO	0.01	2	noATC	YHR209W	CRG1	+	CRG1-NRg2.18phe	519380	519393	-11	nontemplate	110	93
3	TCGT-AGTC	mutant	DMSO	0.01	2	plusATC	YHR209W	CRG1	+	CRG1-NRg2.18phe	519380	519393	-11	nontemplate	120	99
3	ACTGCT-GGTT	mutant	DMSO	0.01	1	plusATC	YHR209W	CRG1	+	CRG1-NRg2.18phe	519380	519393	-11	nontemplate	218	152
3	ACTGCT-GACCT	mutant	DMSO	0.01	1	noATC	YHR209W	CRG1	+	CRG1-NRg2.a	519380	519393	-11	nontemplate	1510	1030
3	ACTGCT-GGTT	mutant	DMSO	0.01	1	plusATC	YHR209W	CRG1	+	CRG1-NRg2.a	519380	519393	-11	nontemplate	2048	1440
3	TCGT-AATCC	mutant	DMSO	0.01	2	noATC	YHR209W	CRG1	+	CRG1-NRg2.a	519380	519393	-11	nontemplate	956	702
3	TCGT-AGTC	mutant	DMSO	0.01	2	plusATC	YHR209W	CRG1	+	CRG1-NRg2.a	519380	519393	-11	nontemplate	1119	858
3	ACTGCT-GGTT	mutant	DMSO	0.01	1	plusATC	YHR209W	CRG1	+	CRG1-NRg2.b	519380	519393	-11	nontemplate	674	476
3	TCGT-AGTC	mutant	DMSO	0.01	2	plusATC	YHR209W	CRG1	+	CRG1-NRg2.b	519380	519393	-11	nontemplate	330	272
3	TCGT-AATCC	mutant	DMSO	0.01	2	noATC	YHR209W	CRG1	+	CRG1-NRg2.b	519380	519393	-11	nontemplate	427	349
3	ACTGCT-GACCT	mutant	DMSO	0.01	1	noATC	YHR209W	CRG1	+	CRG1-NRg2.b	519380	519393	-11	nontemplate	686	526
3	ACTGCT-GACCT	mutant	DMSO	0.01	1	noATC	YHR209W	CRG1	+	CRG1-NRg2.c	519380	519393	-11	nontemplate	206	166
3	TCGT-AGTC	mutant	DMSO	0.01	2	plusATC	YHR209W	CRG1	+	CRG1-NRg2.c	519380	519393	-11	nontemplate	112	85
3	TCGT-AATCC	mutant	DMSO	0.01	2	noATC	YHR209W	CRG1	+	CRG1-NRg2.c	519380	519393	-11	nontemplate	84	71
3	ACTGCT-GGTT	mutant	DMSO	0.01	1	plusATC	YHR209W	CRG1	+	CRG1-NRg2.c	519380	519393	-11	nontemplate	172	121
3	ACTGCT-GACCT	mutant	DMSO	0.01	1	noATC	YHR209W	CRG1	+	CRG1-NRg2.d	519380	519393	-11	nontemplate	781	575
3	TCGT-AATCC	mutant	DMSO	0.01	2	noATC	YHR209W	CRG1	+	CRG1-NRg2.d	519380	519393	-11	nontemplate	383	292
3	TCGT-AGTC	mutant	DMSO	0.01	2	plusATC	YHR209W	CRG1	+	CRG1-NRg2.d	519380	519393	-11	nontemplate	411	325
3	ACTGCT-GGTT	mutant	DMSO	0.01	1	plusATC	YHR209W	CRG1	+	CRG1-NRg2.d	519380	519393	-11	nontemplate	682	489
3	ACTGCT-GACCT	mutant	DMSO	0.01	1	noATC	YHR209W	CRG1	+	CRG1-NRg2.e	519380	519393	-11	nontemplate	312	189
3	ACTGCT-GGTT	mutant	DMSO	0.01	1	plusATC	YHR209W	CRG1	+	CRG1-NRg2.e	519380	519393	-11	nontemplate	196	104
3	TCGT-AGTC	mutant	DMSO	0.01	2	plusATC	YHR209W	CRG1	+	CRG1-NRg2.e	519380	519393	-11	nontemplate	167	92
3	TCGT-AATCC	mutant	DMSO	0.01	2	noATC	YHR209W	CRG1	+	CRG1-NRg2.e	519380	519393	-11	nontemplate	182	138
3	TCGT-AATCC	mutant	DMSO	0.01	2	noATC	YHR209W	CRG1	+	CRG1-NRg2.eb	519380	519393	-11	nontemplate	142	100
3	ACTGCT-GACCT	mutant	DMSO	0.01	1	noATC	YHR209W	CRG1	+	CRG1-NRg2.eb	519380	519393	-11	nontemplate	321	175
3	ACTGCT-GGTT	mutant	DMSO	0.01	1	plusATC	YHR209W	CRG1	+	CRG1-NRg2.eb	519380	519393	-11	nontemplate	242	130
3	TCGT-AGTC	mutant	DMSO	0.01	2	plusATC	YHR209W	CRG1	+	CRG1-NRg2.eb	519380	519393	-11	nontemplate	124	68
3	ACTGCT-GGTT	mutant	DMSO	0.01	1	plusATC	YHR209W	CRG1	+	CRG1-NRg2.f	519380	519393	-11	nontemplate	846	509
3	ACTGCT-GACCT	mutant	DMSO	0.01	1	noATC	YHR209W	CRG1	+	CRG1-NRg2.f	519380	519393	-11	nontemplate	966	624
3	TCGT-AGTC	mutant	DMSO	0.01	2	plusATC	YHR209W	CRG1	+	CRG1-NRg2.f	519380	519393	-11	nontemplate	446	316
3	TCGT-AATCC	mutant	DMSO	0.01	2	noATC	YHR209W	CRG1	+	CRG1-NRg2.f	519380	519393	-11	nontemplate	440	292
3	ACTGCT-GGTT	mutant	DMSO	0.01	1	plusATC	YHR209W	CRG1	+	CRG1-NRg2.g	519380	519393	-11	nontemplate	488	219
3	TCGT-AATCC	mutant	DMSO	0.01	2	noATC	YHR209W	CRG1	+	CRG1-NRg2.g	519380	519393	-11	nontemplate	351	179
3	TCGT-AGTC	mutant	DMSO	0.01	2	plusATC	YHR209W	CRG1	+	CRG1-NRg2.g	519380	519393	-11	nontemplate	331	157
3	ACTGCT-GACCT	mutant	DMSO	0.01	1	noATC	YHR209W	CRG1	+	CRG1-NRg2.g	519380	519393	-11	nontemplate	591	296
3	TCGT-AGTC	mutant	DMSO	0.01	2	plusATC	YHR209W	CRG1	+	CRG1-NRg2.h	519380	519393	-11	nontemplate	83	47
3	ACTGCT-GGTT	mutant	DMSO	0.01	1	plusATC	YHR209W	CRG1	+	CRG1-NRg2.h	519380	519393	-11	nontemplate	162	99
3	ACTGCT-GACCT	mutant	DMSO	0.01	1	noATC	YHR209W	CRG1	+	CRG1-NRg2.h	519380	519393	-11	nontemplate	193	98
3	TCGT-AATCC	mutant	DMSO	0.01	2	noATC	YHR209W	CRG1	+	CRG1-NRg2.h	519380	519393	-11	nontemplate	139	106
3	TCGT-AATCC	mutant	DMSO	0.01	2	noATC	YHR209W	CRG1	+	CRG1-NRg2.hb	519380	519393	-11	nontemplate	96	46
3	TCGT-AGTC	mutant	DMSO	0.01	2	plusATC	YHR209W	CRG1	+	CRG1-NRg2.hb	519380	519393	-11	nontemplate	198	87
3	ACTGCT-GACCT	mutant	DMSO	0.01	1	noATC	YHR209W	CRG1	+	CRG1-NRg2.hb	519380	519393	-11	nontemplate	259	80
3	ACTGCT-GGTT	mutant	DMSO	0.01	1	plusATC	YHR209W	CRG1	+	CRG1-NRg2.hb	519380	519393	-11	nontemplate	345	112
3	ACTGCT-GACCT	mutant	DMSO	0.01	1	noATC	YHR209W	CRG1	+	CRG1-NRg2.he	519380	519393	-11	nontemplate	688	446
3	TCGT-AATCC	mutant	DMSO	0.01	2	noATC	YHR209W	CRG1	+	CRG1-NRg2.he	519380	519393	-11	nontemplate	410	291
3	TCGT-AGTC	mutant	DMSO	0.01	2	plusATC	YHR209W	CRG1	+	CRG1-NRg2.he	519380	519393	-11	nontemplate	318	179
3	ACTGCT-GGTT	mutant	DMSO	0.01	1	plusATC	YHR209W	CRG1	+	CRG1-NRg2.he	519380	519393	-11	nontemplate	627	391
3	TCGT-AGTC	mutant	DMSO	0.01	2	plusATC	YHR209W	CRG1	+	CRG1-NRg2.heb	519380	519393	-11	nontemplate	73	43
3	TCGT-AATCC	mutant	DMSO	0.01	2	noATC	YHR209W	CRG1	+	CRG1-NRg2.heb	519380	519393	-11	nontemplate	125	74
3	ACTGCT-GACCT	mutant	DMSO	0.01	1	noATC	YHR209W	CRG1	+	CRG1-NRg2.heb	519380	519393	-11	nontemplate	164	93
3	ACTGCT-GGTT	mutant	DMSO	0.01	1	plusATC	YHR209W	CRG1	+	CRG1-NRg2.heb	519380	519393	-11	nontemplate	112	71
3	ACTGCT-GACCT	mutant	DMSO	0.01	1	noATC	YHR209W	CRG1	+	CRG1-NRg2.i	519380	519393	-11	nontemplate	260	183
3	TCGT-AGTC	mutant	DMSO	0.01	2	plusATC	YHR209W	CRG1	+	CRG1-NRg2.i	519380	519393	-11	nontemplate	168	132
3	TCGT-AATCC	mutant	DMSO	0.01	2	noATC	YHR209W	CRG1	+	CRG1-NRg2.i	519380	519393	-11	nontemplate	203	155
3	ACTGCT-GGTT	mutant	DMSO	0.01	1	plusATC	YHR209W	CRG1	+	CRG1-NRg2.i	519380	519393	-11	nontemplate	328	217
3	ACTGCT-GGTT	mutant	DMSO	0.01	1	plusATC	YHR209W	CRG1	+	CRG1-NRg2.j	519380	519393	-11	nontemplate	433	258
3	TCGT-AGTC	mutant	DMSO	0.01	2	plusATC	YHR209W	CRG1	+	CRG1-NRg2.j	519380	519393	-11	nontemplate	267	157
3	TCGT-AATCC	mutant	DMSO	0.01	2	noATC	YHR209W	CRG1	+	CRG1-NRg2.j	519380	519393	-11	nontemplate	321	227
3	ACTGCT-GACCT	mutant	DMSO	0.01	1	noATC	YHR209W	CRG1	+	CRG1-NRg2.j	519380	519393	-11	nontemplate	410	293
3	TCGT-AATCC	mutant	DMSO	0.01	2	noATC	YHR209W	CRG1	+	CRG1-NRg2.k	519380	519393	-11	nontemplate	274	251
3	ACTGCT-GACCT	mutant	DMSO	0.01	1	noATC	YHR209W	CRG1	+	CRG1-NRg2.k	519380	519393	-11	nontemplate	402	333
3	TCGT-AGTC	mutant	DMSO	0.01	2	plusATC	YHR209W	CRG1	+	CRG1-NRg2.k	519380	519393	-11	nontemplate	129	109
3	ACTGCT-GGTT	mutant	DMSO	0.01	1	plusATC	YHR209W	CRG1	+	CRG1-NRg2.k	519380	519393	-11	nontemplate	291	225
3	TCGT-AATCC	mutant	DMSO	0.01	2	noATC	YHR209W	CRG1	+	CRG1-NRg2.l	519380	519393	-11	nontemplate	145	113
3	TCGT-AGTC	mutant	DMSO	0.01	2	plusATC	YHR209W	CRG1	+	CRG1-NRg2.l	519380	519393	-11	nontemplate	185	149
3	ACTGCT-GACCT	mutant	DMSO	0.01	1	noATC	YHR209W	CRG1	+	CRG1-NRg2.l	519380	519393	-11	nontemplate	282	214
3	ACTGCT-GGTT	mutant	DMSO	0.01	1	plusATC	YHR209W	CRG1	+	CRG1-NRg2.l	519380	519393	-11	nontemplate	253	181
3	TCGT-AATCC	mutant	DMSO	0.01	2	noATC	YHR209W	CRG1	+	CRG1-NRg2.n	519380	519393	-11	nontemplate	229	155
3	ACTGCT-GACCT	mutant	DMSO	0.01	1	noATC	YHR209W	CRG1	+	CRG1-NRg2.n	519380	519393	-11	nontemplate	399	227
3	ACTGCT-GGTT	mutant	DMSO	0.01	1	plusATC	YHR209W	CRG1	+	CRG1-NRg2.n	519380	519393	-11	nontemplate	474	291
3	TCGT-AGTC	mutant	DMSO	0.01	2	plusATC	YHR209W	CRG1	+	CRG1-NRg2.n	519380	519393	-11	nontemplate	169	100
3	TCGT-AGTC	mutant	DMSO	0.01	2	plusATC	YHR209W	CRG1	+	CRG1-NRg2.p	519380	519393	-11	nontemplate	359	217
3	ACTGCT-GGTT	mutant	DMSO	0.01	1	plusATC	YHR209W	CRG1	+	CRG1-NRg2.p	519380	519393	-11	nontemplate	631	310
3	TCGT-AATCC	mutant	DMSO	0.01	2	noATC	YHR209W	CRG1	+	CRG1-NRg2.p	519380	519393	-11	nontemplate	318	127
3	ACTGCT-GACCT	mutant	DMSO	0.01	1	noATC	YHR209W	CRG1	+	CRG1-NRg2.p	519380	519393	-11	nontemplate	730	392
3	ACTGCT-GGTT	mutant	DMSO	0.01	1	plusATC	YHR209W	CRG1	+	CRG1-NRg2.pb	519380	519393	-11	nontemplate	200	1
3	TCGT-AGTC	mutant	DMSO	0.01	2	plusATC	YHR209W	CRG1	+	CRG1-NRg2.pb	519380	519393	-11	nontemplate	79	1
3	ACTGCT-GACCT	mutant	DMSO	0.01	1	noATC	YHR209W	CRG1	+	CRG1-NRg2.pb	519380	519393	-11	nontemplate	174	2
3	TCGT-AATCC	mutant	DMSO	0.01	2	noATC	YHR209W	CRG1	+	CRG1-NRg2.pb	519380	519393	-11	nontemplate	95	0
3	TCGT-AATCC	mutant	DMSO	0.01	2	noATC	YHR209W	CRG1	+	CRG1-NRg2.pe	519380	519393	-11	nontemplate	98	85
3	ACTGCT-GGTT	mutant	DMSO	0.01	1	plusATC	YHR209W	CRG1	+	CRG1-NRg2.pe	519380	519393	-11	nontemplate	236	165
3	ACTGCT-GACCT	mutant	DMSO	0.01	1	noATC	YHR209W	CRG1	+	CRG1-NRg2.pe	519380	519393	-11	nontemplate	191	145
3	TCGT-AGTC	mutant	DMSO	0.01	2	plusATC	YHR209W	CRG1	+	CRG1-NRg2.pe	519380	519393	-11	nontemplate	129	106
3	TCGT-AATCC	mutant	DMSO	0.01	2	noATC	YHR209W	CRG1	+	CRG1-NRg2.peb	519380	519393	-11	nontemplate	567	324
3	ACTGCT-GACCT	mutant	DMSO	0.01	1	noATC	YHR209W	CRG1	+	CRG1-NRg2.peb	519380	519393	-11	nontemplate	912	560
3	ACTGCT-GGTT	mutant	DMSO	0.01	1	plusATC	YHR209W	CRG1	+	CRG1-NRg2.peb	519380	519393	-11	nontemplate	889	483
3	TCGT-AGTC	mutant	DMSO	0.01	2	plusATC	YHR209W	CRG1	+	CRG1-NRg2.peb	519380	519393	-11	nontemplate	466	288
3	ACTGCT-GGTT	mutant	DMSO	0.01	1	plusATC	YHR209W	CRG1	+	CRG1-NRg2.ph	519380	519393	-11	nontemplate	456	335
3	TCGT-AGTC	mutant	DMSO	0.01	2	plusATC	YHR209W	CRG1	+	CRG1-NRg2.ph	519380	519393	-11	nontemplate	320	257
3	TCGT-AATCC	mutant	DMSO	0.01	2	noATC	YHR209W	CRG1	+	CRG1-NRg2.ph	519380	519393	-11	nontemplate	281	210
3	ACTGCT-GACCT	mutant	DMSO	0.01	1	noATC	YHR209W	CRG1	+	CRG1-NRg2.ph	519380	519393	-11	nontemplate	504	353
3	TCGT-AATCC	mutant	DMSO	0.01	2	noATC	YHR209W	CRG1	+	CRG1-NRg2.phb	519380	519393	-11	nontemplate	702	461
3	ACTGCT-GGTT	mutant	DMSO	0.01	1	plusATC	YHR209W	CRG1	+	CRG1-NRg2.phb	519380	519393	-11	nontemplate	1075	657
3	TCGT-AGTC	mutant	DMSO	0.01	2	plusATC	YHR209W	CRG1	+	CRG1-NRg2.phb	519380	519393	-11	nontemplate	582	347
3	ACTGCT-GACCT	mutant	DMSO	0.01	1	noATC	YHR209W	CRG1	+	CRG1-NRg2.phb	519380	519393	-11	nontemplate	1120	605
3	TCGT-AATCC	mutant	DMSO	0.01	2	noATC	YHR209W	CRG1	+	CRG1-NRg2.phe	519380	519393	-11	nontemplate	250	187
3	ACTGCT-GGTT	mutant	DMSO	0.01	1	plusATC	YHR209W	CRG1	+	CRG1-NRg2.phe	519380	519393	-11	nontemplate	567	411
3	ACTGCT-GACCT	mutant	DMSO	0.01	1	noATC	YHR209W	CRG1	+	CRG1-NRg2.phe	519380	519393	-11	nontemplate	463	347
3	TCGT-AGTC	mutant	DMSO	0.01	2	plusATC	YHR209W	CRG1	+	CRG1-NRg2.phe	519380	519393	-11	nontemplate	279	204
1	CTTA-AGTC	broad_tiling	DMSO	0.01	1	noATC	YHR007C	ERG11	-	ERG11-121332-20bp	121332	121345	480	template	1437	1209
1	CTTA-AATCC	broad_tiling	DMSO	0.01	1	plusATC	YHR007C	ERG11	-	ERG11-121332-20bp	121332	121345	480	template	940	343
1	CTTA-AGTC	broad_tiling	DMSO	0.01	1	noATC	YHR007C	ERG11	-	ERG11-121361-20bp	121361	121374	451	template	333	146
1	CTTA-AATCC	broad_tiling	DMSO	0.01	1	plusATC	YHR007C	ERG11	-	ERG11-121361-20bp	121361	121374	451	template	231	89
1	CTTA-AGTC	broad_tiling	DMSO	0.01	1	noATC	YHR007C	ERG11	-	ERG11-121362-20bp	121362	121375	450	template	674	624
1	CTTA-AATCC	broad_tiling	DMSO	0.01	1	plusATC	YHR007C	ERG11	-	ERG11-121362-20bp	121362	121375	450	template	484	253
1	CTTA-AGTC	broad_tiling	DMSO	0.01	1	noATC	YHR007C	ERG11	-	ERG11-121368-20bp	121368	121355	470	nontemplate	752	672
1	CTTA-AATCC	broad_tiling	DMSO	0.01	1	plusATC	YHR007C	ERG11	-	ERG11-121368-20bp	121368	121355	470	nontemplate	619	220
1	CTTA-AGTC	broad_tiling	DMSO	0.01	1	noATC	YHR007C	ERG11	-	ERG11-121370-20bp	121370	121383	442	template	1544	1076
1	CTTA-AATCC	broad_tiling	DMSO	0.01	1	plusATC	YHR007C	ERG11	-	ERG11-121370-20bp	121370	121383	442	template	1317	560
1	CTTA-AGTC	broad_tiling	DMSO	0.01	1	noATC	YHR007C	ERG11	-	ERG11-121421-20bp	121421	121434	391	template	252	145
1	CTTA-AATCC	broad_tiling	DMSO	0.01	1	plusATC	YHR007C	ERG11	-	ERG11-121421-20bp	121421	121434	391	template	210	65
1	CTTA-AATCC	broad_tiling	DMSO	0.01	1	plusATC	YHR007C	ERG11	-	ERG11-121458-20bp	121458	121445	380	nontemplate	281	64
1	CTTA-AGTC	broad_tiling	DMSO	0.01	1	noATC	YHR007C	ERG11	-	ERG11-121458-20bp	121458	121445	380	nontemplate	555	372
1	CTTA-AATCC	broad_tiling	DMSO	0.01	1	plusATC	YHR007C	ERG11	-	ERG11-121466-20bp	121466	121479	346	template	1240	519
1	CTTA-AGTC	broad_tiling	DMSO	0.01	1	noATC	YHR007C	ERG11	-	ERG11-121466-20bp	121466	121479	346	template	1604	1110
1	CTTA-AATCC	broad_tiling	DMSO	0.01	1	plusATC	YHR007C	ERG11	-	ERG11-121484-20bp	121484	121497	328	template	238	103
1	CTTA-AGTC	broad_tiling	DMSO	0.01	1	noATC	YHR007C	ERG11	-	ERG11-121484-20bp	121484	121497	328	template	286	244
1	CTTA-AATCC	broad_tiling	DMSO	0.01	1	plusATC	YHR007C	ERG11	-	ERG11-121488-20bp	121488	121501	324	template	332	63
1	CTTA-AGTC	broad_tiling	DMSO	0.01	1	noATC	YHR007C	ERG11	-	ERG11-121488-20bp	121488	121501	324	template	477	254
1	CTTA-AGTC	broad_tiling	DMSO	0.01	1	noATC	YHR007C	ERG11	-	ERG11-121489-20bp	121489	121502	323	template	1352	1103
1	CTTA-AATCC	broad_tiling	DMSO	0.01	1	plusATC	YHR007C	ERG11	-	ERG11-121489-20bp	121489	121502	323	template	1150	439
1	CTTA-AGTC	broad_tiling	DMSO	0.01	1	noATC	YHR007C	ERG11	-	ERG11-121494-20bp	121494	121481	344	nontemplate	931	641
1	CTTA-AATCC	broad_tiling	DMSO	0.01	1	plusATC	YHR007C	ERG11	-	ERG11-121494-20bp	121494	121481	344	nontemplate	575	196
1	CTTA-AGTC	broad_tiling	DMSO	0.01	1	noATC	YHR007C	ERG11	-	ERG11-121498-20bp	121498	121511	314	template	1507	843
1	CTTA-AATCC	broad_tiling	DMSO	0.01	1	plusATC	YHR007C	ERG11	-	ERG11-121498-20bp	121498	121511	314	template	1026	306
1	CTTA-AATCC	broad_tiling	DMSO	0.01	1	plusATC	YHR007C	ERG11	-	ERG11-121515-20bp	121515	121502	323	nontemplate	1177	153
1	CTTA-AGTC	broad_tiling	DMSO	0.01	1	noATC	YHR007C	ERG11	-	ERG11-121515-20bp	121515	121502	323	nontemplate	1990	1816
1	CTTA-AGTC	broad_tiling	DMSO	0.01	1	noATC	YHR007C	ERG11	-	ERG11-121518-20bp	121518	121505	320	nontemplate	201	155
1	CTTA-AATCC	broad_tiling	DMSO	0.01	1	plusATC	YHR007C	ERG11	-	ERG11-121518-20bp	121518	121505	320	nontemplate	86	9
1	CTTA-AGTC	broad_tiling	DMSO	0.01	1	noATC	YHR007C	ERG11	-	ERG11-121522-20bp	121522	121509	316	nontemplate	866	755
1	CTTA-AATCC	broad_tiling	DMSO	0.01	1	plusATC	YHR007C	ERG11	-	ERG11-121522-20bp	121522	121509	316	nontemplate	657	244
1	CTTA-AATCC	broad_tiling	DMSO	0.01	1	plusATC	YHR007C	ERG11	-	ERG11-121524-20bp	121524	121537	288	template	256	88
1	CTTA-AGTC	broad_tiling	DMSO	0.01	1	noATC	YHR007C	ERG11	-	ERG11-121524-20bp	121524	121537	288	template	492	203
1	CTTA-AATCC	broad_tiling	DMSO	0.01	1	plusATC	YHR007C	ERG11	-	ERG11-121549-20bp	121549	121562	263	template	923	262
1	CTTA-AGTC	broad_tiling	DMSO	0.01	1	noATC	YHR007C	ERG11	-	ERG11-121549-20bp	121549	121562	263	template	1433	1271
1	CTTA-AATCC	broad_tiling	DMSO	0.01	1	plusATC	YHR007C	ERG11	-	ERG11-121572-20bp	121572	121559	266	nontemplate	218	62
1	CTTA-AGTC	broad_tiling	DMSO	0.01	1	noATC	YHR007C	ERG11	-	ERG11-121572-20bp	121572	121559	266	nontemplate	315	278
1	CTTA-AGTC	broad_tiling	DMSO	0.01	1	noATC	YHR007C	ERG11	-	ERG11-121600-20bp	121600	121587	238	nontemplate	617	396
1	CTTA-AATCC	broad_tiling	DMSO	0.01	1	plusATC	YHR007C	ERG11	-	ERG11-121600-20bp	121600	121587	238	nontemplate	426	155
1	CTTA-AGTC	broad_tiling	DMSO	0.01	1	noATC	YHR007C	ERG11	-	ERG11-121601-20bp	121601	121588	237	nontemplate	978	662
1	CTTA-AATCC	broad_tiling	DMSO	0.01	1	plusATC	YHR007C	ERG11	-	ERG11-121601-20bp	121601	121588	237	nontemplate	771	268
1	CTTA-AATCC	broad_tiling	DMSO	0.01	1	plusATC	YHR007C	ERG11	-	ERG11-121602-20bp	121602	121615	210	template	2087	804
1	CTTA-AGTC	broad_tiling	DMSO	0.01	1	noATC	YHR007C	ERG11	-	ERG11-121602-20bp	121602	121615	210	template	3005	2172
1	CTTA-AGTC	broad_tiling	DMSO	0.01	1	noATC	YHR007C	ERG11	-	ERG11-121608-20bp	121608	121595	230	nontemplate	1906	1721
1	CTTA-AATCC	broad_tiling	DMSO	0.01	1	plusATC	YHR007C	ERG11	-	ERG11-121608-20bp	121608	121595	230	nontemplate	1663	643
1	CTTA-AGTC	broad_tiling	DMSO	0.01	1	noATC	YHR007C	ERG11	-	ERG11-121614-20bp	121614	121627	198	template	258	203
1	CTTA-AATCC	broad_tiling	DMSO	0.01	1	plusATC	YHR007C	ERG11	-	ERG11-121614-20bp	121614	121627	198	template	226	58
1	CTTA-AGTC	broad_tiling	DMSO	0.01	1	noATC	YHR007C	ERG11	-	ERG11-121631-20bp	121631	121644	181	template	546	248
1	CTTA-AATCC	broad_tiling	DMSO	0.01	1	plusATC	YHR007C	ERG11	-	ERG11-121631-20bp	121631	121644	181	template	321	63
1	TCGT-AATCC	gene_tiling_18bp	DMSO	0.01	8	plusATC	YHR007C	ERG11	-	ERG11-121647-18bp	121647	121660	165	template	506	397
1	GCCGT-AGTC	gene_tiling_18bp	DMSO	0.01	7	plusATC	YHR007C	ERG11	-	ERG11-121647-18bp	121647	121660	165	template	299	223
1	TCGT-AGTC	gene_tiling_18bp	DMSO	0.01	8	noATC	YHR007C	ERG11	-	ERG11-121647-18bp	121647	121660	165	template	398	328
1	GCCGT-ACCTGG	gene_tiling_18bp	DMSO	0.01	7	noATC	YHR007C	ERG11	-	ERG11-121647-18bp	121647	121660	165	template	478	385
1	ACTGCT-GGTT	gene_tiling_18bp	DMSO	0.01	6	noATC	YHR007C	ERG11	-	ERG11-121647-18bp	121647	121660	165	template	726	599
1	ACTGCT-GACCT	gene_tiling_18bp	DMSO	0.01	6	plusATC	YHR007C	ERG11	-	ERG11-121647-18bp	121647	121660	165	template	695	493
2	GCCGT-GACCT	gene_tiling_18bp	DMSO	0.01	2	plusATC	YHR007C	ERG11	-	ERG11-121647-18bp	121647	121660	165	template	529	428
2	ACTGCT-AATCC	gene_tiling_18bp	DMSO	0.01	1	noATC	YHR007C	ERG11	-	ERG11-121647-18bp	121647	121660	165	template	315	245
2	CGTTGA-GGTT	gene_tiling_18bp	DMSO	0.01	1	plusATC	YHR007C	ERG11	-	ERG11-121647-18bp	121647	121660	165	template	491	374
2	GCCGT-GGTT	gene_tiling_18bp	DMSO	0.01	2	noATC	YHR007C	ERG11	-	ERG11-121647-18bp	121647	121660	165	template	408	327
2	ATGAT-AGTC	gene_tiling_18bp	DMSO	0.01	3	plusATC	YHR007C	ERG11	-	ERG11-121647-18bp	121647	121660	165	template	388	301
2	ATGAT-ACCTGG	gene_tiling_18bp	DMSO	0.01	3	noATC	YHR007C	ERG11	-	ERG11-121647-18bp	121647	121660	165	template	419	339
3	ACTGCT-GACCT	gene_tiling_18bp	DMSO	0.01	4	noATC	YHR007C	ERG11	-	ERG11-121647-18bp	121647	121660	165	template	540	348
3	ACTGCT-GGTT	gene_tiling_18bp	DMSO	0.01	4	plusATC	YHR007C	ERG11	-	ERG11-121647-18bp	121647	121660	165	template	489	311
3	TCGT-AGTC	gene_tiling_18bp	DMSO	0.01	5	plusATC	YHR007C	ERG11	-	ERG11-121647-18bp	121647	121660	165	template	217	170
3	TCGT-AATCC	gene_tiling_18bp	DMSO	0.01	5	noATC	YHR007C	ERG11	-	ERG11-121647-18bp	121647	121660	165	template	194	119
1	TCGT-AGTC	gene_tiling_20bp	DMSO	0.01	8	noATC	YHR007C	ERG11	-	ERG11-121647-20bp	121647	121660	165	template	238	178
1	GCCGT-ACCTGG	gene_tiling_20bp	DMSO	0.01	7	noATC	YHR007C	ERG11	-	ERG11-121647-20bp	121647	121660	165	template	268	152
1	ACTGCT-GGTT	gene_tiling_20bp	DMSO	0.01	6	noATC	YHR007C	ERG11	-	ERG11-121647-20bp	121647	121660	165	template	2185	205
1	CTTA-AGTC	broad_tiling	DMSO	0.01	1	noATC	YHR007C	ERG11	-	ERG11-121647-20bp	121647	121660	165	template	2799	2524
1	GCCGT-AGTC	gene_tiling_20bp	DMSO	0.01	7	plusATC	YHR007C	ERG11	-	ERG11-121647-20bp	121647	121660	165	template	197	130
1	TCGT-AATCC	gene_tiling_20bp	DMSO	0.01	8	plusATC	YHR007C	ERG11	-	ERG11-121647-20bp	121647	121660	165	template	216	121
1	ACTGCT-GACCT	gene_tiling_20bp	DMSO	0.01	6	plusATC	YHR007C	ERG11	-	ERG11-121647-20bp	121647	121660	165	template	443	279
1	CTTA-AATCC	broad_tiling	DMSO	0.01	1	plusATC	YHR007C	ERG11	-	ERG11-121647-20bp	121647	121660	165	template	1697	868
2	ACTGCT-AATCC	gene_tiling_20bp	DMSO	0.01	1	noATC	YHR007C	ERG11	-	ERG11-121647-20bp	121647	121660	165	template	216	132
2	CGTTGA-GGTT	gene_tiling_20bp	DMSO	0.01	1	plusATC	YHR007C	ERG11	-	ERG11-121647-20bp	121647	121660	165	template	326	207
2	GCCGT-GGTT	gene_tiling_20bp	DMSO	0.01	2	noATC	YHR007C	ERG11	-	ERG11-121647-20bp	121647	121660	165	template	243	138
2	ATGAT-AGTC	gene_tiling_20bp	DMSO	0.01	3	plusATC	YHR007C	ERG11	-	ERG11-121647-20bp	121647	121660	165	template	297	209
2	GCCGT-GACCT	gene_tiling_20bp	DMSO	0.01	2	plusATC	YHR007C	ERG11	-	ERG11-121647-20bp	121647	121660	165	template	449	305
2	ATGAT-ACCTGG	gene_tiling_20bp	DMSO	0.01	3	noATC	YHR007C	ERG11	-	ERG11-121647-20bp	121647	121660	165	template	279	177
3	ACTGCT-GACCT	gene_tiling_20bp	DMSO	0.01	4	noATC	YHR007C	ERG11	-	ERG11-121647-20bp	121647	121660	165	template	326	216
3	TCGT-AATCC	gene_tiling_20bp	DMSO	0.01	5	noATC	YHR007C	ERG11	-	ERG11-121647-20bp	121647	121660	165	template	174	107
3	ACTGCT-GGTT	gene_tiling_20bp	DMSO	0.01	4	plusATC	YHR007C	ERG11	-	ERG11-121647-20bp	121647	121660	165	template	329	200
3	TCGT-AGTC	gene_tiling_20bp	DMSO	0.01	5	plusATC	YHR007C	ERG11	-	ERG11-121647-20bp	121647	121660	165	template	139	74
1	TCGT-AATCC	gene_tiling_18bp	DMSO	0.01	8	plusATC	YHR007C	ERG11	-	ERG11-121653-18bp	121653	121666	159	template	351	272
1	GCCGT-ACCTGG	gene_tiling_18bp	DMSO	0.01	7	noATC	YHR007C	ERG11	-	ERG11-121653-18bp	121653	121666	159	template	418	294
1	ACTGCT-GACCT	gene_tiling_18bp	DMSO	0.01	6	plusATC	YHR007C	ERG11	-	ERG11-121653-18bp	121653	121666	159	template	629	449
1	ACTGCT-GGTT	gene_tiling_18bp	DMSO	0.01	6	noATC	YHR007C	ERG11	-	ERG11-121653-18bp	121653	121666	159	template	542	399
1	TCGT-AGTC	gene_tiling_18bp	DMSO	0.01	8	noATC	YHR007C	ERG11	-	ERG11-121653-18bp	121653	121666	159	template	338	266
1	GCCGT-AGTC	gene_tiling_18bp	DMSO	0.01	7	plusATC	YHR007C	ERG11	-	ERG11-121653-18bp	121653	121666	159	template	258	198
2	ATGAT-AGTC	gene_tiling_18bp	DMSO	0.01	3	plusATC	YHR007C	ERG11	-	ERG11-121653-18bp	121653	121666	159	template	304	241
2	ACTGCT-AATCC	gene_tiling_18bp	DMSO	0.01	1	noATC	YHR007C	ERG11	-	ERG11-121653-18bp	121653	121666	159	template	323	233
2	ATGAT-ACCTGG	gene_tiling_18bp	DMSO	0.01	3	noATC	YHR007C	ERG11	-	ERG11-121653-18bp	121653	121666	159	template	402	317
2	CGTTGA-GGTT	gene_tiling_18bp	DMSO	0.01	1	plusATC	YHR007C	ERG11	-	ERG11-121653-18bp	121653	121666	159	template	441	331
2	GCCGT-GGTT	gene_tiling_18bp	DMSO	0.01	2	noATC	YHR007C	ERG11	-	ERG11-121653-18bp	121653	121666	159	template	383	297
2	GCCGT-GACCT	gene_tiling_18bp	DMSO	0.01	2	plusATC	YHR007C	ERG11	-	ERG11-121653-18bp	121653	121666	159	template	626	490
3	ACTGCT-GACCT	gene_tiling_18bp	DMSO	0.01	4	noATC	YHR007C	ERG11	-	ERG11-121653-18bp	121653	121666	159	template	390	237
3	ACTGCT-GGTT	gene_tiling_18bp	DMSO	0.01	4	plusATC	YHR007C	ERG11	-	ERG11-121653-18bp	121653	121666	159	template	411	266
3	TCGT-AGTC	gene_tiling_18bp	DMSO	0.01	5	plusATC	YHR007C	ERG11	-	ERG11-121653-18bp	121653	121666	159	template	108	71
3	TCGT-AATCC	gene_tiling_18bp	DMSO	0.01	5	noATC	YHR007C	ERG11	-	ERG11-121653-18bp	121653	121666	159	template	233	160
1	TCGT-AATCC	gene_tiling_20bp	DMSO	0.01	8	plusATC	YHR007C	ERG11	-	ERG11-121653-20bp	121653	121666	159	template	691	531
1	CTTA-AGTC	broad_tiling	DMSO	0.01	1	noATC	YHR007C	ERG11	-	ERG11-121653-20bp	121653	121666	159	template	820	652
1	GCCGT-AGTC	gene_tiling_20bp	DMSO	0.01	7	plusATC	YHR007C	ERG11	-	ERG11-121653-20bp	121653	121666	159	template	375	240
1	ACTGCT-GGTT	gene_tiling_20bp	DMSO	0.01	6	noATC	YHR007C	ERG11	-	ERG11-121653-20bp	121653	121666	159	template	1205	474
1	TCGT-AGTC	gene_tiling_20bp	DMSO	0.01	8	noATC	YHR007C	ERG11	-	ERG11-121653-20bp	121653	121666	159	template	504	361
1	ACTGCT-GACCT	gene_tiling_20bp	DMSO	0.01	6	plusATC	YHR007C	ERG11	-	ERG11-121653-20bp	121653	121666	159	template	823	497
1	GCCGT-ACCTGG	gene_tiling_20bp	DMSO	0.01	7	noATC	YHR007C	ERG11	-	ERG11-121653-20bp	121653	121666	159	template	626	453
1	CTTA-AATCC	broad_tiling	DMSO	0.01	1	plusATC	YHR007C	ERG11	-	ERG11-121653-20bp	121653	121666	159	template	469	208
2	ATGAT-ACCTGG	gene_tiling_20bp	DMSO	0.01	3	noATC	YHR007C	ERG11	-	ERG11-121653-20bp	121653	121666	159	template	645	481
2	GCCGT-GACCT	gene_tiling_20bp	DMSO	0.01	2	plusATC	YHR007C	ERG11	-	ERG11-121653-20bp	121653	121666	159	template	940	667
2	ATGAT-AGTC	gene_tiling_20bp	DMSO	0.01	3	plusATC	YHR007C	ERG11	-	ERG11-121653-20bp	121653	121666	159	template	666	494
2	GCCGT-GGTT	gene_tiling_20bp	DMSO	0.01	2	noATC	YHR007C	ERG11	-	ERG11-121653-20bp	121653	121666	159	template	537	390
2	CGTTGA-GGTT	gene_tiling_20bp	DMSO	0.01	1	plusATC	YHR007C	ERG11	-	ERG11-121653-20bp	121653	121666	159	template	612	487
2	ACTGCT-AATCC	gene_tiling_20bp	DMSO	0.01	1	noATC	YHR007C	ERG11	-	ERG11-121653-20bp	121653	121666	159	template	417	341
3	TCGT-AGTC	gene_tiling_20bp	DMSO	0.01	5	plusATC	YHR007C	ERG11	-	ERG11-121653-20bp	121653	121666	159	template	407	277
3	ACTGCT-GGTT	gene_tiling_20bp	DMSO	0.01	4	plusATC	YHR007C	ERG11	-	ERG11-121653-20bp	121653	121666	159	template	634	364
3	TCGT-AATCC	gene_tiling_20bp	DMSO	0.01	5	noATC	YHR007C	ERG11	-	ERG11-121653-20bp	121653	121666	159	template	333	213
3	ACTGCT-GACCT	gene_tiling_20bp	DMSO	0.01	4	noATC	YHR007C	ERG11	-	ERG11-121653-20bp	121653	121666	159	template	727	420
1	TCGT-AATCC	gene_tiling_18bp	DMSO	0.01	8	plusATC	YHR007C	ERG11	-	ERG11-121658-18bp	121658	121671	154	template	732	545
1	GCCGT-ACCTGG	gene_tiling_18bp	DMSO	0.01	7	noATC	YHR007C	ERG11	-	ERG11-121658-18bp	121658	121671	154	template	705	537
1	GCCGT-AGTC	gene_tiling_18bp	DMSO	0.01	7	plusATC	YHR007C	ERG11	-	ERG11-121658-18bp	121658	121671	154	template	439	343
1	ACTGCT-GACCT	gene_tiling_18bp	DMSO	0.01	6	plusATC	YHR007C	ERG11	-	ERG11-121658-18bp	121658	121671	154	template	944	620
1	TCGT-AGTC	gene_tiling_18bp	DMSO	0.01	8	noATC	YHR007C	ERG11	-	ERG11-121658-18bp	121658	121671	154	template	746	629
1	ACTGCT-GGTT	gene_tiling_18bp	DMSO	0.01	6	noATC	YHR007C	ERG11	-	ERG11-121658-18bp	121658	121671	154	template	890	667
2	ATGAT-AGTC	gene_tiling_18bp	DMSO	0.01	3	plusATC	YHR007C	ERG11	-	ERG11-121658-18bp	121658	121671	154	template	762	607
2	ATGAT-ACCTGG	gene_tiling_18bp	DMSO	0.01	3	noATC	YHR007C	ERG11	-	ERG11-121658-18bp	121658	121671	154	template	823	691
2	GCCGT-GGTT	gene_tiling_18bp	DMSO	0.01	2	noATC	YHR007C	ERG11	-	ERG11-121658-18bp	121658	121671	154	template	612	509
2	GCCGT-GACCT	gene_tiling_18bp	DMSO	0.01	2	plusATC	YHR007C	ERG11	-	ERG11-121658-18bp	121658	121671	154	template	1131	951
2	CGTTGA-GGTT	gene_tiling_18bp	DMSO	0.01	1	plusATC	YHR007C	ERG11	-	ERG11-121658-18bp	121658	121671	154	template	928	765
2	ACTGCT-AATCC	gene_tiling_18bp	DMSO	0.01	1	noATC	YHR007C	ERG11	-	ERG11-121658-18bp	121658	121671	154	template	532	417
3	TCGT-AATCC	gene_tiling_18bp	DMSO	0.01	5	noATC	YHR007C	ERG11	-	ERG11-121658-18bp	121658	121671	154	template	372	266
3	ACTGCT-GACCT	gene_tiling_18bp	DMSO	0.01	4	noATC	YHR007C	ERG11	-	ERG11-121658-18bp	121658	121671	154	template	636	459
3	ACTGCT-GGTT	gene_tiling_18bp	DMSO	0.01	4	plusATC	YHR007C	ERG11	-	ERG11-121658-18bp	121658	121671	154	template	731	498
3	TCGT-AGTC	gene_tiling_18bp	DMSO	0.01	5	plusATC	YHR007C	ERG11	-	ERG11-121658-18bp	121658	121671	154	template	388	289
1	TCGT-AGTC	gene_tiling_20bp	DMSO	0.01	8	noATC	YHR007C	ERG11	-	ERG11-121658-20bp	121658	121671	154	template	326	217
1	ACTGCT-GACCT	gene_tiling_20bp	DMSO	0.01	6	plusATC	YHR007C	ERG11	-	ERG11-121658-20bp	121658	121671	154	template	435	249
1	CTTA-AGTC	broad_tiling	DMSO	0.01	1	noATC	YHR007C	ERG11	-	ERG11-121658-20bp	121658	121671	154	template	1079	547
1	TCGT-AATCC	gene_tiling_20bp	DMSO	0.01	8	plusATC	YHR007C	ERG11	-	ERG11-121658-20bp	121658	121671	154	template	341	251
1	GCCGT-AGTC	gene_tiling_20bp	DMSO	0.01	7	plusATC	YHR007C	ERG11	-	ERG11-121658-20bp	121658	121671	154	template	221	135
1	CTTA-AATCC	broad_tiling	DMSO	0.01	1	plusATC	YHR007C	ERG11	-	ERG11-121658-20bp	121658	121671	154	template	528	180
1	ACTGCT-GGTT	gene_tiling_20bp	DMSO	0.01	6	noATC	YHR007C	ERG11	-	ERG11-121658-20bp	121658	121671	154	template	842	246
1	GCCGT-ACCTGG	gene_tiling_20bp	DMSO	0.01	7	noATC	YHR007C	ERG11	-	ERG11-121658-20bp	121658	121671	154	template	251	133
2	CGTTGA-GGTT	gene_tiling_20bp	DMSO	0.01	1	plusATC	YHR007C	ERG11	-	ERG11-121658-20bp	121658	121671	154	template	337	209
2	ACTGCT-AATCC	gene_tiling_20bp	DMSO	0.01	1	noATC	YHR007C	ERG11	-	ERG11-121658-20bp	121658	121671	154	template	217	126
2	ATGAT-AGTC	gene_tiling_20bp	DMSO	0.01	3	plusATC	YHR007C	ERG11	-	ERG11-121658-20bp	121658	121671	154	template	344	231
2	GCCGT-GACCT	gene_tiling_20bp	DMSO	0.01	2	plusATC	YHR007C	ERG11	-	ERG11-121658-20bp	121658	121671	154	template	572	396
2	GCCGT-GGTT	gene_tiling_20bp	DMSO	0.01	2	noATC	YHR007C	ERG11	-	ERG11-121658-20bp	121658	121671	154	template	293	205
2	ATGAT-ACCTGG	gene_tiling_20bp	DMSO	0.01	3	noATC	YHR007C	ERG11	-	ERG11-121658-20bp	121658	121671	154	template	345	253
3	ACTGCT-GGTT	gene_tiling_20bp	DMSO	0.01	4	plusATC	YHR007C	ERG11	-	ERG11-121658-20bp	121658	121671	154	template	540	300
3	TCGT-AATCC	gene_tiling_20bp	DMSO	0.01	5	noATC	YHR007C	ERG11	-	ERG11-121658-20bp	121658	121671	154	template	184	97
3	TCGT-AGTC	gene_tiling_20bp	DMSO	0.01	5	plusATC	YHR007C	ERG11	-	ERG11-121658-20bp	121658	121671	154	template	209	141
3	ACTGCT-GACCT	gene_tiling_20bp	DMSO	0.01	4	noATC	YHR007C	ERG11	-	ERG11-121658-20bp	121658	121671	154	template	318	207
1	GCCGT-AGTC	gene_tiling_18bp	DMSO	0.01	7	plusATC	YHR007C	ERG11	-	ERG11-121673-18bp	121673	121660	165	nontemplate	804	658
1	ACTGCT-GACCT	gene_tiling_18bp	DMSO	0.01	6	plusATC	YHR007C	ERG11	-	ERG11-121673-18bp	121673	121660	165	nontemplate	2296	1731
1	TCGT-AATCC	gene_tiling_18bp	DMSO	0.01	8	plusATC	YHR007C	ERG11	-	ERG11-121673-18bp	121673	121660	165	nontemplate	1679	1407
1	GCCGT-ACCTGG	gene_tiling_18bp	DMSO	0.01	7	noATC	YHR007C	ERG11	-	ERG11-121673-18bp	121673	121660	165	nontemplate	1747	1426
1	ACTGCT-GGTT	gene_tiling_18bp	DMSO	0.01	6	noATC	YHR007C	ERG11	-	ERG11-121673-18bp	121673	121660	165	nontemplate	2064	1653
1	TCGT-AGTC	gene_tiling_18bp	DMSO	0.01	8	noATC	YHR007C	ERG11	-	ERG11-121673-18bp	121673	121660	165	nontemplate	1325	1126
2	ATGAT-AGTC	gene_tiling_18bp	DMSO	0.01	3	plusATC	YHR007C	ERG11	-	ERG11-121673-18bp	121673	121660	165	nontemplate	1192	1022
2	GCCGT-GACCT	gene_tiling_18bp	DMSO	0.01	2	plusATC	YHR007C	ERG11	-	ERG11-121673-18bp	121673	121660	165	nontemplate	2304	1992
2	GCCGT-GGTT	gene_tiling_18bp	DMSO	0.01	2	noATC	YHR007C	ERG11	-	ERG11-121673-18bp	121673	121660	165	nontemplate	1376	1168
2	ACTGCT-AATCC	gene_tiling_18bp	DMSO	0.01	1	noATC	YHR007C	ERG11	-	ERG11-121673-18bp	121673	121660	165	nontemplate	1002	876
2	ATGAT-ACCTGG	gene_tiling_18bp	DMSO	0.01	3	noATC	YHR007C	ERG11	-	ERG11-121673-18bp	121673	121660	165	nontemplate	1436	1211
2	CGTTGA-GGTT	gene_tiling_18bp	DMSO	0.01	1	plusATC	YHR007C	ERG11	-	ERG11-121673-18bp	121673	121660	165	nontemplate	1903	1629
3	ACTGCT-GACCT	gene_tiling_18bp	DMSO	0.01	4	noATC	YHR007C	ERG11	-	ERG11-121673-18bp	121673	121660	165	nontemplate	1784	1297
3	TCGT-AGTC	gene_tiling_18bp	DMSO	0.01	5	plusATC	YHR007C	ERG11	-	ERG11-121673-18bp	121673	121660	165	nontemplate	717	560
3	TCGT-AATCC	gene_tiling_18bp	DMSO	0.01	5	noATC	YHR007C	ERG11	-	ERG11-121673-18bp	121673	121660	165	nontemplate	807	644
3	ACTGCT-GGTT	gene_tiling_18bp	DMSO	0.01	4	plusATC	YHR007C	ERG11	-	ERG11-121673-18bp	121673	121660	165	nontemplate	2180	1553
1	GCCGT-AGTC	gene_tiling_20bp	DMSO	0.01	7	plusATC	YHR007C	ERG11	-	ERG11-121673-20bp	121673	121660	165	nontemplate	726	500
1	TCGT-AGTC	gene_tiling_20bp	DMSO	0.01	8	noATC	YHR007C	ERG11	-	ERG11-121673-20bp	121673	121660	165	nontemplate	961	646
1	ACTGCT-GACCT	gene_tiling_20bp	DMSO	0.01	6	plusATC	YHR007C	ERG11	-	ERG11-121673-20bp	121673	121660	165	nontemplate	1439	846
1	CTTA-AATCC	broad_tiling	DMSO	0.01	1	plusATC	YHR007C	ERG11	-	ERG11-121673-20bp	121673	121660	165	nontemplate	893	430
1	ACTGCT-GGTT	gene_tiling_20bp	DMSO	0.01	6	noATC	YHR007C	ERG11	-	ERG11-121673-20bp	121673	121660	165	nontemplate	2260	858
1	CTTA-AGTC	broad_tiling	DMSO	0.01	1	noATC	YHR007C	ERG11	-	ERG11-121673-20bp	121673	121660	165	nontemplate	1170	913
1	GCCGT-ACCTGG	gene_tiling_20bp	DMSO	0.01	7	noATC	YHR007C	ERG11	-	ERG11-121673-20bp	121673	121660	165	nontemplate	1070	734
1	TCGT-AATCC	gene_tiling_20bp	DMSO	0.01	8	plusATC	YHR007C	ERG11	-	ERG11-121673-20bp	121673	121660	165	nontemplate	1037	741
2	ATGAT-AGTC	gene_tiling_20bp	DMSO	0.01	3	plusATC	YHR007C	ERG11	-	ERG11-121673-20bp	121673	121660	165	nontemplate	1234	839
2	ATGAT-ACCTGG	gene_tiling_20bp	DMSO	0.01	3	noATC	YHR007C	ERG11	-	ERG11-121673-20bp	121673	121660	165	nontemplate	1080	766
2	CGTTGA-GGTT	gene_tiling_20bp	DMSO	0.01	1	plusATC	YHR007C	ERG11	-	ERG11-121673-20bp	121673	121660	165	nontemplate	1326	947
2	GCCGT-GGTT	gene_tiling_20bp	DMSO	0.01	2	noATC	YHR007C	ERG11	-	ERG11-121673-20bp	121673	121660	165	nontemplate	1014	678
2	ACTGCT-AATCC	gene_tiling_20bp	DMSO	0.01	1	noATC	YHR007C	ERG11	-	ERG11-121673-20bp	121673	121660	165	nontemplate	743	480
2	GCCGT-GACCT	gene_tiling_20bp	DMSO	0.01	2	plusATC	YHR007C	ERG11	-	ERG11-121673-20bp	121673	121660	165	nontemplate	1826	1255
3	ACTGCT-GGTT	gene_tiling_20bp	DMSO	0.01	4	plusATC	YHR007C	ERG11	-	ERG11-121673-20bp	121673	121660	165	nontemplate	1439	741
3	ACTGCT-GACCT	gene_tiling_20bp	DMSO	0.01	4	noATC	YHR007C	ERG11	-	ERG11-121673-20bp	121673	121660	165	nontemplate	1236	736
3	TCGT-AATCC	gene_tiling_20bp	DMSO	0.01	5	noATC	YHR007C	ERG11	-	ERG11-121673-20bp	121673	121660	165	nontemplate	563	381
3	TCGT-AGTC	gene_tiling_20bp	DMSO	0.01	5	plusATC	YHR007C	ERG11	-	ERG11-121673-20bp	121673	121660	165	nontemplate	688	455
1	GCCGT-AGTC	gene_tiling_18bp	DMSO	0.01	7	plusATC	YHR007C	ERG11	-	ERG11-121684-18bp	121684	121697	128	template	120	112
1	TCGT-AATCC	gene_tiling_18bp	DMSO	0.01	8	plusATC	YHR007C	ERG11	-	ERG11-121684-18bp	121684	121697	128	template	173	163
1	TCGT-AGTC	gene_tiling_18bp	DMSO	0.01	8	noATC	YHR007C	ERG11	-	ERG11-121684-18bp	121684	121697	128	template	184	168
1	ACTGCT-GGTT	gene_tiling_18bp	DMSO	0.01	6	noATC	YHR007C	ERG11	-	ERG11-121684-18bp	121684	121697	128	template	305	275
1	ACTGCT-GACCT	gene_tiling_18bp	DMSO	0.01	6	plusATC	YHR007C	ERG11	-	ERG11-121684-18bp	121684	121697	128	template	222	154
1	GCCGT-ACCTGG	gene_tiling_18bp	DMSO	0.01	7	noATC	YHR007C	ERG11	-	ERG11-121684-18bp	121684	121697	128	template	238	215
2	ACTGCT-AATCC	gene_tiling_18bp	DMSO	0.01	1	noATC	YHR007C	ERG11	-	ERG11-121684-18bp	121684	121697	128	template	191	173
2	GCCGT-GACCT	gene_tiling_18bp	DMSO	0.01	2	plusATC	YHR007C	ERG11	-	ERG11-121684-18bp	121684	121697	128	template	186	169
2	ATGAT-AGTC	gene_tiling_18bp	DMSO	0.01	3	plusATC	YHR007C	ERG11	-	ERG11-121684-18bp	121684	121697	128	template	169	157
2	GCCGT-GGTT	gene_tiling_18bp	DMSO	0.01	2	noATC	YHR007C	ERG11	-	ERG11-121684-18bp	121684	121697	128	template	190	176
2	CGTTGA-GGTT	gene_tiling_18bp	DMSO	0.01	1	plusATC	YHR007C	ERG11	-	ERG11-121684-18bp	121684	121697	128	template	232	212
2	ATGAT-ACCTGG	gene_tiling_18bp	DMSO	0.01	3	noATC	YHR007C	ERG11	-	ERG11-121684-18bp	121684	121697	128	template	252	218
3	ACTGCT-GGTT	gene_tiling_18bp	DMSO	0.01	4	plusATC	YHR007C	ERG11	-	ERG11-121684-18bp	121684	121697	128	template	110	86
3	TCGT-AATCC	gene_tiling_18bp	DMSO	0.01	5	noATC	YHR007C	ERG11	-	ERG11-121684-18bp	121684	121697	128	template	139	120
3	TCGT-AGTC	gene_tiling_18bp	DMSO	0.01	5	plusATC	YHR007C	ERG11	-	ERG11-121684-18bp	121684	121697	128	template	38	31
3	ACTGCT-GACCT	gene_tiling_18bp	DMSO	0.01	4	noATC	YHR007C	ERG11	-	ERG11-121684-18bp	121684	121697	128	template	253	197
1	TCGT-AATCC	gene_tiling_20bp	DMSO	0.01	8	plusATC	YHR007C	ERG11	-	ERG11-121684-20bp	121684	121697	128	template	440	269
1	GCCGT-AGTC	gene_tiling_20bp	DMSO	0.01	7	plusATC	YHR007C	ERG11	-	ERG11-121684-20bp	121684	121697	128	template	289	174
1	ACTGCT-GGTT	gene_tiling_20bp	DMSO	0.01	6	noATC	YHR007C	ERG11	-	ERG11-121684-20bp	121684	121697	128	template	960	428
1	CTTA-AGTC	broad_tiling	DMSO	0.01	1	noATC	YHR007C	ERG11	-	ERG11-121684-20bp	121684	121697	128	template	366	268
1	ACTGCT-GACCT	gene_tiling_20bp	DMSO	0.01	6	plusATC	YHR007C	ERG11	-	ERG11-121684-20bp	121684	121697	128	template	511	219
1	GCCGT-ACCTGG	gene_tiling_20bp	DMSO	0.01	7	noATC	YHR007C	ERG11	-	ERG11-121684-20bp	121684	121697	128	template	750	429
1	CTTA-AATCC	broad_tiling	DMSO	0.01	1	plusATC	YHR007C	ERG11	-	ERG11-121684-20bp	121684	121697	128	template	147	49
1	TCGT-AGTC	gene_tiling_20bp	DMSO	0.01	8	noATC	YHR007C	ERG11	-	ERG11-121684-20bp	121684	121697	128	template	688	382
2	ACTGCT-AATCC	gene_tiling_20bp	DMSO	0.01	1	noATC	YHR007C	ERG11	-	ERG11-121684-20bp	121684	121697	128	template	451	235
[truncated: 39,303 more rows]
