# Supplementary material for: Quantitative CRISPR interference screens in yeast identify chemical-genetic interactions and new rules for guide RNA design
Source: Genome Biol. 2016 Mar 8;17:45. doi: 10.1186/s13059-016-0900-9 (PMC4784398; doi:10.1186/s13059-016-0900-9)
Supplement: Additional file 10: — ATc effects (A), drug effects (D), and no-drug ATc effects (A0) for each gRNA in every tested condition. (XLSX 2152 kb) [file 13059_2016_900_MOESM10_ESM.xlsx]

## Sheet: READ_ME
gRNA fitness measurements.
ATc effects (A), drug effects (D), and no-drug ATc effects (A0) for each gRNA in every tested condition
#Pool	Name of pool
Drug	Name of drug
Concentration	Concentraion of drug
ORF	Systematic Name of ORF
Gene	Standard Name
Guide	Name of guide
Start	Start of guide (more 3' base of PAM)
Guide_midpoint	Location of midpoint of the guide.
TSS_distance	Distance of gRNA midpoint from TSS
Strand	Strand which gRNA binds, template or nontemplate.
-ATC_count	Sequencing count for gRNA in absense of ATc
-ATC_f	Fitness in -Atc
-ATC_var(f)	Variance of Fitness
+ATC_count	Sequencing count for gRNA in presence of ATc
+ATC_f	Fitness in +Atc
+ATC_var(f)	Variance of Fitness
A	ATc effect
var(A)	Variance of ATc effect
A0	ATc effect in no drug
var(A0)	Variance of ATc effect in no drug
D	Drug-specefic effect
var(D)	Variance of drug-specefic effect
Med-adj-A	Median adjusted A (ATc effect)
Med-adj-D	Median adjusted D (Drug Effect)

## Sheet: Fitness and Effect Data
#Pool	Drug	Concentration	ORF	Gene	Guide	Start	Guide_midpoint	TSS_distance	Strand	-ATC_count	-ATC_f	-ATC_var(f)	+ATC_count	+ATC_f	+ATC_var(f)	A	var(A)	A0	var(A0)	D	var(D)	Med-adj-A	Med-adj-D
broad_tiling	1181-0519	10uM	YMR079W	SEC14	SEC14-424455-20bp	424455	424468	-486	nontemplate	837	0.475	0.00255	1061	0.932	0.00196	0.457	0.00451	-0.813	nan	1.197	0.0148	0.161	1.133
broad_tiling	4130-1276	2uM	YMR079W	SEC14	SEC14-424455-20bp	424455	424468	-486	nontemplate	929	0.486	0.00223	645	0.718	0.00324	0.231	0.00547	-0.813	nan	0.983	0.0161	0.026	1
broad_tiling	DMSO	0.01	YMR079W	SEC14	SEC14-424455-20bp	424455	424468	-486	nontemplate	975	0.547	0.00227	163	-0.265	0.0128	-0.813	0.015	-0.813	nan	0	0.0256	-0.949	0
broad_tiling	Fluconazole	20uM	YMR079W	SEC14	SEC14-424455-20bp	424455	424468	-486	nontemplate	961	0.604	0.00214	756	0.751	0.00268	0.147	0.00482	-0.813	nan	1.016	0.0156	-0.042	1.049
broad_tiling	Doxorubicin	12.5uM	YMR079W	SEC14	SEC14-424455-20bp	424455	424468	-486	nontemplate	463	0.359	0.00432	443	0.901	0.00445	0.542	0.00877	-0.813	nan	1.166	0.0173	0.336	1.034
broad_tiling	1181-0519	10uM	YHR007C	ERG11	ERG11-122296-20bp	122296	122309	-484	template	339	-0.828	0.00634	23	-4.566	0.0937	-3.738	0.1	-4.01	nan	0.145	0.36	-4.034	0.082
broad_tiling	4130-1276	2uM	YHR007C	ERG11	ERG11-122296-20bp	122296	122309	-484	template	295	-1.167	0.00684	20	-4.259	0.102	-3.092	0.109	-4.01	nan	0.452	0.369	-3.297	0.469
broad_tiling	DMSO	0.01	YHR007C	ERG11	ERG11-122296-20bp	122296	122309	-484	template	410	-0.701	0.00495	7	-4.711	0.296	-4.01	0.301	-4.01	nan	0	0.563	-4.147	-0.001
broad_tiling	Fluconazole	20uM	YHR007C	ERG11	ERG11-122296-20bp	122296	122309	-484	template	297	-1.088	0.00748	54	-3.044	0.037	-1.956	0.0444	-4.01	nan	1.667	0.304	-2.144	1.7
broad_tiling	Doxorubicin	12.5uM	YHR007C	ERG11	ERG11-122296-20bp	122296	122309	-484	template	167	-1.11	0.0125	25	-3.219	0.0888	-2.11	0.101	-4.01	nan	1.492	0.356	-2.316	1.359
broad_tiling	1181-0519	10uM	YGR060W	ERG25	ERG25-610012-20bp	610012	609999	-482	template	779	0.372	0.00278	371	-0.583	0.00548	-0.955	0.00826	0.376	nan	-1.186	0.0124	-1.25	-1.25
broad_tiling	4130-1276	2uM	YGR060W	ERG25	ERG25-610012-20bp	610012	609999	-482	template	669	0.013	0.00335	303	-0.371	0.0065	-0.384	0.00985	0.376	nan	-0.974	0.0134	-0.589	-0.957
broad_tiling	DMSO	0.01	YGR060W	ERG25	ERG25-610012-20bp	610012	609999	-482	template	781	0.227	0.00261	298	0.603	0.00712	0.376	0.00974	0.376	nan	0	0.0141	0.239	0
broad_tiling	Fluconazole	20uM	YGR060W	ERG25	ERG25-610012-20bp	610012	609999	-482	template	771	0.287	0.00269	582	0.374	0.00351	0.087	0.0062	0.376	nan	-0.229	0.0104	-0.101	-0.196
broad_tiling	Doxorubicin	12.5uM	YGR060W	ERG25	ERG25-610012-20bp	610012	609999	-482	template	389	0.108	0.00522	261	0.139	0.00776	0.031	0.013	0.376	nan	-0.464	0.0147	-0.175	-0.596
broad_tiling	1181-0519	10uM	YIL143C	SSL2	SSL2-83573-20bp	83573	83560	-482	nontemplate	169	-1.83	0.0122	365	-0.607	0.00554	1.223	0.0178	-0.606	nan	1.636	0.0572	0.927	1.573
broad_tiling	4130-1276	2uM	YIL143C	SSL2	SSL2-83573-20bp	83573	83560	-482	nontemplate	249	-1.411	0.00782	172	-1.186	0.0123	0.225	0.0201	-0.606	nan	1.057	0.0639	0.02	1.074
broad_tiling	DMSO	0.01	YIL143C	SSL2	SSL2-83573-20bp	83573	83560	-482	nontemplate	214	-1.638	0.00894	41	-2.243	0.0497	-0.606	0.0586	-0.606	nan	0	0.101	-0.742	0
broad_tiling	Fluconazole	20uM	YIL143C	SSL2	SSL2-83573-20bp	83573	83560	-482	nontemplate	184	-1.777	0.0116	186	-1.269	0.0114	0.508	0.023	-0.606	nan	0.974	0.063	0.32	1.007
broad_tiling	Doxorubicin	12.5uM	YIL143C	SSL2	SSL2-83573-20bp	83573	83560	-482	nontemplate	194	-0.894	0.0112	125	-0.92	0.0175	-0.026	0.0287	-0.606	nan	1.323	0.0691	-0.233	1.191
broad_tiling	1181-0519	10uM	YGR060W	ERG25	ERG25-610013-20bp	610013	610000	-481	template	1174	0.963	0.00176	358	-0.634	0.00626	-1.597	0.00802	0.494	nan	-2.045	0.01	-1.893	-2.109
broad_tiling	4130-1276	2uM	YGR060W	ERG25	ERG25-610013-20bp	610013	610000	-481	template	1354	1.03	0.00154	665	0.762	0.00339	-0.268	0.00492	0.494	nan	-0.649	0.00713	-0.473	-0.632
broad_tiling	DMSO	0.01	YGR060W	ERG25	ERG25-610013-20bp	610013	610000	-481	template	1260	0.917	0.00161	522	1.411	0.00407	0.494	0.00568	0.494	nan	0	0.00782	0.357	0
broad_tiling	Fluconazole	20uM	YGR060W	ERG25	ERG25-610013-20bp	610013	610000	-481	template	1159	0.874	0.00177	1026	1.191	0.00213	0.317	0.00389	0.494	nan	-0.22	0.00587	0.129	-0.186
broad_tiling	Doxorubicin	12.5uM	YGR060W	ERG25	ERG25-610013-20bp	610013	610000	-481	template	660	0.87	0.00301	507	1.095	0.00388	0.226	0.00688	0.494	nan	-0.316	0.00762	0.019	-0.448
broad_tiling	1181-0519	10uM	YHR209W	CRG1	CRG1-518938-20bp	518938	518925	-479	template	1405	1.222	0.00153	1746	1.65	0.00123	0.428	0.00276	0.402	nan	-0.055	0.0041	0.132	-0.119
broad_tiling	4130-1276	2uM	YHR209W	CRG1	CRG1-518938-20bp	518938	518925	-479	template	1596	1.267	0.0013	1322	1.753	0.00159	0.486	0.00289	0.402	nan	0.048	0.00446	0.281	0.065
broad_tiling	DMSO	0.01	YHR209W	CRG1	CRG1-518938-20bp	518938	518925	-479	template	1646	1.303	0.00127	640	1.705	0.00362	0.402	0.00488	0.402	nan	0	0.00648	0.265	0
broad_tiling	Fluconazole	20uM	YHR209W	CRG1	CRG1-518938-20bp	518938	518925	-479	template	1304	1.044	0.00161	1515	1.753	0.00131	0.709	0.00292	0.402	nan	0.048	0.00417	0.521	0.082
broad_tiling	Doxorubicin	12.5uM	YHR209W	CRG1	CRG1-518938-20bp	518938	518925	-479	template	759	1.071	0.00295	624	1.395	0.00338	0.324	0.00633	0.402	nan	-0.31	0.00624	0.117	-0.442
broad_tiling	1181-0519	10uM	YIL143C	SSL2	SSL2-83567-20bp	83567	83554	-476	nontemplate	79	-2.922	0.0263	9	-5.872	0.23	-2.95	0.256	-5.375	nan	nan	nan	-3.246	nan
broad_tiling	4130-1276	2uM	YIL143C	SSL2	SSL2-83567-20bp	83567	83554	-476	nontemplate	105	-2.653	0.02	0	-9.617	11.3	-6.964	11.3	-5.375	nan	nan	nan	-7.169	nan
broad_tiling	DMSO	0.01	YIL143C	SSL2	SSL2-83567-20bp	83567	83554	-476	nontemplate	70	-3.243	0.0298	0	-8.618	9.8	-5.375	9.83	-5.375	nan	nan	nan	-5.512	nan
broad_tiling	Fluconazole	20uM	YIL143C	SSL2	SSL2-83567-20bp	83567	83554	-476	nontemplate	96	-2.712	0.0223	0	-9.812	10.7	-7.1	10.7	-5.375	nan	nan	nan	-7.288	nan
broad_tiling	Doxorubicin	12.5uM	YIL143C	SSL2	SSL2-83567-20bp	83567	83554	-476	nontemplate	57	-2.652	0.0333	8	-4.804	0.251	-2.152	0.284	-5.375	nan	nan	nan	-2.359	nan
broad_tiling	1181-0519	10uM	YGR060W	ERG25	ERG25-610002-20bp	610002	610015	-466	nontemplate	753	0.323	0.00286	260	-1.095	0.00798	-1.418	0.0108	-0.329	nan	-1.117	0.0181	-1.714	-1.181
broad_tiling	4130-1276	2uM	YGR060W	ERG25	ERG25-610002-20bp	610002	610015	-466	nontemplate	943	0.508	0.00235	590	0.589	0.00342	0.081	0.00578	-0.329	nan	0.567	0.0136	-0.124	0.585
broad_tiling	DMSO	0.01	YGR060W	ERG25	ERG25-610002-20bp	610002	610015	-466	nontemplate	851	0.351	0.0026	199	0.022	0.0102	-0.329	0.0128	-0.329	nan	0	0.0204	-0.466	0
broad_tiling	Fluconazole	20uM	YGR060W	ERG25	ERG25-610002-20bp	610002	610015	-466	nontemplate	880	0.477	0.00224	658	0.551	0.00309	0.074	0.00533	-0.329	nan	0.529	0.0132	-0.115	0.562
broad_tiling	Doxorubicin	12.5uM	YGR060W	ERG25	ERG25-610002-20bp	610002	610015	-466	nontemplate	596	0.723	0.00365	567	1.257	0.00375	0.534	0.00741	-0.329	nan	1.235	0.0139	0.327	1.103
broad_tiling	1181-0519	10uM	YHR209W	CRG1	CRG1-518926-20bp	518926	518939	-465	nontemplate	397	-0.6	0.00514	559	0.008	0.00399	0.608	0.00913	0.657	nan	0.442	0.0185	0.312	0.378
broad_tiling	4130-1276	2uM	YHR209W	CRG1	CRG1-518926-20bp	518926	518939	-465	nontemplate	484	-0.454	0.00423	432	0.14	0.0048	0.594	0.00903	0.657	nan	0.574	0.0193	0.388	0.591
broad_tiling	DMSO	0.01	YHR209W	CRG1	CRG1-518926-20bp	518926	518939	-465	nontemplate	313	-1.09	0.00717	145	-0.434	0.015	0.657	0.0221	0.657	nan	0	0.0295	0.52	0
broad_tiling	Fluconazole	20uM	YHR209W	CRG1	CRG1-518926-20bp	518926	518939	-465	nontemplate	454	-0.477	0.00462	388	-0.21	0.00515	0.266	0.00977	0.657	nan	0.224	0.0196	0.078	0.257
broad_tiling	Doxorubicin	12.5uM	YHR209W	CRG1	CRG1-518926-20bp	518926	518939	-465	nontemplate	260	-0.473	0.00747	320	0.432	0.00634	0.905	0.0138	0.657	nan	0.866	0.0208	0.698	0.734
broad_tiling	1181-0519	10uM	YIL143C	SSL2	SSL2-83554-20bp	83554	83541	-463	nontemplate	1087	0.852	0.00188	1567	1.494	0.00123	0.642	0.00311	0.346	nan	-0.028	0.00493	0.346	-0.092
broad_tiling	4130-1276	2uM	YIL143C	SSL2	SSL2-83554-20bp	83554	83541	-463	nontemplate	1315	0.987	0.00155	907	1.209	0.00229	0.222	0.00384	0.346	nan	-0.313	0.00598	0.017	-0.295
broad_tiling	DMSO	0.01	YIL143C	SSL2	SSL2-83554-20bp	83554	83541	-463	nontemplate	1508	1.176	0.00134	564	1.522	0.00349	0.346	0.00483	0.346	nan	0	0.00718	0.209	0
broad_tiling	Fluconazole	20uM	YIL143C	SSL2	SSL2-83554-20bp	83554	83541	-463	nontemplate	995	0.654	0.00205	1055	1.232	0.00181	0.577	0.00385	0.346	nan	-0.29	0.0055	0.389	-0.257
broad_tiling	Doxorubicin	12.5uM	YIL143C	SSL2	SSL2-83554-20bp	83554	83541	-463	nontemplate	826	1.193	0.00249	856	1.851	0.00253	0.658	0.00502	0.346	nan	0.329	0.00622	0.451	0.196
broad_tiling	1181-0519	10uM	YIL143C	SSL2	SSL2-83522-20bp	83522	83535	-457	template	688	0.192	0.00321	678	0.286	0.00302	0.093	0.00622	-0.046	nan	0.369	0.0139	-0.202	0.305
broad_tiling	4130-1276	2uM	YIL143C	SSL2	SSL2-83522-20bp	83522	83535	-457	template	742	0.162	0.00268	280	-0.485	0.00783	-0.647	0.0105	-0.046	nan	-0.402	0.0187	-0.852	-0.384
broad_tiling	DMSO	0.01	YIL143C	SSL2	SSL2-83522-20bp	83522	83535	-457	template	650	-0.037	0.00317	185	-0.083	0.0114	-0.046	0.0146	-0.046	nan	0	0.0223	-0.183	0
broad_tiling	Fluconazole	20uM	YIL143C	SSL2	SSL2-83522-20bp	83522	83535	-457	template	575	-0.136	0.00348	297	-0.595	0.00686	-0.459	0.0103	-0.046	nan	-0.512	0.0177	-0.647	-0.479
broad_tiling	Doxorubicin	12.5uM	YIL143C	SSL2	SSL2-83522-20bp	83522	83535	-457	template	321	-0.169	0.00643	287	0.276	0.00697	0.445	0.0134	-0.046	nan	0.359	0.0178	0.238	0.226
broad_tiling	1181-0519	10uM	YIL143C	SSL2	SSL2-83548-20bp	83548	83535	-457	nontemplate	436	-0.465	0.00474	113	-2.294	0.0189	-1.829	0.0237	-0.279	nan	-0.952	0.0467	-2.125	-1.015
broad_tiling	4130-1276	2uM	YIL143C	SSL2	SSL2-83548-20bp	83548	83535	-457	nontemplate	328	-1.014	0.00652	100	-1.965	0.0205	-0.951	0.027	-0.279	nan	-0.623	0.0482	-1.156	-0.606
broad_tiling	DMSO	0.01	YIL143C	SSL2	SSL2-83548-20bp	83548	83535	-457	nontemplate	319	-1.063	0.0066	77	-1.342	0.0249	-0.279	0.0315	-0.279	nan	0	0.0526	-0.416	0
broad_tiling	Fluconazole	20uM	YIL143C	SSL2	SSL2-83548-20bp	83548	83535	-457	nontemplate	455	-0.474	0.00422	166	-1.433	0.0126	-0.959	0.0168	-0.279	nan	-0.091	0.0403	-1.147	-0.058
broad_tiling	Doxorubicin	12.5uM	YIL143C	SSL2	SSL2-83548-20bp	83548	83535	-457	nontemplate	289	-0.32	0.00692	124	-0.932	0.0169	-0.611	0.0238	-0.279	nan	0.41	0.0446	-0.818	0.278
broad_tiling	1181-0519	10uM	YMR079W	SEC14	SEC14-424490-20bp	424490	424503	-451	nontemplate	394	-0.611	0.00544	678	0.286	0.00311	0.897	0.00854	0.697	nan	-0.098	0.0113	0.601	-0.162
broad_tiling	4130-1276	2uM	YMR079W	SEC14	SEC14-424490-20bp	424490	424503	-451	nontemplate	587	-0.176	0.00358	550	0.488	0.00372	0.664	0.00731	0.697	nan	0.104	0.0119	0.458	0.121
broad_tiling	DMSO	0.01	YMR079W	SEC14	SEC14-424490-20bp	424490	424503	-451	nontemplate	537	-0.313	0.00374	256	0.384	0.00815	0.697	0.0119	0.697	nan	0	0.0163	0.56	0
broad_tiling	Fluconazole	20uM	YMR079W	SEC14	SEC14-424490-20bp	424490	424503	-451	nontemplate	535	-0.24	0.00366	498	0.149	0.00456	0.389	0.00822	0.697	nan	-0.235	0.0128	0.201	-0.202
broad_tiling	Doxorubicin	12.5uM	YMR079W	SEC14	SEC14-424490-20bp	424490	424503	-451	nontemplate	372	0.043	0.00575	296	0.32	0.00703	0.277	0.0128	0.697	nan	-0.064	0.0152	0.07	-0.196
broad_tiling	1181-0519	10uM	YIL143C	SSL2	SSL2-83516-20bp	83516	83529	-451	template	796	0.403	0.00257	1080	0.957	0.00194	0.555	0.0045	0.574	nan	-0.03	0.00714	0.259	-0.093
broad_tiling	4130-1276	2uM	YIL143C	SSL2	SSL2-83516-20bp	83516	83529	-451	template	926	0.482	0.00221	761	0.956	0.00269	0.474	0.0049	0.574	nan	-0.031	0.00789	0.269	-0.013
broad_tiling	DMSO	0.01	YIL143C	SSL2	SSL2-83516-20bp	83516	83529	-451	template	888	0.413	0.00237	389	0.987	0.00557	0.574	0.00794	0.574	nan	0	0.0108	0.438	0
broad_tiling	Fluconazole	20uM	YIL143C	SSL2	SSL2-83516-20bp	83516	83529	-451	template	813	0.363	0.00256	715	0.671	0.00298	0.308	0.00554	0.574	nan	-0.316	0.00818	0.119	-0.283
broad_tiling	Doxorubicin	12.5uM	YIL143C	SSL2	SSL2-83516-20bp	83516	83529	-451	template	664	0.878	0.00315	632	1.413	0.00335	0.535	0.0065	0.574	nan	0.426	0.00855	0.328	0.294
broad_tiling	1181-0519	10uM	YIL143C	SSL2	SSL2-83515-20bp	83515	83528	-450	template	2098	1.8	0.000971	2823	2.343	0.000677	0.543	0.00165	0.249	nan	-0.001	0.00284	0.247	-0.064
broad_tiling	4130-1276	2uM	YIL143C	SSL2	SSL2-83515-20bp	83515	83528	-450	template	2432	1.874	0.000863	1877	2.258	0.0011	0.384	0.00196	0.249	nan	-0.086	0.00326	0.179	-0.069
broad_tiling	DMSO	0.01	YIL143C	SSL2	SSL2-83515-20bp	83515	83528	-450	template	2851	2.095	0.000696	997	2.344	0.00223	0.249	0.00292	0.249	nan	0	0.00439	0.112	0
broad_tiling	Fluconazole	20uM	YIL143C	SSL2	SSL2-83515-20bp	83515	83528	-450	template	2425	1.939	0.000878	2159	2.264	0.000943	0.325	0.00182	0.249	nan	-0.08	0.0031	0.137	-0.046
broad_tiling	Doxorubicin	12.5uM	YIL143C	SSL2	SSL2-83515-20bp	83515	83528	-450	template	1762	2.286	0.00113	1671	2.815	0.00124	0.53	0.00238	0.249	nan	0.471	0.0034	0.323	0.339
broad_tiling	1181-0519	10uM	YGR060W	ERG25	ERG25-610025-20bp	610025	610038	-443	nontemplate	572	-0.074	0.00355	352	-0.659	0.00612	-0.585	0.00967	0.572	nan	-1.319	0.0127	-0.881	-1.382
broad_tiling	4130-1276	2uM	YGR060W	ERG25	ERG25-610025-20bp	610025	610038	-443	nontemplate	585	-0.18	0.00351	454	0.212	0.00444	0.392	0.00795	0.572	nan	-0.448	0.011	0.187	-0.431
broad_tiling	DMSO	0.01	YGR060W	ERG25	ERG25-610025-20bp	610025	610038	-443	nontemplate	709	0.088	0.00304	310	0.66	0.00625	0.572	0.00929	0.572	nan	0	0.0128	0.435	0
broad_tiling	Fluconazole	20uM	YGR060W	ERG25	ERG25-610025-20bp	610025	610038	-443	nontemplate	562	-0.169	0.00379	744	0.728	0.00265	0.897	0.00643	0.572	nan	0.068	0.00925	0.709	0.101
broad_tiling	Doxorubicin	12.5uM	YGR060W	ERG25	ERG25-610025-20bp	610025	610038	-443	nontemplate	441	0.288	0.00472	409	0.786	0.00531	0.498	0.01	0.572	nan	0.126	0.0119	0.291	-0.006
broad_tiling	1181-0519	10uM	YMR079W	SEC14	SEC14-424524-20bp	424524	424511	-443	template	1638	1.443	0.00133	1866	1.746	0.00105	0.303	0.00239	0.533	nan	0.044	0.00444	0.007	-0.02
broad_tiling	4130-1276	2uM	YMR079W	SEC14	SEC14-424524-20bp	424524	424511	-443	template	1518	1.194	0.00125	1299	1.727	0.00159	0.533	0.00284	0.533	nan	0.025	0.00497	0.328	0.043
broad_tiling	DMSO	0.01	YMR079W	SEC14	SEC14-424524-20bp	424524	424511	-443	template	1501	1.17	0.00147	639	1.702	0.00305	0.533	0.00452	0.533	nan	0	0.00643	0.396	0
broad_tiling	Fluconazole	20uM	YMR079W	SEC14	SEC14-424524-20bp	424524	424511	-443	template	1353	1.098	0.00152	1396	1.635	0.00145	0.538	0.00297	0.533	nan	-0.067	0.00483	0.35	-0.033
broad_tiling	Doxorubicin	12.5uM	YMR079W	SEC14	SEC14-424524-20bp	424524	424511	-443	template	944	1.386	0.00225	796	1.746	0.00251	0.36	0.00477	0.533	nan	0.044	0.0059	0.153	-0.088
broad_tiling	1181-0519	10uM	YGR060W	ERG25	ERG25-610026-20bp	610026	610039	-442	nontemplate	385	-0.644	0.00555	208	-1.416	0.0105	-0.772	0.016	0.771	nan	-1.106	0.0234	-1.068	-1.17
broad_tiling	4130-1276	2uM	YGR060W	ERG25	ERG25-610026-20bp	610026	610039	-442	nontemplate	267	-1.311	0.00831	365	-0.103	0.00613	1.208	0.0144	0.771	nan	0.207	0.019	1.003	0.225
broad_tiling	DMSO	0.01	YGR060W	ERG25	ERG25-610026-20bp	610026	610039	-442	nontemplate	315	-1.081	0.00613	158	-0.31	0.013	0.771	0.0192	0.771	nan	0	0.0259	0.634	0
broad_tiling	Fluconazole	20uM	YGR060W	ERG25	ERG25-610026-20bp	610026	610039	-442	nontemplate	316	-0.999	0.00635	286	-0.65	0.00743	0.349	0.0138	0.771	nan	-0.34	0.0203	0.161	-0.307
broad_tiling	Doxorubicin	12.5uM	YGR060W	ERG25	ERG25-610026-20bp	610026	610039	-442	nontemplate	263	-0.456	0.00792	162	-0.547	0.0124	-0.091	0.0203	0.771	nan	-0.237	0.0253	-0.298	-0.37
broad_tiling	1181-0519	10uM	YMR079W	SEC14	SEC14-424525-20bp	424525	424512	-442	template	353	-0.769	0.00575	530	-0.069	0.00403	0.7	0.00978	-0.286	nan	1.098	0.0287	0.404	1.034
broad_tiling	4130-1276	2uM	YMR079W	SEC14	SEC14-424525-20bp	424525	424512	-442	template	471	-0.493	0.00447	209	-0.906	0.0102	-0.413	0.0146	-0.286	nan	0.261	0.0348	-0.618	0.279
broad_tiling	DMSO	0.01	YMR079W	SEC14	SEC14-424525-20bp	424525	424512	-442	template	362	-0.881	0.00614	87	-1.167	0.0242	-0.286	0.0304	-0.286	nan	0	0.0489	-0.423	0
broad_tiling	Fluconazole	20uM	YMR079W	SEC14	SEC14-424525-20bp	424525	424512	-442	template	401	-0.656	0.00508	310	-0.534	0.00726	0.122	0.0123	-0.286	nan	0.633	0.0319	-0.066	0.666
broad_tiling	Doxorubicin	12.5uM	YMR079W	SEC14	SEC14-424525-20bp	424525	424512	-442	template	271	-0.413	0.00825	213	-0.154	0.0102	0.259	0.0184	-0.286	nan	1.013	0.0348	0.053	0.881
broad_tiling	1181-0519	10uM	YIL143C	SSL2	SSL2-83533-20bp	83533	83520	-442	nontemplate	377	-0.674	0.00566	491	-0.179	0.00407	0.495	0.00973	-0.068	nan	0.456	0.0202	0.199	0.392
broad_tiling	4130-1276	2uM	YIL143C	SSL2	SSL2-83533-20bp	83533	83520	-442	nontemplate	382	-0.795	0.00576	288	-0.444	0.00727	0.351	0.013	-0.068	nan	0.191	0.0234	0.145	0.208
broad_tiling	DMSO	0.01	YIL143C	SSL2	SSL2-83533-20bp	83533	83520	-442	nontemplate	450	-0.567	0.00471	126	-0.635	0.0159	-0.068	0.0206	-0.068	nan	0	0.032	-0.205	0
broad_tiling	Fluconazole	20uM	YIL143C	SSL2	SSL2-83533-20bp	83533	83520	-442	nontemplate	272	-1.215	0.00732	316	-0.506	0.00641	0.709	0.0137	-0.068	nan	0.129	0.0225	0.52	0.162
broad_tiling	Doxorubicin	12.5uM	YIL143C	SSL2	SSL2-83533-20bp	83533	83520	-442	nontemplate	281	-0.361	0.00754	271	0.193	0.0074	0.554	0.0149	-0.068	nan	0.828	0.0235	0.347	0.696
broad_tiling	1181-0519	10uM	YGR060W	ERG25	ERG25-610055-20bp	610055	610042	-439	template	598	-0.01	0.00356	175	-1.665	0.0122	-1.655	0.0158	0.081	nan	-1.785	0.0228	-1.951	-1.848
broad_tiling	4130-1276	2uM	YGR060W	ERG25	ERG25-610055-20bp	610055	610042	-439	template	702	0.082	0.00287	389	-0.011	0.00511	-0.093	0.00798	0.081	nan	-0.131	0.0157	-0.299	-0.114
broad_tiling	DMSO	0.01	YGR060W	ERG25	ERG25-610055-20bp	610055	610042	-439	template	685	0.038	0.00313	213	0.12	0.0101	0.081	0.0132	0.081	nan	0	0.0207	-0.055	0
broad_tiling	Fluconazole	20uM	YGR060W	ERG25	ERG25-610055-20bp	610055	610042	-439	template	787	0.316	0.00273	549	0.29	0.0039	-0.026	0.00663	0.081	nan	0.17	0.0145	-0.215	0.203
broad_tiling	Doxorubicin	12.5uM	YGR060W	ERG25	ERG25-610055-20bp	610055	610042	-439	template	412	0.19	0.00517	378	0.672	0.00551	0.482	0.0107	0.081	nan	0.552	0.0161	0.275	0.42
broad_tiling	1181-0519	10uM	YIL143C	SSL2	SSL2-83503-20bp	83503	83516	-438	template	1407	1.224	0.00147	1804	1.697	0.00119	0.473	0.00267	0.238	nan	-0.056	0.00447	0.177	-0.119
broad_tiling	4130-1276	2uM	YIL143C	SSL2	SSL2-83503-20bp	83503	83516	-438	template	1642	1.308	0.00125	1074	1.453	0.00206	0.145	0.00331	0.238	nan	-0.3	0.00533	-0.06	-0.283
broad_tiling	DMSO	0.01	YIL143C	SSL2	SSL2-83503-20bp	83503	83516	-438	template	1908	1.516	0.00112	662	1.753	0.00317	0.238	0.00429	0.238	nan	0	0.00644	0.101	0
broad_tiling	Fluconazole	20uM	YIL143C	SSL2	SSL2-83503-20bp	83503	83516	-438	template	1622	1.359	0.00131	1348	1.585	0.00154	0.226	0.00285	0.238	nan	-0.168	0.00481	0.038	-0.135
broad_tiling	Doxorubicin	12.5uM	YIL143C	SSL2	SSL2-83503-20bp	83503	83516	-438	template	1057	1.549	0.00187	990	2.06	0.00222	0.512	0.00408	0.238	nan	0.307	0.00549	0.305	0.175
broad_tiling	1181-0519	10uM	YHR007C	ERG11	ERG11-122249-20bp	122249	122262	-437	template	1855	1.623	0.0012	2296	2.045	0.000885	0.422	0.00209	0.362	nan	0.191	0.00376	0.126	0.127
broad_tiling	4130-1276	2uM	YHR007C	ERG11	ERG11-122249-20bp	122249	122262	-437	template	1887	1.508	0.00113	1324	1.755	0.00146	0.246	0.00259	0.362	nan	-0.099	0.00433	0.041	-0.082
broad_tiling	DMSO	0.01	YHR007C	ERG11	ERG11-122249-20bp	122249	122262	-437	template	1877	1.492	0.00112	710	1.854	0.00295	0.362	0.00407	0.362	nan	0	0.00583	0.226	0
broad_tiling	Fluconazole	20uM	YHR007C	ERG11	ERG11-122249-20bp	122249	122262	-437	template	1816	1.522	0.00105	1448	1.688	0.00143	0.166	0.00248	0.362	nan	-0.166	0.00431	-0.022	-0.133
broad_tiling	Doxorubicin	12.5uM	YHR007C	ERG11	ERG11-122249-20bp	122249	122262	-437	template	1331	1.881	0.00163	1213	2.353	0.00174	0.472	0.00337	0.362	nan	0.499	0.00462	0.265	0.367
broad_tiling	1181-0519	10uM	YHR007C	ERG11	ERG11-122248-20bp	122248	122261	-436	template	500	-0.268	0.00396	638	0.198	0.00324	0.466	0.0072	0.105	nan	0.106	0.0123	0.17	0.043
broad_tiling	4130-1276	2uM	YHR007C	ERG11	ERG11-122248-20bp	122248	122261	-436	template	582	-0.188	0.00344	511	0.382	0.0041	0.57	0.00753	0.105	nan	0.29	0.0132	0.365	0.307
broad_tiling	DMSO	0.01	YHR007C	ERG11	ERG11-122248-20bp	122248	122261	-436	template	661	-0.013	0.00295	209	0.092	0.0103	0.105	0.0133	0.105	nan	0	0.0194	-0.031	0
broad_tiling	Fluconazole	20uM	YHR007C	ERG11	ERG11-122248-20bp	122248	122261	-436	template	479	-0.4	0.00435	269	-0.738	0.0077	-0.339	0.0121	0.105	nan	-0.83	0.0168	-0.527	-0.797
broad_tiling	Doxorubicin	12.5uM	YHR007C	ERG11	ERG11-122248-20bp	122248	122261	-436	template	322	-0.165	0.00673	349	0.557	0.0059	0.722	0.0126	0.105	nan	0.465	0.015	0.515	0.333
broad_tiling	1181-0519	10uM	YHR209W	CRG1	CRG1-518985-20bp	518985	518972	-432	template	455	-0.404	0.00462	551	-0.013	0.00362	0.39	0.00824	0.541	nan	-0.049	0.0138	0.095	-0.113
broad_tiling	4130-1276	2uM	YHR209W	CRG1	CRG1-518985-20bp	518985	518972	-432	template	460	-0.527	0.00442	354	-0.147	0.00593	0.38	0.0103	0.541	nan	-0.183	0.0161	0.175	-0.165
broad_tiling	DMSO	0.01	YHR209W	CRG1	CRG1-518985-20bp	518985	518972	-432	template	470	-0.505	0.00475	201	0.036	0.0101	0.541	0.0149	0.541	nan	0	0.0204	0.404	0
broad_tiling	Fluconazole	20uM	YHR209W	CRG1	CRG1-518985-20bp	518985	518972	-432	template	442	-0.515	0.00479	475	0.081	0.00448	0.597	0.00926	0.541	nan	0.045	0.0147	0.408	0.078
broad_tiling	Doxorubicin	12.5uM	YHR209W	CRG1	CRG1-518985-20bp	518985	518972	-432	template	220	-0.713	0.0104	221	-0.101	0.0091	0.613	0.0195	0.541	nan	-0.137	0.0193	0.406	-0.269
broad_tiling	1181-0519	10uM	YHR007C	ERG11	ERG11-122244-20bp	122244	122257	-432	template	1892	1.651	0.00112	2385	2.1	0.000843	0.449	0.00196	0.244	nan	-0.039	0.00324	0.153	-0.103
broad_tiling	4130-1276	2uM	YHR007C	ERG11	ERG11-122244-20bp	122244	122257	-432	template	2247	1.76	0.000883	1708	2.122	0.00132	0.362	0.0022	0.244	nan	-0.017	0.00372	0.157	0
broad_tiling	DMSO	0.01	YHR007C	ERG11	ERG11-122244-20bp	122244	122257	-432	template	2482	1.895	0.000856	865	2.139	0.00244	0.244	0.00329	0.244	nan	0	0.00483	0.107	0
broad_tiling	Fluconazole	20uM	YHR007C	ERG11	ERG11-122244-20bp	122244	122257	-432	template	1796	1.506	0.00125	1780	1.986	0.00128	0.48	0.00253	0.244	nan	-0.153	0.00368	0.292	-0.12
broad_tiling	Doxorubicin	12.5uM	YHR007C	ERG11	ERG11-122244-20bp	122244	122257	-432	template	1510	2.063	0.00143	1639	2.787	0.00122	0.724	0.00265	0.244	nan	0.648	0.00362	0.518	0.516
broad_tiling	1181-0519	10uM	YMR079W	SEC14	SEC14-424510-20bp	424510	424523	-431	nontemplate	569	-0.081	0.00381	788	0.503	0.00264	0.584	0.00645	0.039	nan	0.26	0.012	0.288	0.196
broad_tiling	4130-1276	2uM	YMR079W	SEC14	SEC14-424510-20bp	424510	424523	-431	nontemplate	662	-0.002	0.00333	526	0.424	0.00384	0.426	0.00717	0.039	nan	0.181	0.0132	0.221	0.198
broad_tiling	DMSO	0.01	YMR079W	SEC14	SEC14-424510-20bp	424510	424523	-431	nontemplate	768	0.203	0.00267	232	0.243	0.00969	0.039	0.0124	0.039	nan	0	0.019	-0.097	0
broad_tiling	Fluconazole	20uM	YMR079W	SEC14	SEC14-424510-20bp	424510	424523	-431	nontemplate	642	0.023	0.00312	491	0.129	0.00409	0.106	0.00721	0.039	nan	-0.114	0.0134	-0.082	-0.081
broad_tiling	Doxorubicin	12.5uM	YMR079W	SEC14	SEC14-424510-20bp	424510	424523	-431	nontemplate	356	-0.02	0.00588	258	0.122	0.0081	0.142	0.014	0.039	nan	-0.121	0.0174	-0.064	-0.253
broad_tiling	1181-0519	10uM	YGR060W	ERG25	ERG25-610041-20bp	610041	610054	-427	nontemplate	2513	2.061	0.000867	2399	2.108	0.000824	0.048	0.00169	0.06	nan	-0.137	0.00307	-0.248	-0.2
broad_tiling	4130-1276	2uM	YGR060W	ERG25	ERG25-610041-20bp	610041	610054	-427	nontemplate	2543	1.939	0.000828	1734	2.144	0.00124	0.205	0.00207	0.06	nan	-0.101	0.00349	0	-0.084
broad_tiling	DMSO	0.01	YGR060W	ERG25	ERG25-610041-20bp	610041	610054	-427	nontemplate	3034	2.185	0.000703	931	2.245	0.00206	0.06	0.00276	0.06	nan	0	0.00431	-0.076	0
broad_tiling	Fluconazole	20uM	YGR060W	ERG25	ERG25-610041-20bp	610041	610054	-427	nontemplate	2305	1.866	0.000827	1848	2.04	0.00115	0.174	0.00198	0.06	nan	-0.205	0.0034	-0.014	-0.172
broad_tiling	Doxorubicin	12.5uM	YGR060W	ERG25	ERG25-610041-20bp	610041	610054	-427	nontemplate	1912	2.403	0.00105	1892	2.994	0.00108	0.591	0.00212	0.06	nan	0.749	0.00333	0.384	0.617
broad_tiling	1181-0519	10uM	YHR209W	CRG1	CRG1-518996-20bp	518996	518983	-421	template	1766	1.552	0.00115	2167	1.962	0.00094	0.41	0.00209	0.129	nan	0.233	0.00427	0.114	0.169
broad_tiling	4130-1276	2uM	YHR209W	CRG1	CRG1-518996-20bp	518996	518983	-421	template	2042	1.622	0.00101	1526	1.959	0.00131	0.337	0.00232	0.129	nan	0.23	0.00464	0.132	0.248
broad_tiling	DMSO	0.01	YHR209W	CRG1	CRG1-518996-20bp	518996	518983	-421	template	2023	1.6	0.00103	651	1.729	0.00336	0.129	0.00439	0.129	nan	0	0.00669	-0.007	0
broad_tiling	Fluconazole	20uM	YHR209W	CRG1	CRG1-518996-20bp	518996	518983	-421	template	1719	1.443	0.00116	1565	1.8	0.00129	0.357	0.00245	0.129	nan	0.071	0.00462	0.169	0.104
broad_tiling	Doxorubicin	12.5uM	YHR209W	CRG1	CRG1-518996-20bp	518996	518983	-421	template	1272	1.816	0.00173	1224	2.366	0.00188	0.551	0.00361	0.129	nan	0.637	0.00521	0.344	0.505
broad_tiling	1181-0519	10uM	YGR060W	ERG25	ERG25-610047-20bp	610047	610060	-421	nontemplate	555	-0.117	0.00359	299	-0.894	0.00674	-0.777	0.0103	0.705	nan	-1.143	0.0157	-1.073	-1.206
broad_tiling	4130-1276	2uM	YGR060W	ERG25	ERG25-610047-20bp	610047	610060	-421	nontemplate	576	-0.203	0.00348	283	-0.469	0.00728	-0.267	0.0108	0.705	nan	-0.718	0.0162	-0.472	-0.701
broad_tiling	DMSO	0.01	YGR060W	ERG25	ERG25-610047-20bp	610047	610060	-421	nontemplate	486	-0.456	0.00404	233	0.249	0.00937	0.705	0.0134	0.705	nan	0	0.0183	0.568	0
broad_tiling	Fluconazole	20uM	YGR060W	ERG25	ERG25-610047-20bp	610047	610060	-421	nontemplate	531	-0.251	0.00374	412	-0.124	0.00484	0.127	0.00858	0.705	nan	-0.373	0.0138	-0.061	-0.34
broad_tiling	Doxorubicin	12.5uM	YGR060W	ERG25	ERG25-610047-20bp	610047	610060	-421	nontemplate	340	-0.086	0.00589	363	0.614	0.00561	0.7	0.0115	0.705	nan	0.365	0.0145	0.494	0.233
broad_tiling	1181-0519	10uM	YHR007C	ERG11	ERG11-122231-20bp	122231	122244	-419	template	870	0.531	0.00235	987	0.827	0.00217	0.297	0.00452	0.291	nan	-0.16	0.00726	0.001	-0.223
broad_tiling	4130-1276	2uM	YHR007C	ERG11	ERG11-122231-20bp	122231	122244	-419	template	687	0.051	0.00295	511	0.382	0.00388	0.331	0.00683	0.291	nan	-0.605	0.00897	0.126	-0.588
broad_tiling	DMSO	0.01	YHR007C	ERG11	ERG11-122231-20bp	122231	122244	-419	template	1081	0.696	0.00202	389	0.987	0.00482	0.291	0.00683	0.291	nan	0	0.00991	0.154	0
broad_tiling	Fluconazole	20uM	YHR007C	ERG11	ERG11-122231-20bp	122231	122244	-419	template	870	0.461	0.00213	243	-0.884	0.00937	-1.345	0.0115	0.291	nan	-1.871	0.0145	-1.533	-1.838
broad_tiling	Doxorubicin	12.5uM	YHR007C	ERG11	ERG11-122231-20bp	122231	122244	-419	template	423	0.228	0.00468	374	0.657	0.00506	0.429	0.00973	0.291	nan	-0.33	0.0102	0.222	-0.462
broad_tiling	1181-0519	10uM	YIL143C	SSL2	SSL2-83509-20bp	83509	83496	-418	nontemplate	824	0.453	0.0026	1196	1.104	0.00179	0.652	0.00439	0.553	nan	0.166	0.00732	0.356	0.103
broad_tiling	4130-1276	2uM	YIL143C	SSL2	SSL2-83509-20bp	83509	83496	-418	nontemplate	876	0.402	0.00241	651	0.731	0.00333	0.329	0.00574	0.553	nan	-0.207	0.00886	0.124	-0.19
broad_tiling	DMSO	0.01	YIL143C	SSL2	SSL2-83509-20bp	83509	83496	-418	nontemplate	871	0.385	0.00233	376	0.938	0.00585	0.553	0.00818	0.553	nan	0	0.0114	0.417	0
broad_tiling	Fluconazole	20uM	YIL143C	SSL2	SSL2-83509-20bp	83509	83496	-418	nontemplate	724	0.196	0.00301	706	0.652	0.00282	0.456	0.00582	0.553	nan	-0.286	0.00835	0.268	-0.252
broad_tiling	Doxorubicin	12.5uM	YIL143C	SSL2	SSL2-83509-20bp	83509	83496	-418	nontemplate	694	0.942	0.00309	558	1.234	0.00369	0.292	0.00678	0.553	nan	0.296	0.00922	0.085	0.163
broad_tiling	1181-0519	10uM	YMR079W	SEC14	SEC14-424550-20bp	424550	424537	-417	template	1183	0.974	0.00179	1388	1.319	0.00145	0.345	0.00324	0.285	nan	0.145	0.00585	0.049	0.082
broad_tiling	4130-1276	2uM	YMR079W	SEC14	SEC14-424550-20bp	424550	424537	-417	template	1081	0.705	0.00198	788	1.006	0.00263	0.302	0.00461	0.285	nan	-0.168	0.00703	0.096	-0.15
broad_tiling	DMSO	0.01	YMR079W	SEC14	SEC14-424550-20bp	424550	424537	-417	template	1236	0.889	0.0018	443	1.174	0.00483	0.285	0.00663	0.285	nan	0	0.00923	0.148	0
broad_tiling	Fluconazole	20uM	YMR079W	SEC14	SEC14-424550-20bp	424550	424537	-417	template	1211	0.938	0.00158	886	0.98	0.00223	0.042	0.00382	0.285	nan	-0.194	0.00663	-0.146	-0.161
broad_tiling	Doxorubicin	12.5uM	YMR079W	SEC14	SEC14-424550-20bp	424550	424537	-417	template	629	0.8	0.00331	439	0.888	0.0048	0.088	0.00811	0.285	nan	-0.286	0.0092	-0.119	-0.418
broad_tiling	1181-0519	10uM	YHR007C	ERG11	ERG11-122252-20bp	122252	122239	-414	nontemplate	867	0.526	0.00247	1116	1.005	0.00194	0.479	0.00441	0.064	nan	0.286	0.00844	0.183	0.222
broad_tiling	4130-1276	2uM	YHR007C	ERG11	ERG11-122252-20bp	122252	122239	-414	nontemplate	846	0.351	0.00243	622	0.665	0.00349	0.314	0.00592	0.064	nan	-0.054	0.01	0.109	-0.036
broad_tiling	DMSO	0.01	YHR007C	ERG11	ERG11-122252-20bp	122252	122239	-414	nontemplate	1051	0.656	0.00187	323	0.719	0.0066	0.064	0.00848	0.064	nan	0	0.0131	-0.073	0
broad_tiling	Fluconazole	20uM	YHR007C	ERG11	ERG11-122252-20bp	122252	122239	-414	nontemplate	936	0.566	0.0022	468	0.06	0.00444	-0.506	0.00664	0.064	nan	-0.659	0.0109	-0.695	-0.626
broad_tiling	Doxorubicin	12.5uM	YHR007C	ERG11	ERG11-122252-20bp	122252	122239	-414	nontemplate	587	0.701	0.00342	561	1.241	0.0035	0.541	0.00692	0.064	nan	0.522	0.01	0.334	0.39
broad_tiling	1181-0519	10uM	YGR060W	ERG25	ERG25-610056-20bp	610056	610069	-412	nontemplate	1579	1.39	0.00134	467	-0.251	0.00434	-1.642	0.00568	0.353	nan	-2.056	0.00742	-1.938	-2.12
broad_tiling	4130-1276	2uM	YGR060W	ERG25	ERG25-610056-20bp	610056	610069	-412	nontemplate	1941	1.549	0.00107	947	1.271	0.00225	-0.278	0.00332	0.353	nan	-0.534	0.00533	-0.483	-0.516
broad_tiling	DMSO	0.01	YGR060W	ERG25	ERG25-610056-20bp	610056	610069	-412	nontemplate	1825	1.451	0.00112	686	1.805	0.00314	0.353	0.00426	0.353	nan	0	0.00622	0.217	0
broad_tiling	Fluconazole	20uM	YGR060W	ERG25	ERG25-610056-20bp	610056	610069	-412	nontemplate	1531	1.276	0.00144	1310	1.544	0.0016	0.268	0.00304	0.353	nan	-0.261	0.00468	0.08	-0.228
broad_tiling	Doxorubicin	12.5uM	YGR060W	ERG25	ERG25-610056-20bp	610056	610069	-412	nontemplate	1149	1.669	0.00179	779	1.715	0.00258	0.046	0.00437	0.353	nan	-0.09	0.00566	-0.161	-0.223
broad_tiling	1181-0519	10uM	YHR209W	CRG1	CRG1-518980-20bp	518980	518993	-411	nontemplate	1523	1.338	0.00138	1522	1.452	0.0014	0.114	0.00278	0.685	nan	-0.228	0.00491	-0.182	-0.292
broad_tiling	4130-1276	2uM	YHR209W	CRG1	CRG1-518980-20bp	518980	518993	-411	nontemplate	1553	1.227	0.00129	1014	1.37	0.002	0.143	0.00329	0.685	nan	-0.31	0.00551	-0.062	-0.293
broad_tiling	DMSO	0.01	YHR209W	CRG1	CRG1-518980-20bp	518980	518993	-411	nontemplate	1330	0.995	0.00161	629	1.68	0.00325	0.685	0.00485	0.685	nan	0	0.00676	0.548	0
broad_tiling	Fluconazole	20uM	YHR209W	CRG1	CRG1-518980-20bp	518980	518993	-411	nontemplate	1374	1.12	0.0015	1306	1.539	0.00162	0.42	0.00312	0.685	nan	-0.141	0.00513	0.231	-0.107
broad_tiling	Doxorubicin	12.5uM	YHR209W	CRG1	CRG1-518980-20bp	518980	518993	-411	nontemplate	900	1.317	0.0023	733	1.627	0.0028	0.31	0.00511	0.685	nan	-0.053	0.00632	0.103	-0.185
broad_tiling	1181-0519	10uM	YGR060W	ERG25	ERG25-610062-20bp	610062	610075	-406	nontemplate	1089	0.855	0.00189	13	-5.365	0.149	-6.22	0.151	-0.28	nan	-5.777	0.157	-6.516	-5.841
broad_tiling	4130-1276	2uM	YGR060W	ERG25	ERG25-610062-20bp	610062	610075	-406	nontemplate	1143	0.785	0.00177	332	-0.239	0.00646	-1.025	0.00823	-0.28	nan	-0.651	0.0147	-1.23	-0.634
broad_tiling	DMSO	0.01	YGR060W	ERG25	ERG25-610062-20bp	610062	610075	-406	nontemplate	1078	0.692	0.00202	261	0.412	0.00839	-0.28	0.0104	-0.28	nan	0	0.0166	-0.417	0
broad_tiling	Fluconazole	20uM	YGR060W	ERG25	ERG25-610062-20bp	610062	610075	-406	nontemplate	981	0.634	0.00209	697	0.634	0.00309	0	0.00518	-0.28	nan	0.222	0.0113	-0.188	0.255
broad_tiling	Doxorubicin	12.5uM	YGR060W	ERG25	ERG25-610062-20bp	610062	610075	-406	nontemplate	710	0.975	0.00275	366	0.626	0.0055	-0.349	0.00825	-0.28	nan	0.214	0.0137	-0.556	0.082
broad_tiling	1181-0519	10uM	YGR060W	ERG25	ERG25-610090-20bp	610090	610077	-404	template	1226	1.026	0.00173	332	-0.743	0.00602	-1.769	0.00775	-0.18	nan	-1.449	0.0126	-2.064	-1.513
broad_tiling	4130-1276	2uM	YGR060W	ERG25	ERG25-610090-20bp	610090	610077	-404	template	1002	0.595	0.00206	919	1.228	0.00222	0.633	0.00428	-0.18	nan	0.522	0.00883	0.428	0.54
broad_tiling	DMSO	0.01	YGR060W	ERG25	ERG25-610090-20bp	610090	610077	-404	template	1233	0.886	0.00166	320	0.706	0.00651	-0.18	0.00817	-0.18	nan	0	0.0131	-0.317	0
broad_tiling	Fluconazole	20uM	YGR060W	ERG25	ERG25-610090-20bp	610090	610077	-404	template	1302	1.042	0.00159	870	0.954	0.00241	-0.089	0.004	-0.18	nan	0.248	0.00901	-0.277	0.281
broad_tiling	Doxorubicin	12.5uM	YGR060W	ERG25	ERG25-610090-20bp	610090	610077	-404	template	769	1.09	0.00253	741	1.643	0.00287	0.553	0.0054	-0.18	nan	0.937	0.00948	0.346	0.804
broad_tiling	1181-0519	10uM	YGR060W	ERG25	ERG25-610091-20bp	610091	610078	-403	template	1103	0.873	0.00161	853	0.617	0.00239	-0.256	0.004	-0.179	nan	-0.038	0.00912	-0.552	-0.102
broad_tiling	4130-1276	2uM	YGR060W	ERG25	ERG25-610091-20bp	610091	610078	-403	template	1134	0.774	0.0018	734	0.904	0.003	0.13	0.0048	-0.179	nan	0.249	0.00973	-0.075	0.266
broad_tiling	DMSO	0.01	YGR060W	ERG25	ERG25-610091-20bp	610091	610078	-403	template	1190	0.835	0.00171	309	0.655	0.00642	-0.179	0.00813	-0.179	nan	0	0.0132	-0.316	0
broad_tiling	Fluconazole	20uM	YGR060W	ERG25	ERG25-610091-20bp	610091	610078	-403	template	1229	0.959	0.00186	1089	1.277	0.00191	0.318	0.00377	-0.179	nan	0.622	0.00864	0.13	0.655
broad_tiling	Doxorubicin	12.5uM	YGR060W	ERG25	ERG25-610091-20bp	610091	610078	-403	template	917	1.344	0.00233	903	1.928	0.00221	0.584	0.00454	-0.179	nan	1.273	0.00894	0.377	1.14
broad_tiling	1181-0519	10uM	YMR079W	SEC14	SEC14-424566-20bp	424566	424553	-401	template	518	-0.217	0.00403	1255	1.174	0.00165	1.39	0.00568	-0.857	nan	1.189	0.012	1.095	1.125
broad_tiling	4130-1276	2uM	YMR079W	SEC14	SEC14-424566-20bp	424566	424553	-401	template	896	0.434	0.00223	660	0.751	0.00314	0.317	0.00537	-0.857	nan	0.766	0.0135	0.112	0.783
broad_tiling	DMSO	0.01	YMR079W	SEC14	SEC14-424566-20bp	424566	424553	-401	template	1196	0.842	0.00166	194	-0.015	0.0102	-0.857	0.0119	-0.857	nan	0	0.0206	-0.993	0
broad_tiling	Fluconazole	20uM	YMR079W	SEC14	SEC14-424566-20bp	424566	424553	-401	template	633	0.002	0.00326	733	0.706	0.00273	0.704	0.00599	-0.857	nan	0.721	0.013	0.516	0.755
broad_tiling	Doxorubicin	12.5uM	YMR079W	SEC14	SEC14-424566-20bp	424566	424553	-401	template	952	1.398	0.00205	1158	2.286	0.00186	0.889	0.00392	-0.857	nan	2.301	0.0122	0.682	2.169
broad_tiling	1181-0519	10uM	YGR060W	ERG25	ERG25-610068-20bp	610068	610081	-400	nontemplate	317	-0.924	0.0065	8	-6.033	0.275	-5.109	0.281	-2.126	nan	-2.544	0.402	-5.404	-2.607
broad_tiling	4130-1276	2uM	YGR060W	ERG25	ERG25-610068-20bp	610068	610081	-400	nontemplate	276	-1.263	0.00758	70	-2.477	0.0304	-1.214	0.0379	-2.126	nan	1.012	0.158	-1.419	1.029
broad_tiling	DMSO	0.01	YGR060W	ERG25	ERG25-610068-20bp	610068	610081	-400	nontemplate	259	-1.363	0.0078	17	-3.489	0.123	-2.126	0.131	-2.126	nan	0	0.251	-2.263	0
broad_tiling	Fluconazole	20uM	YGR060W	ERG25	ERG25-610068-20bp	610068	610081	-400	nontemplate	326	-0.954	0.00635	111	-2.011	0.0208	-1.057	0.0271	-2.126	nan	1.478	0.148	-1.246	1.511
broad_tiling	Doxorubicin	12.5uM	YGR060W	ERG25	ERG25-610068-20bp	610068	610081	-400	nontemplate	288	-0.325	0.00728	90	-1.392	0.0222	-1.067	0.0295	-2.126	nan	2.097	0.15	-1.273	1.965
broad_tiling	1181-0519	10uM	YHR209W	CRG1	CRG1-519020-20bp	519020	519007	-397	template	178	-1.755	0.0108	219	-1.342	0.00948	0.413	0.0203	-1.135	nan	1.346	0.0754	0.117	1.282
broad_tiling	4130-1276	2uM	YHR209W	CRG1	CRG1-519020-20bp	519020	519007	-397	template	204	-1.698	0.01	210	-0.899	0.00961	0.799	0.0196	-1.135	nan	1.789	0.0755	0.594	1.807
broad_tiling	DMSO	0.01	YHR209W	CRG1	CRG1-519020-20bp	519020	519007	-397	template	227	-1.553	0.00957	30	-2.688	0.0668	-1.135	0.0764	-1.135	nan	0	0.133	-1.271	0
broad_tiling	Fluconazole	20uM	YHR209W	CRG1	CRG1-519020-20bp	519020	519007	-397	template	229	-1.463	0.00953	171	-1.39	0.011	0.072	0.0205	-1.135	nan	1.298	0.0769	-0.116	1.331
broad_tiling	Doxorubicin	12.5uM	YHR209W	CRG1	CRG1-519020-20bp	519020	519007	-397	template	120	-1.585	0.0169	115	-1.04	0.0185	0.545	0.0354	-1.135	nan	1.648	0.0844	0.338	1.516
broad_tiling	1181-0519	10uM	YMR079W	SEC14	SEC14-424546-20bp	424546	424559	-395	nontemplate	1068	0.827	0.00186	1423	1.355	0.0014	0.528	0.00326	0.176	nan	0.278	0.00607	0.233	0.214
broad_tiling	4130-1276	2uM	YMR079W	SEC14	SEC14-424546-20bp	424546	424559	-395	nontemplate	1176	0.826	0.00182	681	0.796	0.0031	-0.03	0.00492	0.176	nan	-0.281	0.00776	-0.235	-0.264
broad_tiling	DMSO	0.01	YMR079W	SEC14	SEC14-424546-20bp	424546	424559	-395	nontemplate	1246	0.901	0.00166	414	1.077	0.0054	0.176	0.00705	0.176	nan	0	0.0101	0.039	0
broad_tiling	Fluconazole	20uM	YMR079W	SEC14	SEC14-424546-20bp	424546	424559	-395	nontemplate	945	0.58	0.00213	857	0.932	0.0023	0.352	0.00443	0.176	nan	-0.145	0.00696	0.164	-0.112
broad_tiling	Doxorubicin	12.5uM	YMR079W	SEC14	SEC14-424546-20bp	424546	424559	-395	nontemplate	811	1.167	0.0026	566	1.254	0.00349	0.088	0.00609	0.176	nan	0.177	0.00816	-0.119	0.045
broad_tiling	1181-0519	10uM	YGR060W	ERG25	ERG25-610074-20bp	610074	610087	-394	nontemplate	344	-0.806	0.00615	63	-3.132	0.0329	-2.325	0.039	0.204	nan	-2.106	0.0551	-2.621	-2.169
broad_tiling	4130-1276	2uM	YGR060W	ERG25	ERG25-610074-20bp	610074	610087	-394	nontemplate	325	-1.027	0.00647	188	-1.058	0.0117	-0.031	0.0182	0.204	nan	-0.032	0.0339	-0.236	-0.015
broad_tiling	DMSO	0.01	YGR060W	ERG25	ERG25-610074-20bp	610074	610087	-394	nontemplate	284	-1.23	0.00712	96	-1.026	0.0209	0.204	0.028	0.204	nan	0	0.0431	0.068	0
broad_tiling	Fluconazole	20uM	YGR060W	ERG25	ERG25-610074-20bp	610074	610087	-394	nontemplate	366	-0.787	0.00544	224	-1.002	0.00888	-0.214	0.0143	0.204	nan	0.024	0.0311	-0.403	0.058
broad_tiling	Doxorubicin	12.5uM	YGR060W	ERG25	ERG25-610074-20bp	610074	610087	-394	nontemplate	206	-0.808	0.00977	129	-0.875	0.0156	-0.067	0.0254	0.204	nan	0.151	0.0378	-0.274	0.019
broad_tiling	1181-0519	10uM	YMR079W	SEC14	SEC14-424547-20bp	424547	424560	-394	nontemplate	97	-2.627	0.0223	89	-2.636	0.0243	-0.009	0.0467	1.57	nan	-0.812	0.0636	-0.305	-0.876
broad_tiling	4130-1276	2uM	YMR079W	SEC14	SEC14-424547-20bp	424547	424560	-394	nontemplate	113	-2.547	0.0179	60	-2.698	0.0349	-0.15	0.0528	1.57	nan	-0.874	0.0742	-0.355	-0.856
broad_tiling	DMSO	0.01	YMR079W	SEC14	SEC14-424547-20bp	424547	424560	-394	nontemplate	63	-3.394	0.032	55	-1.824	0.0346	1.57	0.0666	1.57	nan	0	0.0739	1.433	0
broad_tiling	Fluconazole	20uM	YMR079W	SEC14	SEC14-424547-20bp	424547	424560	-394	nontemplate	132	-2.255	0.0159	93	-2.265	0.0229	-0.01	0.0388	1.57	nan	-0.441	0.0622	-0.199	-0.408
broad_tiling	Doxorubicin	12.5uM	YMR079W	SEC14	SEC14-424547-20bp	424547	424560	-394	nontemplate	103	-1.804	0.0209	71	-1.732	0.0302	0.072	0.0511	1.57	nan	0.092	0.0695	-0.134	-0.04
broad_tiling	1181-0519	10uM	YGR060W	ERG25	ERG25-610077-20bp	610077	610090	-391	nontemplate	183	-1.715	0.011	210	-1.403	0.0103	0.313	0.0213	-1.27	nan	0.912	0.0702	0.017	0.849
broad_tiling	4130-1276	2uM	YGR060W	ERG25	ERG25-610077-20bp	610077	610090	-391	nontemplate	299	-1.148	0.00724	198	-0.984	0.0104	0.164	0.0177	-1.27	nan	1.331	0.0703	-0.041	1.349
broad_tiling	DMSO	0.01	YGR060W	ERG25	ERG25-610077-20bp	610077	610090	-391	nontemplate	323	-1.045	0.00683	39	-2.315	0.0505	-1.27	0.0574	-1.27	nan	0	0.11	-1.406	0
broad_tiling	Fluconazole	20uM	YGR060W	ERG25	ERG25-610077-20bp	610077	610090	-391	nontemplate	320	-0.981	0.00624	187	-1.261	0.0111	-0.281	0.0173	-1.27	nan	1.054	0.0709	-0.469	1.087
broad_tiling	Doxorubicin	12.5uM	YGR060W	ERG25	ERG25-610077-20bp	610077	610090	-391	nontemplate	241	-0.582	0.0085	238	0.006	0.00893	0.588	0.0174	-1.27	nan	2.321	0.0688	0.381	2.189
broad_tiling	1181-0519	10uM	YGR060W	ERG25	ERG25-610078-20bp	610078	610091	-390	nontemplate	1167	0.954	0.00164	293	-0.923	0.00676	-1.877	0.0084	0.185	nan	-1.906	0.0119	-2.173	-1.97
broad_tiling	4130-1276	2uM	YGR060W	ERG25	ERG25-610078-20bp	610078	610091	-390	nontemplate	1021	0.623	0.00201	888	1.179	0.00233	0.556	0.00434	0.185	nan	0.196	0.00749	0.351	0.213
broad_tiling	DMSO	0.01	YGR060W	ERG25	ERG25-610078-20bp	610078	610091	-390	nontemplate	1160	0.798	0.00182	388	0.983	0.00621	0.185	0.00802	0.185	nan	0	0.0114	0.049	0
broad_tiling	Fluconazole	20uM	YGR060W	ERG25	ERG25-610078-20bp	610078	610091	-390	nontemplate	1251	0.985	0.00171	999	1.153	0.00201	0.168	0.00373	0.185	nan	0.17	0.00718	-0.02	0.203
broad_tiling	Doxorubicin	12.5uM	YGR060W	ERG25	ERG25-610078-20bp	610078	610091	-390	nontemplate	616	0.77	0.00329	514	1.115	0.00435	0.345	0.00764	0.185	nan	0.132	0.00951	0.138	0
broad_tiling	1181-0519	10uM	YIL143C	SSL2	SSL2-83480-20bp	83480	83467	-389	nontemplate	605	0.007	0.00361	401	-0.471	0.00504	-0.478	0.00865	0.239	nan	-0.798	0.0135	-0.774	-0.862
broad_tiling	4130-1276	2uM	YIL143C	SSL2	SSL2-83480-20bp	83480	83467	-389	nontemplate	877	0.403	0.0023	509	0.376	0.00403	-0.027	0.00633	0.239	nan	0.049	0.0124	-0.232	0.067
broad_tiling	DMSO	0.01	YIL143C	SSL2	SSL2-83480-20bp	83480	83467	-389	nontemplate	709	0.088	0.00286	246	0.327	0.00814	0.239	0.011	0.239	nan	0	0.0166	0.102	0
broad_tiling	Fluconazole	20uM	YIL143C	SSL2	SSL2-83480-20bp	83480	83467	-389	nontemplate	776	0.296	0.00282	649	0.531	0.00322	0.235	0.00604	0.239	nan	0.204	0.0116	0.047	0.237
broad_tiling	Doxorubicin	12.5uM	YIL143C	SSL2	SSL2-83480-20bp	83480	83467	-389	nontemplate	305	-0.243	0.00738	243	0.036	0.00857	0.279	0.0159	0.239	nan	-0.291	0.017	0.072	-0.423
broad_tiling	1181-0519	10uM	YIL143C	SSL2	SSL2-83450-20bp	83450	83463	-385	template	2211	1.876	0.000932	3197	2.522	0.000636	0.646	0.00157	0.426	nan	0.068	0.00243	0.351	0.005
broad_tiling	4130-1276	2uM	YIL143C	SSL2	SSL2-83450-20bp	83450	83463	-385	template	2425	1.87	0.000837	1732	2.142	0.00116	0.272	0.00199	0.426	nan	-0.312	0.00295	0.067	-0.294
broad_tiling	DMSO	0.01	YIL143C	SSL2	SSL2-83450-20bp	83450	83463	-385	template	2722	2.028	0.000766	1076	2.454	0.00186	0.426	0.00262	0.426	nan	0	0.00365	0.289	0
broad_tiling	Fluconazole	20uM	YIL143C	SSL2	SSL2-83450-20bp	83450	83463	-385	template	2475	1.969	0.00087	2242	2.319	0.00088	0.35	0.00175	0.426	nan	-0.135	0.00267	0.162	-0.102
broad_tiling	Doxorubicin	12.5uM	YIL143C	SSL2	SSL2-83450-20bp	83450	83463	-385	template	1318	1.867	0.00149	1128	2.248	0.00182	0.382	0.00331	0.426	nan	-0.206	0.00361	0.175	-0.338
broad_tiling	1181-0519	10uM	YGR060W	ERG25	ERG25-610110-20bp	610110	610097	-384	template	124	-2.275	0.017	0	-10.12	10.3	-7.845	10.3	-2.628	nan	-5.202	10.7	-8.141	-5.266
broad_tiling	4130-1276	2uM	YGR060W	ERG25	ERG25-610110-20bp	610110	610097	-384	template	157	-2.075	0.0133	31	-3.639	0.0687	-1.565	0.082	-2.628	nan	1.279	0.427	-1.77	1.296
broad_tiling	DMSO	0.01	YGR060W	ERG25	ERG25-610110-20bp	610110	610097	-384	template	136	-2.29	0.0153	6	-4.918	0.35	-2.628	0.365	-2.628	nan	0	0.708	-2.765	0
broad_tiling	Fluconazole	20uM	YGR060W	ERG25	ERG25-610110-20bp	610110	610097	-384	template	145	-2.12	0.0145	33	-3.746	0.0583	-1.626	0.0728	-2.628	nan	1.172	0.417	-1.814	1.205
broad_tiling	Doxorubicin	12.5uM	YGR060W	ERG25	ERG25-610110-20bp	610110	610097	-384	template	116	-1.634	0.0186	14	-4.034	0.145	-2.4	0.164	-2.628	nan	0.884	0.504	-2.607	0.752
broad_tiling	1181-0519	10uM	YHR007C	ERG11	ERG11-122193-20bp	122193	122206	-381	template	837	0.475	0.00254	1119	1.008	0.00174	0.533	0.00428	0.119	nan	0.293	0.0082	0.237	0.23
broad_tiling	4130-1276	2uM	YHR007C	ERG11	ERG11-122193-20bp	122193	122206	-381	template	757	0.191	0.00268	686	0.807	0.0029	0.615	0.00558	0.119	nan	0.092	0.00936	0.41	0.109
broad_tiling	DMSO	0.01	YHR007C	ERG11	ERG11-122193-20bp	122193	122206	-381	template	1008	0.595	0.00189	322	0.715	0.00635	0.119	0.00824	0.119	nan	0	0.0128	-0.017	0
broad_tiling	Fluconazole	20uM	YHR007C	ERG11	ERG11-122193-20bp	122193	122206	-381	template	929	0.555	0.00227	575	0.356	0.00382	-0.199	0.00609	0.119	nan	-0.359	0.0103	-0.387	-0.325
broad_tiling	Doxorubicin	12.5uM	YHR007C	ERG11	ERG11-122193-20bp	122193	122206	-381	template	539	0.578	0.00368	563	1.246	0.00382	0.669	0.0075	0.119	nan	0.531	0.0103	0.462	0.399
broad_tiling	1181-0519	10uM	YIL143C	SSL2	SSL2-83467-20bp	83467	83454	-376	nontemplate	835	0.472	0.00258	1144	1.04	0.00166	0.569	0.00424	0.147	nan	0.121	0.00737	0.273	0.058
broad_tiling	4130-1276	2uM	YIL143C	SSL2	SSL2-83467-20bp	83467	83454	-376	nontemplate	928	0.485	0.00211	840	1.099	0.00233	0.614	0.00445	0.147	nan	0.18	0.00804	0.409	0.197
broad_tiling	DMSO	0.01	YIL143C	SSL2	SSL2-83467-20bp	83467	83454	-376	nontemplate	1139	0.772	0.00187	371	0.919	0.00543	0.147	0.0073	0.147	nan	0	0.0111	0.011	0
broad_tiling	Fluconazole	20uM	YIL143C	SSL2	SSL2-83467-20bp	83467	83454	-376	nontemplate	994	0.653	0.00212	821	0.87	0.00264	0.217	0.00476	0.147	nan	-0.049	0.00835	0.029	-0.016
broad_tiling	Doxorubicin	12.5uM	YIL143C	SSL2	SSL2-83467-20bp	83467	83454	-376	nontemplate	363	0.008	0.00566	485	1.032	0.0046	1.024	0.0103	0.147	nan	0.113	0.0103	0.817	-0.02
broad_tiling	1181-0519	10uM	YGR060W	ERG25	ERG25-610128-20bp	610128	610115	-366	template	349	-0.786	0.00574	249	-1.157	0.00844	-0.372	0.0142	-0.019	nan	-0.273	0.0273	-0.668	-0.337
broad_tiling	4130-1276	2uM	YGR060W	ERG25	ERG25-610128-20bp	610128	610115	-366	template	314	-1.077	0.00669	332	-0.239	0.00654	0.838	0.0132	-0.019	nan	0.645	0.0254	0.633	0.662
broad_tiling	DMSO	0.01	YGR060W	ERG25	ERG25-610128-20bp	610128	610115	-366	template	366	-0.865	0.00587	106	-0.884	0.0191	-0.019	0.025	-0.019	nan	0	0.038	-0.155	0
broad_tiling	Fluconazole	20uM	YGR060W	ERG25	ERG25-610128-20bp	610128	610115	-366	template	262	-1.269	0.00816	344	-0.384	0.00637	0.885	0.0145	-0.019	nan	0.5	0.0252	0.697	0.533
broad_tiling	Doxorubicin	12.5uM	YGR060W	ERG25	ERG25-610128-20bp	610128	610115	-366	template	245	-0.558	0.00884	219	-0.114	0.00977	0.445	0.0186	-0.019	nan	0.77	0.0286	0.238	0.638
broad_tiling	1181-0519	10uM	YHR209W	CRG1	CRG1-519028-20bp	519028	519041	-363	nontemplate	1184	0.975	0.00165	1600	1.524	0.00124	0.549	0.00288	0.222	nan	0.169	0.00518	0.253	0.106
broad_tiling	4130-1276	2uM	YHR209W	CRG1	CRG1-519028-20bp	519028	519041	-363	nontemplate	1453	1.131	0.00141	899	1.196	0.00237	0.065	0.00378	0.222	nan	-0.159	0.00631	-0.14	-0.141
broad_tiling	DMSO	0.01	YHR209W	CRG1	CRG1-519028-20bp	519028	519041	-363	nontemplate	1463	1.133	0.00142	502	1.355	0.00405	0.222	0.00547	0.222	nan	0	0.00799	0.085	0
broad_tiling	Fluconazole	20uM	YHR209W	CRG1	CRG1-519028-20bp	519028	519041	-363	nontemplate	1357	1.102	0.00167	1135	1.337	0.00192	0.235	0.00359	0.222	nan	-0.018	0.00586	0.047	0.015
broad_tiling	Doxorubicin	12.5uM	YHR209W	CRG1	CRG1-519028-20bp	519028	519041	-363	nontemplate	667	0.885	0.00289	505	1.09	0.004	0.205	0.00689	0.222	nan	-0.265	0.00793	-0.002	-0.397
broad_tiling	1181-0519	10uM	YHR209W	CRG1	CRG1-519029-20bp	519029	519042	-362	nontemplate	1003	0.736	0.00192	1189	1.096	0.0018	0.36	0.00372	0.333	nan	-0.218	0.00594	0.064	-0.282
broad_tiling	4130-1276	2uM	YHR209W	CRG1	CRG1-519029-20bp	519029	519042	-362	nontemplate	1174	0.824	0.00168	957	1.287	0.00229	0.463	0.00396	0.333	nan	-0.027	0.00642	0.258	-0.01
broad_tiling	DMSO	0.01	YHR209W	CRG1	CRG1-519029-20bp	519029	519042	-362	nontemplate	1317	0.981	0.00151	488	1.314	0.00426	0.333	0.00576	0.333	nan	0	0.0084	0.196	0
broad_tiling	Fluconazole	20uM	YHR209W	CRG1	CRG1-519029-20bp	519029	519042	-362	nontemplate	1080	0.773	0.00197	1045	1.218	0.00195	0.445	0.00391	0.333	nan	-0.096	0.00608	0.257	-0.063
broad_tiling	Doxorubicin	12.5uM	YHR209W	CRG1	CRG1-519029-20bp	519029	519042	-362	nontemplate	640	0.825	0.00289	559	1.236	0.00367	0.411	0.00656	0.333	nan	-0.078	0.0078	0.204	-0.21
broad_tiling	1181-0519	10uM	YMR079W	SEC14	SEC14-424584-20bp	424584	424597	-357	nontemplate	691	0.199	0.00309	685	0.301	0.00306	0.102	0.00615	0.021	nan	-0.032	0.0118	-0.194	-0.096
broad_tiling	4130-1276	2uM	YMR079W	SEC14	SEC14-424584-20bp	424584	424597	-357	nontemplate	706	0.091	0.00283	547	0.48	0.00384	0.39	0.00666	0.021	nan	0.147	0.0125	0.184	0.165
broad_tiling	DMSO	0.01	YMR079W	SEC14	SEC14-424584-20bp	424584	424597	-357	nontemplate	828	0.312	0.00249	247	0.333	0.00809	0.021	0.0106	0.021	nan	0	0.0168	-0.116	0
broad_tiling	Fluconazole	20uM	YMR079W	SEC14	SEC14-424584-20bp	424584	424597	-357	nontemplate	587	-0.106	0.0034	604	0.427	0.0032	0.534	0.0066	0.021	nan	0.094	0.0119	0.346	0.128
broad_tiling	Doxorubicin	12.5uM	YMR079W	SEC14	SEC14-424584-20bp	424584	424597	-357	nontemplate	354	-0.028	0.00561	384	0.695	0.00517	0.723	0.0108	0.021	nan	0.362	0.0139	0.517	0.23
broad_tiling	1181-0519	10uM	YHR007C	ERG11	ERG11-122192-20bp	122192	122179	-354	nontemplate	1137	0.917	0.00167	1263	1.183	0.00168	0.266	0.00335	0.319	nan	-0.014	0.0064	-0.03	-0.078
broad_tiling	4130-1276	2uM	YHR007C	ERG11	ERG11-122192-20bp	122192	122179	-354	nontemplate	1333	1.007	0.00143	780	0.992	0.00255	-0.015	0.00398	0.319	nan	-0.205	0.00727	-0.22	-0.188
broad_tiling	DMSO	0.01	YHR007C	ERG11	ERG11-122192-20bp	122192	122179	-354	nontemplate	1226	0.878	0.00181	450	1.197	0.00469	0.319	0.0065	0.319	nan	0	0.00942	0.183	0
broad_tiling	Fluconazole	20uM	YHR007C	ERG11	ERG11-122192-20bp	122192	122179	-354	nontemplate	1188	0.91	0.00176	1126	1.325	0.00185	0.415	0.00362	0.319	nan	0.128	0.00658	0.227	0.162
broad_tiling	Doxorubicin	12.5uM	YHR007C	ERG11	ERG11-122192-20bp	122192	122179	-354	nontemplate	723	1.001	0.00303	572	1.269	0.00365	0.268	0.00668	0.319	nan	0.072	0.00838	0.062	-0.06
broad_tiling	1181-0519	10uM	YHR007C	ERG11	ERG11-122191-20bp	122191	122178	-353	nontemplate	550	-0.13	0.00354	773	0.475	0.00256	0.605	0.00611	0.213	nan	0.425	0.0129	0.309	0.362
broad_tiling	4130-1276	2uM	YHR007C	ERG11	ERG11-122191-20bp	122191	122178	-353	nontemplate	705	0.089	0.00297	526	0.424	0.00422	0.335	0.0072	0.213	nan	0.374	0.0145	0.13	0.391
broad_tiling	DMSO	0.01	YHR007C	ERG11	ERG11-122191-20bp	122191	122178	-353	nontemplate	596	-0.162	0.00351	203	0.05	0.0104	0.213	0.0139	0.213	nan	0	0.0207	0.076	0
broad_tiling	Fluconazole	20uM	YHR007C	ERG11	ERG11-122191-20bp	122191	122178	-353	nontemplate	647	0.034	0.00359	458	0.029	0.00423	-0.005	0.00782	0.213	nan	-0.021	0.0145	-0.194	0.012
broad_tiling	Doxorubicin	12.5uM	YHR007C	ERG11	ERG11-122191-20bp	122191	122178	-353	nontemplate	381	0.078	0.00553	381	0.684	0.00508	0.606	0.0106	0.213	nan	0.634	0.0154	0.399	0.502
broad_tiling	1181-0519	10uM	YIL143C	SSL2	SSL2-83416-20bp	83416	83429	-351	template	2461	2.031	0.000795	3744	2.75	0.000563	0.72	0.00136	0.321	nan	0.424	0.00267	0.424	0.361
broad_tiling	4130-1276	2uM	YIL143C	SSL2	SSL2-83416-20bp	83416	83429	-351	template	2466	1.894	0.000817	2390	2.607	0.000928	0.712	0.00174	0.321	nan	0.281	0.00303	0.507	0.298
broad_tiling	DMSO	0.01	YIL143C	SSL2	SSL2-83416-20bp	83416	83429	-351	template	2680	2.006	0.000854	985	2.326	0.0022	0.321	0.00305	0.321	nan	0	0.0043	0.184	0
broad_tiling	Fluconazole	20uM	YIL143C	SSL2	SSL2-83416-20bp	83416	83429	-351	template	2231	1.819	0.000935	2503	2.478	0.000814	0.659	0.00175	0.321	nan	0.152	0.00292	0.47	0.185
broad_tiling	Doxorubicin	12.5uM	YIL143C	SSL2	SSL2-83416-20bp	83416	83429	-351	template	1080	1.58	0.00179	1010	2.089	0.00212	0.509	0.00392	0.321	nan	-0.237	0.00423	0.303	-0.369
broad_tiling	1181-0519	10uM	YIL143C	SSL2	SSL2-83415-20bp	83415	83428	-350	template	660	0.133	0.00318	554	-0.005	0.00375	-0.138	0.00693	-0.662	nan	0.619	0.0212	-0.434	0.555
broad_tiling	4130-1276	2uM	YIL143C	SSL2	SSL2-83415-20bp	83415	83428	-350	template	560	-0.243	0.00364	274	-0.516	0.00748	-0.273	0.0111	-0.662	nan	0.108	0.0249	-0.478	0.126
broad_tiling	DMSO	0.01	YIL143C	SSL2	SSL2-83415-20bp	83415	83428	-350	template	685	0.038	0.00304	127	-0.624	0.0163	-0.662	0.0194	-0.662	nan	0	0.0338	-0.799	0
broad_tiling	Fluconazole	20uM	YIL143C	SSL2	SSL2-83415-20bp	83415	83428	-350	template	766	0.277	0.00267	331	-0.439	0.00682	-0.717	0.00949	-0.662	nan	0.185	0.0243	-0.905	0.218
broad_tiling	Doxorubicin	12.5uM	YIL143C	SSL2	SSL2-83415-20bp	83415	83428	-350	template	308	-0.229	0.00697	138	-0.778	0.016	-0.549	0.023	-0.662	nan	-0.154	0.0335	-0.756	-0.286
broad_tiling	1181-0519	10uM	YMR079W	SEC14	SEC14-424592-20bp	424592	424605	-349	nontemplate	379	-0.667	0.00577	464	-0.261	0.00443	0.406	0.0102	-0.126	nan	0.75	0.0262	0.11	0.687
broad_tiling	4130-1276	2uM	YMR079W	SEC14	SEC14-424592-20bp	424592	424605	-349	nontemplate	443	-0.581	0.00468	315	-0.315	0.00649	0.266	0.0112	-0.126	nan	0.696	0.0283	0.061	0.713
broad_tiling	DMSO	0.01	YMR079W	SEC14	SEC14-424592-20bp	424592	424605	-349	nontemplate	361	-0.885	0.00581	97	-1.011	0.0214	-0.126	0.0272	-0.126	nan	0	0.0432	-0.263	0
broad_tiling	Fluconazole	20uM	YMR079W	SEC14	SEC14-424592-20bp	424592	424605	-349	nontemplate	360	-0.811	0.006	318	-0.497	0.00643	0.314	0.0124	-0.126	nan	0.514	0.0282	0.126	0.547
broad_tiling	Doxorubicin	12.5uM	YMR079W	SEC14	SEC14-424592-20bp	424592	424605	-349	nontemplate	407	0.173	0.00513	232	-0.031	0.00965	-0.204	0.0148	-0.126	nan	0.98	0.0314	-0.41	0.848
broad_tiling	1181-0519	10uM	YHR209W	CRG1	CRG1-519079-20bp	519079	519066	-338	template	643	0.095	0.00341	731	0.394	0.00289	0.299	0.00631	0.218	nan	0.044	0.0116	0.004	-0.019
broad_tiling	4130-1276	2uM	YHR209W	CRG1	CRG1-519079-20bp	519079	519066	-338	template	640	-0.051	0.00308	503	0.359	0.00433	0.41	0.00742	0.218	nan	0.009	0.0131	0.205	0.027
broad_tiling	DMSO	0.01	YHR209W	CRG1	CRG1-519079-20bp	519079	519066	-338	template	731	0.132	0.00281	250	0.35	0.00843	0.218	0.0112	0.218	nan	0	0.0172	0.081	0
broad_tiling	Fluconazole	20uM	YHR209W	CRG1	CRG1-519079-20bp	519079	519066	-338	template	645	0.029	0.00328	550	0.292	0.00376	0.263	0.00704	0.218	nan	-0.058	0.0125	0.075	-0.024
broad_tiling	Doxorubicin	12.5uM	YHR209W	CRG1	CRG1-519079-20bp	519079	519066	-338	template	399	0.144	0.00456	257	0.117	0.008	-0.028	0.0126	0.218	nan	-0.233	0.0167	-0.234	-0.366
broad_tiling	1181-0519	10uM	YIL143C	SSL2	SSL2-83428-20bp	83428	83415	-337	nontemplate	37	-4.006	0.0566	1	-8.535	1.85	-4.529	1.91	-5.375	nan	nan	nan	-4.825	nan
broad_tiling	4130-1276	2uM	YIL143C	SSL2	SSL2-83428-20bp	83428	83415	-337	nontemplate	44	-3.898	0.0478	0	-9.617	10.5	-5.718	10.6	-5.375	nan	nan	nan	-5.923	nan
broad_tiling	DMSO	0.01	YIL143C	SSL2	SSL2-83428-20bp	83428	83415	-337	nontemplate	70	-3.243	0.0325	0	-8.618	10.1	-5.375	10.1	-5.375	nan	nan	nan	-5.512	nan
broad_tiling	1181-0519	10uM	YIL143C	SSL2	SSL2-83424-20bp	83424	83411	-333	nontemplate	1038	0.785	0.00207	31	-4.143	0.0699	-4.928	0.0719	-4.511	nan	-0.28	0.24	-5.224	-0.343
broad_tiling	4130-1276	2uM	YIL143C	SSL2	SSL2-83424-20bp	83424	83411	-333	nontemplate	834	0.331	0.00251	8	-5.529	0.276	-5.86	0.279	-4.511	nan	-1.666	0.446	-6.065	-1.649
broad_tiling	DMSO	0.01	YIL143C	SSL2	SSL2-83424-20bp	83424	83411	-333	nontemplate	1045	0.647	0.00209	13	-3.863	0.16	-4.511	0.162	-4.511	nan	0	0.33	-4.648	-0.001
broad_tiling	Fluconazole	20uM	YIL143C	SSL2	SSL2-83424-20bp	83424	83411	-333	nontemplate	849	0.426	0.00237	10	-5.42	0.21	-5.845	0.212	-4.511	nan	-1.557	0.38	-6.034	-1.524
broad_tiling	Doxorubicin	12.5uM	YIL143C	SSL2	SSL2-83424-20bp	83424	83411	-333	nontemplate	412	0.19	0.0052	27	-3.11	0.0743	-3.301	0.0795	-4.511	nan	0.753	0.244	-3.508	0.62
broad_tiling	1181-0519	10uM	YIL143C	SSL2	SSL2-83423-20bp	83423	83410	-332	nontemplate	358	-0.749	0.00583	351	-0.663	0.00578	0.086	0.0116	0.711	nan	-0.307	0.02	-0.21	-0.37
broad_tiling	4130-1276	2uM	YIL143C	SSL2	SSL2-83423-20bp	83423	83410	-332	nontemplate	247	-1.423	0.00851	332	-0.239	0.0067	1.183	0.0152	0.711	nan	0.117	0.0209	0.978	0.134
broad_tiling	DMSO	0.01	YIL143C	SSL2	SSL2-83423-20bp	83423	83410	-332	nontemplate	318	-1.067	0.00614	153	-0.356	0.0132	0.711	0.0194	0.711	nan	0	0.0275	0.574	0
broad_tiling	Fluconazole	20uM	YIL143C	SSL2	SSL2-83423-20bp	83423	83410	-332	nontemplate	200	-1.657	0.01	281	-0.675	0.00778	0.982	0.0178	0.711	nan	-0.319	0.022	0.794	-0.286
broad_tiling	Doxorubicin	12.5uM	YIL143C	SSL2	SSL2-83423-20bp	83423	83410	-332	nontemplate	173	-1.059	0.0121	151	-0.649	0.0135	0.41	0.0256	0.711	nan	-0.293	0.0278	0.204	-0.425
broad_tiling	1181-0519	10uM	YIL143C	SSL2	SSL2-83414-20bp	83414	83401	-323	nontemplate	1756	1.544	0.00111	2063	1.891	0.000958	0.347	0.00207	-0.236	nan	0.589	0.00508	0.051	0.525
broad_tiling	4130-1276	2uM	YIL143C	SSL2	SSL2-83414-20bp	83414	83401	-323	nontemplate	1773	1.418	0.00128	764	0.962	0.00261	-0.457	0.00389	-0.236	nan	-0.34	0.00673	-0.662	-0.323
broad_tiling	DMSO	0.01	YIL143C	SSL2	SSL2-83414-20bp	83414	83401	-323	nontemplate	1938	1.538	0.00116	484	1.302	0.00417	-0.236	0.00534	-0.236	nan	0	0.0083	-0.373	0
broad_tiling	Fluconazole	20uM	YIL143C	SSL2	SSL2-83414-20bp	83414	83401	-323	nontemplate	1509	1.255	0.00145	1067	1.248	0.00202	-0.007	0.00346	-0.236	nan	-0.054	0.00614	-0.195	-0.021
broad_tiling	Doxorubicin	12.5uM	YIL143C	SSL2	SSL2-83414-20bp	83414	83401	-323	nontemplate	970	1.425	0.00209	425	0.841	0.00486	-0.584	0.00695	-0.236	nan	-0.461	0.00898	-0.79	-0.593
broad_tiling	1181-0519	10uM	YGR060W	ERG25	ERG25-610173-20bp	610173	610160	-321	template	1030	0.774	0.00213	9	-5.872	0.216	-6.647	0.218	-0.785	nan	-6.096	0.225	-6.943	-6.16
broad_tiling	4130-1276	2uM	YGR060W	ERG25	ERG25-610173-20bp	610173	610160	-321	template	1260	0.926	0.00163	556	0.504	0.0037	-0.422	0.00533	-0.785	nan	0.28	0.0134	-0.627	0.297
broad_tiling	DMSO	0.01	YGR060W	ERG25	ERG25-610173-20bp	610173	610160	-321	template	1343	1.009	0.0016	229	0.224	0.00881	-0.785	0.0104	-0.785	nan	0	0.0185	-0.922	0
broad_tiling	Fluconazole	20uM	YGR060W	ERG25	ERG25-610173-20bp	610173	610160	-321	template	1162	0.878	0.00179	645	0.522	0.00309	-0.356	0.00489	-0.785	nan	0.298	0.0128	-0.544	0.331
broad_tiling	Doxorubicin	12.5uM	YGR060W	ERG25	ERG25-610173-20bp	610173	610160	-321	template	566	0.648	0.00337	211	-0.167	0.00997	-0.815	0.0133	-0.785	nan	-0.391	0.0197	-1.022	-0.523
broad_tiling	1181-0519	10uM	YGR060W	ERG25	ERG25-610149-20bp	610149	610162	-319	nontemplate	4292	2.833	0.000484	2476	2.154	0.000823	-0.679	0.00131	0.527	nan	-1.228	0.00186	-0.975	-1.292
broad_tiling	4130-1276	2uM	YGR060W	ERG25	ERG25-610149-20bp	610149	610162	-319	nontemplate	5037	2.925	0.000395	3118	2.99	0.000671	0.066	0.00107	0.527	nan	-0.392	0.00171	-0.14	-0.374
broad_tiling	DMSO	0.01	YGR060W	ERG25	ERG25-610149-20bp	610149	610162	-319	nontemplate	4830	2.855	0.000439	2048	3.382	0.000999	0.527	0.00144	0.527	nan	0	0.00204	0.39	0
broad_tiling	Fluconazole	20uM	YGR060W	ERG25	ERG25-610149-20bp	610149	610162	-319	nontemplate	4309	2.768	0.000511	3869	3.106	0.000559	0.337	0.00107	0.527	nan	-0.276	0.0016	0.149	-0.243
broad_tiling	Doxorubicin	12.5uM	YGR060W	ERG25	ERG25-610149-20bp	610149	610162	-319	nontemplate	2323	2.684	0.000902	2124	3.161	0.000947	0.477	0.00185	0.527	nan	-0.221	0.00199	0.27	-0.353
broad_tiling	1181-0519	10uM	YIL143C	SSL2	SSL2-83384-20bp	83384	83397	-319	template	998	0.729	0.00205	60	-3.201	0.0318	-3.93	0.0338	-3.692	nan	-0.074	0.123	-4.226	-0.138
broad_tiling	4130-1276	2uM	YIL143C	SSL2	SSL2-83384-20bp	83384	83397	-319	template	883	0.413	0.00238	25	-3.944	0.085	-4.357	0.0874	-3.692	nan	-0.817	0.176	-4.562	-0.8
broad_tiling	DMSO	0.01	YIL143C	SSL2	SSL2-83384-20bp	83384	83397	-319	template	987	0.565	0.00219	22	-3.127	0.0917	-3.692	0.0939	-3.692	nan	0	0.183	-3.828	0
broad_tiling	Fluconazole	20uM	YIL143C	SSL2	SSL2-83384-20bp	83384	83397	-319	template	885	0.485	0.00204	99	-2.176	0.0211	-2.661	0.0231	-3.692	nan	0.951	0.112	-2.849	0.985
broad_tiling	Doxorubicin	12.5uM	YIL143C	SSL2	SSL2-83384-20bp	83384	83397	-319	template	440	0.285	0.00468	21	-3.466	0.0973	-3.751	0.102	-3.692	nan	-0.339	0.189	-3.957	-0.471
broad_tiling	1181-0519	10uM	YMR079W	SEC14	SEC14-424623-20bp	424623	424636	-318	nontemplate	547	-0.138	0.00386	332	-0.743	0.006	-0.605	0.00986	-0.307	nan	-0.153	0.0224	-0.901	-0.217
broad_tiling	4130-1276	2uM	YMR079W	SEC14	SEC14-424623-20bp	424623	424636	-318	nontemplate	461	-0.524	0.00439	204	-0.941	0.011	-0.417	0.0154	-0.307	nan	-0.351	0.0274	-0.622	-0.333
broad_tiling	DMSO	0.01	YMR079W	SEC14	SEC14-424623-20bp	424623	424636	-318	nontemplate	548	-0.283	0.00362	130	-0.59	0.0166	-0.307	0.0203	-0.307	nan	0	0.033	-0.444	-0.001
broad_tiling	Fluconazole	20uM	YMR079W	SEC14	SEC14-424623-20bp	424623	424636	-318	nontemplate	574	-0.139	0.00364	288	-0.64	0.00666	-0.501	0.0103	-0.307	nan	-0.05	0.023	-0.689	-0.017
broad_tiling	Doxorubicin	12.5uM	YMR079W	SEC14	SEC14-424623-20bp	424623	424636	-318	nontemplate	265	-0.445	0.00794	148	-0.677	0.0139	-0.232	0.0219	-0.307	nan	-0.087	0.0303	-0.439	-0.22
broad_tiling	1181-0519	10uM	YHR209W	CRG1	CRG1-519074-20bp	519074	519087	-317	nontemplate	419	-0.522	0.00467	334	-0.734	0.00596	-0.212	0.0106	0.041	nan	0.11	0.0243	-0.508	0.046
broad_tiling	4130-1276	2uM	YHR209W	CRG1	CRG1-519074-20bp	519074	519087	-317	nontemplate	370	-0.841	0.00533	302	-0.376	0.00673	0.465	0.0121	0.041	nan	0.468	0.0251	0.26	0.486
broad_tiling	DMSO	0.01	YHR209W	CRG1	CRG1-519074-20bp	519074	519087	-317	nontemplate	361	-0.885	0.00577	109	-0.844	0.0175	0.041	0.0233	0.041	nan	0	0.0359	-0.096	0
broad_tiling	Fluconazole	20uM	YHR209W	CRG1	CRG1-519074-20bp	519074	519087	-317	nontemplate	461	-0.455	0.00484	183	-1.293	0.011	-0.838	0.0158	0.041	nan	-0.449	0.0294	-1.026	-0.415
broad_tiling	Doxorubicin	12.5uM	YHR209W	CRG1	CRG1-519074-20bp	519074	519087	-317	nontemplate	154	-1.226	0.0142	66	-1.837	0.0312	-0.61	0.0454	0.041	nan	-0.993	0.0496	-0.817	-1.125
broad_tiling	1181-0519	10uM	YHR209W	CRG1	CRG1-519075-20bp	519075	519088	-316	nontemplate	464	-0.375	0.00438	681	0.292	0.00321	0.668	0.0076	0.498	nan	0.062	0.0124	0.372	-0.001
broad_tiling	4130-1276	2uM	YHR209W	CRG1	CRG1-519075-20bp	519075	519088	-316	nontemplate	585	-0.18	0.00355	383	-0.033	0.0051	0.147	0.00865	0.498	nan	-0.263	0.0143	-0.058	-0.246
broad_tiling	DMSO	0.01	YHR209W	CRG1	CRG1-519075-20bp	519075	519088	-316	nontemplate	554	-0.268	0.00369	230	0.23	0.009	0.498	0.0127	0.498	nan	0	0.0182	0.361	0
broad_tiling	Fluconazole	20uM	YHR209W	CRG1	CRG1-519075-20bp	519075	519088	-316	nontemplate	463	-0.448	0.00467	412	-0.124	0.00494	0.325	0.00961	0.498	nan	-0.354	0.0142	0.136	-0.321
broad_tiling	Doxorubicin	12.5uM	YHR209W	CRG1	CRG1-519075-20bp	519075	519088	-316	nontemplate	224	-0.687	0.0102	135	-0.81	0.0148	-0.122	0.025	0.498	nan	-1.04	0.024	-0.329	-1.172
broad_tiling	1181-0519	10uM	YGR060W	ERG25	ERG25-610180-20bp	610180	610167	-314	template	196	-1.616	0.0116	91	-2.605	0.0223	-0.988	0.034	-0.101	nan	-1.146	0.0527	-1.284	-1.209
broad_tiling	4130-1276	2uM	YGR060W	ERG25	ERG25-610180-20bp	610180	610167	-314	template	222	-1.576	0.0092	181	-1.113	0.0114	0.464	0.0206	-0.101	nan	0.346	0.0417	0.258	0.364
broad_tiling	DMSO	0.01	YGR060W	ERG25	ERG25-610180-20bp	610180	610167	-314	template	260	-1.357	0.00881	71	-1.459	0.0297	-0.101	0.0385	-0.101	nan	0	0.0601	-0.238	0
broad_tiling	Fluconazole	20uM	YGR060W	ERG25	ERG25-610180-20bp	610180	610167	-314	template	269	-1.231	0.00749	134	-1.741	0.014	-0.51	0.0215	-0.101	nan	-0.282	0.0444	-0.698	-0.249
broad_tiling	Doxorubicin	12.5uM	YGR060W	ERG25	ERG25-610180-20bp	610180	610167	-314	template	186	-0.955	0.0111	121	-0.967	0.0172	-0.012	0.0283	-0.101	nan	0.492	0.0475	-0.219	0.36
broad_tiling	1181-0519	10uM	YMR079W	SEC14	SEC14-424653-20bp	424653	424640	-314	template	1420	1.237	0.00144	1918	1.786	0.0011	0.548	0.00254	-0.088	nan	0.337	0.00494	0.252	0.273
broad_tiling	4130-1276	2uM	YMR079W	SEC14	SEC14-424653-20bp	424653	424640	-314	template	1599	1.269	0.0014	987	1.331	0.00209	0.062	0.00349	-0.088	nan	-0.118	0.00593	-0.143	-0.1
broad_tiling	DMSO	0.01	YMR079W	SEC14	SEC14-424653-20bp	424653	424640	-314	template	1936	1.537	0.00114	536	1.449	0.00379	-0.088	0.00493	-0.088	nan	0	0.00763	-0.224	0
broad_tiling	Fluconazole	20uM	YMR079W	SEC14	SEC14-424653-20bp	424653	424640	-314	template	1685	1.414	0.0012	1308	1.542	0.00179	0.127	0.00299	-0.088	nan	0.093	0.00562	-0.061	0.126
broad_tiling	Doxorubicin	12.5uM	YMR079W	SEC14	SEC14-424653-20bp	424653	424640	-314	template	1119	1.631	0.00184	746	1.652	0.00271	0.021	0.00455	-0.088	nan	0.203	0.00655	-0.185	0.071
broad_tiling	1181-0519	10uM	YMR079W	SEC14	SEC14-424654-20bp	424654	424641	-313	template	935	0.635	0.00231	881	0.664	0.00237	0.029	0.00468	-0.442	nan	0.635	0.0125	-0.267	0.571
broad_tiling	4130-1276	2uM	YMR079W	SEC14	SEC14-424654-20bp	424654	424641	-313	template	872	0.395	0.00244	436	0.153	0.00469	-0.242	0.00713	-0.442	nan	0.124	0.0148	-0.447	0.142
broad_tiling	DMSO	0.01	YMR079W	SEC14	SEC14-424654-20bp	424654	424641	-313	template	925	0.471	0.00218	200	0.029	0.00913	-0.442	0.0113	-0.442	nan	0	0.0192	-0.579	0
broad_tiling	Fluconazole	20uM	YMR079W	SEC14	SEC14-424654-20bp	424654	424641	-313	template	795	0.331	0.00256	551	0.295	0.00379	-0.036	0.00635	-0.442	nan	0.266	0.0139	-0.224	0.299
broad_tiling	Doxorubicin	12.5uM	YMR079W	SEC14	SEC14-424654-20bp	424654	424641	-313	template	466	0.368	0.00467	283	0.255	0.00761	-0.112	0.0123	-0.442	nan	0.226	0.0177	-0.319	0.094
broad_tiling	1181-0519	10uM	YIL143C	SSL2	SSL2-83378-20bp	83378	83391	-313	template	172	-1.804	0.012	45	-3.612	0.0449	-1.808	0.0569	-4.276	nan	nan	nan	-2.104	nan
broad_tiling	4130-1276	2uM	YIL143C	SSL2	SSL2-83378-20bp	83378	83391	-313	template	175	-1.919	0.0112	40	-3.277	0.0513	-1.358	0.0625	-4.276	nan	nan	nan	-1.563	nan
broad_tiling	DMSO	0.01	YIL143C	SSL2	SSL2-83378-20bp	83378	83391	-313	template	164	-2.021	0.0132	2	-6.296	1.01	-4.276	1.03	-4.276	nan	nan	nan	-4.412	nan
broad_tiling	Fluconazole	20uM	YIL143C	SSL2	SSL2-83378-20bp	83378	83391	-313	template	208	-1.601	0.0107	26	-4.084	0.0807	-2.483	0.0914	-4.276	nan	nan	nan	-2.672	nan
broad_tiling	Doxorubicin	12.5uM	YIL143C	SSL2	SSL2-83378-20bp	83378	83391	-313	template	143	-1.333	0.0141	30	-2.961	0.0697	-1.628	0.0838	-4.276	nan	nan	nan	-1.835	nan
broad_tiling	1181-0519	10uM	YMR079W	SEC14	SEC14-424655-20bp	424655	424642	-312	template	1043	0.792	0.00202	1243	1.16	0.00161	0.368	0.00363	0.084	nan	0.519	0.00859	0.072	0.455
broad_tiling	4130-1276	2uM	YMR079W	SEC14	SEC14-424655-20bp	424655	424642	-312	template	903	0.445	0.00238	670	0.773	0.00313	0.327	0.00551	0.084	nan	0.132	0.0101	0.122	0.149
broad_tiling	DMSO	0.01	YMR079W	SEC14	SEC14-424655-20bp	424655	424642	-312	template	982	0.558	0.00217	306	0.641	0.00672	0.084	0.0089	0.084	nan	0	0.0137	-0.053	0
broad_tiling	Fluconazole	20uM	YMR079W	SEC14	SEC14-424655-20bp	424655	424642	-312	template	857	0.439	0.00229	887	0.981	0.00227	0.542	0.00456	0.084	nan	0.34	0.00925	0.354	0.374
broad_tiling	Doxorubicin	12.5uM	YMR079W	SEC14	SEC14-424655-20bp	424655	424642	-312	template	616	0.77	0.00331	544	1.197	0.00396	0.427	0.00727	0.084	nan	0.556	0.0109	0.22	0.424
broad_tiling	1181-0519	10uM	YMR079W	SEC14	SEC14-424634-20bp	424634	424647	-307	nontemplate	630	0.066	0.00344	642	0.207	0.00328	0.142	0.00672	0.159	nan	0.108	0.0134	-0.154	0.045
broad_tiling	4130-1276	2uM	YMR079W	SEC14	SEC14-424634-20bp	424634	424647	-307	nontemplate	512	-0.373	0.00431	316	-0.31	0.00715	0.062	0.0115	0.159	nan	-0.409	0.0172	-0.143	-0.392
broad_tiling	DMSO	0.01	YMR079W	SEC14	SEC14-424634-20bp	424634	424647	-307	nontemplate	640	-0.06	0.00316	210	0.099	0.00969	0.159	0.0129	0.159	nan	0	0.0198	0.022	0
broad_tiling	Fluconazole	20uM	YMR079W	SEC14	SEC14-424634-20bp	424634	424647	-307	nontemplate	674	0.093	0.00329	568	0.339	0.00347	0.246	0.00675	0.159	nan	0.24	0.0135	0.058	0.273
broad_tiling	Doxorubicin	12.5uM	YMR079W	SEC14	SEC14-424634-20bp	424634	424647	-307	nontemplate	364	0.012	0.00577	256	0.111	0.00863	0.099	0.0144	0.159	nan	0.012	0.0187	-0.108	-0.12
broad_tiling	1181-0519	10uM	YIL143C	SSL2	SSL2-83398-20bp	83398	83385	-307	nontemplate	1922	1.674	0.00111	2835	2.349	0.000749	0.675	0.00186	0.267	nan	0.129	0.00304	0.379	0.066
broad_tiling	4130-1276	2uM	YIL143C	SSL2	SSL2-83398-20bp	83398	83385	-307	nontemplate	2216	1.74	0.000869	2110	2.427	0.000976	0.687	0.00185	0.267	nan	0.207	0.00327	0.482	0.224
broad_tiling	DMSO	0.01	YIL143C	SSL2	SSL2-83398-20bp	83398	83385	-307	nontemplate	2584	1.953	0.000824	915	2.22	0.00236	0.267	0.00319	0.267	nan	0	0.00465	0.13	0
broad_tiling	Fluconazole	20uM	YIL143C	SSL2	SSL2-83398-20bp	83398	83385	-307	nontemplate	2102	1.733	0.00107	1925	2.099	0.00105	0.366	0.00213	0.267	nan	-0.121	0.00334	0.178	-0.088
broad_tiling	Doxorubicin	12.5uM	YIL143C	SSL2	SSL2-83398-20bp	83398	83385	-307	nontemplate	1638	2.18	0.00124	1130	2.251	0.00174	0.071	0.00297	0.267	nan	0.031	0.00403	-0.136	-0.101
broad_tiling	1181-0519	10uM	YGR060W	ERG25	ERG25-610166-20bp	610166	610179	-302	nontemplate	851	0.499	0.00249	107	-2.372	0.019	-2.871	0.0215	0.349	nan	-3.52	0.0239	-3.167	-3.584
broad_tiling	4130-1276	2uM	YGR060W	ERG25	ERG25-610166-20bp	610166	610179	-302	nontemplate	1271	0.938	0.00158	705	0.846	0.00272	-0.092	0.0043	0.349	nan	-0.302	0.00754	-0.298	-0.285
broad_tiling	DMSO	0.01	YGR060W	ERG25	ERG25-610166-20bp	610166	610179	-302	nontemplate	1161	0.799	0.00172	435	1.148	0.00473	0.349	0.00645	0.349	nan	0	0.00955	0.212	0
broad_tiling	Fluconazole	20uM	YGR060W	ERG25	ERG25-610166-20bp	610166	610179	-302	nontemplate	1031	0.706	0.00209	938	1.062	0.00226	0.356	0.00436	0.349	nan	-0.086	0.00708	0.168	-0.053
broad_tiling	Doxorubicin	12.5uM	YGR060W	ERG25	ERG25-610166-20bp	610166	610179	-302	nontemplate	876	1.278	0.00247	687	1.533	0.00333	0.256	0.00579	0.349	nan	0.385	0.00815	0.049	0.253
broad_tiling	1181-0519	10uM	YIL143C	SSL2	SSL2-83390-20bp	83390	83377	-299	nontemplate	568	-0.084	0.00345	516	-0.108	0.00419	-0.024	0.00765	0.37	nan	-0.52	0.0122	-0.32	-0.583
broad_tiling	4130-1276	2uM	YIL143C	SSL2	SSL2-83390-20bp	83390	83377	-299	nontemplate	706	0.091	0.00291	415	0.082	0.00526	-0.008	0.00817	0.37	nan	-0.33	0.0133	-0.214	-0.312
broad_tiling	DMSO	0.01	YIL143C	SSL2	SSL2-83390-20bp	83390	83377	-299	nontemplate	687	0.043	0.00302	261	0.412	0.008	0.37	0.011	0.37	nan	0	0.0161	0.233	0
broad_tiling	Fluconazole	20uM	YIL143C	SSL2	SSL2-83390-20bp	83390	83377	-299	nontemplate	596	-0.085	0.00362	523	0.22	0.00404	0.304	0.00766	0.37	nan	-0.192	0.0121	0.116	-0.159
broad_tiling	Doxorubicin	12.5uM	YIL143C	SSL2	SSL2-83390-20bp	83390	83377	-299	nontemplate	439	0.282	0.00472	438	0.885	0.00469	0.603	0.0094	0.37	nan	0.473	0.0127	0.396	0.34
broad_tiling	1181-0519	10uM	YHR209W	CRG1	CRG1-519119-20bp	519119	519106	-298	template	480	-0.326	0.00423	398	-0.482	0.00548	-0.155	0.00971	0.469	nan	-0.078	0.0195	-0.451	-0.141
broad_tiling	4130-1276	2uM	YHR209W	CRG1	CRG1-519119-20bp	519119	519106	-298	template	379	-0.806	0.00554	226	-0.793	0.00978	0.013	0.0153	0.469	nan	-0.389	0.0238	-0.192	-0.372
broad_tiling	DMSO	0.01	YHR209W	CRG1	CRG1-519119-20bp	519119	519106	-298	template	364	-0.873	0.00597	148	-0.404	0.0139	0.469	0.0198	0.469	nan	0	0.0279	0.332	0
broad_tiling	Fluconazole	20uM	YHR209W	CRG1	CRG1-519119-20bp	519119	519106	-298	template	335	-0.915	0.00599	273	-0.717	0.00761	0.198	0.0136	0.469	nan	-0.313	0.0217	0.01	-0.28
broad_tiling	Doxorubicin	12.5uM	YHR209W	CRG1	CRG1-519119-20bp	519119	519106	-298	template	212	-0.767	0.0104	237	0	0.00913	0.767	0.0195	0.469	nan	0.404	0.0232	0.56	0.272
broad_tiling	1181-0519	10uM	YGR060W	ERG25	ERG25-610196-20bp	610196	610183	-298	template	1100	0.869	0.00192	2	-7.798	1.05	-8.667	1.05	-1.598	nan	-7.093	1.07	-8.963	-7.157
broad_tiling	4130-1276	2uM	YGR060W	ERG25	ERG25-610196-20bp	610196	610183	-298	template	995	0.585	0.00203	391	-0.004	0.00533	-0.589	0.00737	-1.598	nan	0.701	0.023	-0.794	0.719
broad_tiling	DMSO	0.01	YGR060W	ERG25	ERG25-610196-20bp	610196	610183	-298	template	1239	0.893	0.00171	120	-0.705	0.0164	-1.598	0.0181	-1.598	nan	0	0.0341	-1.735	-0.001
broad_tiling	Fluconazole	20uM	YGR060W	ERG25	ERG25-610196-20bp	610196	610183	-298	template	1237	0.968	0.00166	698	0.636	0.00308	-0.332	0.00474	-1.598	nan	1.341	0.0208	-0.521	1.374
broad_tiling	Doxorubicin	12.5uM	YGR060W	ERG25	ERG25-610196-20bp	610196	610183	-298	template	1005	1.476	0.00212	466	0.974	0.00432	-0.502	0.00644	-1.598	nan	1.679	0.022	-0.709	1.547
broad_tiling	1181-0519	10uM	YIL143C	SSL2	SSL2-83389-20bp	83389	83376	-298	nontemplate	1230	1.03	0.00174	1607	1.53	0.00128	0.5	0.00302	0.258	nan	0.19	0.0055	0.204	0.127
broad_tiling	4130-1276	2uM	YIL143C	SSL2	SSL2-83389-20bp	83389	83376	-298	nontemplate	1394	1.072	0.00154	1009	1.363	0.00198	0.291	0.00353	0.258	nan	0.023	0.0062	0.086	0.04
broad_tiling	DMSO	0.01	YIL143C	SSL2	SSL2-83389-20bp	83389	83376	-298	nontemplate	1413	1.082	0.00155	497	1.34	0.00414	0.258	0.00568	0.258	nan	0	0.00836	0.121	0
broad_tiling	Fluconazole	20uM	YIL143C	SSL2	SSL2-83389-20bp	83389	83376	-298	nontemplate	1126	0.833	0.00187	1104	1.297	0.00195	0.464	0.00383	0.258	nan	-0.043	0.00617	0.276	-0.01
broad_tiling	Doxorubicin	12.5uM	YIL143C	SSL2	SSL2-83389-20bp	83389	83376	-298	nontemplate	1115	1.626	0.00183	1037	2.127	0.00193	0.501	0.00376	0.258	nan	0.787	0.00615	0.295	0.655
broad_tiling	1181-0519	10uM	YHR007C	ERG11	ERG11-122107-20bp	122107	122120	-295	template	195	-1.624	0.0101	76	-2.863	0.0269	-1.239	0.0369	-0.939	nan	0.264	0.118	-1.535	0.201
broad_tiling	4130-1276	2uM	YHR007C	ERG11	ERG11-122107-20bp	122107	122120	-295	template	191	-1.793	0.0107	36	-3.427	0.0595	-1.634	0.0702	-0.939	nan	-0.3	0.151	-1.839	-0.282
broad_tiling	DMSO	0.01	YHR007C	ERG11	ERG11-122107-20bp	122107	122120	-295	template	146	-2.188	0.0138	22	-3.127	0.102	-0.939	0.116	-0.939	nan	0	0.193	-1.075	0
broad_tiling	Fluconazole	20uM	YHR007C	ERG11	ERG11-122107-20bp	122107	122120	-295	template	134	-2.233	0.0154	0	-9.812	10.4	-7.579	10.4	-0.939	nan	-6.685	10.5	-7.767	-6.652
broad_tiling	Doxorubicin	12.5uM	YHR007C	ERG11	ERG11-122107-20bp	122107	122120	-295	template	160	-1.171	0.0129	57	-2.046	0.0356	-0.875	0.0484	-0.939	nan	1.081	0.127	-1.082	0.949
broad_tiling	1181-0519	10uM	YGR060W	ERG25	ERG25-610176-20bp	610176	610189	-292	nontemplate	876	0.541	0.00236	341	-0.704	0.00593	-1.245	0.0083	0.096	nan	-1.186	0.0138	-1.541	-1.25
broad_tiling	4130-1276	2uM	YGR060W	ERG25	ERG25-610176-20bp	610176	610189	-292	nontemplate	811	0.29	0.00243	565	0.527	0.00358	0.236	0.00601	0.096	nan	0.045	0.0114	0.031	0.062
broad_tiling	DMSO	0.01	YGR060W	ERG25	ERG25-610176-20bp	610176	610189	-292	nontemplate	872	0.386	0.00245	274	0.482	0.00833	0.096	0.0108	0.096	nan	0	0.0162	-0.041	0
broad_tiling	Fluconazole	20uM	YGR060W	ERG25	ERG25-610176-20bp	610176	610189	-292	nontemplate	601	-0.073	0.00324	574	0.354	0.00361	0.426	0.00685	0.096	nan	-0.128	0.0115	0.238	-0.095
broad_tiling	Doxorubicin	12.5uM	YGR060W	ERG25	ERG25-610176-20bp	610176	610189	-292	nontemplate	636	0.816	0.00329	480	1.017	0.00396	0.2	0.00724	0.096	nan	0.535	0.0118	-0.006	0.402
broad_tiling	1181-0519	10uM	YGR060W	ERG25	ERG25-610202-20bp	610202	610189	-292	template	147	-2.03	0.014	1	-8.535	2.01	-6.505	2.03	-1.146	nan	-4.871	2.14	-6.801	-4.935
broad_tiling	4130-1276	2uM	YGR060W	ERG25	ERG25-610202-20bp	610202	610189	-292	template	71	-3.214	0.0295	7	-5.71	0.302	-2.496	0.331	-1.146	nan	-2.046	0.431	-2.701	-2.028
broad_tiling	DMSO	0.01	YGR060W	ERG25	ERG25-610202-20bp	610202	610189	-292	template	116	-2.518	0.0181	15	-3.664	0.14	-1.146	0.158	-1.146	nan	0	0.269	-1.282	0
broad_tiling	Fluconazole	20uM	YGR060W	ERG25	ERG25-610202-20bp	610202	610189	-292	template	79	-2.992	0.027	57	-2.967	0.0369	0.025	0.0639	-1.146	nan	0.697	0.166	-0.163	0.731
broad_tiling	Doxorubicin	12.5uM	YGR060W	ERG25	ERG25-610202-20bp	610202	610189	-292	template	73	-2.298	0.0286	23	-3.337	0.0984	-1.039	0.127	-1.146	nan	0.327	0.228	-1.246	0.195
broad_tiling	1181-0519	10uM	YMR079W	SEC14	SEC14-424649-20bp	424649	424662	-292	nontemplate	977	0.698	0.00214	746	0.424	0.003	-0.274	0.00514	-0.191	nan	0.034	0.011	-0.57	-0.03
broad_tiling	4130-1276	2uM	YMR079W	SEC14	SEC14-424649-20bp	424649	424662	-292	nontemplate	1168	0.816	0.00175	481	0.295	0.00453	-0.522	0.00628	-0.191	nan	-0.095	0.0125	-0.727	-0.078
broad_tiling	DMSO	0.01	YMR079W	SEC14	SEC14-424649-20bp	424649	424662	-292	nontemplate	998	0.581	0.00195	257	0.39	0.00809	-0.191	0.01	-0.191	nan	0	0.0161	-0.328	0
broad_tiling	Fluconazole	20uM	YMR079W	SEC14	SEC14-424649-20bp	424649	424662	-292	nontemplate	971	0.619	0.00224	573	0.351	0.00357	-0.268	0.00581	-0.191	nan	-0.039	0.0116	-0.456	-0.005
broad_tiling	Doxorubicin	12.5uM	YMR079W	SEC14	SEC14-424649-20bp	424649	424662	-292	nontemplate	666	0.883	0.00327	337	0.507	0.00633	-0.376	0.0096	-0.191	nan	0.117	0.0143	-0.582	-0.015
broad_tiling	1181-0519	10uM	YHR007C	ERG11	ERG11-122103-20bp	122103	122116	-291	template	286	-1.072	0.00699	210	-1.403	0.0101	-0.33	0.0171	-1.529	nan	1.149	0.0704	-0.626	1.086
broad_tiling	4130-1276	2uM	YHR007C	ERG11	ERG11-122103-20bp	122103	122116	-291	template	331	-1.001	0.00576	100	-1.965	0.0206	-0.964	0.0264	-1.529	nan	0.587	0.0809	-1.17	0.604
broad_tiling	DMSO	0.01	YHR007C	ERG11	ERG11-122103-20bp	122103	122116	-291	template	328	-1.023	0.00638	33	-2.552	0.0633	-1.529	0.0697	-1.529	nan	0	0.124	-1.666	0
broad_tiling	Fluconazole	20uM	YHR007C	ERG11	ERG11-122103-20bp	122103	122116	-291	template	345	-0.872	0.00613	6	-6.112	0.317	-5.239	0.323	-1.529	nan	-3.56	0.377	-5.428	-3.527
broad_tiling	Doxorubicin	12.5uM	YHR007C	ERG11	ERG11-122103-20bp	122103	122116	-291	template	174	-1.051	0.0119	98	-1.27	0.0198	-0.219	0.0317	-1.529	nan	1.282	0.0801	-0.426	1.15
broad_tiling	1181-0519	10uM	YIL143C	SSL2	SSL2-83355-20bp	83355	83368	-290	template	92	-2.703	0.0223	162	-1.776	0.0131	0.927	0.0355	-1.223	nan	1.416	0.108	0.632	1.353
broad_tiling	4130-1276	2uM	YIL143C	SSL2	SSL2-83355-20bp	83355	83368	-290	template	56	-3.554	0.0362	93	-2.07	0.0224	1.484	0.0586	-1.223	nan	1.122	0.117	1.279	1.14
broad_tiling	DMSO	0.01	YIL143C	SSL2	SSL2-83355-20bp	83355	83368	-290	template	170	-1.969	0.0126	21	-3.192	0.101	-1.223	0.113	-1.223	nan	0	0.195	-1.36	0
broad_tiling	Fluconazole	20uM	YIL143C	SSL2	SSL2-83355-20bp	83355	83368	-290	template	125	-2.333	0.0162	68	-2.714	0.0298	-0.381	0.046	-1.223	nan	0.478	0.125	-0.569	0.511
broad_tiling	Doxorubicin	12.5uM	YIL143C	SSL2	SSL2-83355-20bp	83355	83368	-290	template	95	-1.92	0.021	59	-1.997	0.0336	-0.077	0.0546	-1.223	nan	1.195	0.128	-0.283	1.063
broad_tiling	1181-0519	10uM	YIL143C	SSL2	SSL2-83354-20bp	83354	83367	-289	template	1787	1.569	0.00123	304	-0.87	0.00678	-2.439	0.00801	-3.287	nan	0.903	0.0418	-2.735	0.84
broad_tiling	4130-1276	2uM	YIL143C	SSL2	SSL2-83354-20bp	83354	83367	-289	template	1918	1.532	0.000999	78	-2.322	0.0278	-3.854	0.0288	-3.287	nan	-0.549	0.0628	-4.059	-0.532
broad_tiling	DMSO	0.01	YIL143C	SSL2	SSL2-83354-20bp	83354	83367	-289	template	1906	1.514	0.00114	57	-1.773	0.0368	-3.287	0.0379	-3.287	nan	0	0.0718	-3.424	0
broad_tiling	Fluconazole	20uM	YIL143C	SSL2	SSL2-83354-20bp	83354	83367	-289	template	1667	1.399	0.00119	191	-1.231	0.0101	-2.63	0.0113	-3.287	nan	0.542	0.0451	-2.818	0.575
broad_tiling	Doxorubicin	12.5uM	YIL143C	SSL2	SSL2-83354-20bp	83354	83367	-289	template	1343	1.894	0.00156	274	0.209	0.00781	-1.685	0.00938	-3.287	nan	1.982	0.0428	-1.892	1.85
broad_tiling	1181-0519	10uM	YIL143C	SSL2	SSL2-83375-20bp	83375	83362	-284	nontemplate	2936	2.285	0.000716	3378	2.602	0.000588	0.317	0.0013	0.133	nan	0.151	0.00256	0.021	0.087
broad_tiling	4130-1276	2uM	YIL143C	SSL2	SSL2-83375-20bp	83375	83362	-284	nontemplate	3352	2.337	0.00062	2290	2.545	0.000912	0.208	0.00153	0.133	nan	0.094	0.00289	0.003	0.111
broad_tiling	DMSO	0.01	YIL143C	SSL2	SSL2-83375-20bp	83375	83362	-284	nontemplate	3328	2.318	0.000645	1074	2.451	0.00203	0.133	0.00267	0.133	nan	0	0.004	-0.004	0
broad_tiling	Fluconazole	20uM	YIL143C	SSL2	SSL2-83375-20bp	83375	83362	-284	nontemplate	3094	2.291	0.000738	2461	2.453	0.000891	0.163	0.00163	0.133	nan	0.002	0.00287	-0.026	0.035
broad_tiling	Doxorubicin	12.5uM	YIL143C	SSL2	SSL2-83375-20bp	83375	83362	-284	nontemplate	2107	2.543	0.000999	1996	3.071	0.000989	0.528	0.00199	0.133	nan	0.62	0.00296	0.321	0.488
broad_tiling	1181-0519	10uM	YMR079W	SEC14	SEC14-424685-20bp	424685	424672	-282	template	358	-0.749	0.00575	587	0.078	0.00349	0.827	0.00925	0.325	nan	0.225	0.0151	0.531	0.162
broad_tiling	4130-1276	2uM	YMR079W	SEC14	SEC14-424685-20bp	424685	424672	-282	template	443	-0.581	0.00465	443	0.176	0.00469	0.757	0.00935	0.325	nan	0.323	0.0163	0.552	0.341
broad_tiling	DMSO	0.01	YMR079W	SEC14	SEC14-424685-20bp	424685	424672	-282	template	481	-0.471	0.00402	177	-0.147	0.0123	0.325	0.0163	0.325	nan	0	0.0239	0.188	0
broad_tiling	Fluconazole	20uM	YMR079W	SEC14	SEC14-424685-20bp	424685	424672	-282	template	471	-0.424	0.00432	379	-0.244	0.00555	0.18	0.00988	0.325	nan	-0.097	0.0172	-0.009	-0.064
broad_tiling	Doxorubicin	12.5uM	YMR079W	SEC14	SEC14-424685-20bp	424685	424672	-282	template	87	-2.047	0.0227	66	-1.837	0.0333	0.21	0.0561	0.325	nan	-1.69	0.045	0.003	-1.822
broad_tiling	1181-0519	10uM	YHR007C	ERG11	ERG11-122092-20bp	122092	122105	-280	template	906	0.589	0.00229	872	0.649	0.00245	0.059	0.00474	0.253	nan	0.161	0.00993	-0.236	0.097
broad_tiling	4130-1276	2uM	YHR007C	ERG11	ERG11-122092-20bp	122092	122105	-280	template	834	0.331	0.00287	457	0.221	0.00405	-0.11	0.00693	0.253	nan	-0.267	0.0115	-0.315	-0.249
broad_tiling	DMSO	0.01	YHR007C	ERG11	ERG11-122092-20bp	122092	122105	-280	template	785	0.235	0.0025	275	0.488	0.00726	0.253	0.00976	0.253	nan	0	0.0147	0.116	-0.001
broad_tiling	Fluconazole	20uM	YHR007C	ERG11	ERG11-122092-20bp	122092	122105	-280	template	889	0.492	0.00235	8	-5.725	0.27	-6.217	0.272	0.253	nan	-6.213	0.278	-6.405	-6.18
broad_tiling	Doxorubicin	12.5uM	YHR007C	ERG11	ERG11-122092-20bp	122092	122105	-280	template	544	0.591	0.00383	396	0.739	0.00544	0.148	0.00927	0.253	nan	0.251	0.0129	-0.058	0.119
broad_tiling	1181-0519	10uM	YGR060W	ERG25	ERG25-610188-20bp	610188	610201	-280	nontemplate	1738	1.529	0.00119	63	-3.132	0.0299	-4.66	0.0311	0.153	nan	-4.909	0.033	-4.956	-4.972
broad_tiling	4130-1276	2uM	YGR060W	ERG25	ERG25-610188-20bp	610188	610201	-280	nontemplate	1955	1.559	0.00103	1288	1.715	0.00156	0.156	0.00259	0.153	nan	-0.062	0.0047	-0.05	-0.045
broad_tiling	DMSO	0.01	YGR060W	ERG25	ERG25-610188-20bp	610188	610201	-280	nontemplate	2057	1.624	0.000972	673	1.777	0.00337	0.153	0.00434	0.153	nan	0	0.0065	0.016	0
broad_tiling	Fluconazole	20uM	YGR060W	ERG25	ERG25-610188-20bp	610188	610201	-280	nontemplate	1757	1.474	0.00115	1466	1.706	0.00139	0.232	0.00254	0.153	nan	-0.071	0.00452	0.043	-0.038
broad_tiling	Doxorubicin	12.5uM	YGR060W	ERG25	ERG25-610188-20bp	610188	610201	-280	nontemplate	1258	1.8	0.0017	1154	2.281	0.00176	0.482	0.00346	0.153	nan	0.504	0.0049	0.275	0.372
broad_tiling	1181-0519	10uM	YHR209W	CRG1	CRG1-519142-20bp	519142	519129	-275	template	150	-2.001	0.0134	116	-2.256	0.018	-0.255	0.0314	-0.826	nan	0.936	0.123	-0.551	0.872
broad_tiling	4130-1276	2uM	YHR209W	CRG1	CRG1-519142-20bp	519142	519129	-275	template	82	-3.008	0.0278	78	-2.322	0.0281	0.686	0.0559	-0.826	nan	0.87	0.133	0.481	0.887
broad_tiling	DMSO	0.01	YHR209W	CRG1	CRG1-519142-20bp	519142	519129	-275	template	129	-2.366	0.0165	21	-3.192	0.0964	-0.826	0.113	-0.826	nan	0	0.202	-0.963	0
broad_tiling	Fluconazole	20uM	YHR209W	CRG1	CRG1-519142-20bp	519142	519129	-275	template	48	-3.705	0.0434	64	-2.801	0.0294	0.904	0.0728	-0.826	nan	0.391	0.135	0.716	0.424
broad_tiling	1181-0519	10uM	YIL143C	SSL2	SSL2-83365-20bp	83365	83352	-274	nontemplate	412	-0.547	0.00515	519	-0.099	0.00388	0.447	0.00904	0.148	nan	0.267	0.0176	0.151	0.203
broad_tiling	4130-1276	2uM	YIL143C	SSL2	SSL2-83365-20bp	83365	83352	-274	nontemplate	450	-0.559	0.0048	273	-0.521	0.00749	0.037	0.0123	0.148	nan	-0.155	0.0212	-0.168	-0.138
broad_tiling	DMSO	0.01	YIL143C	SSL2	SSL2-83365-20bp	83365	83352	-274	nontemplate	467	-0.514	0.00411	152	-0.366	0.0145	0.148	0.0186	0.148	nan	0	0.0283	0.011	0
broad_tiling	Fluconazole	20uM	YIL143C	SSL2	SSL2-83365-20bp	83365	83352	-274	nontemplate	366	-0.787	0.00585	456	0.022	0.00453	0.81	0.0104	0.148	nan	0.388	0.0183	0.621	0.422
broad_tiling	Doxorubicin	12.5uM	YIL143C	SSL2	SSL2-83365-20bp	83365	83352	-274	nontemplate	331	-0.125	0.00581	326	0.459	0.00625	0.584	0.0121	0.148	nan	0.825	0.02	0.377	0.693
broad_tiling	1181-0519	10uM	YGR060W	ERG25	ERG25-610203-20bp	610203	610216	-265	nontemplate	202	-1.573	0.0119	8	-6.033	0.258	-4.46	0.269	-0.903	nan	-3.681	0.312	-4.756	-3.744
broad_tiling	4130-1276	2uM	YGR060W	ERG25	ERG25-610203-20bp	610203	610216	-265	nontemplate	209	-1.663	0.00995	130	-1.589	0.0162	0.075	0.0261	-0.903	nan	0.763	0.0708	-0.131	0.781
broad_tiling	DMSO	0.01	YGR060W	ERG25	ERG25-610203-20bp	610203	610216	-265	nontemplate	244	-1.449	0.00823	38	-2.352	0.056	-0.903	0.0642	-0.903	nan	0	0.111	-1.039	0
broad_tiling	Fluconazole	20uM	YGR060W	ERG25	ERG25-610203-20bp	610203	610216	-265	nontemplate	222	-1.507	0.00904	217	-1.047	0.00978	0.46	0.0188	-0.903	nan	1.305	0.0644	0.272	1.338
broad_tiling	Doxorubicin	12.5uM	YGR060W	ERG25	ERG25-610203-20bp	610203	610216	-265	nontemplate	159	-1.18	0.0133	106	-1.157	0.0188	0.023	0.0321	-0.903	nan	1.195	0.0734	-0.183	1.063
broad_tiling	1181-0519	10uM	YGR060W	ERG25	ERG25-610204-20bp	610204	610217	-264	nontemplate	478	-0.332	0.00407	47	-3.55	0.0441	-3.218	0.0482	-0.53	nan	-2.639	0.0623	-3.514	-2.703
broad_tiling	4130-1276	2uM	YGR060W	ERG25	ERG25-610204-20bp	610204	610217	-264	nontemplate	603	-0.137	0.00361	269	-0.542	0.00773	-0.406	0.0113	-0.53	nan	0.369	0.0259	-0.611	0.386
broad_tiling	DMSO	0.01	YGR060W	ERG25	ERG25-610204-20bp	610204	610217	-264	nontemplate	512	-0.381	0.00421	104	-0.911	0.0202	-0.53	0.0244	-0.53	nan	0	0.0384	-0.667	0
broad_tiling	Fluconazole	20uM	YGR060W	ERG25	ERG25-610204-20bp	610204	610217	-264	nontemplate	523	-0.273	0.00389	380	-0.24	0.00535	0.032	0.00923	-0.53	nan	0.671	0.0235	-0.156	0.704
broad_tiling	Doxorubicin	12.5uM	YGR060W	ERG25	ERG25-610204-20bp	610204	610217	-264	nontemplate	358	-0.012	0.00575	211	-0.167	0.0103	-0.155	0.016	-0.53	nan	0.744	0.0285	-0.362	0.612
broad_tiling	1181-0519	10uM	YIL143C	SSL2	SSL2-83325-20bp	83325	83338	-260	template	709	0.236	0.0029	942	0.76	0.00228	0.524	0.00518	-0.269	nan	1.098	0.0144	0.228	1.035
broad_tiling	4130-1276	2uM	YIL143C	SSL2	SSL2-83325-20bp	83325	83338	-260	template	742	0.162	0.00302	326	-0.266	0.0064	-0.428	0.00943	-0.269	nan	0.072	0.0185	-0.633	0.09
broad_tiling	DMSO	0.01	YIL143C	SSL2	SSL2-83325-20bp	83325	83338	-260	template	636	-0.069	0.00334	155	-0.338	0.0139	-0.269	0.0173	-0.269	nan	0	0.026	-0.406	0
broad_tiling	Fluconazole	20uM	YIL143C	SSL2	SSL2-83325-20bp	83325	83338	-260	template	689	0.124	0.0031	490	0.126	0.00424	0.001	0.00734	-0.269	nan	0.464	0.0163	-0.187	0.497
broad_tiling	Doxorubicin	12.5uM	YIL143C	SSL2	SSL2-83325-20bp	83325	83338	-260	template	623	0.786	0.00335	555	1.226	0.00331	0.439	0.00665	-0.269	nan	1.564	0.0154	0.233	1.432
broad_tiling	1181-0519	10uM	YGR060W	ERG25	ERG25-610210-20bp	610210	610223	-258	nontemplate	1024	0.766	0.00206	1	-8.535	2.14	-9.301	2.14	-1.781	nan	-7.865	2.16	-9.597	-7.929
broad_tiling	4130-1276	2uM	YGR060W	ERG25	ERG25-610210-20bp	610210	610223	-258	nontemplate	1140	0.781	0.00192	154	-1.345	0.0139	-2.127	0.0158	-1.781	nan	-0.675	0.0322	-2.332	-0.658
broad_tiling	DMSO	0.01	YGR060W	ERG25	ERG25-610210-20bp	610210	610223	-258	nontemplate	1441	1.111	0.00143	123	-0.67	0.0183	-1.781	0.0197	-1.781	nan	0	0.0366	-1.917	0
broad_tiling	Fluconazole	20uM	YGR060W	ERG25	ERG25-610210-20bp	610210	610223	-258	nontemplate	1233	0.964	0.00164	449	0	0.0047	-0.964	0.00634	-1.781	nan	0.67	0.023	-1.152	0.703
broad_tiling	Doxorubicin	12.5uM	YGR060W	ERG25	ERG25-610210-20bp	610210	610223	-258	nontemplate	824	1.19	0.00242	156	-0.602	0.0137	-1.791	0.0162	-1.781	nan	0.068	0.032	-1.998	-0.064
broad_tiling	1181-0519	10uM	YIL143C	SSL2	SSL2-83347-20bp	83347	83334	-256	nontemplate	268	-1.166	0.0078	375	-0.568	0.00537	0.598	0.0132	-0.453	nan	1.282	0.046	0.303	1.219
broad_tiling	4130-1276	2uM	YIL143C	SSL2	SSL2-83347-20bp	83347	83334	-256	nontemplate	266	-1.316	0.00739	133	-1.556	0.0152	-0.24	0.0226	-0.453	nan	0.294	0.0558	-0.445	0.312
broad_tiling	DMSO	0.01	YIL143C	SSL2	SSL2-83347-20bp	83347	83334	-256	nontemplate	253	-1.397	0.00841	54	-1.85	0.042	-0.453	0.0504	-0.453	nan	0	0.0826	-0.59	0
broad_tiling	Fluconazole	20uM	YIL143C	SSL2	SSL2-83347-20bp	83347	83334	-256	nontemplate	278	-1.183	0.00749	163	-1.459	0.0129	-0.276	0.0204	-0.453	nan	0.391	0.0535	-0.464	0.424
broad_tiling	Doxorubicin	12.5uM	YIL143C	SSL2	SSL2-83347-20bp	83347	83334	-256	nontemplate	137	-1.395	0.014	112	-1.078	0.0178	0.317	0.0318	-0.453	nan	0.772	0.0584	0.11	0.64
broad_tiling	1181-0519	10uM	YHR209W	CRG1	CRG1-519162-20bp	519162	519149	-255	template	737	0.292	0.0028	956	0.781	0.00214	0.49	0.00493	0.273	nan	0.04	0.00825	0.194	-0.023
broad_tiling	4130-1276	2uM	YHR209W	CRG1	CRG1-519162-20bp	519162	519149	-255	template	797	0.265	0.00277	550	0.488	0.00379	0.223	0.00656	0.273	nan	-0.253	0.0099	0.018	-0.236
broad_tiling	DMSO	0.01	YHR209W	CRG1	CRG1-519162-20bp	519162	519149	-255	template	923	0.468	0.00223	328	0.741	0.00646	0.273	0.00869	0.273	nan	0	0.0126	0.136	0
broad_tiling	Fluconazole	20uM	YHR209W	CRG1	CRG1-519162-20bp	519162	519149	-255	template	686	0.118	0.00307	648	0.529	0.0031	0.411	0.00617	0.273	nan	-0.212	0.00922	0.222	-0.179
broad_tiling	Doxorubicin	12.5uM	YHR209W	CRG1	CRG1-519162-20bp	519162	519149	-255	template	541	0.583	0.00381	454	0.936	0.00461	0.353	0.00842	0.273	nan	0.195	0.0107	0.147	0.063
broad_tiling	1181-0519	10uM	YGR060W	ERG25	ERG25-610213-20bp	610213	610226	-255	nontemplate	481	-0.323	0.00444	1	-8.535	2.09	-8.212	2.1	-2.122	nan	-6.292	2.14	-8.508	-6.356
broad_tiling	4130-1276	2uM	YGR060W	ERG25	ERG25-610213-20bp	610213	610226	-255	nontemplate	663	0	0.00318	48	-3.017	0.0439	-3.017	0.0471	-2.122	nan	-0.774	0.095	-3.222	-0.756
broad_tiling	DMSO	0.01	YGR060W	ERG25	ERG25-610213-20bp	610213	610226	-255	nontemplate	613	-0.122	0.00312	41	-2.243	0.0487	-2.122	0.0518	-2.122	nan	0	0.0998	-2.258	0
broad_tiling	Fluconazole	20uM	YGR060W	ERG25	ERG25-610213-20bp	610213	610226	-255	nontemplate	591	-0.097	0.00357	182	-1.3	0.0118	-1.204	0.0154	-2.122	nan	0.943	0.0629	-1.392	0.976
broad_tiling	Doxorubicin	12.5uM	YGR060W	ERG25	ERG25-610213-20bp	610213	610226	-255	nontemplate	435	0.269	0.0049	49	-2.262	0.042	-2.531	0.0469	-2.122	nan	-0.019	0.093	-2.738	-0.152
broad_tiling	1181-0519	10uM	YMR079W	SEC14	SEC14-424718-20bp	424718	424705	-249	template	1359	1.174	0.00154	1854	1.737	0.0011	0.563	0.00264	0.626	nan	-0.044	0.0041	0.267	-0.108
broad_tiling	4130-1276	2uM	YMR079W	SEC14	SEC14-424718-20bp	424718	424705	-249	template	1734	1.386	0.00127	1142	1.541	0.00187	0.155	0.00314	0.626	nan	-0.24	0.00487	-0.05	-0.222
broad_tiling	DMSO	0.01	YMR079W	SEC14	SEC14-424718-20bp	424718	424705	-249	template	1486	1.155	0.00148	675	1.781	0.00322	0.626	0.00469	0.626	nan	0	0.00621	0.49	0
broad_tiling	Fluconazole	20uM	YMR079W	SEC14	SEC14-424718-20bp	424718	424705	-249	template	1474	1.221	0.00151	1340	1.576	0.0015	0.355	0.00301	0.626	nan	-0.205	0.0045	0.167	-0.171
broad_tiling	Doxorubicin	12.5uM	YMR079W	SEC14	SEC14-424718-20bp	424718	424705	-249	template	796	1.14	0.00261	799	1.751	0.00258	0.611	0.00519	0.626	nan	-0.03	0.00558	0.405	-0.162
broad_tiling	1181-0519	10uM	YMR079W	SEC14	SEC14-424693-20bp	424693	424706	-248	nontemplate	380	-0.663	0.00518	457	-0.283	0.00462	0.38	0.00981	-0.448	nan	0.884	0.0281	0.085	0.821
broad_tiling	4130-1276	2uM	YMR079W	SEC14	SEC14-424693-20bp	424693	424706	-248	nontemplate	284	-1.222	0.00718	322	-0.283	0.00684	0.938	0.014	-0.448	nan	0.884	0.0303	0.733	0.901
broad_tiling	DMSO	0.01	YMR079W	SEC14	SEC14-424693-20bp	424693	424706	-248	nontemplate	405	-0.719	0.00518	87	-1.167	0.0252	-0.448	0.0304	-0.448	nan	0	0.0487	-0.585	0
broad_tiling	Fluconazole	20uM	YMR079W	SEC14	SEC14-424693-20bp	424693	424706	-248	nontemplate	355	-0.831	0.00616	298	-0.591	0.00664	0.241	0.0128	-0.448	nan	0.576	0.0301	0.052	0.61
broad_tiling	Doxorubicin	12.5uM	YMR079W	SEC14	SEC14-424693-20bp	424693	424706	-248	nontemplate	282	-0.356	0.00788	265	0.161	0.00748	0.517	0.0154	-0.448	nan	1.328	0.031	0.31	1.196
broad_tiling	1181-0519	10uM	YHR209W	CRG1	CRG1-519170-20bp	519170	519157	-247	template	1242	1.044	0.00155	1510	1.441	0.00126	0.396	0.00281	-0.839	nan	1.255	0.0104	0.1	1.191
broad_tiling	4130-1276	2uM	YHR209W	CRG1	CRG1-519170-20bp	519170	519157	-247	template	1160	0.807	0.00185	821	1.066	0.00277	0.259	0.00462	-0.839	nan	0.88	0.0119	0.054	0.897
broad_tiling	DMSO	0.01	YHR209W	CRG1	CRG1-519170-20bp	519170	519157	-247	template	1358	1.025	0.00155	223	0.186	0.00892	-0.839	0.0105	-0.839	nan	0	0.0181	-0.976	0
broad_tiling	Fluconazole	20uM	YHR209W	CRG1	CRG1-519170-20bp	519170	519157	-247	template	1594	1.334	0.00114	997	1.15	0.00215	-0.184	0.00329	-0.839	nan	0.964	0.0113	-0.372	0.997
broad_tiling	Doxorubicin	12.5uM	YHR209W	CRG1	CRG1-519170-20bp	519170	519157	-247	template	1941	2.425	0.00111	1839	2.953	0.00121	0.528	0.00232	-0.839	nan	2.767	0.0104	0.321	2.635
broad_tiling	1181-0519	10uM	YMR079W	SEC14	SEC14-424694-20bp	424694	424707	-247	nontemplate	682	0.18	0.00318	785	0.497	0.0027	0.317	0.00588	0.445	nan	0.085	0.0106	0.021	0.022
broad_tiling	4130-1276	2uM	YMR079W	SEC14	SEC14-424694-20bp	424694	424707	-247	nontemplate	736	0.151	0.0028	473	0.271	0.0046	0.12	0.0074	0.445	nan	-0.141	0.0125	-0.085	-0.124
broad_tiling	DMSO	0.01	YMR079W	SEC14	SEC14-424694-20bp	424694	424707	-247	nontemplate	652	-0.033	0.0033	261	0.412	0.00781	0.445	0.0111	0.445	nan	0	0.0157	0.308	0
broad_tiling	Fluconazole	20uM	YMR079W	SEC14	SEC14-424694-20bp	424694	424707	-247	nontemplate	552	-0.195	0.00374	518	0.206	0.00392	0.401	0.00766	0.445	nan	-0.206	0.0118	0.213	-0.173
broad_tiling	Doxorubicin	12.5uM	YMR079W	SEC14	SEC14-424694-20bp	424694	424707	-247	nontemplate	425	0.235	0.0049	361	0.606	0.00628	0.371	0.0112	0.445	nan	0.194	0.0142	0.164	0.062
broad_tiling	1181-0519	10uM	YHR209W	CRG1	CRG1-519147-20bp	519147	519160	-244	nontemplate	289	-1.057	0.00723	328	-0.76	0.006	0.297	0.0132	-0.264	nan	0.739	0.0382	0.001	0.675
broad_tiling	4130-1276	2uM	YHR209W	CRG1	CRG1-519147-20bp	519147	519160	-244	nontemplate	377	-0.814	0.00535	295	-0.41	0.00665	0.404	0.012	-0.264	nan	1.089	0.0388	0.199	1.107
broad_tiling	DMSO	0.01	YHR209W	CRG1	CRG1-519147-20bp	519147	519160	-244	nontemplate	283	-1.235	0.00727	69	-1.499	0.0288	-0.264	0.0361	-0.264	nan	0	0.061	-0.401	-0.001
broad_tiling	Fluconazole	20uM	YHR209W	CRG1	CRG1-519147-20bp	519147	519160	-244	nontemplate	354	-0.835	0.00557	295	-0.605	0.007	0.23	0.0126	-0.264	nan	0.894	0.0392	0.042	0.927
broad_tiling	Doxorubicin	12.5uM	YHR209W	CRG1	CRG1-519147-20bp	519147	519160	-244	nontemplate	292	-0.306	0.00723	342	0.528	0.00593	0.834	0.0132	-0.264	nan	2.027	0.0381	0.627	1.895
broad_tiling	1181-0519	10uM	YHR209W	CRG1	CRG1-519176-20bp	519176	519163	-241	template	586	-0.039	0.00339	826	0.571	0.00249	0.609	0.00589	-0.11	nan	0.316	0.0109	0.314	0.252
broad_tiling	4130-1276	2uM	YHR209W	CRG1	CRG1-519176-20bp	519176	519163	-241	template	624	-0.087	0.00329	560	0.514	0.00406	0.601	0.00735	-0.11	nan	0.259	0.0125	0.396	0.276
broad_tiling	DMSO	0.01	YHR209W	CRG1	CRG1-519176-20bp	519176	519163	-241	template	859	0.365	0.00243	234	0.255	0.00933	-0.11	0.0118	-0.11	nan	0	0.0178	-0.246	0
broad_tiling	Fluconazole	20uM	YHR209W	CRG1	CRG1-519176-20bp	519176	519163	-241	template	647	0.034	0.00302	575	0.356	0.00336	0.323	0.00638	-0.11	nan	0.101	0.0118	0.134	0.135
broad_tiling	Doxorubicin	12.5uM	YHR209W	CRG1	CRG1-519176-20bp	519176	519163	-241	template	435	0.269	0.00478	459	0.952	0.00422	0.683	0.009	-0.11	nan	0.697	0.0126	0.477	0.565
broad_tiling	1181-0519	10uM	YHR209W	CRG1	CRG1-519151-20bp	519151	519164	-240	nontemplate	666	0.146	0.00307	1018	0.872	0.00198	0.726	0.00505	0.548	nan	0.087	0.00831	0.43	0.023
broad_tiling	4130-1276	2uM	YHR209W	CRG1	CRG1-519151-20bp	519151	519164	-240	nontemplate	1031	0.637	0.00219	715	0.866	0.00283	0.23	0.00502	0.548	nan	0.081	0.00916	0.025	0.099
broad_tiling	DMSO	0.01	YHR209W	CRG1	CRG1-519151-20bp	519151	519164	-240	nontemplate	786	0.237	0.00259	338	0.785	0.00661	0.548	0.0092	0.548	nan	0	0.0129	0.411	0
broad_tiling	Fluconazole	20uM	YHR209W	CRG1	CRG1-519151-20bp	519151	519164	-240	nontemplate	884	0.484	0.0023	742	0.724	0.00251	0.24	0.00482	0.548	nan	-0.061	0.00884	0.052	-0.028
broad_tiling	Doxorubicin	12.5uM	YHR209W	CRG1	CRG1-519151-20bp	519151	519164	-240	nontemplate	426	0.239	0.00492	572	1.269	0.0035	1.031	0.00842	0.548	nan	0.484	0.00983	0.824	0.352
broad_tiling	1181-0519	10uM	YGR060W	ERG25	ERG25-610230-20bp	610230	610243	-238	nontemplate	271	-1.15	0.00794	33	-4.054	0.0626	-2.904	0.0706	0.313	nan	-2.595	0.0913	-3.2	-2.659
broad_tiling	4130-1276	2uM	YGR060W	ERG25	ERG25-610230-20bp	610230	610243	-238	nontemplate	283	-1.227	0.00736	115	-1.765	0.0181	-0.538	0.0255	0.313	nan	-0.306	0.0468	-0.743	-0.288
broad_tiling	DMSO	0.01	YGR060W	ERG25	ERG25-610230-20bp	610230	610243	-238	nontemplate	195	-1.772	0.0108	71	-1.459	0.0295	0.313	0.0403	0.313	nan	0	0.0581	0.176	0
broad_tiling	Fluconazole	20uM	YGR060W	ERG25	ERG25-610230-20bp	610230	610243	-238	nontemplate	220	-1.52	0.0101	185	-1.277	0.0108	0.243	0.0209	0.313	nan	0.182	0.0394	0.055	0.215
broad_tiling	Doxorubicin	12.5uM	YGR060W	ERG25	ERG25-610230-20bp	610230	610243	-238	nontemplate	121	-1.573	0.0182	73	-1.692	0.0294	-0.119	0.0476	0.313	nan	-0.233	0.058	-0.326	-0.365
broad_tiling	1181-0519	10uM	YMR079W	SEC14	SEC14-424703-20bp	424703	424716	-238	nontemplate	567	-0.086	0.00379	609	0.131	0.00354	0.218	0.00733	-0.074	nan	0.294	0.0154	-0.078	0.231
broad_tiling	4130-1276	2uM	YMR079W	SEC14	SEC14-424703-20bp	424703	424716	-238	nontemplate	478	-0.472	0.00411	315	-0.315	0.00659	0.157	0.0107	-0.074	nan	-0.152	0.0185	-0.049	-0.135
broad_tiling	DMSO	0.01	YMR079W	SEC14	SEC14-424703-20bp	424703	424716	-238	nontemplate	627	-0.089	0.00342	175	-0.163	0.0115	-0.074	0.0149	-0.074	nan	0	0.0234	-0.211	0
broad_tiling	Fluconazole	20uM	YMR079W	SEC14	SEC14-424703-20bp	424703	424716	-238	nontemplate	369	-0.775	0.0054	385	-0.222	0.00515	0.554	0.0105	-0.074	nan	-0.059	0.017	0.366	-0.025
broad_tiling	Doxorubicin	12.5uM	YMR079W	SEC14	SEC14-424703-20bp	424703	424716	-238	nontemplate	267	-0.434	0.00848	178	-0.412	0.0121	0.022	0.0205	-0.074	nan	-0.249	0.024	-0.184	-0.381
broad_tiling	1181-0519	10uM	YIL143C	SSL2	SSL2-83329-20bp	83329	83316	-238	nontemplate	278	-1.113	0.00763	375	-0.568	0.00515	0.546	0.0128	-0.032	nan	0.65	0.0296	0.25	0.587
broad_tiling	4130-1276	2uM	YIL143C	SSL2	SSL2-83329-20bp	83329	83316	-238	nontemplate	298	-1.152	0.00653	251	-0.642	0.00768	0.51	0.0142	-0.032	nan	0.576	0.0322	0.305	0.593
broad_tiling	DMSO	0.01	YIL143C	SSL2	SSL2-83329-20bp	83329	83316	-238	nontemplate	293	-1.185	0.00709	84	-1.218	0.0259	-0.032	0.033	-0.032	nan	0	0.0504	-0.169	0
broad_tiling	Fluconazole	20uM	YIL143C	SSL2	SSL2-83329-20bp	83329	83316	-238	nontemplate	240	-1.395	0.00835	212	-1.081	0.00963	0.314	0.018	-0.032	nan	0.137	0.0341	0.126	0.17
broad_tiling	Doxorubicin	12.5uM	YIL143C	SSL2	SSL2-83329-20bp	83329	83316	-238	nontemplate	216	-0.74	0.00937	117	-1.015	0.0177	-0.276	0.0271	-0.032	nan	0.203	0.0422	-0.482	0.071
broad_tiling	1181-0519	10uM	YHR007C	ERG11	ERG11-122075-20bp	122075	122062	-237	nontemplate	1759	1.546	0.00118	2273	2.03	0.000893	0.484	0.00207	-0.319	nan	0.862	0.00559	0.188	0.799
broad_tiling	4130-1276	2uM	YHR007C	ERG11	ERG11-122075-20bp	122075	122062	-237	nontemplate	2317	1.804	0.000957	1740	2.149	0.00122	0.344	0.00218	-0.319	nan	0.981	0.00592	0.139	0.998
broad_tiling	DMSO	0.01	YHR007C	ERG11	ERG11-122075-20bp	122075	122062	-237	nontemplate	1870	1.487	0.00114	441	1.168	0.0045	-0.319	0.00563	-0.319	nan	0	0.0092	-0.455	0
broad_tiling	Fluconazole	20uM	YHR007C	ERG11	ERG11-122075-20bp	122075	122062	-237	nontemplate	1740	1.46	0.0012	1305	1.538	0.0016	0.078	0.0028	-0.319	nan	0.37	0.0063	-0.11	0.403
broad_tiling	Doxorubicin	12.5uM	YHR007C	ERG11	ERG11-122075-20bp	122075	122062	-237	nontemplate	395	0.13	0.00508	456	0.943	0.00452	0.813	0.0096	-0.319	nan	-0.225	0.00922	0.606	-0.358
broad_tiling	1181-0519	10uM	YGR060W	ERG25	ERG25-610231-20bp	610231	610244	-237	nontemplate	83	-2.851	0.0262	41	-3.745	0.0536	-0.894	0.0797	-0.241	nan	-1.104	0.124	-1.19	-1.168
broad_tiling	4130-1276	2uM	YGR060W	ERG25	ERG25-610231-20bp	610231	610244	-237	nontemplate	65	-3.341	0.0333	44	-3.141	0.0494	0.2	0.0827	-0.241	nan	-0.5	0.12	-0.005	-0.482
broad_tiling	DMSO	0.01	YGR060W	ERG25	ERG25-610231-20bp	610231	610244	-237	nontemplate	126	-2.4	0.0167	31	-2.641	0.0642	-0.241	0.0809	-0.241	nan	0	0.135	-0.378	0
broad_tiling	Fluconazole	20uM	YGR060W	ERG25	ERG25-610231-20bp	610231	610244	-237	nontemplate	82	-2.939	0.0243	56	-2.992	0.0376	-0.053	0.0619	-0.241	nan	-0.351	0.108	-0.242	-0.318
broad_tiling	Doxorubicin	12.5uM	YGR060W	ERG25	ERG25-610231-20bp	610231	610244	-237	nontemplate	34	-3.389	0.0545	6	-5.191	0.346	-1.802	0.401	-0.241	nan	-2.55	0.417	-2.009	-2.683
broad_tiling	1181-0519	10uM	YGR060W	ERG25	ERG25-610234-20bp	610234	610247	-234	nontemplate	138	-2.121	0.0154	33	-4.054	0.0619	-1.933	0.0773	0.139	nan	-2.005	0.102	-2.229	-2.069
broad_tiling	4130-1276	2uM	YGR060W	ERG25	ERG25-610234-20bp	610234	610247	-234	nontemplate	124	-2.414	0.0173	82	-2.25	0.024	0.164	0.0413	0.139	nan	-0.201	0.0641	-0.041	-0.184
broad_tiling	DMSO	0.01	YGR060W	ERG25	ERG25-610234-20bp	610234	610247	-234	nontemplate	146	-2.188	0.0138	47	-2.049	0.0423	0.139	0.0561	0.139	nan	0	0.0824	0.003	0
broad_tiling	Fluconazole	20uM	YGR060W	ERG25	ERG25-610234-20bp	610234	610247	-234	nontemplate	111	-2.504	0.0192	81	-2.463	0.0246	0.041	0.0439	0.139	nan	-0.414	0.0647	-0.148	-0.381
broad_tiling	1181-0519	10uM	YIL143C	SSL2	SSL2-83321-20bp	83321	83308	-230	nontemplate	331	-0.862	0.0061	14	-5.262	0.157	-4.4	0.163	-4.213	nan	-0.103	0.582	-4.696	-0.167
broad_tiling	4130-1276	2uM	YIL143C	SSL2	SSL2-83321-20bp	83321	83308	-230	nontemplate	297	-1.157	0.00705	0	-9.617	11.5	-8.459	11.5	-4.213	nan	-4.458	11.9	-8.664	-4.44
broad_tiling	DMSO	0.01	YIL143C	SSL2	SSL2-83321-20bp	83321	83308	-230	nontemplate	346	-0.946	0.00599	5	-5.159	0.396	-4.213	0.402	-4.213	nan	0	0.822	-4.35	0
broad_tiling	Fluconazole	20uM	YIL143C	SSL2	SSL2-83321-20bp	83321	83308	-230	nontemplate	421	-0.586	0.00519	8	-5.725	0.265	-5.139	0.27	-4.213	nan	-0.566	0.69	-5.327	-0.533
broad_tiling	Doxorubicin	12.5uM	YIL143C	SSL2	SSL2-83321-20bp	83321	83308	-230	nontemplate	188	-0.939	0.0101	0	-8.892	9.26	-7.952	9.27	-4.213	nan	-3.733	9.69	-8.159	-3.865
broad_tiling	1181-0519	10uM	YGR060W	ERG25	ERG25-610272-20bp	610272	610259	-222	template	1345	1.159	0.00157	2	-7.798	1.11	-8.957	1.11	-3.682	nan	-5.483	1.16	-9.253	-5.547
broad_tiling	4130-1276	2uM	YGR060W	ERG25	ERG25-610272-20bp	610272	610259	-222	template	1763	1.41	0.00113	103	-1.923	0.0183	-3.333	0.0195	-3.682	nan	0.392	0.0728	-3.538	0.409
broad_tiling	DMSO	0.01	YGR060W	ERG25	ERG25-610272-20bp	610272	610259	-222	template	1722	1.368	0.00121	39	-2.315	0.054	-3.682	0.0552	-3.682	nan	0	0.108	-3.819	0
broad_tiling	Fluconazole	20uM	YGR060W	ERG25	ERG25-610272-20bp	610272	610259	-222	template	1243	0.975	0.00169	213	-1.074	0.00959	-2.049	0.0113	-3.682	nan	1.241	0.064	-2.238	1.274
broad_tiling	Doxorubicin	12.5uM	YGR060W	ERG25	ERG25-610272-20bp	610272	610259	-222	template	1215	1.749	0.0018	80	-1.561	0.0258	-3.31	0.0276	-3.682	nan	0.754	0.0802	-3.517	0.622
broad_tiling	1181-0519	10uM	YMR079W	SEC14	SEC14-424725-20bp	424725	424738	-216	nontemplate	274	-1.134	0.00782	288	-0.948	0.0073	0.186	0.0151	0.639	nan	-0.412	0.0234	-0.11	-0.475
broad_tiling	4130-1276	2uM	YMR079W	SEC14	SEC14-424725-20bp	424725	424738	-216	nontemplate	357	-0.892	0.00581	251	-0.642	0.00853	0.25	0.0143	0.639	nan	-0.106	0.0246	0.045	-0.089
broad_tiling	DMSO	0.01	YMR079W	SEC14	SEC14-424725-20bp	424725	424738	-216	nontemplate	295	-1.176	0.00734	135	-0.536	0.0154	0.639	0.0228	0.639	nan	0	0.0315	0.503	0
broad_tiling	Fluconazole	20uM	YMR079W	SEC14	SEC14-424725-20bp	424725	424738	-216	nontemplate	389	-0.699	0.00554	254	-0.821	0.00872	-0.121	0.0143	0.639	nan	-0.285	0.0248	-0.31	-0.251
broad_tiling	Doxorubicin	12.5uM	YMR079W	SEC14	SEC14-424725-20bp	424725	424738	-216	nontemplate	163	-1.145	0.0134	228	-0.056	0.00981	1.089	0.0232	0.639	nan	0.48	0.0259	0.882	0.348
broad_tiling	1181-0519	10uM	YGR060W	ERG25	ERG25-610256-20bp	610256	610269	-212	nontemplate	35	-4.085	0.0628	0	-10.12	9.85	-6.035	9.91	-4.645	nan	nan	nan	-6.331	nan
broad_tiling	4130-1276	2uM	YGR060W	ERG25	ERG25-610256-20bp	610256	610269	-212	nontemplate	38	-4.107	0.0509	0	-9.617	11.2	-5.509	11.3	-4.645	nan	nan	nan	-5.714	nan
broad_tiling	DMSO	0.01	YGR060W	ERG25	ERG25-610256-20bp	610256	610269	-212	nontemplate	42	-3.973	0.0475	0	-8.618	11.2	-4.645	11.3	-4.645	nan	nan	nan	-4.782	nan
broad_tiling	Fluconazole	20uM	YGR060W	ERG25	ERG25-610256-20bp	610256	610269	-212	nontemplate	50	-3.647	0.0415	6	-6.112	0.354	-2.465	0.395	-4.645	nan	nan	nan	-2.653	nan
broad_tiling	Doxorubicin	12.5uM	YGR060W	ERG25	ERG25-610256-20bp	610256	610269	-212	nontemplate	36	-3.308	0.0617	0	-8.892	11.5	-5.584	11.6	-4.645	nan	nan	nan	-5.791	nan
broad_tiling	1181-0519	10uM	YHR209W	CRG1	CRG1-519206-20bp	519206	519193	-211	template	825	0.454	0.00244	1075	0.951	0.00193	0.496	0.00437	0.457	nan	-0.174	0.00709	0.2	-0.238
broad_tiling	4130-1276	2uM	YHR209W	CRG1	CRG1-519206-20bp	519206	519193	-211	template	931	0.489	0.00209	774	0.981	0.00295	0.491	0.00505	0.457	nan	-0.144	0.00812	0.286	-0.127
broad_tiling	DMSO	0.01	YHR209W	CRG1	CRG1-519206-20bp	519206	519193	-211	template	1060	0.668	0.00199	428	1.125	0.00513	0.457	0.00712	0.457	nan	0	0.0103	0.32	0
broad_tiling	Fluconazole	20uM	YHR209W	CRG1	CRG1-519206-20bp	519206	519193	-211	template	935	0.565	0.00214	913	1.023	0.00232	0.458	0.00445	0.457	nan	-0.102	0.00748	0.27	-0.069
broad_tiling	Doxorubicin	12.5uM	YHR209W	CRG1	CRG1-519206-20bp	519206	519193	-211	template	608	0.751	0.00319	593	1.321	0.00374	0.57	0.00693	0.457	nan	0.196	0.0089	0.363	0.064
broad_tiling	1181-0519	10uM	YMR079W	SEC14	SEC14-424756-20bp	424756	424743	-211	template	924	0.618	0.00246	1228	1.142	0.00182	0.525	0.00428	-0.829	nan	1.443	0.015	0.229	1.38
broad_tiling	4130-1276	2uM	YMR079W	SEC14	SEC14-424756-20bp	424756	424743	-211	template	892	0.428	0.00233	444	0.179	0.0047	-0.248	0.00702	-0.829	nan	0.48	0.0179	-0.453	0.498
broad_tiling	DMSO	0.01	YMR079W	SEC14	SEC14-424756-20bp	424756	424743	-211	template	962	0.528	0.0022	159	-0.301	0.0134	-0.829	0.0156	-0.829	nan	0	0.0266	-0.966	0
broad_tiling	Fluconazole	20uM	YMR079W	SEC14	SEC14-424756-20bp	424756	424743	-211	template	1007	0.672	0.00188	754	0.747	0.00267	0.076	0.00455	-0.829	nan	1.048	0.0159	-0.113	1.081
broad_tiling	Doxorubicin	12.5uM	YMR079W	SEC14	SEC14-424756-20bp	424756	424743	-211	template	722	0.999	0.0029	642	1.436	0.00312	0.437	0.00602	-0.829	nan	1.737	0.0163	0.23	1.605
broad_tiling	1181-0519	10uM	YMR079W	SEC14	SEC14-424757-20bp	424757	424744	-210	template	791	0.394	0.00256	620	0.157	0.00352	-0.237	0.00607	-0.096	nan	0.179	0.0149	-0.532	0.116
broad_tiling	4130-1276	2uM	YMR079W	SEC14	SEC14-424757-20bp	424757	424744	-210	template	805	0.28	0.00263	423	0.11	0.00486	-0.17	0.00749	-0.096	nan	0.132	0.0162	-0.375	0.149
broad_tiling	DMSO	0.01	YMR079W	SEC14	SEC14-424757-20bp	424757	424744	-210	template	702	0.074	0.00311	193	-0.022	0.0106	-0.096	0.0137	-0.096	nan	0	0.0219	-0.233	0
broad_tiling	Fluconazole	20uM	YMR079W	SEC14	SEC14-424757-20bp	424757	424744	-210	template	666	0.076	0.00315	710	0.661	0.00273	0.585	0.00588	-0.096	nan	0.683	0.0141	0.397	0.716
broad_tiling	Doxorubicin	12.5uM	YMR079W	SEC14	SEC14-424757-20bp	424757	424744	-210	template	434	0.265	0.00464	387	0.706	0.00541	0.441	0.0101	-0.096	nan	0.728	0.0168	0.234	0.596
broad_tiling	1181-0519	10uM	YIL143C	SSL2	SSL2-83301-20bp	83301	83288	-210	nontemplate	581	-0.051	0.00345	556	0	0.00379	0.051	0.00724	0.159	nan	-0.255	0.0127	-0.245	-0.319
broad_tiling	4130-1276	2uM	YIL143C	SSL2	SSL2-83301-20bp	83301	83288	-210	nontemplate	480	-0.466	0.00435	321	-0.288	0.00659	0.178	0.0109	0.159	nan	-0.543	0.0155	-0.027	-0.525
broad_tiling	DMSO	0.01	YIL143C	SSL2	SSL2-83301-20bp	83301	83288	-210	nontemplate	713	0.096	0.00296	234	0.255	0.00929	0.159	0.0122	0.159	nan	0	0.0182	0.022	0
broad_tiling	Fluconazole	20uM	YIL143C	SSL2	SSL2-83301-20bp	83301	83288	-210	nontemplate	682	0.11	0.00308	506	0.172	0.00433	0.062	0.00741	0.159	nan	-0.083	0.0133	-0.126	-0.05
broad_tiling	Doxorubicin	12.5uM	YIL143C	SSL2	SSL2-83301-20bp	83301	83288	-210	nontemplate	302	-0.257	0.00614	185	-0.357	0.0118	-0.099	0.018	0.159	nan	-0.612	0.0208	-0.306	-0.744
broad_tiling	1181-0519	10uM	YMR079W	SEC14	SEC14-424732-20bp	424732	424745	-209	nontemplate	1261	1.066	0.00158	1423	1.355	0.00139	0.289	0.00297	-0.022	nan	0.204	0.00617	-0.007	0.14
broad_tiling	4130-1276	2uM	YMR079W	SEC14	SEC14-424732-20bp	424732	424745	-209	nontemplate	1347	1.022	0.00153	662	0.755	0.00319	-0.267	0.00472	-0.022	nan	-0.396	0.00797	-0.472	-0.378
broad_tiling	DMSO	0.01	YMR079W	SEC14	SEC14-424732-20bp	424732	424745	-209	nontemplate	1505	1.173	0.00134	436	1.151	0.00479	-0.022	0.00613	-0.022	nan	0	0.00957	-0.159	0
broad_tiling	Fluconazole	20uM	YMR079W	SEC14	SEC14-424732-20bp	424732	424745	-209	nontemplate	1473	1.22	0.00152	935	1.057	0.00223	-0.163	0.00375	-0.022	nan	-0.094	0.00702	-0.351	-0.06
broad_tiling	Doxorubicin	12.5uM	YMR079W	SEC14	SEC14-424732-20bp	424732	424745	-209	nontemplate	903	1.322	0.00226	624	1.395	0.00325	0.073	0.00551	-0.022	nan	0.244	0.00804	-0.134	0.112
broad_tiling	1181-0519	10uM	YMR079W	SEC14	SEC14-424733-20bp	424733	424746	-208	nontemplate	523	-0.203	0.004	463	-0.264	0.00454	-0.061	0.00854	-0.18	nan	0.349	0.0211	-0.357	0.286
broad_tiling	4130-1276	2uM	YMR079W	SEC14	SEC14-424733-20bp	424733	424746	-208	nontemplate	469	-0.499	0.00423	212	-0.885	0.0102	-0.386	0.0144	-0.18	nan	-0.272	0.0267	-0.591	-0.255
broad_tiling	DMSO	0.01	YMR079W	SEC14	SEC14-424733-20bp	424733	424746	-208	nontemplate	494	-0.433	0.00455	128	-0.613	0.0162	-0.18	0.0208	-0.18	nan	0	0.0328	-0.317	0
broad_tiling	Fluconazole	20uM	YMR079W	SEC14	SEC14-424733-20bp	424733	424746	-208	nontemplate	520	-0.281	0.00411	366	-0.295	0.0061	-0.013	0.0102	-0.18	nan	0.318	0.0227	-0.202	0.352
broad_tiling	Doxorubicin	12.5uM	YMR079W	SEC14	SEC14-424733-20bp	424733	424746	-208	nontemplate	274	-0.397	0.00732	252	0.088	0.00816	0.486	0.0155	-0.18	nan	0.701	0.0247	0.279	0.569
broad_tiling	1181-0519	10uM	YGR060W	ERG25	ERG25-610261-20bp	610261	610274	-207	nontemplate	395	-0.607	0.00526	2	-7.798	1.03	-7.191	1.04	-2.364	nan	-4.537	1.15	-7.487	-4.601
broad_tiling	4130-1276	2uM	YGR060W	ERG25	ERG25-610261-20bp	610261	610274	-207	nontemplate	500	-0.407	0.00435	24	-4.002	0.0886	-3.595	0.0929	-2.364	nan	-0.741	0.199	-3.8	-0.723
broad_tiling	DMSO	0.01	YGR060W	ERG25	ERG25-610261-20bp	610261	610274	-207	nontemplate	358	-0.897	0.00552	20	-3.261	0.105	-2.364	0.11	-2.364	nan	0	0.216	-2.501	0
broad_tiling	Fluconazole	20uM	YGR060W	ERG25	ERG25-610261-20bp	610261	610274	-207	nontemplate	310	-1.026	0.00663	43	-3.369	0.0489	-2.343	0.0555	-2.364	nan	-0.108	0.16	-2.531	-0.075
broad_tiling	Doxorubicin	12.5uM	YGR060W	ERG25	ERG25-610261-20bp	610261	610274	-207	nontemplate	230	-0.649	0.00905	33	-2.826	0.064	-2.176	0.0731	-2.364	nan	0.435	0.175	-2.383	0.303
broad_tiling	1181-0519	10uM	YHR007C	ERG11	ERG11-122041-20bp	122041	122028	-203	nontemplate	863	0.519	0.00241	1045	0.91	0.00199	0.391	0.0044	0.245	nan	0.1	0.00829	0.095	0.036
broad_tiling	4130-1276	2uM	YHR007C	ERG11	ERG11-122041-20bp	122041	122028	-203	nontemplate	831	0.326	0.00265	641	0.709	0.00322	0.383	0.00587	0.245	nan	-0.101	0.00952	0.178	-0.084
broad_tiling	DMSO	0.01	YHR007C	ERG11	ERG11-122041-20bp	122041	122028	-203	nontemplate	987	0.565	0.00206	344	0.81	0.00609	0.245	0.00815	0.245	nan	0	0.0124	0.108	0
broad_tiling	Fluconazole	20uM	YHR007C	ERG11	ERG11-122041-20bp	122041	122028	-203	nontemplate	779	0.301	0.00282	49	-3.183	0.0396	-3.484	0.0424	0.245	nan	-3.993	0.0459	-3.673	-3.96
broad_tiling	Doxorubicin	12.5uM	YHR007C	ERG11	ERG11-122041-20bp	122041	122028	-203	nontemplate	416	0.204	0.00506	419	0.821	0.00524	0.616	0.0103	0.245	nan	0.011	0.0115	0.41	-0.121
broad_tiling	1181-0519	10uM	YMR079W	SEC14	SEC14-424738-20bp	424738	424751	-203	nontemplate	2068	1.78	0.000985	733	0.398	0.00307	-1.381	0.00406	-1.131	nan	-0.181	0.0103	-1.677	-0.244
broad_tiling	4130-1276	2uM	YMR079W	SEC14	SEC14-424738-20bp	424738	424751	-203	nontemplate	2168	1.709	0.000908	375	-0.064	0.00545	-1.772	0.00635	-1.131	nan	-0.643	0.0127	-1.978	-0.625
broad_tiling	DMSO	0.01	YMR079W	SEC14	SEC14-424738-20bp	424738	424751	-203	nontemplate	2183	1.71	0.000951	293	0.579	0.00774	-1.131	0.00869	-1.131	nan	0	0.015	-1.268	0
broad_tiling	Fluconazole	20uM	YMR079W	SEC14	SEC14-424738-20bp	424738	424751	-203	nontemplate	2058	1.702	0.001	652	0.538	0.00318	-1.165	0.00418	-1.131	nan	-0.041	0.0104	-1.353	-0.008
broad_tiling	Doxorubicin	12.5uM	YMR079W	SEC14	SEC14-424738-20bp	424738	424751	-203	nontemplate	1062	1.555	0.00199	595	1.326	0.0034	-0.229	0.00539	-1.131	nan	0.747	0.0106	-0.436	0.615
broad_tiling	1181-0519	10uM	YMR079W	SEC14	SEC14-424746-20bp	424746	424759	-195	nontemplate	241	-1.319	0.00843	29	-4.238	0.0748	-2.919	0.0832	-3.334	nan	0.132	0.293	-3.215	0.069
broad_tiling	4130-1276	2uM	YMR079W	SEC14	SEC14-424746-20bp	424746	424759	-195	nontemplate	393	-0.754	0.00508	10	-5.224	0.219	-4.47	0.224	-3.334	nan	-0.854	0.437	-4.676	-0.837
broad_tiling	DMSO	0.01	YMR079W	SEC14	SEC14-424746-20bp	424746	424759	-195	nontemplate	325	-1.036	0.00618	9	-4.37	0.232	-3.334	0.238	-3.334	nan	0	0.449	-3.471	-0.001
broad_tiling	Fluconazole	20uM	YMR079W	SEC14	SEC14-424746-20bp	424746	424759	-195	nontemplate	341	-0.889	0.00577	18	-4.603	0.114	-3.714	0.12	-3.334	nan	-0.233	0.332	-3.902	-0.2
broad_tiling	Doxorubicin	12.5uM	YMR079W	SEC14	SEC14-424746-20bp	424746	424759	-195	nontemplate	112	-1.684	0.0189	61	-1.949	0.0324	-0.265	0.0514	-3.334	nan	2.421	0.25	-0.472	2.289
broad_tiling	1181-0519	10uM	YHR209W	CRG1	CRG1-519197-20bp	519197	519210	-194	nontemplate	1037	0.784	0.0022	960	0.787	0.00215	0.003	0.00435	0.318	nan	-0.196	0.00726	-0.293	-0.259
broad_tiling	4130-1276	2uM	YHR209W	CRG1	CRG1-519197-20bp	519197	519210	-194	nontemplate	1048	0.66	0.00208	793	1.016	0.00265	0.355	0.00474	0.318	nan	0.033	0.00776	0.15	0.05
broad_tiling	DMSO	0.01	YHR209W	CRG1	CRG1-519197-20bp	519197	519210	-194	nontemplate	1058	0.665	0.00203	388	0.983	0.00562	0.318	0.00765	0.318	nan	0	0.0107	0.181	0
broad_tiling	Fluconazole	20uM	YHR209W	CRG1	CRG1-519197-20bp	519197	519210	-194	nontemplate	887	0.489	0.00239	894	0.993	0.00228	0.504	0.00466	0.318	nan	0.01	0.00738	0.316	0.043
broad_tiling	Doxorubicin	12.5uM	YHR209W	CRG1	CRG1-519197-20bp	519197	519210	-194	nontemplate	545	0.594	0.00388	627	1.402	0.00337	0.808	0.00725	0.318	nan	0.419	0.00847	0.601	0.286
broad_tiling	1181-0519	10uM	YHR209W	CRG1	CRG1-519198-20bp	519198	519211	-193	nontemplate	673	0.161	0.003	873	0.65	0.00242	0.49	0.00541	0.412	nan	-0.051	0.00941	0.194	-0.114
broad_tiling	4130-1276	2uM	YHR209W	CRG1	CRG1-519198-20bp	519198	519211	-193	nontemplate	673	0.022	0.00313	699	0.834	0.00295	0.812	0.00608	0.412	nan	0.133	0.00995	0.607	0.15
broad_tiling	DMSO	0.01	YHR209W	CRG1	CRG1-519198-20bp	519198	519211	-193	nontemplate	815	0.289	0.00263	319	0.701	0.00616	0.412	0.00878	0.412	nan	0	0.0132	0.276	0
broad_tiling	Fluconazole	20uM	YHR209W	CRG1	CRG1-519198-20bp	519198	519211	-193	nontemplate	690	0.127	0.00296	576	0.359	0.0037	0.232	0.00667	0.412	nan	-0.342	0.0107	0.044	-0.309
broad_tiling	Doxorubicin	12.5uM	YHR209W	CRG1	CRG1-519198-20bp	519198	519211	-193	nontemplate	315	-0.196	0.00694	381	0.684	0.00551	0.88	0.0125	0.412	nan	-0.017	0.0125	0.673	-0.149
broad_tiling	1181-0519	10uM	YMR079W	SEC14	SEC14-424749-20bp	424749	424762	-192	nontemplate	1598	1.408	0.00121	1621	1.543	0.00124	0.135	0.00245	0.237	nan	-0.073	0.00485	-0.161	-0.137
broad_tiling	4130-1276	2uM	YMR079W	SEC14	SEC14-424749-20bp	424749	424762	-192	nontemplate	1837	1.47	0.00114	1103	1.491	0.00181	0.022	0.00294	0.237	nan	-0.125	0.00541	-0.183	-0.107
broad_tiling	DMSO	0.01	YMR079W	SEC14	SEC14-424749-20bp	424749	424762	-192	nontemplate	1736	1.379	0.00125	602	1.616	0.00367	0.237	0.00492	0.237	nan	0	0.00728	0.1	0
broad_tiling	Fluconazole	20uM	YMR079W	SEC14	SEC14-424749-20bp	424749	424762	-192	nontemplate	1801	1.51	0.00113	1356	1.593	0.0015	0.083	0.00263	0.237	nan	-0.023	0.00511	-0.105	0.011
broad_tiling	Doxorubicin	12.5uM	YMR079W	SEC14	SEC14-424749-20bp	424749	424762	-192	nontemplate	804	1.154	0.00251	482	1.023	0.00422	-0.131	0.00674	0.237	nan	-0.593	0.00783	-0.338	-0.726
broad_tiling	1181-0519	10uM	YHR007C	ERG11	ERG11-122027-20bp	122027	122014	-189	nontemplate	1248	1.051	0.00167	1651	1.569	0.00126	0.518	0.00293	0.368	nan	0.019	0.0045	0.222	-0.044
broad_tiling	4130-1276	2uM	YHR007C	ERG11	ERG11-122027-20bp	122027	122014	-189	nontemplate	1326	0.999	0.00167	924	1.236	0.00242	0.237	0.00409	0.368	nan	-0.314	0.00565	0.031	-0.297
broad_tiling	DMSO	0.01	YHR007C	ERG11	ERG11-122027-20bp	122027	122014	-189	nontemplate	1514	1.182	0.00124	575	1.55	0.00349	0.368	0.00473	0.368	nan	0	0.00673	0.232	0
broad_tiling	Fluconazole	20uM	YHR007C	ERG11	ERG11-122027-20bp	122027	122014	-189	nontemplate	1056	0.74	0.00192	91	-2.296	0.0203	-3.037	0.0222	0.368	nan	-3.846	0.0236	-3.225	-3.813
broad_tiling	Doxorubicin	12.5uM	YHR007C	ERG11	ERG11-122027-20bp	122027	122014	-189	nontemplate	832	1.203	0.0026	943	1.99	0.00215	0.787	0.00474	0.368	nan	0.44	0.00538	0.58	0.308
broad_tiling	1181-0519	10uM	YMR079W	SEC14	SEC14-424778-20bp	424778	424765	-189	template	889	0.562	0.00241	393	-0.5	0.00529	-1.062	0.0077	-1.11	nan	0.047	0.0205	-1.358	-0.017
broad_tiling	4130-1276	2uM	YMR079W	SEC14	SEC14-424778-20bp	424778	424765	-189	template	1017	0.617	0.00208	247	-0.665	0.00805	-1.282	0.0101	-1.11	nan	-0.118	0.0232	-1.487	-0.101
broad_tiling	DMSO	0.01	YMR079W	SEC14	SEC14-424778-20bp	424778	424765	-189	template	986	0.564	0.00213	134	-0.547	0.0156	-1.11	0.0178	-1.11	nan	0	0.0308	-1.247	0
broad_tiling	Fluconazole	20uM	YMR079W	SEC14	SEC14-424778-20bp	424778	424765	-189	template	1119	0.824	0.00186	377	-0.252	0.00534	-1.076	0.00721	-1.11	nan	0.295	0.0205	-1.264	0.328
broad_tiling	Doxorubicin	12.5uM	YMR079W	SEC14	SEC14-424778-20bp	424778	424765	-189	template	514	0.509	0.00407	232	-0.031	0.00967	-0.54	0.0137	-1.11	nan	0.516	0.0248	-0.747	0.384
broad_tiling	1181-0519	10uM	YHR209W	CRG1	CRG1-519203-20bp	519203	519216	-188	nontemplate	841	0.482	0.00244	987	0.827	0.00231	0.345	0.00475	0.465	nan	-0.229	0.00737	0.05	-0.292
broad_tiling	4130-1276	2uM	YHR209W	CRG1	CRG1-519203-20bp	519203	519216	-188	nontemplate	936	0.497	0.0022	685	0.804	0.00313	0.307	0.00533	0.465	nan	-0.252	0.00819	0.102	-0.234
broad_tiling	DMSO	0.01	YHR209W	CRG1	CRG1-519203-20bp	519203	519216	-188	nontemplate	1005	0.591	0.00206	408	1.056	0.00539	0.465	0.00745	0.465	nan	0	0.0105	0.328	0
broad_tiling	Fluconazole	20uM	YHR209W	CRG1	CRG1-519203-20bp	519203	519216	-188	nontemplate	964	0.609	0.00218	699	0.638	0.00309	0.029	0.00526	0.465	nan	-0.418	0.00815	-0.159	-0.385
broad_tiling	Doxorubicin	12.5uM	YHR209W	CRG1	CRG1-519203-20bp	519203	519216	-188	nontemplate	469	0.377	0.00448	484	1.029	0.00412	0.651	0.0086	0.465	nan	-0.027	0.00918	0.445	-0.16
broad_tiling	1181-0519	10uM	YIL143C	SSL2	SSL2-83252-20bp	83252	83265	-187	template	336	-0.84	0.00637	14	-5.262	0.144	-4.422	0.15	-4.744	nan	nan	nan	-4.718	nan
broad_tiling	4130-1276	2uM	YIL143C	SSL2	SSL2-83252-20bp	83252	83265	-187	template	371	-0.837	0.00557	22	-4.125	0.0909	-3.288	0.0965	-4.744	nan	nan	nan	-3.493	nan
broad_tiling	DMSO	0.01	YIL143C	SSL2	SSL2-83252-20bp	83252	83265	-187	template	318	-1.067	0.00618	3	-5.811	0.666	-4.744	0.672	-4.744	nan	nan	nan	-4.88	nan
broad_tiling	Fluconazole	20uM	YIL143C	SSL2	SSL2-83252-20bp	83252	83265	-187	template	291	-1.118	0.00644	16	-4.768	0.141	-3.65	0.148	-4.744	nan	nan	nan	-3.839	nan
broad_tiling	Doxorubicin	12.5uM	YIL143C	SSL2	SSL2-83252-20bp	83252	83265	-187	template	119	-1.597	0.0163	1	-7.307	2.05	-5.71	2.07	-4.744	nan	nan	nan	-5.917	nan
broad_tiling	1181-0519	10uM	YHR209W	CRG1	CRG1-519208-20bp	519208	519221	-183	nontemplate	1071	0.831	0.00188	1185	1.091	0.00169	0.26	0.00356	0.396	nan	-0.07	0.00685	-0.035	-0.133
broad_tiling	4130-1276	2uM	YHR209W	CRG1	CRG1-519208-20bp	519208	519221	-183	nontemplate	1135	0.775	0.00175	950	1.276	0.00229	0.501	0.00404	0.396	nan	0.115	0.00745	0.296	0.132
broad_tiling	DMSO	0.01	YHR209W	CRG1	CRG1-519208-20bp	519208	519221	-183	nontemplate	1134	0.765	0.00185	439	1.161	0.00467	0.396	0.00652	0.396	nan	0	0.00983	0.259	0
broad_tiling	Fluconazole	20uM	YHR209W	CRG1	CRG1-519208-20bp	519208	519221	-183	nontemplate	1033	0.708	0.00218	1118	1.315	0.00186	0.607	0.00403	0.396	nan	0.154	0.00702	0.418	0.187
broad_tiling	Doxorubicin	12.5uM	YHR209W	CRG1	CRG1-519208-20bp	519208	519221	-183	nontemplate	459	0.346	0.00455	385	0.699	0.00541	0.353	0.00996	0.396	nan	-0.462	0.0106	0.146	-0.594
broad_tiling	1181-0519	10uM	YHR209W	CRG1	CRG1-519215-20bp	519215	519228	-176	nontemplate	285	-1.077	0.00751	500	-0.153	0.00399	0.924	0.0115	0.194	nan	0.449	0.0213	0.629	0.385
broad_tiling	4130-1276	2uM	YHR209W	CRG1	CRG1-519215-20bp	519215	519228	-176	nontemplate	340	-0.962	0.00614	319	-0.297	0.00593	0.666	0.0121	0.194	nan	0.305	0.0233	0.46	0.323
broad_tiling	DMSO	0.01	YHR209W	CRG1	CRG1-519215-20bp	519215	519228	-176	nontemplate	384	-0.796	0.00536	129	-0.602	0.0167	0.194	0.0221	0.194	nan	0	0.0341	0.057	0
broad_tiling	Fluconazole	20uM	YHR209W	CRG1	CRG1-519215-20bp	519215	519228	-176	nontemplate	327	-0.95	0.00645	344	-0.384	0.00637	0.566	0.0128	0.194	nan	0.218	0.0237	0.377	0.251
broad_tiling	Doxorubicin	12.5uM	YHR209W	CRG1	CRG1-519215-20bp	519215	519228	-176	nontemplate	176	-1.034	0.0125	163	-0.539	0.0119	0.496	0.0243	0.194	nan	0.063	0.0292	0.289	-0.069
broad_tiling	1181-0519	10uM	YIL143C	SSL2	SSL2-83263-20bp	83263	83250	-172	nontemplate	381	-0.659	0.00535	0	-10.12	9.05	-9.461	9.06	-7.852	nan	nan	nan	-9.757	nan
broad_tiling	4130-1276	2uM	YIL143C	SSL2	SSL2-83263-20bp	83263	83250	-172	nontemplate	425	-0.641	0.0054	8	-5.529	0.268	-4.888	0.274	-7.852	nan	nan	nan	-5.093	nan
broad_tiling	DMSO	0.01	YIL143C	SSL2	SSL2-83263-20bp	83263	83250	-172	nontemplate	392	-0.766	0.00561	0	-8.618	11	-7.852	11.1	-7.852	nan	nan	nan	-7.989	nan
broad_tiling	Fluconazole	20uM	YIL143C	SSL2	SSL2-83263-20bp	83263	83250	-172	nontemplate	355	-0.831	0.00612	0	-9.812	10.9	-8.981	10.9	-7.852	nan	nan	nan	-9.169	nan
broad_tiling	Doxorubicin	12.5uM	YIL143C	SSL2	SSL2-83263-20bp	83263	83250	-172	nontemplate	185	-0.963	0.0122	0	-8.892	10.1	-7.929	10.1	-7.852	nan	nan	nan	-8.136	nan
broad_tiling	1181-0519	10uM	YIL143C	SSL2	SSL2-83251-20bp	83251	83238	-160	nontemplate	163	-1.882	0.0137	0	-10.12	9.18	-8.239	9.19	-6.869	nan	nan	nan	-8.534	nan
broad_tiling	4130-1276	2uM	YIL143C	SSL2	SSL2-83251-20bp	83251	83238	-160	nontemplate	158	-2.066	0.0129	0	-9.617	9.47	-7.551	9.49	-6.869	nan	nan	nan	-7.756	nan
broad_tiling	DMSO	0.01	YIL143C	SSL2	SSL2-83251-20bp	83251	83238	-160	nontemplate	198	-1.75	0.0104	0	-8.618	9.62	-6.869	9.63	-6.869	nan	nan	nan	-7.005	nan
broad_tiling	Fluconazole	20uM	YIL143C	SSL2	SSL2-83251-20bp	83251	83238	-160	nontemplate	123	-2.357	0.017	0	-9.812	10.5	-7.456	10.5	-6.869	nan	nan	nan	-7.644	nan
broad_tiling	Doxorubicin	12.5uM	YIL143C	SSL2	SSL2-83251-20bp	83251	83238	-160	nontemplate	119	-1.597	0.0166	2	-6.57	0.949	-4.973	0.965	-6.869	nan	nan	nan	-5.18	nan
broad_tiling	1181-0519	10uM	YIL143C	SSL2	SSL2-83248-20bp	83248	83235	-157	nontemplate	321	-0.906	0.00657	0	-10.12	10.8	-9.214	10.8	-5.206	nan	nan	nan	-9.51	nan
broad_tiling	4130-1276	2uM	YIL143C	SSL2	SSL2-83248-20bp	83248	83235	-157	nontemplate	362	-0.872	0.00556	0	-9.617	12	-8.744	12	-5.206	nan	nan	nan	-8.95	nan
broad_tiling	DMSO	0.01	YIL143C	SSL2	SSL2-83248-20bp	83248	83235	-157	nontemplate	313	-1.09	0.00647	2	-6.296	1.01	-5.206	1.02	-5.206	nan	nan	nan	-5.343	nan
broad_tiling	Fluconazole	20uM	YIL143C	SSL2	SSL2-83248-20bp	83248	83235	-157	nontemplate	312	-1.017	0.00734	0	-9.812	9.63	-8.795	9.64	-5.206	nan	nan	nan	-8.983	nan
broad_tiling	Doxorubicin	12.5uM	YIL143C	SSL2	SSL2-83248-20bp	83248	83235	-157	nontemplate	173	-1.059	0.0117	3	-6.084	0.639	-5.025	0.651	-5.206	nan	nan	nan	-5.232	nan
broad_tiling	1181-0519	10uM	YIL143C	SSL2	SSL2-83240-20bp	83240	83227	-149	nontemplate	61	-3.292	0.0358	0	-10.12	9.36	-6.828	9.4	-5.004	nan	nan	nan	-7.124	nan
broad_tiling	4130-1276	2uM	YIL143C	SSL2	SSL2-83240-20bp	83240	83227	-149	nontemplate	63	-3.385	0.0356	0	-9.617	9.96	-6.231	10	-5.004	nan	nan	nan	-6.436	nan
broad_tiling	DMSO	0.01	YIL143C	SSL2	SSL2-83240-20bp	83240	83227	-149	nontemplate	54	-3.614	0.039	0	-8.618	9.81	-5.004	9.85	-5.004	nan	nan	nan	-5.141	nan
broad_tiling	Fluconazole	20uM	YIL143C	SSL2	SSL2-83240-20bp	83240	83227	-149	nontemplate	78	-3.01	0.0251	0	-9.812	9.94	-6.802	9.97	-5.004	nan	nan	nan	-6.99	nan
broad_tiling	Doxorubicin	12.5uM	YIL143C	SSL2	SSL2-83240-20bp	83240	83227	-149	nontemplate	31	-3.521	0.0672	0	-8.892	10.6	-5.371	10.7	-5.004	nan	nan	nan	-5.578	nan
broad_tiling	1181-0519	10uM	YHR209W	CRG1	CRG1-519248-20bp	519248	519261	-143	nontemplate	1409	1.226	0.00143	1880	1.757	0.00103	0.531	0.00246	0.362	nan	0.126	0.00432	0.235	0.062
broad_tiling	4130-1276	2uM	YHR209W	CRG1	CRG1-519248-20bp	519248	519261	-143	nontemplate	1709	1.365	0.00117	1081	1.462	0.00198	0.097	0.00315	0.362	nan	-0.169	0.00526	-0.108	-0.151
broad_tiling	DMSO	0.01	YHR209W	CRG1	CRG1-519248-20bp	519248	519261	-143	nontemplate	1608	1.269	0.00124	608	1.631	0.00323	0.362	0.00447	0.362	nan	0	0.00652	0.225	0
broad_tiling	Fluconazole	20uM	YHR209W	CRG1	CRG1-519248-20bp	519248	519261	-143	nontemplate	1490	1.237	0.00137	1378	1.617	0.00141	0.38	0.00278	0.362	nan	-0.014	0.0047	0.192	0.019
broad_tiling	Doxorubicin	12.5uM	YHR209W	CRG1	CRG1-519248-20bp	519248	519261	-143	nontemplate	946	1.389	0.00206	1092	2.202	0.002	0.813	0.00406	0.362	nan	0.571	0.00529	0.606	0.438
broad_tiling	1181-0519	10uM	YGR060W	ERG25	ERG25-610328-20bp	610328	610341	-140	nontemplate	714	0.246	0.00281	104	-2.413	0.0203	-2.659	0.0231	0.031	nan	-2.605	0.0292	-2.955	-2.668
broad_tiling	4130-1276	2uM	YGR060W	ERG25	ERG25-610328-20bp	610328	610341	-140	nontemplate	693	0.064	0.00287	585	0.577	0.00328	0.513	0.00616	0.031	nan	0.385	0.0123	0.308	0.402
broad_tiling	DMSO	0.01	YGR060W	ERG25	ERG25-610328-20bp	610328	610341	-140	nontemplate	746	0.161	0.00273	224	0.192	0.00954	0.031	0.0123	0.031	nan	0	0.0185	-0.106	0
broad_tiling	Fluconazole	20uM	YGR060W	ERG25	ERG25-610328-20bp	610328	610341	-140	nontemplate	772	0.288	0.0025	558	0.313	0.00388	0.025	0.00638	0.031	nan	0.121	0.0128	-0.164	0.154
broad_tiling	Doxorubicin	12.5uM	YGR060W	ERG25	ERG25-610328-20bp	610328	610341	-140	nontemplate	347	-0.057	0.00609	198	-0.259	0.01	-0.202	0.0161	0.031	nan	-0.451	0.019	-0.409	-0.583
gene_tiling_18bp	1181-0519	10uM	YDR367W	KEI1	KEI1-1212669-18bp	1212669	1212656	-136	template	405	-0.448	0.00509	208	-0.616	0.0101	-0.168	0.0152	0.355	0.0939	-0.241	0.0115	-0.343	-0.208
gene_tiling_18bp	1181-0519	15uM	YDR367W	KEI1	KEI1-1212669-18bp	1212669	1212656	-136	template	255	-0.625	0.00837	283	-0.023	0.00693	0.602	0.0153	0.355	0.0939	0.352	0.00828	0.367	0.36
gene_tiling_18bp	6630449	75uM	YDR367W	KEI1	KEI1-1212669-18bp	1212669	1212656	-136	template	209	-0.6	0.00971	173	-0.751	0.0121	-0.151	0.0218	0.355	0.0939	-0.376	0.0134	-0.397	-0.283
gene_tiling_18bp	7312221	75uM	YDR367W	KEI1	KEI1-1212669-18bp	1212669	1212656	-136	template	242	-0.826	0.00849	136	-0.775	0.0153	0.052	0.0238	0.355	0.0939	-0.4	0.0166	-0.214	-0.442
gene_tiling_18bp	9121982	50uM	YDR367W	KEI1	KEI1-1212669-18bp	1212669	1212656	-136	template	192	-0.903	0.011	367	-0.369	0.00594	0.535	0.0169	0.355	0.0939	0.006	0.00729	0.287	0.007
gene_tiling_18bp	9125678	50uM	YDR367W	KEI1	KEI1-1212669-18bp	1212669	1212656	-136	template	357	-0.349	0.00573	254	0.204	0.00835	0.553	0.0141	0.355	0.0939	0.579	0.0097	0.302	0.548
gene_tiling_18bp	9125678	75uM	YDR367W	KEI1	KEI1-1212669-18bp	1212669	1212656	-136	template	155	-0.626	0.0132	550	0.492	0.0039	1.118	0.0171	0.355	0.0939	0.867	0.00524	0.909	0.869
gene_tiling_18bp	Aureobasidin-A	20nM	YDR367W	KEI1	KEI1-1212669-18bp	1212669	1212656	-136	template	274	-0.446	0.00748	0	-9.465	10.7	-9.019	10.7	0.355	0.0939	-9.09	10.7	-9.377	-9.199
gene_tiling_18bp	Aureobasidin-A	30nM	YDR367W	KEI1	KEI1-1212669-18bp	1212669	1212656	-136	template	255	-0.823	0.00792	0	-9.219	10	-8.396	10	0.355	0.0939	-8.844	10	-8.708	-8.94
gene_tiling_18bp	Fluconazole	20uM	YDR367W	KEI1	KEI1-1212669-18bp	1212669	1212656	-136	template	246	-0.748	0.00774	285	-0.298	0.00731	0.45	0.0151	0.355	0.0939	0.077	0.00866	0.222	0.123
gene_tiling_18bp	Rapamycin	2.2nM	YDR367W	KEI1	KEI1-1212669-18bp	1212669	1212656	-136	template	249	-0.763	0.00839	224	-0.759	0.00833	0.004	0.0167	0.355	0.0939	-0.384	0.00967	-0.154	-0.274
gene_tiling_18bp	0KPI-0099	12.5uM	YDR367W	KEI1	KEI1-1212669-18bp	1212669	1212656	-136	template	181	-0.72	0.012	122	-0.976	0.0182	-0.256	0.0302	0.355	0.0939	-0.601	0.0196	-0.567	-0.732
gene_tiling_18bp	9121982	21.55uM	YDR367W	KEI1	KEI1-1212669-18bp	1212669	1212656	-136	template	202	-0.717	0.0102	161	-0.568	0.0117	0.149	0.0219	0.355	0.0939	-0.193	0.013	-0.104	-0.195
gene_tiling_18bp	9150499	35.5uM	YDR367W	KEI1	KEI1-1212669-18bp	1212669	1212656	-136	template	122	-1.009	0.0167	414	0.756	0.0049	1.765	0.0216	0.355	0.0939	1.131	0.00624	1.77	1.451
gene_tiling_18bp	CBF-666774	166.7uM	YDR367W	KEI1	KEI1-1212669-18bp	1212669	1212656	-136	template	222	-0.551	0.00955	172	-0.494	0.011	0.057	0.0205	0.355	0.0939	-0.119	0.0123	-0.069	-0.027
gene_tiling_18bp	Cerulenin	0.98uM	YDR367W	KEI1	KEI1-1212669-18bp	1212669	1212656	-136	template	294	-0.368	0.00697	338	-0.128	0.00589	0.239	0.0129	0.355	0.0939	0.247	0.00723	0.084	0.347
gene_tiling_18bp	Cerulenin	1.95uM	YDR367W	KEI1	KEI1-1212669-18bp	1212669	1212656	-136	template	196	-0.536	0.0103	285	-0.409	0.00732	0.128	0.0176	0.355	0.0939	-0.034	0.00866	0.024	0.09
gene_tiling_18bp	DMSO	0.01	YDR367W	KEI1	KEI1-1212669-18bp	1212669	1212656	-136	template	157	-0.58	0.0136	202	-0.428	0.0102	0.152	0.0239	0.355	0.0939	-0.053	0.0116	-0.065	-0.05
gene_tiling_18bp	Daunorubicin	31.25uM	YDR367W	KEI1	KEI1-1212669-18bp	1212669	1212656	-136	template	158	-1.069	0.0133	184	-0.627	0.0109	0.442	0.0242	0.355	0.0939	-0.252	0.0123	0.349	-0.16
gene_tiling_18bp	NSC-180973	7uM	YDR367W	KEI1	KEI1-1212669-18bp	1212669	1212656	-136	template	307	-0.497	0.00674	155	-0.501	0.0123	-0.003	0.0191	0.355	0.0939	-0.126	0.0137	-0.276	-0.115
gene_tiling_18bp	Rapamycin	4.375nM	YDR367W	KEI1	KEI1-1212669-18bp	1212669	1212656	-136	template	98	-1.109	0.0216	60	-1.93	0.0334	-0.82	0.055	0.355	0.0939	-1.555	0.0348	-1.158	-1.715
gene_tiling_18bp	ST016598	7.8uM	YDR367W	KEI1	KEI1-1212669-18bp	1212669	1212656	-136	template	223	-0.582	0.00956	213	-0.21	0.00956	0.371	0.0191	0.355	0.0939	0.165	0.0109	-0.028	0.042
gene_tiling_18bp	1181-0519	25uM	YDR367W	KEI1	KEI1-1212669-18bp	1212669	1212656	-136	template	181	-0.493	0.0105	21	-3.557	0.0983	-3.063	0.109	0.355	0.0939	-3.182	0.0996	-3.385	-3.271
gene_tiling_18bp	4130-1276	2uM	YDR367W	KEI1	KEI1-1212669-18bp	1212669	1212656	-136	template	162	-0.848	0.0125	240	0.084	0.00931	0.931	0.0218	0.355	0.0939	0.459	0.0107	0.758	0.429
gene_tiling_18bp	Cantharidin	10uM	YDR367W	KEI1	KEI1-1212669-18bp	1212669	1212656	-136	template	128	-0.631	0.0176	162	-0.195	0.0129	0.436	0.0304	0.355	0.0939	0.18	0.0142	0.208	0.236
gene_tiling_18bp	Doxorubicin	12.5uM	YDR367W	KEI1	KEI1-1212669-18bp	1212669	1212656	-136	template	150	-0.789	0.0131	209	-0.077	0.0106	0.712	0.0237	0.355	0.0939	0.298	0.0119	0.452	0.276
gene_tiling_20bp	1181-0519	10uM	YDR367W	KEI1	KEI1-1212669-20bp	1212669	1212656	-136	template	694	0.56	0.00271	166	-0.088	0.0129	-0.649	0.0156	-0.168	0.0674	-0.512	0.014	-1.251	-0.692
gene_tiling_20bp	1181-0519	15uM	YDR367W	KEI1	KEI1-1212669-20bp	1212669	1212656	-136	template	443	0.358	0.00485	151	-0.208	0.0136	-0.566	0.0184	-0.168	0.0674	-0.632	0.0147	-1.13	-0.703
gene_tiling_20bp	6630449	75uM	YDR367W	KEI1	KEI1-1212669-20bp	1212669	1212656	-136	template	342	0.423	0.00615	251	0.708	0.0084	0.285	0.0146	-0.168	0.0674	0.284	0.0095	-0.359	0.198
gene_tiling_20bp	7312221	75uM	YDR367W	KEI1	KEI1-1212669-20bp	1212669	1212656	-136	template	494	0.466	0.00398	224	0.591	0.00867	0.125	0.0126	-0.168	0.0674	0.167	0.00976	-0.368	0.128
gene_tiling_20bp	9121982	50uM	YDR367W	KEI1	KEI1-1212669-20bp	1212669	1212656	-136	template	471	0.657	0.00448	440	0.621	0.00434	-0.037	0.00883	-0.168	0.0674	0.197	0.00544	-0.619	0.132
gene_tiling_20bp	9125678	50uM	YDR367W	KEI1	KEI1-1212669-20bp	1212669	1212656	-136	template	579	0.592	0.00369	215	0.906	0.0106	0.314	0.0143	-0.168	0.0674	0.482	0.0117	-0.303	0.287
gene_tiling_20bp	9125678	75uM	YDR367W	KEI1	KEI1-1212669-20bp	1212669	1212656	-136	template	321	0.729	0.00682	556	1.742	0.00374	1.013	0.0106	-0.168	0.0674	1.318	0.00483	0.362	1.004
gene_tiling_20bp	Aureobasidin-A	20nM	YDR367W	KEI1	KEI1-1212669-20bp	1212669	1212656	-136	template	175	-0.839	0.0119	0	-8.761	9.35	-7.922	9.36	-0.168	0.0674	-9.185	9.35	-8.63	-9.39
gene_tiling_20bp	Aureobasidin-A	30nM	YDR367W	KEI1	KEI1-1212669-20bp	1212669	1212656	-136	template	39	-3.276	0.0549	1	-6.777	2.06	-3.501	2.12	-0.168	0.0674	-7.201	2.06	-4.159	-7.423
gene_tiling_20bp	Fluconazole	20uM	YDR367W	KEI1	KEI1-1212669-20bp	1212669	1212656	-136	template	497	0.586	0.00436	304	0.553	0.0063	-0.032	0.0107	-0.168	0.0674	0.129	0.0074	-0.584	0.072
gene_tiling_20bp	Rapamycin	2.2nM	YDR367W	KEI1	KEI1-1212669-20bp	1212669	1212656	-136	template	534	0.527	0.0038	257	0.208	0.00776	-0.319	0.0116	-0.168	0.0674	-0.216	0.00885	-0.853	-0.181
gene_tiling_20bp	0KPI-0099	12.5uM	YDR367W	KEI1	KEI1-1212669-20bp	1212669	1212656	-136	template	362	0.327	0.00555	36	-2.278	0.0572	-2.605	0.0628	-0.168	0.0674	-2.702	0.0583	-3.196	-2.81
gene_tiling_20bp	9121982	21.55uM	YDR367W	KEI1	KEI1-1212669-20bp	1212669	1212656	-136	template	412	0.443	0.00494	253	0.543	0.00844	0.1	0.0134	-0.168	0.0674	0.119	0.00953	-0.306	0.165
gene_tiling_20bp	9150499	35.5uM	YDR367W	KEI1	KEI1-1212669-20bp	1212669	1212656	-136	template	363	0.724	0.00568	168	0.158	0.0124	-0.566	0.018	-0.168	0.0674	-0.266	0.0135	-0.961	-0.112
gene_tiling_20bp	CBF-666774	166.7uM	YDR367W	KEI1	KEI1-1212669-20bp	1212669	1212656	-136	template	455	0.654	0.0044	252	0.69	0.00825	0.036	0.0126	-0.168	0.0674	0.266	0.00934	-0.448	0.228
gene_tiling_20bp	Cerulenin	0.98uM	YDR367W	KEI1	KEI1-1212669-20bp	1212669	1212656	-136	template	558	0.712	0.00384	428	0.763	0.00467	0.051	0.00851	-0.168	0.0674	0.339	0.00576	-0.373	0.34
gene_tiling_20bp	Cerulenin	1.95uM	YDR367W	KEI1	KEI1-1212669-20bp	1212669	1212656	-136	template	397	0.521	0.00527	443	0.932	0.0052	0.411	0.0105	-0.168	0.0674	0.508	0.0063	-0.115	0.497
gene_tiling_20bp	DMSO	0.01	YDR367W	KEI1	KEI1-1212669-20bp	1212669	1212656	-136	template	361	0.736	0.006	318	0.719	0.00653	-0.017	0.0125	-0.168	0.0674	0.295	0.00762	-0.454	0.367
gene_tiling_20bp	Daunorubicin	31.25uM	YDR367W	KEI1	KEI1-1212669-20bp	1212669	1212656	-136	template	427	0.511	0.00531	283	0.511	0.00782	0	0.0131	-0.168	0.0674	0.087	0.00891	-0.35	0.161
gene_tiling_20bp	NSC-180973	7uM	YDR367W	KEI1	KEI1-1212669-20bp	1212669	1212656	-136	template	663	0.752	0.00316	216	0.544	0.0103	-0.207	0.0135	-0.168	0.0674	0.12	0.0114	-0.724	0.104
gene_tiling_20bp	Rapamycin	4.375nM	YDR367W	KEI1	KEI1-1212669-20bp	1212669	1212656	-136	template	307	0.639	0.00697	43	-1.979	0.0475	-2.618	0.0545	-0.168	0.0674	-2.403	0.0486	-3.083	-2.526
gene_tiling_20bp	ST016598	7.8uM	YDR367W	KEI1	KEI1-1212669-20bp	1212669	1212656	-136	template	394	0.366	0.00554	135	-0.073	0.0138	-0.439	0.0194	-0.168	0.0674	-0.497	0.0149	-1.194	-0.736
gene_tiling_20bp	1181-0519	25uM	YDR367W	KEI1	KEI1-1212669-20bp	1212669	1212656	-136	template	440	0.669	0.00477	8	-4.56	0.273	-5.229	0.277	-0.168	0.0674	-4.984	0.274	-5.633	-5.174
gene_tiling_20bp	4130-1276	2uM	YDR367W	KEI1	KEI1-1212669-20bp	1212669	1212656	-136	template	660	1.084	0.00331	279	0.458	0.00671	-0.626	0.01	-0.168	0.0674	0.034	0.00781	-0.939	0.023
gene_tiling_20bp	Cantharidin	10uM	YDR367W	KEI1	KEI1-1212669-20bp	1212669	1212656	-136	template	460	0.931	0.00421	321	0.849	0.00591	-0.082	0.0101	-0.168	0.0674	0.425	0.00701	-0.483	0.494
gene_tiling_20bp	Doxorubicin	12.5uM	YDR367W	KEI1	KEI1-1212669-20bp	1212669	1212656	-136	template	527	0.807	0.00417	153	-0.214	0.0131	-1.021	0.0173	-0.168	0.0674	-0.638	0.0142	-1.55	-0.846
gene_tiling_18bp	1181-0519	10uM	YML130C	ERO1	ERO1-13422-18bp	13422	13409	-134	nontemplate	195	-1.5	0.00995	143	-1.155	0.0142	0.345	0.0241	0.377	1.2	0.063	0.0168	0.17	0.096
gene_tiling_18bp	1181-0519	15uM	YML130C	ERO1	ERO1-13422-18bp	13422	13409	-134	nontemplate	126	-1.639	0.0172	116	-1.306	0.0174	0.333	0.0346	0.377	1.2	-0.088	0.02	0.098	-0.08
gene_tiling_18bp	6630449	75uM	YML130C	ERO1	ERO1-13422-18bp	13422	13409	-134	nontemplate	77	-2.034	0.0273	123	-1.241	0.0184	0.793	0.0457	0.377	1.2	-0.023	0.021	0.547	0.069
gene_tiling_18bp	7312221	75uM	YML130C	ERO1	ERO1-13422-18bp	13422	13409	-134	nontemplate	139	-1.624	0.0149	85	-1.449	0.0252	0.175	0.0402	0.377	1.2	-0.231	0.0278	-0.091	-0.274
gene_tiling_18bp	9121982	50uM	YML130C	ERO1	ERO1-13422-18bp	13422	13409	-134	nontemplate	119	-1.591	0.0169	171	-1.468	0.0113	0.123	0.0282	0.377	1.2	-0.25	0.0139	-0.124	-0.25
gene_tiling_18bp	9125678	50uM	YML130C	ERO1	ERO1-13422-18bp	13422	13409	-134	nontemplate	119	-1.93	0.0159	91	-1.272	0.0225	0.658	0.0384	0.377	1.2	-0.054	0.0251	0.408	-0.085
gene_tiling_18bp	9125678	75uM	YML130C	ERO1	ERO1-13422-18bp	13422	13409	-134	nontemplate	102	-1.227	0.0191	213	-0.875	0.00995	0.353	0.029	0.377	1.2	0.343	0.0126	0.144	0.346
gene_tiling_18bp	Aureobasidin-A	20nM	YML130C	ERO1	ERO1-13422-18bp	13422	13409	-134	nontemplate	102	-1.867	0.0179	151	-1.222	0.015	0.645	0.0328	0.377	1.2	-0.004	0.0176	0.288	-0.113
gene_tiling_18bp	Aureobasidin-A	30nM	YML130C	ERO1	ERO1-13422-18bp	13422	13409	-134	nontemplate	114	-1.981	0.0172	211	-0.494	0.00927	1.487	0.0265	0.377	1.2	0.724	0.0119	1.175	0.628
gene_tiling_18bp	Fluconazole	20uM	YML130C	ERO1	ERO1-13422-18bp	13422	13409	-134	nontemplate	118	-1.805	0.0167	224	-0.645	0.00982	1.16	0.0265	0.377	1.2	0.573	0.0124	0.932	0.619
gene_tiling_18bp	Rapamycin	2.2nM	YML130C	ERO1	ERO1-13422-18bp	13422	13409	-134	nontemplate	120	-1.813	0.0179	133	-1.509	0.0161	0.304	0.034	0.377	1.2	-0.291	0.0187	0.146	-0.181
gene_tiling_18bp	0KPI-0099	12.5uM	YML130C	ERO1	ERO1-13422-18bp	13422	13409	-134	nontemplate	66	-2.169	0.0303	73	-1.713	0.0272	0.456	0.0576	0.377	1.2	-0.495	0.0298	0.144	-0.626
gene_tiling_18bp	9121982	21.55uM	YML130C	ERO1	ERO1-13422-18bp	13422	13409	-134	nontemplate	91	-1.863	0.0225	75	-1.665	0.0264	0.198	0.0489	0.377	1.2	-0.447	0.029	-0.055	-0.449
gene_tiling_18bp	9150499	35.5uM	YML130C	ERO1	ERO1-13422-18bp	13422	13409	-134	nontemplate	53	-2.204	0.0384	109	-1.165	0.019	1.039	0.0574	0.377	1.2	0.053	0.0216	1.044	0.374
gene_tiling_18bp	CBF-666774	166.7uM	YML130C	ERO1	ERO1-13422-18bp	13422	13409	-134	nontemplate	89	-1.865	0.0224	90	-1.425	0.0224	0.44	0.0448	0.377	1.2	-0.207	0.025	0.314	-0.115
gene_tiling_18bp	Cerulenin	0.98uM	YML130C	ERO1	ERO1-13422-18bp	13422	13409	-134	nontemplate	80	-2.239	0.026	154	-1.26	0.014	0.979	0.04	0.377	1.2	-0.042	0.0166	0.823	0.059
gene_tiling_18bp	Cerulenin	1.95uM	YML130C	ERO1	ERO1-13422-18bp	13422	13409	-134	nontemplate	107	-1.407	0.0192	182	-1.054	0.0109	0.352	0.0301	0.377	1.2	0.164	0.0135	0.249	0.287
gene_tiling_18bp	DMSO	0.01	YML130C	ERO1	ERO1-13422-18bp	13422	13409	-134	nontemplate	64	-1.868	0.0332	101	-1.425	0.02	0.444	0.0533	0.377	1.2	-0.207	0.0226	0.226	-0.203
gene_tiling_18bp	Daunorubicin	31.25uM	YML130C	ERO1	ERO1-13422-18bp	13422	13409	-134	nontemplate	57	-2.532	0.0355	91	-1.639	0.0227	0.893	0.0583	0.377	1.2	-0.421	0.0254	0.8	-0.329
gene_tiling_18bp	NSC-180973	7uM	YML130C	ERO1	ERO1-13422-18bp	13422	13409	-134	nontemplate	189	-1.195	0.0112	89	-1.298	0.0237	-0.102	0.0349	0.377	1.2	-0.08	0.0263	-0.375	-0.069
gene_tiling_18bp	Rapamycin	4.375nM	YML130C	ERO1	ERO1-13422-18bp	13422	13409	-134	nontemplate	61	-1.789	0.036	107	-1.1	0.0207	0.688	0.0567	0.377	1.2	0.118	0.0233	0.351	-0.043
gene_tiling_18bp	ST016598	7.8uM	YML130C	ERO1	ERO1-13422-18bp	13422	13409	-134	nontemplate	96	-1.793	0.0219	144	-0.773	0.0156	1.02	0.0376	0.377	1.2	0.445	0.0183	0.621	0.322
gene_tiling_18bp	1181-0519	25uM	YML130C	ERO1	ERO1-13422-18bp	13422	13409	-134	nontemplate	48	-2.397	0.0448	100	-1.332	0.0221	1.065	0.0669	0.377	1.2	-0.114	0.0247	0.744	-0.203
gene_tiling_18bp	4130-1276	2uM	YML130C	ERO1	ERO1-13422-18bp	13422	13409	-134	nontemplate	90	-1.692	0.022	104	-1.119	0.0199	0.573	0.0419	0.377	1.2	0.099	0.0225	0.399	0.07
gene_tiling_18bp	Cantharidin	10uM	YML130C	ERO1	ERO1-13422-18bp	13422	13409	-134	nontemplate	78	-1.342	0.0274	38	-2.272	0.0567	-0.93	0.0841	0.377	1.2	-1.054	0.0593	-1.158	-0.999
gene_tiling_18bp	Doxorubicin	12.5uM	YML130C	ERO1	ERO1-13422-18bp	13422	13409	-134	nontemplate	66	-1.967	0.0326	94	-1.226	0.0212	0.741	0.0538	0.377	1.2	-0.008	0.0238	0.482	-0.029
gene_tiling_20bp	1181-0519	10uM	YML130C	ERO1	ERO1-13422-20bp	13422	13409	-134	nontemplate	79	-2.567	0.0267	73	-1.268	0.0278	1.299	0.0545	0.448	0.107	0.359	0.0325	0.696	0.179
gene_tiling_20bp	1181-0519	15uM	YML130C	ERO1	ERO1-13422-20bp	13422	13409	-134	nontemplate	49	-2.805	0.0424	78	-1.156	0.0273	1.649	0.0698	0.448	0.107	0.471	0.032	1.085	0.399
gene_tiling_20bp	6630449	75uM	YML130C	ERO1	ERO1-13422-20bp	13422	13409	-134	nontemplate	38	-2.73	0.0572	73	-1.067	0.0266	1.663	0.0838	0.448	0.107	0.56	0.0312	1.02	0.474
gene_tiling_20bp	7312221	75uM	YML130C	ERO1	ERO1-13422-20bp	13422	13409	-134	nontemplate	108	-1.722	0.0184	50	-1.561	0.0433	0.161	0.0617	0.448	0.107	0.066	0.0479	-0.332	0.026
gene_tiling_20bp	9125678	50uM	YML130C	ERO1	ERO1-13422-20bp	13422	13409	-134	nontemplate	70	-2.447	0.0315	55	-1.051	0.0398	1.396	0.0713	0.448	0.107	0.576	0.0444	0.779	0.381
gene_tiling_20bp	9125678	75uM	YML130C	ERO1	ERO1-13422-20bp	13422	13409	-134	nontemplate	56	-1.78	0.0354	128	-0.373	0.0156	1.407	0.051	0.448	0.107	1.254	0.0202	0.756	0.94
gene_tiling_20bp	Aureobasidin-A	20nM	YML130C	ERO1	ERO1-13422-20bp	13422	13409	-134	nontemplate	57	-2.449	0.0339	86	-1.326	0.0245	1.123	0.0584	0.448	0.107	0.301	0.0292	0.415	0.096
gene_tiling_20bp	Aureobasidin-A	30nM	YML130C	ERO1	ERO1-13422-20bp	13422	13409	-134	nontemplate	82	-2.213	0.0252	158	-0.054	0.0139	2.159	0.0392	0.448	0.107	1.573	0.0186	1.502	1.351
gene_tiling_20bp	Fluconazole	20uM	YML130C	ERO1	ERO1-13422-20bp	13422	13409	-134	nontemplate	85	-1.955	0.025	74	-1.478	0.0263	0.477	0.0513	0.448	0.107	0.149	0.031	-0.075	0.091
gene_tiling_20bp	Rapamycin	2.2nM	YML130C	ERO1	ERO1-13422-20bp	13422	13409	-134	nontemplate	57	-2.69	0.0376	59	-1.906	0.0341	0.784	0.0717	0.448	0.107	-0.279	0.0387	0.25	-0.243
gene_tiling_20bp	0KPI-0099	12.5uM	YML130C	ERO1	ERO1-13422-20bp	13422	13409	-134	nontemplate	40	-2.835	0.0548	36	-2.278	0.0581	0.557	0.113	0.448	0.107	-0.651	0.0627	-0.034	-0.759
gene_tiling_20bp	9121982	21.55uM	YML130C	ERO1	ERO1-13422-20bp	13422	13409	-134	nontemplate	33	-3.179	0.0613	35	-2.293	0.0629	0.886	0.124	0.448	0.107	-0.666	0.0676	0.48	-0.62
gene_tiling_20bp	9150499	35.5uM	YML130C	ERO1	ERO1-13422-20bp	13422	13409	-134	nontemplate	48	-2.181	0.0412	104	-0.531	0.021	1.65	0.0622	0.448	0.107	1.096	0.0257	1.256	1.25
gene_tiling_20bp	CBF-666774	166.7uM	YML130C	ERO1	ERO1-13422-20bp	13422	13409	-134	nontemplate	37	-2.949	0.0558	58	-1.42	0.0343	1.529	0.0901	0.448	0.107	0.207	0.039	1.044	0.169
gene_tiling_20bp	Cerulenin	0.98uM	YML130C	ERO1	ERO1-13422-20bp	13422	13409	-134	nontemplate	55	-2.619	0.0356	50	-2.322	0.0443	0.297	0.0799	0.448	0.107	-0.695	0.049	-0.127	-0.694
gene_tiling_20bp	DMSO	0.01	YML130C	ERO1	ERO1-13422-20bp	13422	13409	-134	nontemplate	58	-1.891	0.0388	60	-1.677	0.0356	0.214	0.0744	0.448	0.107	-0.05	0.0402	-0.223	0.022
gene_tiling_20bp	Daunorubicin	31.25uM	YML130C	ERO1	ERO1-13422-20bp	13422	13409	-134	nontemplate	60	-2.31	0.0357	49	-2.007	0.0452	0.303	0.0808	0.448	0.107	-0.38	0.0498	-0.046	-0.305
gene_tiling_20bp	NSC-180973	7uM	YML130C	ERO1	ERO1-13422-20bp	13422	13409	-134	nontemplate	75	-2.384	0.0272	39	-1.91	0.0518	0.474	0.079	0.448	0.107	-0.283	0.0565	-0.043	-0.299
gene_tiling_20bp	ST016598	7.8uM	YML130C	ERO1	ERO1-13422-20bp	13422	13409	-134	nontemplate	44	-2.782	0.0447	83	-0.771	0.0257	2.011	0.0704	0.448	0.107	0.856	0.0303	1.256	0.616
gene_tiling_20bp	1181-0519	25uM	YML130C	ERO1	ERO1-13422-20bp	13422	13409	-134	nontemplate	46	-2.575	0.0458	95	-1.07	0.0223	1.505	0.0681	0.448	0.107	0.557	0.027	1.101	0.367
gene_tiling_20bp	4130-1276	2uM	YML130C	ERO1	ERO1-13422-20bp	13422	13409	-134	nontemplate	55	-2.489	0.0378	71	-1.509	0.028	0.98	0.0658	0.448	0.107	0.118	0.0327	0.667	0.107
gene_tiling_20bp	Cantharidin	10uM	YML130C	ERO1	ERO1-13422-20bp	13422	13409	-134	nontemplate	44	-2.44	0.0472	80	-1.149	0.0238	1.291	0.071	0.448	0.107	0.478	0.0284	0.891	0.547
gene_tiling_20bp	Doxorubicin	12.5uM	YML130C	ERO1	ERO1-13422-20bp	13422	13409	-134	nontemplate	67	-2.159	0.0326	64	-1.464	0.0346	0.695	0.0672	0.448	0.107	0.163	0.0392	0.165	-0.046
broad_tiling	1181-0519	10uM	YHR007C	ERG11	ERG11-121971-20bp	121971	121958	-133	nontemplate	423	-0.509	0.00478	253	-1.134	0.00888	-0.626	0.0137	-0.223	nan	-0.123	0.0311	-0.922	-0.187
broad_tiling	4130-1276	2uM	YHR007C	ERG11	ERG11-121971-20bp	121971	121958	-133	nontemplate	385	-0.783	0.00536	706	0.848	0.00297	1.631	0.00833	-0.223	nan	1.859	0.0252	1.426	1.876
broad_tiling	DMSO	0.01	YHR007C	ERG11	ERG11-121971-20bp	121971	121958	-133	nontemplate	386	-0.788	0.00496	97	-1.011	0.0211	-0.223	0.0261	-0.223	nan	0	0.0433	-0.359	0
broad_tiling	Fluconazole	20uM	YHR007C	ERG11	ERG11-121971-20bp	121971	121958	-133	nontemplate	333	-0.923	0.0062	52	-3.098	0.0397	-2.175	0.0459	-0.223	nan	-2.087	0.0619	-2.363	-2.054
broad_tiling	Doxorubicin	12.5uM	YHR007C	ERG11	ERG11-121971-20bp	121971	121958	-133	nontemplate	159	-1.18	0.0128	62	-1.926	0.0336	-0.746	0.0465	-0.223	nan	-0.915	0.0558	-0.952	-1.047
gene_tiling_18bp	1181-0519	10uM	YPL160W	CDC60	CDC60-246781-18bp	246781	246794	-133	nontemplate	88	-2.644	0.0247	88	-1.852	0.0244	0.791	0.0491	0.637	0.399	0.606	0.0304	0.616	0.639
gene_tiling_18bp	1181-0519	15uM	YPL160W	CDC60	CDC60-246781-18bp	246781	246794	-133	nontemplate	37	-3.393	0.0572	21	-3.744	0.105	-0.35	0.162	0.637	0.399	-1.286	0.111	-0.585	-1.278
gene_tiling_18bp	7312221	75uM	YPL160W	CDC60	CDC60-246781-18bp	246781	246794	-133	nontemplate	66	-2.693	0.0304	48	-2.267	0.0433	0.426	0.0737	0.637	0.399	0.191	0.0493	0.16	0.148
gene_tiling_18bp	9121982	50uM	YPL160W	CDC60	CDC60-246781-18bp	246781	246794	-133	nontemplate	53	-2.75	0.0375	0	-9.89	10.3	-7.14	10.3	0.637	0.399	-7.432	10.3	-7.387	-7.432
gene_tiling_18bp	9125678	50uM	YPL160W	CDC60	CDC60-246781-18bp	246781	246794	-133	nontemplate	60	-2.912	0.0321	22	-3.296	0.1	-0.384	0.132	0.637	0.399	-0.838	0.106	-0.634	-0.869
gene_tiling_18bp	Aureobasidin-A	20nM	YPL160W	CDC60	CDC60-246781-18bp	246781	246794	-133	nontemplate	58	-2.677	0.0361	107	-1.717	0.0207	0.959	0.0568	0.637	0.399	0.741	0.0267	0.602	0.632
gene_tiling_18bp	Aureobasidin-A	30nM	YPL160W	CDC60	CDC60-246781-18bp	246781	246794	-133	nontemplate	45	-3.312	0.045	28	-3.386	0.0805	-0.073	0.125	0.637	0.399	-0.928	0.0865	-0.385	-1.024
gene_tiling_18bp	Fluconazole	20uM	YPL160W	CDC60	CDC60-246781-18bp	246781	246794	-133	nontemplate	34	-3.585	0.0595	55	-2.661	0.0381	0.924	0.0975	0.637	0.399	-0.203	0.044	0.696	-0.157
gene_tiling_18bp	Rapamycin	2.2nM	YPL160W	CDC60	CDC60-246781-18bp	246781	246794	-133	nontemplate	60	-2.807	0.0348	24	-3.955	0.0841	-1.148	0.119	0.637	0.399	-1.497	0.0901	-1.306	-1.387
gene_tiling_18bp	0KPI-0099	12.5uM	YPL160W	CDC60	CDC60-246781-18bp	246781	246794	-133	nontemplate	49	-2.595	0.0399	71	-1.753	0.0289	0.842	0.0688	0.637	0.399	0.705	0.0349	0.531	0.574
gene_tiling_18bp	9121982	21.55uM	YPL160W	CDC60	CDC60-246781-18bp	246781	246794	-133	nontemplate	52	-2.665	0.0423	39	-2.6	0.0529	0.065	0.0952	0.637	0.399	-0.142	0.0589	-0.188	-0.144
gene_tiling_18bp	9150499	35.5uM	YPL160W	CDC60	CDC60-246781-18bp	246781	246794	-133	nontemplate	59	-2.051	0.0337	35	-2.79	0.0576	-0.739	0.0913	0.637	0.399	-0.332	0.0636	-0.734	-0.011
gene_tiling_18bp	Cerulenin	1.95uM	YPL160W	CDC60	CDC60-246781-18bp	246781	246794	-133	nontemplate	68	-2.057	0.0294	82	-2.2	0.0264	-0.143	0.0558	0.637	0.399	0.258	0.0324	-0.247	0.382
gene_tiling_18bp	Daunorubicin	31.25uM	YPL160W	CDC60	CDC60-246781-18bp	246781	246794	-133	nontemplate	43	-2.934	0.0487	33	-3.089	0.0574	-0.154	0.106	0.637	0.399	-0.631	0.0634	-0.247	-0.539
gene_tiling_18bp	NSC-180973	7uM	YPL160W	CDC60	CDC60-246781-18bp	246781	246794	-133	nontemplate	40	-3.422	0.0492	41	-2.406	0.0531	1.015	0.102	0.637	0.399	0.052	0.0591	0.743	0.062
gene_tiling_18bp	Rapamycin	4.375nM	YPL160W	CDC60	CDC60-246781-18bp	246781	246794	-133	nontemplate	49	-2.102	0.0434	75	-1.61	0.0269	0.492	0.0703	0.637	0.399	0.848	0.0328	0.154	0.687
gene_tiling_18bp	ST016598	7.8uM	YPL160W	CDC60	CDC60-246781-18bp	246781	246794	-133	nontemplate	39	-3.082	0.0539	70	-1.809	0.0303	1.273	0.0842	0.637	0.399	0.649	0.0363	0.874	0.527
gene_tiling_18bp	4130-1276	2uM	YPL160W	CDC60	CDC60-246781-18bp	246781	246794	-133	nontemplate	50	-2.534	0.0419	50	-2.168	0.0408	0.366	0.0827	0.637	0.399	0.29	0.0468	0.192	0.261
gene_tiling_18bp	Cantharidin	10uM	YPL160W	CDC60	CDC60-246781-18bp	246781	246794	-133	nontemplate	47	-2.067	0.043	24	-2.924	0.0847	-0.858	0.128	0.637	0.399	-0.466	0.0907	-1.086	-0.411
gene_tiling_18bp	Doxorubicin	12.5uM	YPL160W	CDC60	CDC60-246781-18bp	246781	246794	-133	nontemplate	37	-2.794	0.0507	43	-2.345	0.0488	0.449	0.0995	0.637	0.399	0.113	0.0547	0.189	0.091
gene_tiling_20bp	1181-0519	10uM	YPL160W	CDC60	CDC60-246781-20bp	246781	246794	-133	nontemplate	325	-0.533	0.00615	223	0.337	0.00893	0.87	0.0151	0.747	0.169	0.058	0.0101	0.267	-0.122
gene_tiling_20bp	1181-0519	15uM	YPL160W	CDC60	CDC60-246781-20bp	246781	246794	-133	nontemplate	186	-0.892	0.01	245	0.489	0.00943	1.38	0.0194	0.747	0.169	0.21	0.0106	0.816	0.138
gene_tiling_20bp	6630449	75uM	YPL160W	CDC60	CDC60-246781-20bp	246781	246794	-133	nontemplate	144	-0.822	0.0139	171	0.155	0.0125	0.978	0.0264	0.747	0.169	-0.124	0.0137	0.334	-0.21
gene_tiling_20bp	7312221	75uM	YPL160W	CDC60	CDC60-246781-20bp	246781	246794	-133	nontemplate	245	-0.544	0.0089	218	0.552	0.00929	1.097	0.0182	0.747	0.169	0.273	0.0105	0.603	0.234
gene_tiling_20bp	9121982	50uM	YPL160W	CDC60	CDC60-246781-20bp	246781	246794	-133	nontemplate	176	-0.76	0.0116	8	-5.075	0.286	-4.314	0.297	0.747	0.169	-5.354	0.287	-4.897	-5.418
gene_tiling_20bp	9125678	50uM	YPL160W	CDC60	CDC60-246781-20bp	246781	246794	-133	nontemplate	236	-0.701	0.00871	147	0.359	0.0149	1.06	0.0236	0.747	0.169	0.08	0.0161	0.443	-0.115
gene_tiling_20bp	9125678	75uM	YPL160W	CDC60	CDC60-246781-20bp	246781	246794	-133	nontemplate	114	-0.761	0.0197	280	0.753	0.00736	1.514	0.0271	0.747	0.169	0.474	0.00857	0.864	0.16
gene_tiling_20bp	Aureobasidin-A	20nM	YPL160W	CDC60	CDC60-246781-20bp	246781	246794	-133	nontemplate	146	-1.1	0.014	248	0.196	0.00802	1.296	0.022	0.747	0.169	-0.083	0.00923	0.588	-0.288
gene_tiling_20bp	Aureobasidin-A	30nM	YPL160W	CDC60	CDC60-246781-20bp	246781	246794	-133	nontemplate	235	-0.7	0.00863	168	0.035	0.0117	0.734	0.0203	0.747	0.169	-0.244	0.0129	0.077	-0.466
gene_tiling_20bp	Fluconazole	20uM	YPL160W	CDC60	CDC60-246781-20bp	246781	246794	-133	nontemplate	236	-0.487	0.00888	248	0.26	0.00871	0.747	0.0176	0.747	0.169	-0.019	0.00993	0.196	-0.077
gene_tiling_20bp	Rapamycin	2.2nM	YPL160W	CDC60	CDC60-246781-20bp	246781	246794	-133	nontemplate	272	-0.445	0.00771	306	0.459	0.00706	0.904	0.0148	0.747	0.169	0.18	0.00828	0.37	0.215
gene_tiling_20bp	0KPI-0099	12.5uM	YPL160W	CDC60	CDC60-246781-20bp	246781	246794	-133	nontemplate	150	-0.941	0.0143	212	0.264	0.00896	1.205	0.0233	0.747	0.169	-0.015	0.0102	0.614	-0.123
gene_tiling_20bp	9121982	21.55uM	YPL160W	CDC60	CDC60-246781-20bp	246781	246794	-133	nontemplate	155	-0.965	0.014	65	-1.409	0.0302	-0.445	0.0442	0.747	0.169	-1.688	0.0314	-0.851	-1.642
gene_tiling_20bp	9150499	35.5uM	YPL160W	CDC60	CDC60-246781-20bp	246781	246794	-133	nontemplate	164	-0.419	0.0128	166	0.141	0.0119	0.56	0.0247	0.747	0.169	-0.138	0.0131	0.166	0.016
gene_tiling_20bp	CBF-666774	166.7uM	YPL160W	CDC60	CDC60-246781-20bp	246781	246794	-133	nontemplate	173	-0.739	0.0125	195	0.321	0.0102	1.06	0.0226	0.747	0.169	0.042	0.0114	0.575	0.003
gene_tiling_20bp	Cerulenin	0.98uM	YPL160W	CDC60	CDC60-246781-20bp	246781	246794	-133	nontemplate	309	-0.14	0.00616	221	-0.189	0.00954	-0.049	0.0157	0.747	0.169	-0.468	0.0108	-0.473	-0.467
gene_tiling_20bp	Cerulenin	1.95uM	YPL160W	CDC60	CDC60-246781-20bp	246781	246794	-133	nontemplate	158	-0.805	0.0131	325	0.485	0.00655	1.291	0.0196	0.747	0.169	0.206	0.00776	0.766	0.196
gene_tiling_20bp	DMSO	0.01	YPL160W	CDC60	CDC60-246781-20bp	246781	246794	-133	nontemplate	136	-0.669	0.0159	181	-0.092	0.0127	0.576	0.0286	0.747	0.169	-0.371	0.0139	0.14	-0.299
gene_tiling_20bp	Daunorubicin	31.25uM	YPL160W	CDC60	CDC60-246781-20bp	246781	246794	-133	nontemplate	161	-0.893	0.0127	173	-0.198	0.0115	0.696	0.0243	0.747	0.169	-0.477	0.0127	0.346	-0.402
gene_tiling_20bp	NSC-180973	7uM	YPL160W	CDC60	CDC60-246781-20bp	246781	246794	-133	nontemplate	172	-1.192	0.0122	159	0.104	0.0133	1.295	0.0254	0.747	0.169	-0.175	0.0145	0.779	-0.192
gene_tiling_20bp	Rapamycin	4.375nM	YPL160W	CDC60	CDC60-246781-20bp	246781	246794	-133	nontemplate	123	-0.677	0.0157	219	0.356	0.00962	1.033	0.0254	0.747	0.169	0.077	0.0108	0.568	-0.045
gene_tiling_20bp	ST016598	7.8uM	YPL160W	CDC60	CDC60-246781-20bp	246781	246794	-133	nontemplate	253	-0.272	0.0081	261	0.876	0.00777	1.147	0.0159	0.747	0.169	0.597	0.00898	0.393	0.357
gene_tiling_20bp	1181-0519	25uM	YPL160W	CDC60	CDC60-246781-20bp	246781	246794	-133	nontemplate	172	-0.683	0.0112	276	0.464	0.00726	1.147	0.0185	0.747	0.169	0.185	0.00847	0.744	-0.006
gene_tiling_20bp	4130-1276	2uM	YPL160W	CDC60	CDC60-246781-20bp	246781	246794	-133	nontemplate	218	-0.512	0.00992	169	-0.263	0.0126	0.248	0.0225	0.747	0.169	-0.542	0.0138	-0.065	-0.554
gene_tiling_20bp	Cantharidin	10uM	YPL160W	CDC60	CDC60-246781-20bp	246781	246794	-133	nontemplate	141	-0.771	0.0144	182	0.032	0.0113	0.803	0.0257	0.747	0.169	-0.247	0.0125	0.403	-0.178
gene_tiling_20bp	Doxorubicin	12.5uM	YPL160W	CDC60	CDC60-246781-20bp	246781	246794	-133	nontemplate	227	-0.406	0.00884	253	0.51	0.00817	0.916	0.017	0.747	0.169	0.231	0.00938	0.387	0.022
broad_tiling	1181-0519	10uM	YHR007C	ERG11	ERG11-121970-20bp	121970	121957	-132	nontemplate	1580	1.391	0.00127	803	0.53	0.00243	-0.861	0.00371	-0.212	nan	-0.661	0.00704	-1.157	-0.725
broad_tiling	4130-1276	2uM	YHR007C	ERG11	ERG11-121970-20bp	121970	121957	-132	nontemplate	1704	1.361	0.00119	715	0.866	0.00298	-0.495	0.00416	-0.212	nan	-0.325	0.00759	-0.7	-0.307
broad_tiling	DMSO	0.01	YHR007C	ERG11	ERG11-121970-20bp	121970	121957	-132	nontemplate	1764	1.402	0.00125	448	1.191	0.00487	-0.212	0.00612	-0.212	nan	0	0.00948	-0.349	0
broad_tiling	Fluconazole	20uM	YHR007C	ERG11	ERG11-121970-20bp	121970	121957	-132	nontemplate	1601	1.34	0.0015	0	-9.812	9.77	-11.152	9.77	-0.212	nan	-11.003	9.77	-11.341	-10.97
broad_tiling	Doxorubicin	12.5uM	YHR007C	ERG11	ERG11-121970-20bp	121970	121957	-132	nontemplate	924	1.355	0.00217	618	1.381	0.00325	0.026	0.00542	-0.212	nan	0.19	0.00786	-0.181	0.058
gene_tiling_18bp	1181-0519	10uM	YHR007C	ERG11	ERG11-121970-18bp	121970	121957	-132	nontemplate	518	-0.093	0.00406	113	-1.493	0.0185	-1.4	0.0226	-0.249	0.213	-1.289	0.0197	-1.575	-1.256
gene_tiling_18bp	1181-0519	15uM	YHR007C	ERG11	ERG11-121970-18bp	121970	121957	-132	nontemplate	343	-0.198	0.00561	183	-0.65	0.0112	-0.452	0.0168	-0.249	0.213	-0.446	0.0124	-0.687	-0.438
gene_tiling_18bp	6630449	75uM	YHR007C	ERG11	ERG11-121970-18bp	121970	121957	-132	nontemplate	324	0.031	0.00609	293	0.007	0.007	-0.024	0.0131	-0.249	0.213	0.211	0.0082	-0.27	0.304
gene_tiling_18bp	7312221	75uM	YHR007C	ERG11	ERG11-121970-18bp	121970	121957	-132	nontemplate	406	-0.081	0.00508	228	-0.031	0.00878	0.05	0.0139	-0.249	0.213	0.173	0.00998	-0.216	0.131
gene_tiling_18bp	9121982	50uM	YHR007C	ERG11	ERG11-121970-18bp	121970	121957	-132	nontemplate	310	-0.213	0.00684	431	-0.137	0.00466	0.076	0.0115	-0.249	0.213	0.067	0.00587	-0.171	0.067
gene_tiling_18bp	9125678	50uM	YHR007C	ERG11	ERG11-121970-18bp	121970	121957	-132	nontemplate	341	-0.416	0.00628	128	-0.782	0.0164	-0.367	0.0227	-0.249	0.213	-0.578	0.0177	-0.617	-0.609
gene_tiling_18bp	9125678	75uM	YHR007C	ERG11	ERG11-121970-18bp	121970	121957	-132	nontemplate	338	0.496	0.00619	90	-2.113	0.0231	-2.609	0.0293	-0.249	0.213	-1.909	0.0243	-2.818	-1.906
gene_tiling_18bp	Aureobasidin-A	20nM	YHR007C	ERG11	ERG11-121970-18bp	121970	121957	-132	nontemplate	313	-0.255	0.00667	405	0.198	0.00494	0.453	0.0116	-0.249	0.213	0.402	0.00615	0.095	0.293
gene_tiling_18bp	Aureobasidin-A	30nM	YHR007C	ERG11	ERG11-121970-18bp	121970	121957	-132	nontemplate	398	-0.182	0.00567	500	0.749	0.00418	0.93	0.00985	-0.249	0.213	0.953	0.00538	0.618	0.857
gene_tiling_18bp	Fluconazole	20uM	YHR007C	ERG11	ERG11-121970-18bp	121970	121957	-132	nontemplate	357	-0.211	0.00578	2	-7.133	1.02	-6.922	1.02	-0.249	0.213	-6.929	1.02	-7.15	-6.884
gene_tiling_18bp	Rapamycin	2.2nM	YHR007C	ERG11	ERG11-121970-18bp	121970	121957	-132	nontemplate	384	-0.139	0.00564	345	-0.137	0.00588	0.002	0.0115	-0.249	0.213	0.067	0.00709	-0.156	0.177
gene_tiling_18bp	0KPI-0099	12.5uM	YHR007C	ERG11	ERG11-121970-18bp	121970	121957	-132	nontemplate	265	-0.171	0.00822	157	-0.614	0.0133	-0.442	0.0216	-0.249	0.213	-0.41	0.0145	-0.753	-0.54
gene_tiling_18bp	9121982	21.55uM	YHR007C	ERG11	ERG11-121970-18bp	121970	121957	-132	nontemplate	185	-0.844	0.0102	151	-0.661	0.0139	0.183	0.0241	-0.249	0.213	-0.457	0.0151	-0.07	-0.458
gene_tiling_18bp	9150499	35.5uM	YHR007C	ERG11	ERG11-121970-18bp	121970	121957	-132	nontemplate	217	-0.181	0.00958	472	0.945	0.00424	1.125	0.0138	-0.249	0.213	1.149	0.00545	1.13	1.469
gene_tiling_18bp	CBF-666774	166.7uM	YHR007C	ERG11	ERG11-121970-18bp	121970	121957	-132	nontemplate	326	0.002	0.00605	208	-0.221	0.00944	-0.223	0.0155	-0.249	0.213	-0.017	0.0107	-0.349	0.075
gene_tiling_18bp	Cerulenin	0.98uM	YHR007C	ERG11	ERG11-121970-18bp	121970	121957	-132	nontemplate	352	-0.108	0.006	277	-0.415	0.00814	-0.307	0.0141	-0.249	0.213	-0.211	0.00934	-0.462	-0.11
gene_tiling_18bp	Cerulenin	1.95uM	YHR007C	ERG11	ERG11-121970-18bp	121970	121957	-132	nontemplate	263	-0.113	0.00773	386	0.028	0.00546	0.141	0.0132	-0.249	0.213	0.232	0.00667	0.038	0.356
gene_tiling_18bp	DMSO	0.01	YHR007C	ERG11	ERG11-121970-18bp	121970	121957	-132	nontemplate	205	-0.197	0.00992	272	0	0.00742	0.197	0.0173	-0.249	0.213	0.204	0.00863	-0.021	0.208
gene_tiling_18bp	Daunorubicin	31.25uM	YHR007C	ERG11	ERG11-121970-18bp	121970	121957	-132	nontemplate	272	-0.287	0.0077	216	-0.397	0.0104	-0.109	0.0181	-0.249	0.213	-0.193	0.0116	-0.202	-0.1
gene_tiling_18bp	NSC-180973	7uM	YHR007C	ERG11	ERG11-121970-18bp	121970	121957	-132	nontemplate	332	-0.384	0.00676	126	-0.798	0.0172	-0.414	0.024	-0.249	0.213	-0.594	0.0184	-0.686	-0.584
gene_tiling_18bp	Rapamycin	4.375nM	YHR007C	ERG11	ERG11-121970-18bp	121970	121957	-132	nontemplate	265	0.321	0.0082	168	-0.452	0.012	-0.773	0.0202	-0.249	0.213	-0.248	0.0132	-1.111	-0.408
gene_tiling_18bp	ST016598	7.8uM	YHR007C	ERG11	ERG11-121970-18bp	121970	121957	-132	nontemplate	271	-0.301	0.00756	97	-1.341	0.0223	-1.04	0.0298	-0.249	0.213	-1.137	0.0235	-1.439	-1.259
gene_tiling_18bp	1181-0519	25uM	YHR007C	ERG11	ERG11-121970-18bp	121970	121957	-132	nontemplate	161	-0.662	0.0125	0	-8.983	10.4	-8.321	10.5	-0.249	0.213	-8.779	10.4	-8.642	-8.868
gene_tiling_18bp	4130-1276	2uM	YHR007C	ERG11	ERG11-121970-18bp	121970	121957	-132	nontemplate	248	-0.235	0.00841	140	-0.692	0.0147	-0.457	0.0231	-0.249	0.213	-0.488	0.0159	-0.631	-0.517
gene_tiling_18bp	Cantharidin	10uM	YHR007C	ERG11	ERG11-121970-18bp	121970	121957	-132	nontemplate	204	0.039	0.00937	186	0.004	0.0115	-0.035	0.0209	-0.249	0.213	0.208	0.0127	-0.263	0.263
gene_tiling_18bp	Doxorubicin	12.5uM	YHR007C	ERG11	ERG11-121970-18bp	121970	121957	-132	nontemplate	250	-0.054	0.00823	33	-2.722	0.0591	-2.668	0.0673	-0.249	0.213	-2.518	0.0603	-2.928	-2.54
gene_tiling_18bp	1181-0519	10uM	YML130C	ERO1	ERO1-13394-18bp	13394	13407	-132	template	1106	1.001	0.002	811	1.345	0.00259	0.344	0.00459	0.32	0.0338	-0.033	0.00298	0.169	0
gene_tiling_18bp	1181-0519	15uM	YML130C	ERO1	ERO1-13394-18bp	13394	13407	-132	template	705	0.84	0.0028	642	1.158	0.00324	0.317	0.00604	0.32	0.0338	-0.22	0.00363	0.082	-0.213
gene_tiling_18bp	6630449	75uM	YML130C	ERO1	ERO1-13394-18bp	13394	13407	-132	template	688	1.117	0.00308	576	0.981	0.00386	-0.135	0.00694	0.32	0.0338	-0.397	0.00425	-0.381	-0.304
gene_tiling_18bp	7312221	75uM	YML130C	ERO1	ERO1-13394-18bp	13394	13407	-132	template	874	1.024	0.00237	685	1.554	0.00297	0.53	0.00534	0.32	0.0338	0.176	0.00336	0.264	0.133
gene_tiling_18bp	9121982	50uM	YML130C	ERO1	ERO1-13394-18bp	13394	13407	-132	template	594	0.724	0.0034	1145	1.272	0.00184	0.548	0.00523	0.32	0.0338	-0.106	0.00223	0.301	-0.106
gene_tiling_18bp	9125678	50uM	YML130C	ERO1	ERO1-13394-18bp	13394	13407	-132	template	1009	1.148	0.0019	448	1.021	0.0044	-0.127	0.00631	0.32	0.0338	-0.357	0.00479	-0.378	-0.388
gene_tiling_18bp	9125678	75uM	YML130C	ERO1	ERO1-13394-18bp	13394	13407	-132	template	526	1.133	0.00361	875	1.161	0.00229	0.028	0.0059	0.32	0.0338	-0.217	0.00268	-0.181	-0.214
gene_tiling_18bp	Aureobasidin-A	20nM	YML130C	ERO1	ERO1-13394-18bp	13394	13407	-132	template	707	0.92	0.00289	1245	1.817	0.00159	0.897	0.00448	0.32	0.0338	0.439	0.00198	0.54	0.33
gene_tiling_18bp	Aureobasidin-A	30nM	YML130C	ERO1	ERO1-13394-18bp	13394	13407	-132	template	869	0.944	0.00237	1067	1.841	0.00204	0.897	0.00441	0.32	0.0338	0.463	0.00243	0.586	0.367
gene_tiling_18bp	Fluconazole	20uM	YML130C	ERO1	ERO1-13394-18bp	13394	13407	-132	template	776	0.908	0.00297	862	1.297	0.00244	0.389	0.0054	0.32	0.0338	-0.081	0.00283	0.161	-0.035
gene_tiling_18bp	Rapamycin	2.2nM	YML130C	ERO1	ERO1-13394-18bp	13394	13407	-132	template	922	1.123	0.00229	850	1.162	0.00251	0.039	0.00481	0.32	0.0338	-0.216	0.0029	-0.119	-0.105
gene_tiling_18bp	0KPI-0099	12.5uM	YML130C	ERO1	ERO1-13394-18bp	13394	13407	-132	template	578	0.952	0.00372	467	0.956	0.0047	0.004	0.00841	0.32	0.0338	-0.422	0.00509	-0.307	-0.553
gene_tiling_18bp	9121982	21.55uM	YML130C	ERO1	ERO1-13394-18bp	13394	13407	-132	template	648	0.962	0.00315	686	1.519	0.00299	0.557	0.00614	0.32	0.0338	0.141	0.00337	0.304	0.14
gene_tiling_18bp	9150499	35.5uM	YML130C	ERO1	ERO1-13394-18bp	13394	13407	-132	template	566	1.2	0.00357	319	0.38	0.00621	-0.82	0.00978	0.32	0.0338	-0.998	0.0066	-0.815	-0.678
gene_tiling_18bp	CBF-666774	166.7uM	YML130C	ERO1	ERO1-13394-18bp	13394	13407	-132	template	697	1.097	0.00303	585	1.269	0.00377	0.171	0.0068	0.32	0.0338	-0.109	0.00416	0.045	-0.017
gene_tiling_18bp	Cerulenin	0.98uM	YML130C	ERO1	ERO1-13394-18bp	13394	13407	-132	template	706	0.895	0.00296	939	1.344	0.00221	0.45	0.00517	0.32	0.0338	-0.034	0.0026	0.294	0.067
gene_tiling_18bp	Cerulenin	1.95uM	YML130C	ERO1	ERO1-13394-18bp	13394	13407	-132	template	550	0.95	0.00365	708	0.903	0.00288	-0.047	0.00653	0.32	0.0338	-0.475	0.00327	-0.151	-0.352
gene_tiling_18bp	DMSO	0.01	YML130C	ERO1	ERO1-13394-18bp	13394	13407	-132	template	494	1.07	0.00397	658	1.273	0.00332	0.203	0.00729	0.32	0.0338	-0.105	0.00371	-0.015	-0.102
gene_tiling_18bp	Daunorubicin	31.25uM	YML130C	ERO1	ERO1-13394-18bp	13394	13407	-132	template	683	1.04	0.00309	594	1.061	0.00364	0.021	0.00673	0.32	0.0338	-0.317	0.00403	-0.072	-0.225
gene_tiling_18bp	NSC-180973	7uM	YML130C	ERO1	ERO1-13394-18bp	13394	13407	-132	template	868	1.001	0.00244	575	1.387	0.00355	0.386	0.006	0.32	0.0338	0.009	0.00394	0.114	0.02
gene_tiling_18bp	Rapamycin	4.375nM	YML130C	ERO1	ERO1-13394-18bp	13394	13407	-132	template	493	1.216	0.00425	743	1.69	0.00276	0.474	0.00701	0.32	0.0338	0.312	0.00315	0.136	0.151
gene_tiling_18bp	ST016598	7.8uM	YML130C	ERO1	ERO1-13394-18bp	13394	13407	-132	template	681	1.027	0.00292	763	1.628	0.00279	0.601	0.00571	0.32	0.0338	0.25	0.00318	0.202	0.128
gene_tiling_18bp	1181-0519	25uM	YML130C	ERO1	ERO1-13394-18bp	13394	13407	-132	template	452	0.825	0.00457	925	1.871	0.00219	1.046	0.00676	0.32	0.0338	0.493	0.00258	0.725	0.404
gene_tiling_18bp	4130-1276	2uM	YML130C	ERO1	ERO1-13394-18bp	13394	13407	-132	template	569	0.961	0.00374	736	1.698	0.0031	0.737	0.00685	0.32	0.0338	0.32	0.00349	0.563	0.291
gene_tiling_18bp	Cantharidin	10uM	YML130C	ERO1	ERO1-13394-18bp	13394	13407	-132	template	386	0.958	0.00535	541	1.542	0.0039	0.584	0.00926	0.32	0.0338	0.164	0.00429	0.356	0.219
gene_tiling_18bp	Doxorubicin	12.5uM	YML130C	ERO1	ERO1-13394-18bp	13394	13407	-132	template	529	1.026	0.004	364	0.722	0.00572	-0.304	0.00972	0.32	0.0338	-0.656	0.00611	-0.564	-0.678
gene_tiling_18bp	1181-0519	10uM	YKL182W	FAS1	FAS1-100499-18bp	100499	100512	-132	nontemplate	603	0.126	0.00334	489	0.615	0.004	0.489	0.00734	0.631	0.0438	-0.004	0.00466	0.314	0.029
gene_tiling_18bp	1181-0519	15uM	YKL182W	FAS1	FAS1-100499-18bp	100499	100512	-132	nontemplate	376	-0.066	0.00555	454	0.658	0.00424	0.724	0.0098	0.631	0.0438	0.039	0.0049	0.489	0.047
gene_tiling_18bp	6630449	75uM	YKL182W	FAS1	FAS1-100499-18bp	100499	100512	-132	nontemplate	315	-0.009	0.0064	384	0.397	0.00601	0.406	0.0124	0.631	0.0438	-0.222	0.00667	0.16	-0.129
gene_tiling_18bp	7312221	75uM	YKL182W	FAS1	FAS1-100499-18bp	100499	100512	-132	nontemplate	412	-0.06	0.00507	385	0.723	0.00536	0.783	0.0104	0.631	0.0438	0.104	0.00602	0.518	0.062
gene_tiling_18bp	9121982	50uM	YKL182W	FAS1	FAS1-100499-18bp	100499	100512	-132	nontemplate	356	-0.014	0.00546	644	0.442	0.00355	0.456	0.00901	0.631	0.0438	-0.177	0.00421	0.209	-0.177
gene_tiling_18bp	9125678	50uM	YKL182W	FAS1	FAS1-100499-18bp	100499	100512	-132	nontemplate	521	0.195	0.00384	446	1.015	0.00452	0.819	0.00835	0.631	0.0438	0.396	0.00518	0.569	0.365
gene_tiling_18bp	9125678	75uM	YKL182W	FAS1	FAS1-100499-18bp	100499	100512	-132	nontemplate	280	0.225	0.00717	407	0.058	0.00523	-0.167	0.0124	0.631	0.0438	-0.561	0.00589	-0.376	-0.559
gene_tiling_18bp	Aureobasidin-A	20nM	YKL182W	FAS1	FAS1-100499-18bp	100499	100512	-132	nontemplate	435	0.22	0.00471	467	0.403	0.00428	0.184	0.009	0.631	0.0438	-0.216	0.00494	-0.174	-0.325
gene_tiling_18bp	Aureobasidin-A	30nM	YKL182W	FAS1	FAS1-100499-18bp	100499	100512	-132	nontemplate	431	-0.067	0.0048	256	-0.216	0.00777	-0.149	0.0126	0.631	0.0438	-0.835	0.00843	-0.461	-0.931
gene_tiling_18bp	Fluconazole	20uM	YKL182W	FAS1	FAS1-100499-18bp	100499	100512	-132	nontemplate	325	-0.347	0.00662	527	0.588	0.00428	0.934	0.0109	0.631	0.0438	-0.031	0.00494	0.706	0.015
gene_tiling_18bp	Rapamycin	2.2nM	YKL182W	FAS1	FAS1-100499-18bp	100499	100512	-132	nontemplate	533	0.333	0.0037	596	0.651	0.0035	0.317	0.0072	0.631	0.0438	0.032	0.00416	0.159	0.142
gene_tiling_18bp	0KPI-0099	12.5uM	YKL182W	FAS1	FAS1-100499-18bp	100499	100512	-132	nontemplate	285	-0.067	0.00717	348	0.532	0.00608	0.599	0.0133	0.631	0.0438	-0.087	0.00674	0.288	-0.218
gene_tiling_18bp	9121982	21.55uM	YKL182W	FAS1	FAS1-100499-18bp	100499	100512	-132	nontemplate	285	-0.222	0.0071	295	0.303	0.00722	0.525	0.0143	0.631	0.0438	-0.316	0.00788	0.272	-0.318
gene_tiling_18bp	9150499	35.5uM	YKL182W	FAS1	FAS1-100499-18bp	100499	100512	-132	nontemplate	182	-0.434	0.0111	115	-1.088	0.0173	-0.654	0.0284	0.631	0.0438	-1.707	0.0179	-0.649	-1.386
gene_tiling_18bp	CBF-666774	166.7uM	YKL182W	FAS1	FAS1-100499-18bp	100499	100512	-132	nontemplate	273	-0.253	0.00759	335	0.465	0.00633	0.719	0.0139	0.631	0.0438	-0.154	0.00699	0.593	-0.061
gene_tiling_18bp	Cerulenin	0.98uM	YKL182W	FAS1	FAS1-100499-18bp	100499	100512	-132	nontemplate	383	0.013	0.00523	395	0.096	0.00517	0.083	0.0104	0.631	0.0438	-0.523	0.00583	-0.073	-0.422
gene_tiling_18bp	Cerulenin	1.95uM	YKL182W	FAS1	FAS1-100499-18bp	100499	100512	-132	nontemplate	303	0.091	0.00711	46	-3.027	0.0444	-3.118	0.0516	0.631	0.0438	-3.646	0.0451	-3.221	-3.523
gene_tiling_18bp	DMSO	0.01	YKL182W	FAS1	FAS1-100499-18bp	100499	100512	-132	nontemplate	248	0.078	0.00865	365	0.424	0.00591	0.346	0.0146	0.631	0.0438	-0.195	0.00657	0.129	-0.192
gene_tiling_18bp	Daunorubicin	31.25uM	YKL182W	FAS1	FAS1-100499-18bp	100499	100512	-132	nontemplate	382	0.202	0.00537	329	0.209	0.00612	0.007	0.0115	0.631	0.0438	-0.41	0.00678	-0.085	-0.317
gene_tiling_18bp	NSC-180973	7uM	YKL182W	FAS1	FAS1-100499-18bp	100499	100512	-132	nontemplate	443	0.031	0.00442	341	0.634	0.00616	0.603	0.0106	0.631	0.0438	0.015	0.00682	0.331	0.026
gene_tiling_18bp	Rapamycin	4.375nM	YKL182W	FAS1	FAS1-100499-18bp	100499	100512	-132	nontemplate	254	0.26	0.00822	300	0.383	0.00716	0.123	0.0154	0.631	0.0438	-0.236	0.00782	-0.215	-0.397
gene_tiling_18bp	ST016598	7.8uM	YKL182W	FAS1	FAS1-100499-18bp	100499	100512	-132	nontemplate	312	-0.098	0.00618	412	0.74	0.00468	0.838	0.0109	0.631	0.0438	0.121	0.00534	0.439	-0.002
gene_tiling_18bp	1181-0519	25uM	YKL182W	FAS1	FAS1-100499-18bp	100499	100512	-132	nontemplate	210	-0.279	0.00948	496	0.973	0.00397	1.252	0.0134	0.631	0.0438	0.354	0.00463	0.931	0.265
gene_tiling_18bp	4130-1276	2uM	YKL182W	FAS1	FAS1-100499-18bp	100499	100512	-132	nontemplate	283	-0.045	0.00713	483	1.091	0.00442	1.136	0.0116	0.631	0.0438	0.472	0.00508	0.962	0.443
gene_tiling_18bp	Cantharidin	10uM	YKL182W	FAS1	FAS1-100499-18bp	100499	100512	-132	nontemplate	269	0.438	0.00782	334	0.847	0.00652	0.409	0.0143	0.631	0.0438	0.228	0.00717	0.181	0.283
gene_tiling_18bp	Doxorubicin	12.5uM	YKL182W	FAS1	FAS1-100499-18bp	100499	100512	-132	nontemplate	226	-0.199	0.00909	416	0.914	0.0051	1.113	0.0142	0.631	0.0438	0.295	0.00576	0.853	0.274
gene_tiling_20bp	1181-0519	10uM	YHR007C	ERG11	ERG11-121970-20bp	121970	121957	-132	nontemplate	575	0.289	0.00355	142	-0.313	0.0151	-0.602	0.0186	-0.159	0.349	-0.565	0.0163	-1.204	-0.744
gene_tiling_20bp	1181-0519	15uM	YHR007C	ERG11	ERG11-121970-20bp	121970	121957	-132	nontemplate	369	0.095	0.00604	282	0.691	0.00722	0.596	0.0133	-0.159	0.349	0.439	0.00848	0.032	0.368
gene_tiling_20bp	6630449	75uM	YHR007C	ERG11	ERG11-121970-20bp	121970	121957	-132	nontemplate	235	-0.118	0.00911	311	1.016	0.00708	1.134	0.0162	-0.159	0.349	0.764	0.00834	0.49	0.678
gene_tiling_20bp	7312221	75uM	YHR007C	ERG11	ERG11-121970-20bp	121970	121957	-132	nontemplate	401	0.165	0.00525	208	0.485	0.00936	0.319	0.0146	-0.159	0.349	0.233	0.0106	-0.174	0.193
gene_tiling_20bp	9121982	50uM	YHR007C	ERG11	ERG11-121970-20bp	121970	121957	-132	nontemplate	306	0.036	0.00732	396	0.469	0.00498	0.433	0.0123	-0.159	0.349	0.217	0.00624	-0.149	0.153
gene_tiling_20bp	9125678	50uM	YHR007C	ERG11	ERG11-121970-20bp	121970	121957	-132	nontemplate	439	0.193	0.00488	148	0.369	0.0133	0.176	0.0182	-0.159	0.349	0.117	0.0146	-0.441	-0.078
gene_tiling_20bp	9125678	75uM	YHR007C	ERG11	ERG11-121970-20bp	121970	121957	-132	nontemplate	129	-0.583	0.0172	92	-0.847	0.0211	-0.264	0.0383	-0.159	0.349	-1.099	0.0223	-0.915	-1.413
gene_tiling_20bp	Aureobasidin-A	20nM	YHR007C	ERG11	ERG11-121970-20bp	121970	121957	-132	nontemplate	443	0.498	0.00468	423	0.965	0.00474	0.467	0.00942	-0.159	0.349	0.713	0.006	-0.241	0.508
gene_tiling_20bp	Aureobasidin-A	30nM	YHR007C	ERG11	ERG11-121970-20bp	121970	121957	-132	nontemplate	443	0.213	0.0042	498	1.6	0.00423	1.386	0.00844	-0.159	0.349	1.348	0.00549	0.728	1.125
gene_tiling_20bp	Fluconazole	20uM	YHR007C	ERG11	ERG11-121970-20bp	121970	121957	-132	nontemplate	400	0.273	0.00524	0	-8.697	9.21	-8.97	9.22	-0.159	0.349	-8.949	9.21	-9.522	-9.007
gene_tiling_20bp	Rapamycin	2.2nM	YHR007C	ERG11	ERG11-121970-20bp	121970	121957	-132	nontemplate	447	0.27	0.00503	350	0.652	0.00621	0.382	0.0112	-0.159	0.349	0.4	0.00747	-0.152	0.436
gene_tiling_20bp	0KPI-0099	12.5uM	YHR007C	ERG11	ERG11-121970-20bp	121970	121957	-132	nontemplate	387	0.423	0.00533	143	-0.303	0.015	-0.726	0.0203	-0.159	0.349	-0.555	0.0162	-1.317	-0.663
gene_tiling_20bp	9121982	21.55uM	YHR007C	ERG11	ERG11-121970-20bp	121970	121957	-132	nontemplate	347	0.195	0.00559	172	-0.012	0.013	-0.208	0.0186	-0.159	0.349	-0.264	0.0143	-0.614	-0.218
gene_tiling_20bp	9150499	35.5uM	YHR007C	ERG11	ERG11-121970-20bp	121970	121957	-132	nontemplate	254	0.21	0.0083	621	2.041	0.00346	1.831	0.0118	-0.159	0.349	1.789	0.00471	1.436	1.943
gene_tiling_20bp	CBF-666774	166.7uM	YHR007C	ERG11	ERG11-121970-20bp	121970	121957	-132	nontemplate	380	0.394	0.00549	257	0.718	0.00818	0.324	0.0137	-0.159	0.349	0.466	0.00944	-0.161	0.428
gene_tiling_20bp	Cerulenin	0.98uM	YHR007C	ERG11	ERG11-121970-20bp	121970	121957	-132	nontemplate	368	0.112	0.0059	402	0.673	0.00539	0.561	0.0113	-0.159	0.349	0.421	0.00665	0.137	0.422
gene_tiling_20bp	Cerulenin	1.95uM	YHR007C	ERG11	ERG11-121970-20bp	121970	121957	-132	nontemplate	345	0.319	0.00599	440	0.922	0.00496	0.603	0.011	-0.159	0.349	0.67	0.00622	0.078	0.659
gene_tiling_20bp	DMSO	0.01	YHR007C	ERG11	ERG11-121970-20bp	121970	121957	-132	nontemplate	320	0.563	0.0067	221	0.195	0.00968	-0.368	0.0164	-0.159	0.349	-0.057	0.0109	-0.804	0.015
gene_tiling_20bp	Daunorubicin	31.25uM	YHR007C	ERG11	ERG11-121970-20bp	121970	121957	-132	nontemplate	358	0.257	0.00567	160	-0.31	0.0138	-0.567	0.0195	-0.159	0.349	-0.562	0.0151	-0.916	-0.487
gene_tiling_20bp	NSC-180973	7uM	YHR007C	ERG11	ERG11-121970-20bp	121970	121957	-132	nontemplate	414	0.073	0.00485	144	-0.039	0.0144	-0.112	0.0193	-0.159	0.349	-0.291	0.0157	-0.628	-0.307
gene_tiling_20bp	Rapamycin	4.375nM	YHR007C	ERG11	ERG11-121970-20bp	121970	121957	-132	nontemplate	229	0.217	0.00888	172	0.008	0.0111	-0.208	0.02	-0.159	0.349	-0.244	0.0124	-0.673	-0.366
gene_tiling_20bp	ST016598	7.8uM	YHR007C	ERG11	ERG11-121970-20bp	121970	121957	-132	nontemplate	329	0.107	0.00646	142	0	0.0136	-0.107	0.0201	-0.159	0.349	-0.252	0.0149	-0.861	-0.492
gene_tiling_20bp	1181-0519	25uM	YHR007C	ERG11	ERG11-121970-20bp	121970	121957	-132	nontemplate	217	-0.349	0.00884	0	-8.647	9.97	-8.298	9.98	-0.159	0.349	-8.899	9.97	-8.702	-9.09
gene_tiling_20bp	4130-1276	2uM	YHR007C	ERG11	ERG11-121970-20bp	121970	121957	-132	nontemplate	454	0.545	0.00499	262	0.368	0.00748	-0.177	0.0125	-0.159	0.349	0.116	0.00874	-0.49	0.104
gene_tiling_20bp	Cantharidin	10uM	YHR007C	ERG11	ERG11-121970-20bp	121970	121957	-132	nontemplate	211	-0.191	0.00976	317	0.831	0.0063	1.022	0.0161	-0.159	0.349	0.579	0.00756	0.622	0.648
gene_tiling_20bp	Doxorubicin	12.5uM	YHR007C	ERG11	ERG11-121970-20bp	121970	121957	-132	nontemplate	391	0.377	0.00582	43	-2.033	0.048	-2.41	0.0538	-0.159	0.349	-2.285	0.0493	-2.939	-2.494
gene_tiling_20bp	1181-0519	10uM	YML130C	ERO1	ERO1-13394-20bp	13394	13407	-132	template	350	-0.426	0.00584	190	0.106	0.0103	0.532	0.0162	0.631	0.0785	0.14	0.0118	-0.07	-0.04
gene_tiling_20bp	1181-0519	15uM	YML130C	ERO1	ERO1-13394-20bp	13394	13407	-132	template	223	-0.63	0.00838	116	-0.587	0.017	0.044	0.0254	0.631	0.0785	-0.553	0.0185	-0.521	-0.624
gene_tiling_20bp	6630449	75uM	YML130C	ERO1	ERO1-13394-20bp	13394	13407	-132	template	159	-0.68	0.0129	181	0.237	0.0114	0.917	0.0243	0.631	0.0785	0.271	0.0129	0.273	0.185
gene_tiling_20bp	7312221	75uM	YML130C	ERO1	ERO1-13394-20bp	13394	13407	-132	template	260	-0.459	0.00813	153	0.043	0.0133	0.502	0.0215	0.631	0.0785	0.077	0.0149	0.008	0.037
gene_tiling_20bp	9121982	50uM	YML130C	ERO1	ERO1-13394-20bp	13394	13407	-132	template	159	-0.907	0.0128	259	-0.143	0.00753	0.764	0.0204	0.631	0.0785	-0.109	0.00905	0.182	-0.173
gene_tiling_20bp	9125678	50uM	YML130C	ERO1	ERO1-13394-20bp	13394	13407	-132	template	216	-0.829	0.00973	107	-0.097	0.0187	0.731	0.0285	0.631	0.0785	-0.063	0.0203	0.114	-0.258
gene_tiling_20bp	9125678	75uM	YML130C	ERO1	ERO1-13394-20bp	13394	13407	-132	template	165	-0.229	0.0131	185	0.157	0.0116	0.386	0.0247	0.631	0.0785	0.191	0.0131	-0.265	-0.123
gene_tiling_20bp	Aureobasidin-A	20nM	YML130C	ERO1	ERO1-13394-20bp	13394	13407	-132	template	219	-0.517	0.00889	275	0.345	0.00758	0.861	0.0165	0.631	0.0785	0.379	0.00911	0.153	0.174
gene_tiling_20bp	Aureobasidin-A	30nM	YML130C	ERO1	ERO1-13394-20bp	13394	13407	-132	template	219	-0.801	0.00951	325	0.985	0.00692	1.786	0.0164	0.631	0.0785	1.019	0.00844	1.128	0.797
gene_tiling_20bp	Fluconazole	20uM	YML130C	ERO1	ERO1-13394-20bp	13394	13407	-132	template	233	-0.506	0.00937	158	-0.389	0.0136	0.117	0.0229	0.631	0.0785	-0.355	0.0151	-0.435	-0.412
gene_tiling_20bp	Rapamycin	2.2nM	YML130C	ERO1	ERO1-13394-20bp	13394	13407	-132	template	190	-0.962	0.011	246	0.145	0.0081	1.106	0.0191	0.631	0.0785	0.179	0.00963	0.572	0.214
gene_tiling_20bp	0KPI-0099	12.5uM	YML130C	ERO1	ERO1-13394-20bp	13394	13407	-132	template	185	-0.64	0.0112	95	-0.89	0.0219	-0.251	0.0331	0.631	0.0785	-0.856	0.0235	-0.841	-0.964
gene_tiling_20bp	9121982	21.55uM	YML130C	ERO1	ERO1-13394-20bp	13394	13407	-132	template	189	-0.679	0.011	199	0.197	0.00989	0.877	0.0209	0.631	0.0785	0.231	0.0114	0.471	0.277
gene_tiling_20bp	9150499	35.5uM	YML130C	ERO1	ERO1-13394-20bp	13394	13407	-132	template	161	-0.446	0.0142	172	0.192	0.0119	0.638	0.0261	0.631	0.0785	0.226	0.0135	0.243	0.38
gene_tiling_20bp	CBF-666774	166.7uM	YML130C	ERO1	ERO1-13394-20bp	13394	13407	-132	template	204	-0.501	0.00965	126	-0.307	0.0161	0.194	0.0258	0.631	0.0785	-0.273	0.0176	-0.29	-0.312
gene_tiling_20bp	Cerulenin	0.98uM	YML130C	ERO1	ERO1-13394-20bp	13394	13407	-132	template	238	-0.516	0.00821	267	0.083	0.00769	0.599	0.0159	0.631	0.0785	0.117	0.00921	0.175	0.118
gene_tiling_20bp	Cerulenin	1.95uM	YML130C	ERO1	ERO1-13394-20bp	13394	13407	-132	template	181	-0.61	0.0119	171	-0.439	0.0131	0.171	0.0251	0.631	0.0785	-0.405	0.0146	-0.354	-0.416
gene_tiling_20bp	DMSO	0.01	YML130C	ERO1	ERO1-13394-20bp	13394	13407	-132	template	126	-0.779	0.0172	200	0.051	0.0107	0.83	0.0278	0.631	0.0785	0.085	0.0122	0.393	0.157
gene_tiling_20bp	Daunorubicin	31.25uM	YML130C	ERO1	ERO1-13394-20bp	13394	13407	-132	template	194	-0.625	0.0105	142	-0.482	0.0147	0.143	0.0252	0.631	0.0785	-0.448	0.0163	-0.206	-0.373
gene_tiling_20bp	NSC-180973	7uM	YML130C	ERO1	ERO1-13394-20bp	13394	13407	-132	template	247	-0.671	0.00811	114	-0.375	0.018	0.296	0.0261	0.631	0.0785	-0.341	0.0195	-0.22	-0.357
gene_tiling_20bp	Rapamycin	4.375nM	YML130C	ERO1	ERO1-13394-20bp	13394	13407	-132	template	108	-0.864	0.0189	183	0.098	0.0111	0.962	0.03	0.631	0.0785	0.132	0.0126	0.497	0.009
gene_tiling_20bp	ST016598	7.8uM	YML130C	ERO1	ERO1-13394-20bp	13394	13407	-132	template	182	-0.746	0.0114	153	0.107	0.013	0.853	0.0244	0.631	0.0785	0.141	0.0146	0.098	-0.099
gene_tiling_20bp	1181-0519	25uM	YML130C	ERO1	ERO1-13394-20bp	13394	13407	-132	template	148	-0.899	0.015	134	-0.576	0.014	0.324	0.029	0.631	0.0785	-0.542	0.0155	-0.08	-0.732
gene_tiling_20bp	4130-1276	2uM	YML130C	ERO1	ERO1-13394-20bp	13394	13407	-132	template	189	-0.717	0.0104	193	-0.072	0.0104	0.645	0.0208	0.631	0.0785	-0.038	0.0119	0.332	-0.05
gene_tiling_20bp	Cantharidin	10uM	YML130C	ERO1	ERO1-13394-20bp	13394	13407	-132	template	154	-0.644	0.0134	248	0.477	0.00828	1.122	0.0217	0.631	0.0785	0.511	0.0098	0.721	0.58
gene_tiling_20bp	Doxorubicin	12.5uM	YML130C	ERO1	ERO1-13394-20bp	13394	13407	-132	template	164	-0.874	0.0124	83	-1.092	0.0247	-0.218	0.0371	0.631	0.0785	-1.058	0.0262	-0.748	-1.267
gene_tiling_20bp	1181-0519	10uM	YKL182W	FAS1	FAS1-100499-20bp	100499	100512	-132	nontemplate	591	0.329	0.00367	361	1.03	0.00562	0.702	0.00928	0.008	0.667	0.169	0.00655	0.099	-0.01
gene_tiling_20bp	1181-0519	15uM	YKL182W	FAS1	FAS1-100499-20bp	100499	100512	-132	nontemplate	545	0.657	0.00372	326	0.9	0.00631	0.243	0.01	0.008	0.667	0.039	0.00725	-0.321	-0.032
gene_tiling_20bp	6630449	75uM	YKL182W	FAS1	FAS1-100499-20bp	100499	100512	-132	nontemplate	314	0.3	0.00695	271	0.818	0.00827	0.518	0.0152	0.008	0.667	-0.043	0.00921	-0.125	-0.129
gene_tiling_20bp	7312221	75uM	YKL182W	FAS1	FAS1-100499-20bp	100499	100512	-132	nontemplate	668	0.901	0.00327	147	-0.015	0.0134	-0.916	0.0167	0.008	0.667	-0.876	0.0143	-1.409	-0.915
gene_tiling_20bp	9121982	50uM	YKL182W	FAS1	FAS1-100499-20bp	100499	100512	-132	nontemplate	423	0.502	0.00487	287	0.005	0.0072	-0.497	0.0121	0.008	0.667	-0.856	0.00814	-1.079	-0.92
gene_tiling_20bp	9125678	50uM	YKL182W	FAS1	FAS1-100499-20bp	100499	100512	-132	nontemplate	580	0.594	0.00362	131	0.194	0.016	-0.401	0.0196	0.008	0.667	-0.667	0.0169	-1.018	-0.862
gene_tiling_20bp	9125678	75uM	YKL182W	FAS1	FAS1-100499-20bp	100499	100512	-132	nontemplate	291	0.587	0.00755	137	-0.275	0.0159	-0.863	0.0234	0.008	0.667	-1.136	0.0168	-1.513	-1.45
gene_tiling_20bp	Aureobasidin-A	20nM	YKL182W	FAS1	FAS1-100499-20bp	100499	100512	-132	nontemplate	440	0.488	0.00511	33	-2.695	0.0653	-3.183	0.0704	0.008	0.667	-3.556	0.0662	-3.891	-3.761
gene_tiling_20bp	Aureobasidin-A	30nM	YKL182W	FAS1	FAS1-100499-20bp	100499	100512	-132	nontemplate	533	0.48	0.00403	2	-6.04	1.04	-6.52	1.04	0.008	0.667	-6.901	1.04	-7.178	-7.123
gene_tiling_20bp	Fluconazole	20uM	YKL182W	FAS1	FAS1-100499-20bp	100499	100512	-132	nontemplate	529	0.676	0.00391	364	0.813	0.00538	0.137	0.00929	0.008	0.667	-0.048	0.00632	-0.415	-0.106
gene_tiling_20bp	Rapamycin	2.2nM	YKL182W	FAS1	FAS1-100499-20bp	100499	100512	-132	nontemplate	587	0.663	0.00333	140	-0.666	0.0156	-1.33	0.019	0.008	0.667	-1.527	0.0166	-1.864	-1.492
gene_tiling_20bp	0KPI-0099	12.5uM	YKL182W	FAS1	FAS1-100499-20bp	100499	100512	-132	nontemplate	392	0.442	0.00512	366	1.05	0.00585	0.608	0.011	0.008	0.667	0.189	0.00679	0.018	0.081
gene_tiling_20bp	9121982	21.55uM	YKL182W	FAS1	FAS1-100499-20bp	100499	100512	-132	nontemplate	478	0.657	0.0044	222	0.355	0.00955	-0.302	0.0139	0.008	0.667	-0.506	0.0105	-0.708	-0.46
gene_tiling_20bp	9150499	35.5uM	YKL182W	FAS1	FAS1-100499-20bp	100499	100512	-132	nontemplate	234	0.092	0.00993	195	0.373	0.0105	0.281	0.0205	0.008	0.667	-0.488	0.0115	-0.114	-0.335
gene_tiling_20bp	CBF-666774	166.7uM	YKL182W	FAS1	FAS1-100499-20bp	100499	100512	-132	nontemplate	408	0.497	0.00545	272	0.8	0.00723	0.303	0.0127	0.008	0.667	-0.061	0.00817	-0.181	-0.099
gene_tiling_20bp	Cerulenin	0.98uM	YKL182W	FAS1	FAS1-100499-20bp	100499	100512	-132	nontemplate	437	0.36	0.00489	12	-4.336	0.176	-4.696	0.181	0.008	0.667	-5.197	0.177	-5.12	-5.196
gene_tiling_20bp	Cerulenin	1.95uM	YKL182W	FAS1	FAS1-100499-20bp	100499	100512	-132	nontemplate	357	0.368	0.00561	0	-8.861	9.93	-9.229	9.93	0.008	0.667	-9.722	9.93	-9.754	-9.733
gene_tiling_20bp	DMSO	0.01	YKL182W	FAS1	FAS1-100499-20bp	100499	100512	-132	nontemplate	283	0.386	0.00724	204	0.08	0.00981	-0.306	0.017	0.008	0.667	-0.781	0.0107	-0.742	-0.709
gene_tiling_20bp	Daunorubicin	31.25uM	YKL182W	FAS1	FAS1-100499-20bp	100499	100512	-132	nontemplate	371	0.308	0.00582	261	0.394	0.00807	0.086	0.0139	0.008	0.667	-0.467	0.00901	-0.264	-0.392
gene_tiling_20bp	NSC-180973	7uM	YKL182W	FAS1	FAS1-100499-20bp	100499	100512	-132	nontemplate	516	0.391	0.00365	191	0.367	0.01	-0.023	0.0137	0.008	0.667	-0.494	0.0109	-0.539	-0.51
gene_tiling_20bp	Rapamycin	4.375nM	YKL182W	FAS1	FAS1-100499-20bp	100499	100512	-132	nontemplate	268	0.443	0.00772	38	-2.155	0.0547	-2.598	0.0624	0.008	0.667	-3.016	0.0556	-3.063	-3.139
gene_tiling_20bp	ST016598	7.8uM	YKL182W	FAS1	FAS1-100499-20bp	100499	100512	-132	nontemplate	434	0.506	0.00493	122	-0.218	0.0192	-0.724	0.0241	0.008	0.667	-1.079	0.0201	-1.478	-1.319
gene_tiling_20bp	1181-0519	25uM	YKL182W	FAS1	FAS1-100499-20bp	100499	100512	-132	nontemplate	436	0.656	0.00456	735	1.876	0.00309	1.219	0.00764	0.008	0.667	1.015	0.00402	0.816	0.824
gene_tiling_20bp	4130-1276	2uM	YKL182W	FAS1	FAS1-100499-20bp	100499	100512	-132	nontemplate	424	0.447	0.00523	515	1.341	0.00382	0.895	0.00905	0.008	0.667	0.48	0.00476	0.582	0.469
gene_tiling_20bp	Cantharidin	10uM	YKL182W	FAS1	FAS1-100499-20bp	100499	100512	-132	nontemplate	405	0.748	0.00538	441	1.306	0.00468	0.559	0.0101	0.008	0.667	0.445	0.00562	0.158	0.514
gene_tiling_20bp	Doxorubicin	12.5uM	YKL182W	FAS1	FAS1-100499-20bp	100499	100512	-132	nontemplate	453	0.589	0.00453	397	1.159	0.00541	0.57	0.00994	0.008	0.667	0.298	0.00634	0.041	0.089
broad_tiling	1181-0519	10uM	YMR079W	SEC14	SEC14-424837-20bp	424837	424824	-130	template	1825	1.599	0.00113	905	0.702	0.00235	-0.897	0.00348	-0.791	nan	0.005	0.0086	-1.193	-0.058
broad_tiling	4130-1276	2uM	YMR079W	SEC14	SEC14-424837-20bp	424837	424824	-130	template	2485	1.905	0.000815	138	-1.503	0.0141	-3.408	0.015	-0.791	nan	-2.2	0.0204	-3.613	-2.182
broad_tiling	DMSO	0.01	YMR079W	SEC14	SEC14-424837-20bp	424837	424824	-130	template	1872	1.488	0.00112	318	0.697	0.0064	-0.791	0.00752	-0.791	nan	0	0.0126	-0.928	0
broad_tiling	Fluconazole	20uM	YMR079W	SEC14	SEC14-424837-20bp	424837	424824	-130	template	1928	1.608	0.00113	743	0.726	0.00281	-0.882	0.00394	-0.791	nan	0.029	0.00905	-1.071	0.062
broad_tiling	Doxorubicin	12.5uM	YMR079W	SEC14	SEC14-424837-20bp	424837	424824	-130	template	1537	2.089	0.00142	837	1.818	0.00245	-0.27	0.00387	-0.791	nan	1.121	0.0087	-0.477	0.989
gene_tiling_18bp	1181-0519	10uM	YDR367W	KEI1	KEI1-1212675-18bp	1212675	1212662	-130	template	829	0.585	0.00254	384	0.267	0.00526	-0.318	0.00781	0.212	0.0434	-0.493	0.00587	-0.493	-0.46
gene_tiling_18bp	1181-0519	15uM	YDR367W	KEI1	KEI1-1212675-18bp	1212675	1212662	-130	template	540	0.456	0.00401	436	0.6	0.00498	0.144	0.00899	0.212	0.0434	-0.16	0.00559	-0.091	-0.152
gene_tiling_18bp	6630449	75uM	YDR367W	KEI1	KEI1-1212675-18bp	1212675	1212662	-130	template	343	0.114	0.00579	319	0.13	0.00658	0.016	0.0124	0.212	0.0434	-0.63	0.00718	-0.23	-0.537
gene_tiling_18bp	7312221	75uM	YDR367W	KEI1	KEI1-1212675-18bp	1212675	1212662	-130	template	512	0.253	0.00404	295	0.34	0.00721	0.087	0.0113	0.212	0.0434	-0.42	0.00782	-0.179	-0.463
gene_tiling_18bp	9121982	50uM	YDR367W	KEI1	KEI1-1212675-18bp	1212675	1212662	-130	template	463	0.365	0.00455	802	0.758	0.00253	0.394	0.00708	0.212	0.0434	-0.002	0.00314	0.147	-0.002
gene_tiling_18bp	9125678	50uM	YDR367W	KEI1	KEI1-1212675-18bp	1212675	1212662	-130	template	719	0.66	0.00281	450	1.028	0.00468	0.368	0.00749	0.212	0.0434	0.268	0.00529	0.117	0.236
gene_tiling_18bp	9125678	75uM	YDR367W	KEI1	KEI1-1212675-18bp	1212675	1212662	-130	template	373	0.638	0.00582	852	1.123	0.0025	0.485	0.00832	0.212	0.0434	0.363	0.00311	0.276	0.365
gene_tiling_18bp	Aureobasidin-A	20nM	YDR367W	KEI1	KEI1-1212675-18bp	1212675	1212662	-130	template	425	0.186	0.005	12	-4.822	0.172	-5.008	0.177	0.212	0.0434	-5.582	0.173	-5.365	-5.691
gene_tiling_18bp	Aureobasidin-A	30nM	YDR367W	KEI1	KEI1-1212675-18bp	1212675	1212662	-130	template	375	-0.268	0.00577	0	-9.219	10.5	-8.951	10.5	0.212	0.0434	-9.979	10.5	-9.263	-10.075
gene_tiling_18bp	Fluconazole	20uM	YDR367W	KEI1	KEI1-1212675-18bp	1212675	1212662	-130	template	619	0.582	0.00333	554	0.66	0.004	0.078	0.00733	0.212	0.0434	-0.1	0.00461	-0.15	-0.054
gene_tiling_18bp	Rapamycin	2.2nM	YDR367W	KEI1	KEI1-1212675-18bp	1212675	1212662	-130	template	696	0.718	0.00316	506	0.415	0.00366	-0.303	0.00682	0.212	0.0434	-0.345	0.00427	-0.461	-0.235
gene_tiling_18bp	0KPI-0099	12.5uM	YDR367W	KEI1	KEI1-1212675-18bp	1212675	1212662	-130	template	419	0.489	0.00502	221	-0.122	0.00876	-0.61	0.0138	0.212	0.0434	-0.882	0.00937	-0.921	-1.013
gene_tiling_18bp	9121982	21.55uM	YDR367W	KEI1	KEI1-1212675-18bp	1212675	1212662	-130	template	529	0.669	0.00382	483	1.013	0.0041	0.344	0.00792	0.212	0.0434	0.253	0.00471	0.091	0.252
gene_tiling_18bp	9150499	35.5uM	YDR367W	KEI1	KEI1-1212675-18bp	1212675	1212662	-130	template	352	0.516	0.00592	501	1.031	0.00439	0.515	0.0103	0.212	0.0434	0.271	0.005	0.52	0.591
gene_tiling_18bp	CBF-666774	166.7uM	YDR367W	KEI1	KEI1-1212675-18bp	1212675	1212662	-130	template	526	0.692	0.00411	364	0.585	0.00592	-0.107	0.01	0.212	0.0434	-0.175	0.00653	-0.233	-0.083
gene_tiling_18bp	Cerulenin	0.98uM	YDR367W	KEI1	KEI1-1212675-18bp	1212675	1212662	-130	template	480	0.339	0.00441	617	0.739	0.00362	0.4	0.00803	0.212	0.0434	-0.021	0.00423	0.245	0.08
gene_tiling_18bp	Cerulenin	1.95uM	YDR367W	KEI1	KEI1-1212675-18bp	1212675	1212662	-130	template	403	0.502	0.00511	558	0.559	0.00358	0.058	0.00869	0.212	0.0434	-0.201	0.00419	-0.046	-0.077
gene_tiling_18bp	DMSO	0.01	YDR367W	KEI1	KEI1-1212675-18bp	1212675	1212662	-130	template	348	0.565	0.00575	454	0.738	0.00481	0.173	0.0106	0.212	0.0434	-0.022	0.00541	-0.045	-0.018
gene_tiling_18bp	Daunorubicin	31.25uM	YDR367W	KEI1	KEI1-1212675-18bp	1212675	1212662	-130	template	496	0.578	0.00424	475	0.738	0.0042	0.16	0.00844	0.212	0.0434	-0.022	0.00481	0.067	0.071
gene_tiling_18bp	NSC-180973	7uM	YDR367W	KEI1	KEI1-1212675-18bp	1212675	1212662	-130	template	568	0.389	0.00382	364	0.728	0.00585	0.339	0.00967	0.212	0.0434	-0.032	0.00645	0.066	-0.021
gene_tiling_18bp	Rapamycin	4.375nM	YDR367W	KEI1	KEI1-1212675-18bp	1212675	1212662	-130	template	300	0.5	0.0065	99	-1.212	0.0212	-1.712	0.0277	0.212	0.0434	-1.972	0.0218	-2.05	-2.132
gene_tiling_18bp	ST016598	7.8uM	YDR367W	KEI1	KEI1-1212675-18bp	1212675	1212662	-130	template	471	0.495	0.00449	351	0.509	0.00589	0.014	0.0104	0.212	0.0434	-0.251	0.0065	-0.386	-0.373
gene_tiling_18bp	1181-0519	25uM	YDR367W	KEI1	KEI1-1212675-18bp	1212675	1212662	-130	template	279	0.13	0.00752	9	-4.735	0.226	-4.865	0.233	0.212	0.0434	-5.495	0.227	-5.186	-5.584
gene_tiling_18bp	4130-1276	2uM	YDR367W	KEI1	KEI1-1212675-18bp	1212675	1212662	-130	template	485	0.731	0.00438	317	0.484	0.00656	-0.247	0.0109	0.212	0.0434	-0.276	0.00717	-0.421	-0.305
gene_tiling_18bp	Cantharidin	10uM	YDR367W	KEI1	KEI1-1212675-18bp	1212675	1212662	-130	template	285	0.521	0.00738	331	0.834	0.00607	0.313	0.0134	0.212	0.0434	0.074	0.00668	0.085	0.129
gene_tiling_18bp	Doxorubicin	12.5uM	YDR367W	KEI1	KEI1-1212675-18bp	1212675	1212662	-130	template	318	0.293	0.00645	202	-0.126	0.0104	-0.419	0.0168	0.212	0.0434	-0.886	0.011	-0.679	-0.908
gene_tiling_18bp	1181-0519	10uM	YMR079W	SEC14	SEC14-424837-18bp	424837	424824	-130	template	1250	1.177	0.00166	883	1.467	0.00234	0.29	0.004	0.26	0.0623	0.159	0.00274	0.115	0.192
gene_tiling_18bp	1181-0519	15uM	YMR079W	SEC14	SEC14-424837-18bp	424837	424824	-130	template	859	1.125	0.00222	783	1.444	0.0028	0.319	0.00503	0.26	0.0623	0.136	0.00321	0.083	0.144
gene_tiling_18bp	6630449	75uM	YMR079W	SEC14	SEC14-424837-18bp	424837	424824	-130	template	617	0.96	0.00348	700	1.262	0.00299	0.303	0.00647	0.26	0.0623	-0.046	0.0034	0.057	0.047
gene_tiling_18bp	7312221	75uM	YMR079W	SEC14	SEC14-424837-18bp	424837	424824	-130	template	848	0.981	0.00252	641	1.458	0.00297	0.477	0.00549	0.26	0.0623	0.15	0.00338	0.212	0.108
gene_tiling_18bp	9121982	50uM	YMR079W	SEC14	SEC14-424837-18bp	424837	424824	-130	template	780	1.116	0.00249	1443	1.605	0.00155	0.489	0.00403	0.26	0.0623	0.297	0.00195	0.242	0.297
gene_tiling_18bp	9125678	50uM	YMR079W	SEC14	SEC14-424837-18bp	424837	424824	-130	template	986	1.115	0.00216	529	1.261	0.00378	0.146	0.00594	0.26	0.0623	-0.047	0.00419	-0.105	-0.078
gene_tiling_18bp	9125678	75uM	YMR079W	SEC14	SEC14-424837-18bp	424837	424824	-130	template	602	1.328	0.00347	879	1.168	0.00241	-0.16	0.00587	0.26	0.0623	-0.14	0.00281	-0.369	-0.138
gene_tiling_18bp	Aureobasidin-A	20nM	YMR079W	SEC14	SEC14-424837-18bp	424837	424824	-130	template	825	1.142	0.00237	929	1.395	0.002	0.253	0.00437	0.26	0.0623	0.087	0.0024	-0.105	-0.022
gene_tiling_18bp	Aureobasidin-A	30nM	YMR079W	SEC14	SEC14-424837-18bp	424837	424824	-130	template	1027	1.185	0.002	604	1.021	0.00333	-0.164	0.00533	0.26	0.0623	-0.287	0.00373	-0.476	-0.383
gene_tiling_18bp	Fluconazole	20uM	YMR079W	SEC14	SEC14-424837-18bp	424837	424824	-130	template	736	0.831	0.00285	883	1.332	0.00233	0.5	0.00518	0.26	0.0623	0.024	0.00274	0.272	0.07
gene_tiling_18bp	Rapamycin	2.2nM	YMR079W	SEC14	SEC14-424837-18bp	424837	424824	-130	template	972	1.199	0.00207	701	0.884	0.00301	-0.315	0.00508	0.26	0.0623	-0.424	0.00341	-0.473	-0.313
gene_tiling_18bp	0KPI-0099	12.5uM	YMR079W	SEC14	SEC14-424837-18bp	424837	424824	-130	template	752	1.332	0.00283	547	1.184	0.00378	-0.148	0.00661	0.26	0.0623	-0.124	0.00419	-0.459	-0.255
gene_tiling_18bp	9121982	21.55uM	YMR079W	SEC14	SEC14-424837-18bp	424837	424824	-130	template	729	1.132	0.00286	608	1.345	0.0032	0.214	0.00606	0.26	0.0623	0.037	0.0036	-0.04	0.036
gene_tiling_18bp	9150499	35.5uM	YMR079W	SEC14	SEC14-424837-18bp	424837	424824	-130	template	512	1.056	0.00426	297	0.277	0.00745	-0.779	0.0117	0.26	0.0623	-1.031	0.00786	-0.774	-0.71
gene_tiling_18bp	CBF-666774	166.7uM	YMR079W	SEC14	SEC14-424837-18bp	424837	424824	-130	template	887	1.445	0.00219	608	1.324	0.00323	-0.121	0.00542	0.26	0.0623	0.016	0.00364	-0.247	0.109
gene_tiling_18bp	Cerulenin	0.98uM	YMR079W	SEC14	SEC14-424837-18bp	424837	424824	-130	template	882	1.216	0.00215	742	1.005	0.00291	-0.211	0.00506	0.26	0.0623	-0.303	0.00332	-0.366	-0.202
gene_tiling_18bp	Cerulenin	1.95uM	YMR079W	SEC14	SEC14-424837-18bp	424837	424824	-130	template	646	1.182	0.00326	682	0.849	0.00293	-0.333	0.00619	0.26	0.0623	-0.459	0.00333	-0.437	-0.336
gene_tiling_18bp	DMSO	0.01	YMR079W	SEC14	SEC14-424837-18bp	424837	424824	-130	template	511	1.119	0.00433	572	1.071	0.00338	-0.048	0.00771	0.26	0.0623	-0.237	0.00378	-0.265	-0.233
gene_tiling_18bp	Daunorubicin	31.25uM	YMR079W	SEC14	SEC14-424837-18bp	424837	424824	-130	template	776	1.224	0.00252	712	1.322	0.00293	0.098	0.00545	0.26	0.0623	0.014	0.00333	0.006	0.106
gene_tiling_18bp	NSC-180973	7uM	YMR079W	SEC14	SEC14-424837-18bp	424837	424824	-130	template	923	1.089	0.0022	561	1.352	0.00388	0.262	0.00608	0.26	0.0623	0.044	0.00429	-0.01	0.055
gene_tiling_18bp	Rapamycin	4.375nM	YMR079W	SEC14	SEC14-424837-18bp	424837	424824	-130	template	459	1.113	0.00434	487	1.081	0.00468	-0.032	0.00901	0.26	0.0623	-0.227	0.00508	-0.37	-0.388
gene_tiling_18bp	ST016598	7.8uM	YMR079W	SEC14	SEC14-424837-18bp	424837	424824	-130	template	720	1.107	0.00303	630	1.352	0.0032	0.245	0.00622	0.26	0.0623	0.044	0.0036	-0.154	-0.078
gene_tiling_18bp	1181-0519	25uM	YMR079W	SEC14	SEC14-424837-18bp	424837	424824	-130	template	517	1.018	0.00422	1749	2.79	0.00126	1.771	0.00548	0.26	0.0623	1.482	0.00167	1.45	1.393
gene_tiling_18bp	4130-1276	2uM	YMR079W	SEC14	SEC14-424837-18bp	424837	424824	-130	template	521	0.834	0.00391	223	-0.022	0.00957	-0.857	0.0135	0.26	0.0623	-1.33	0.00997	-1.03	-1.36
gene_tiling_18bp	Cantharidin	10uM	YMR079W	SEC14	SEC14-424837-18bp	424837	424824	-130	template	342	0.783	0.00607	327	0.816	0.00657	0.033	0.0126	0.26	0.0623	-0.492	0.00697	-0.195	-0.436
gene_tiling_18bp	Doxorubicin	12.5uM	YMR079W	SEC14	SEC14-424837-18bp	424837	424824	-130	template	480	0.886	0.00433	555	1.33	0.00362	0.444	0.00795	0.26	0.0623	0.022	0.00402	0.184	0
gene_tiling_20bp	1181-0519	10uM	YDR367W	KEI1	KEI1-1212675-20bp	1212675	1212662	-130	template	410	-0.198	0.00534	95	-0.89	0.0227	-0.692	0.0281	-0.078	0.227	-0.431	0.0248	-1.294	-0.611
gene_tiling_20bp	1181-0519	15uM	YDR367W	KEI1	KEI1-1212675-20bp	1212675	1212662	-130	template	254	-0.443	0.00796	124	-0.491	0.0155	-0.048	0.0235	-0.078	0.227	-0.032	0.0175	-0.612	-0.103
gene_tiling_20bp	6630449	75uM	YDR367W	KEI1	KEI1-1212675-20bp	1212675	1212662	-130	template	140	-0.863	0.0154	88	-0.799	0.0248	0.064	0.0402	-0.078	0.227	-0.34	0.0268	-0.58	-0.426
gene_tiling_20bp	7312221	75uM	YDR367W	KEI1	KEI1-1212675-20bp	1212675	1212662	-130	template	245	-0.544	0.00799	69	-1.1	0.0298	-0.556	0.0378	-0.078	0.227	-0.641	0.0318	-1.05	-0.681
gene_tiling_20bp	9121982	50uM	YDR367W	KEI1	KEI1-1212675-20bp	1212675	1212662	-130	template	168	-0.827	0.0121	174	-0.715	0.0119	0.112	0.024	-0.078	0.227	-0.256	0.014	-0.47	-0.32
gene_tiling_20bp	9125678	50uM	YDR367W	KEI1	KEI1-1212675-20bp	1212675	1212662	-130	template	287	-0.419	0.00744	125	0.126	0.0177	0.546	0.0252	-0.078	0.227	0.585	0.0197	-0.072	0.39
gene_tiling_20bp	9125678	75uM	YDR367W	KEI1	KEI1-1212675-20bp	1212675	1212662	-130	template	201	0.055	0.0104	367	1.143	0.00528	1.088	0.0157	-0.078	0.227	1.602	0.00729	0.438	1.288
gene_tiling_20bp	Fluconazole	20uM	YDR367W	KEI1	KEI1-1212675-20bp	1212675	1212662	-130	template	188	-0.814	0.0113	143	-0.532	0.0134	0.282	0.0247	-0.078	0.227	-0.073	0.0154	-0.269	-0.131
gene_tiling_20bp	Rapamycin	2.2nM	YDR367W	KEI1	KEI1-1212675-20bp	1212675	1212662	-130	template	253	-0.549	0.00864	113	-0.974	0.0183	-0.425	0.0269	-0.078	0.227	-0.515	0.0203	-0.959	-0.48
gene_tiling_20bp	0KPI-0099	12.5uM	YDR367W	KEI1	KEI1-1212675-20bp	1212675	1212662	-130	template	173	-0.736	0.0116	21	-3.041	0.0909	-2.305	0.102	-0.078	0.227	-2.582	0.0929	-2.896	-2.691
gene_tiling_20bp	9121982	21.55uM	YDR367W	KEI1	KEI1-1212675-20bp	1212675	1212662	-130	template	239	-0.342	0.00841	124	-0.483	0.0169	-0.141	0.0253	-0.078	0.227	-0.024	0.0189	-0.547	0.022
gene_tiling_20bp	9150499	35.5uM	YDR367W	KEI1	KEI1-1212675-20bp	1212675	1212662	-130	template	167	-0.393	0.013	67	-1.162	0.0318	-0.768	0.0449	-0.078	0.227	-0.703	0.0338	-1.163	-0.549
gene_tiling_20bp	CBF-666774	166.7uM	YDR367W	KEI1	KEI1-1212675-20bp	1212675	1212662	-130	template	275	-0.072	0.00734	80	-0.959	0.0257	-0.888	0.0331	-0.078	0.227	-0.5	0.0277	-1.372	-0.539
gene_tiling_20bp	Cerulenin	0.98uM	YDR367W	KEI1	KEI1-1212675-20bp	1212675	1212662	-130	template	246	-0.468	0.00867	224	-0.17	0.00902	0.299	0.0177	-0.078	0.227	0.289	0.011	-0.125	0.291
gene_tiling_20bp	Cerulenin	1.95uM	YDR367W	KEI1	KEI1-1212675-20bp	1212675	1212662	-130	template	202	-0.452	0.0103	161	-0.526	0.0124	-0.074	0.0227	-0.078	0.227	-0.067	0.0144	-0.599	-0.078
gene_tiling_20bp	DMSO	0.01	YDR367W	KEI1	KEI1-1212675-20bp	1212675	1212662	-130	template	148	-0.547	0.0153	162	-0.252	0.0121	0.295	0.0274	-0.078	0.227	0.207	0.0141	-0.141	0.279
gene_tiling_20bp	Daunorubicin	31.25uM	YDR367W	KEI1	KEI1-1212675-20bp	1212675	1212662	-130	template	211	-0.504	0.0104	140	-0.502	0.0147	0.002	0.0251	-0.078	0.227	-0.043	0.0167	-0.347	0.032
gene_tiling_20bp	NSC-180973	7uM	YDR367W	KEI1	KEI1-1212675-20bp	1212675	1212662	-130	template	212	-0.891	0.00907	113	-0.387	0.0197	0.503	0.0287	-0.078	0.227	0.072	0.0217	-0.013	0.055
gene_tiling_20bp	Rapamycin	4.375nM	YDR367W	KEI1	KEI1-1212675-20bp	1212675	1212662	-130	template	119	-0.725	0.0177	47	-1.852	0.0448	-1.127	0.0625	-0.078	0.227	-1.393	0.0468	-1.592	-1.516
gene_tiling_20bp	ST016598	7.8uM	YDR367W	KEI1	KEI1-1212675-20bp	1212675	1212662	-130	template	248	-0.3	0.00819	105	-0.434	0.0192	-0.133	0.0274	-0.078	0.227	0.025	0.0212	-0.888	-0.215
gene_tiling_20bp	1181-0519	25uM	YDR367W	KEI1	KEI1-1212675-20bp	1212675	1212662	-130	template	170	-0.7	0.0123	1	-7.062	2.04	-6.362	2.05	-0.078	0.227	-6.603	2.04	-6.766	-6.794
gene_tiling_20bp	4130-1276	2uM	YDR367W	KEI1	KEI1-1212675-20bp	1212675	1212662	-130	template	230	-0.434	0.00927	156	-0.378	0.0133	0.056	0.0225	-0.078	0.227	0.081	0.0153	-0.257	0.069
gene_tiling_20bp	Cantharidin	10uM	YDR367W	KEI1	KEI1-1212675-20bp	1212675	1212662	-130	template	157	-0.617	0.0137	137	-0.376	0.0149	0.24	0.0286	-0.078	0.227	0.083	0.0169	-0.16	0.151
gene_tiling_20bp	Doxorubicin	12.5uM	YDR367W	KEI1	KEI1-1212675-20bp	1212675	1212662	-130	template	298	-0.014	0.00692	83	-1.092	0.0254	-1.078	0.0323	-0.078	0.227	-0.633	0.0274	-1.607	-0.842
broad_tiling	1181-0519	10uM	YHR007C	ERG11	ERG11-121967-20bp	121967	121954	-129	nontemplate	353	-0.769	0.00584	430	-0.37	0.00508	0.399	0.0109	-0.094	nan	0.641	0.0274	0.103	0.577
broad_tiling	4130-1276	2uM	YHR007C	ERG11	ERG11-121967-20bp	121967	121954	-129	nontemplate	258	-1.36	0.00818	257	-0.608	0.00812	0.752	0.0163	-0.094	nan	0.403	0.0305	0.547	0.42
broad_tiling	DMSO	0.01	YHR007C	ERG11	ERG11-121967-20bp	121967	121954	-129	nontemplate	353	-0.917	0.00545	97	-1.011	0.0215	-0.094	0.0269	-0.094	nan	0	0.0438	-0.231	0
broad_tiling	Fluconazole	20uM	YHR007C	ERG11	ERG11-121967-20bp	121967	121954	-129	nontemplate	372	-0.764	0.00564	0	-9.812	9.61	-9.048	9.61	-0.094	nan	-8.801	9.63	-9.237	-8.768
broad_tiling	Doxorubicin	12.5uM	YHR007C	ERG11	ERG11-121967-20bp	121967	121954	-129	nontemplate	123	-1.549	0.0171	110	-1.104	0.0177	0.446	0.0348	-0.094	nan	-0.093	0.0401	0.239	-0.225
gene_tiling_18bp	1181-0519	10uM	YHR007C	ERG11	ERG11-121967-18bp	121967	121954	-129	nontemplate	572	0.05	0.00367	485	0.604	0.00405	0.554	0.00773	0.216	0.0365	0.131	0.00479	0.378	0.163
gene_tiling_18bp	1181-0519	15uM	YHR007C	ERG11	ERG11-121967-18bp	121967	121954	-129	nontemplate	560	0.509	0.00373	617	1.1	0.00329	0.592	0.00702	0.216	0.0365	0.627	0.00402	0.357	0.635
gene_tiling_18bp	6630449	75uM	YHR007C	ERG11	ERG11-121967-18bp	121967	121954	-129	nontemplate	346	0.126	0.00584	444	0.606	0.00444	0.48	0.0103	0.216	0.0365	0.133	0.00517	0.234	0.226
gene_tiling_18bp	7312221	75uM	YHR007C	ERG11	ERG11-121967-18bp	121967	121954	-129	nontemplate	463	0.108	0.00459	345	0.565	0.00603	0.457	0.0106	0.216	0.0365	0.092	0.00676	0.191	0.05
gene_tiling_18bp	9121982	50uM	YHR007C	ERG11	ERG11-121967-18bp	121967	121954	-129	nontemplate	357	-0.01	0.00616	777	0.713	0.00295	0.723	0.00911	0.216	0.0365	0.24	0.00368	0.475	0.24
gene_tiling_18bp	9125678	50uM	YHR007C	ERG11	ERG11-121967-18bp	121967	121954	-129	nontemplate	586	0.365	0.00327	323	0.55	0.00671	0.185	0.00998	0.216	0.0365	0.077	0.00744	-0.066	0.046
gene_tiling_18bp	9125678	75uM	YHR007C	ERG11	ERG11-121967-18bp	121967	121954	-129	nontemplate	290	0.276	0.00731	188	-1.054	0.0104	-1.33	0.0177	0.216	0.0365	-1.527	0.0112	-1.539	-1.525
gene_tiling_18bp	Aureobasidin-A	20nM	YHR007C	ERG11	ERG11-121967-18bp	121967	121954	-129	nontemplate	496	0.409	0.00421	547	0.631	0.00355	0.222	0.00776	0.216	0.0365	0.158	0.00428	-0.135	0.049
gene_tiling_18bp	Aureobasidin-A	30nM	YHR007C	ERG11	ERG11-121967-18bp	121967	121954	-129	nontemplate	688	0.607	0.00299	428	0.524	0.00515	-0.083	0.00813	0.216	0.0365	0.051	0.00588	-0.395	-0.044
gene_tiling_18bp	Fluconazole	20uM	YHR007C	ERG11	ERG11-121967-18bp	121967	121954	-129	nontemplate	437	0.08	0.00498	16	-4.411	0.129	-4.491	0.134	0.216	0.0365	-4.884	0.13	-4.719	-4.838
gene_tiling_18bp	Rapamycin	2.2nM	YHR007C	ERG11	ERG11-121967-18bp	121967	121954	-129	nontemplate	588	0.475	0.00334	406	0.097	0.0051	-0.377	0.00844	0.216	0.0365	-0.376	0.00583	-0.536	-0.265
gene_tiling_18bp	0KPI-0099	12.5uM	YHR007C	ERG11	ERG11-121967-18bp	121967	121954	-129	nontemplate	356	0.254	0.00589	236	-0.027	0.00923	-0.281	0.0151	0.216	0.0365	-0.5	0.00996	-0.592	-0.631
gene_tiling_18bp	9121982	21.55uM	YHR007C	ERG11	ERG11-121967-18bp	121967	121954	-129	nontemplate	397	0.256	0.0052	338	0.499	0.00594	0.244	0.0111	0.216	0.0365	0.026	0.00667	-0.01	0.024
gene_tiling_18bp	9150499	35.5uM	YHR007C	ERG11	ERG11-121967-18bp	121967	121954	-129	nontemplate	307	0.319	0.00682	403	0.717	0.00512	0.398	0.0119	0.216	0.0365	0.244	0.00586	0.403	0.564
gene_tiling_18bp	CBF-666774	166.7uM	YHR007C	ERG11	ERG11-121967-18bp	121967	121954	-129	nontemplate	469	0.526	0.00448	380	0.647	0.00594	0.121	0.0104	0.216	0.0365	0.174	0.00667	-0.005	0.266
gene_tiling_18bp	Cerulenin	0.98uM	YHR007C	ERG11	ERG11-121967-18bp	121967	121954	-129	nontemplate	423	0.156	0.00512	455	0.3	0.00434	0.144	0.00946	0.216	0.0365	-0.173	0.00507	-0.012	-0.072
gene_tiling_18bp	Cerulenin	1.95uM	YHR007C	ERG11	ERG11-121967-18bp	121967	121954	-129	nontemplate	337	0.244	0.00558	660	0.801	0.0031	0.557	0.00868	0.216	0.0365	0.328	0.00383	0.454	0.452
gene_tiling_18bp	DMSO	0.01	YHR007C	ERG11	ERG11-121967-18bp	121967	121954	-129	nontemplate	326	0.471	0.00637	472	0.794	0.00444	0.323	0.0108	0.216	0.0365	0.321	0.00517	0.105	0.325
gene_tiling_18bp	Daunorubicin	31.25uM	YHR007C	ERG11	ERG11-121967-18bp	121967	121954	-129	nontemplate	404	0.283	0.0052	340	0.257	0.00659	-0.026	0.0118	0.216	0.0365	-0.216	0.00733	-0.119	-0.124
gene_tiling_18bp	NSC-180973	7uM	YHR007C	ERG11	ERG11-121967-18bp	121967	121954	-129	nontemplate	452	0.06	0.00443	372	0.76	0.00564	0.7	0.0101	0.216	0.0365	0.287	0.00637	0.427	0.298
gene_tiling_18bp	Rapamycin	4.375nM	YHR007C	ERG11	ERG11-121967-18bp	121967	121954	-129	nontemplate	296	0.481	0.00763	476	1.048	0.0043	0.567	0.0119	0.216	0.0365	0.575	0.00503	0.229	0.414
gene_tiling_18bp	ST016598	7.8uM	YHR007C	ERG11	ERG11-121967-18bp	121967	121954	-129	nontemplate	370	0.147	0.00586	345	0.484	0.00622	0.337	0.0121	0.216	0.0365	0.011	0.00696	-0.063	-0.111
gene_tiling_18bp	1181-0519	25uM	YHR007C	ERG11	ERG11-121967-18bp	121967	121954	-129	nontemplate	259	0.022	0.00778	258	0.031	0.00735	0.009	0.0151	0.216	0.0365	-0.442	0.00808	-0.313	-0.531
gene_tiling_18bp	4130-1276	2uM	YHR007C	ERG11	ERG11-121967-18bp	121967	121954	-129	nontemplate	368	0.333	0.00621	328	0.533	0.00593	0.2	0.0121	0.216	0.0365	0.06	0.00667	0.026	0.031
gene_tiling_18bp	Cantharidin	10uM	YHR007C	ERG11	ERG11-121967-18bp	121967	121954	-129	nontemplate	206	0.053	0.0101	244	0.395	0.00844	0.341	0.0185	0.216	0.0365	-0.078	0.00917	0.113	-0.023
gene_tiling_18bp	Doxorubicin	12.5uM	YHR007C	ERG11	ERG11-121967-18bp	121967	121954	-129	nontemplate	282	0.12	0.0072	249	0.175	0.00793	0.055	0.0151	0.216	0.0365	-0.298	0.00867	-0.205	-0.32
gene_tiling_20bp	1181-0519	10uM	YHR007C	ERG11	ERG11-121967-20bp	121967	121954	-129	nontemplate	403	-0.223	0.00528	294	0.735	0.0069	0.958	0.0122	0.223	0.178	0.299	0.00798	0.355	0.119
gene_tiling_20bp	1181-0519	15uM	YHR007C	ERG11	ERG11-121967-20bp	121967	121954	-129	nontemplate	405	0.229	0.00565	399	1.191	0.00513	0.962	0.0108	0.223	0.178	0.755	0.00621	0.398	0.684
gene_tiling_20bp	6630449	75uM	YHR007C	ERG11	ERG11-121967-20bp	121967	121954	-129	nontemplate	229	-0.155	0.00981	219	0.511	0.00982	0.666	0.0196	0.223	0.178	0.075	0.0109	0.023	-0.011
gene_tiling_20bp	7312221	75uM	YHR007C	ERG11	ERG11-121967-20bp	121967	121954	-129	nontemplate	410	0.197	0.00525	223	0.585	0.00915	0.388	0.0144	0.223	0.178	0.149	0.0102	-0.106	0.109
gene_tiling_20bp	9121982	50uM	YHR007C	ERG11	ERG11-121967-20bp	121967	121954	-129	nontemplate	294	-0.022	0.00685	449	0.65	0.00456	0.672	0.0114	0.223	0.178	0.214	0.00564	0.089	0.15
gene_tiling_20bp	9125678	50uM	YHR007C	ERG11	ERG11-121967-20bp	121967	121954	-129	nontemplate	494	0.363	0.00418	109	-0.071	0.02	-0.434	0.0242	0.223	0.178	-0.507	0.0211	-1.051	-0.702
gene_tiling_20bp	9125678	75uM	YHR007C	ERG11	ERG11-121967-20bp	121967	121954	-129	nontemplate	218	0.172	0.00968	36	-2.189	0.057	-2.36	0.0666	0.223	0.178	-2.625	0.058	-3.011	-2.939
gene_tiling_20bp	Aureobasidin-A	20nM	YHR007C	ERG11	ERG11-121967-20bp	121967	121954	-129	nontemplate	353	0.171	0.00611	429	0.985	0.0051	0.814	0.0112	0.223	0.178	0.549	0.00619	0.107	0.345
gene_tiling_20bp	Aureobasidin-A	30nM	YHR007C	ERG11	ERG11-121967-20bp	121967	121954	-129	nontemplate	477	0.32	0.00447	583	1.827	0.00352	1.507	0.00799	0.223	0.178	1.391	0.0046	0.849	1.169
gene_tiling_20bp	Fluconazole	20uM	YHR007C	ERG11	ERG11-121967-20bp	121967	121954	-129	nontemplate	392	0.244	0.00552	0	-8.697	10.6	-8.941	10.6	0.223	0.178	-9.133	10.6	-9.492	-9.191
gene_tiling_20bp	Rapamycin	2.2nM	YHR007C	ERG11	ERG11-121967-20bp	121967	121954	-129	nontemplate	369	-0.006	0.00587	380	0.771	0.00542	0.777	0.0113	0.223	0.178	0.335	0.0065	0.243	0.37
gene_tiling_20bp	0KPI-0099	12.5uM	YHR007C	ERG11	ERG11-121967-20bp	121967	121954	-129	nontemplate	332	0.202	0.00598	180	0.028	0.0111	-0.174	0.0171	0.223	0.178	-0.408	0.0122	-0.765	-0.516
gene_tiling_20bp	9121982	21.55uM	YHR007C	ERG11	ERG11-121967-20bp	121967	121954	-129	nontemplate	306	0.014	0.00656	248	0.514	0.00833	0.5	0.0149	0.223	0.178	0.078	0.00941	0.094	0.124
gene_tiling_20bp	9150499	35.5uM	YHR007C	ERG11	ERG11-121967-20bp	121967	121954	-129	nontemplate	212	-0.05	0.0097	922	2.611	0.00207	2.661	0.0118	0.223	0.178	2.175	0.00315	2.266	2.329
gene_tiling_20bp	CBF-666774	166.7uM	YHR007C	ERG11	ERG11-121967-20bp	121967	121954	-129	nontemplate	348	0.268	0.00605	301	0.946	0.00707	0.678	0.0131	0.223	0.178	0.51	0.00815	0.194	0.471
gene_tiling_20bp	Cerulenin	0.98uM	YHR007C	ERG11	ERG11-121967-20bp	121967	121954	-129	nontemplate	353	0.052	0.00587	349	0.469	0.00596	0.417	0.0118	0.223	0.178	0.033	0.00704	-0.007	0.034
gene_tiling_20bp	Cerulenin	1.95uM	YHR007C	ERG11	ERG11-121967-20bp	121967	121954	-129	nontemplate	288	0.059	0.0071	731	1.654	0.00288	1.595	0.00998	0.223	0.178	1.218	0.00397	1.07	1.207
gene_tiling_20bp	DMSO	0.01	YHR007C	ERG11	ERG11-121967-20bp	121967	121954	-129	nontemplate	206	-0.072	0.0101	301	0.64	0.00672	0.711	0.0168	0.223	0.178	0.204	0.00781	0.275	0.276
gene_tiling_20bp	Daunorubicin	31.25uM	YHR007C	ERG11	ERG11-121967-20bp	121967	121954	-129	nontemplate	250	-0.26	0.00801	240	0.273	0.00839	0.533	0.0164	0.223	0.178	-0.163	0.00947	0.184	-0.088
gene_tiling_20bp	NSC-180973	7uM	YHR007C	ERG11	ERG11-121967-20bp	121967	121954	-129	nontemplate	492	0.322	0.00448	134	-0.142	0.0158	-0.464	0.0203	0.223	0.178	-0.578	0.0169	-0.98	-0.595
gene_tiling_20bp	Rapamycin	4.375nM	YHR007C	ERG11	ERG11-121967-20bp	121967	121954	-129	nontemplate	214	0.119	0.00936	214	0.323	0.00961	0.204	0.019	0.223	0.178	-0.113	0.0107	-0.261	-0.236
gene_tiling_20bp	ST016598	7.8uM	YHR007C	ERG11	ERG11-121967-20bp	121967	121954	-129	nontemplate	318	0.058	0.00624	137	-0.052	0.0147	-0.109	0.0209	0.223	0.178	-0.488	0.0158	-0.864	-0.727
gene_tiling_20bp	1181-0519	25uM	YHR007C	ERG11	ERG11-121967-20bp	121967	121954	-129	nontemplate	311	0.169	0.00653	120	-0.734	0.0173	-0.903	0.0239	0.223	0.178	-1.17	0.0184	-1.307	-1.361
gene_tiling_20bp	4130-1276	2uM	YHR007C	ERG11	ERG11-121967-20bp	121967	121954	-129	nontemplate	417	0.423	0.005	258	0.346	0.0074	-0.077	0.0124	0.223	0.178	-0.09	0.00848	-0.39	-0.102
gene_tiling_20bp	Cantharidin	10uM	YHR007C	ERG11	ERG11-121967-20bp	121967	121954	-129	nontemplate	301	0.32	0.0071	321	0.849	0.00689	0.529	0.014	0.223	0.178	0.413	0.00798	0.128	0.482
gene_tiling_20bp	Doxorubicin	12.5uM	YHR007C	ERG11	ERG11-121967-20bp	121967	121954	-129	nontemplate	321	0.093	0.00659	239	0.428	0.00845	0.336	0.015	0.223	0.178	-0.008	0.00953	-0.194	-0.217
gene_tiling_20bp	1181-0519	10uM	YOR168W	GLN4	GLN4-649159-20bp	649159	649146	-129	template	1027	1.125	0.00191	928	2.391	0.00229	1.266	0.0042	0.953	0.139	0.313	0.00264	0.663	0.134
gene_tiling_20bp	1181-0519	15uM	YOR168W	GLN4	GLN4-649159-20bp	649159	649146	-129	template	855	1.306	0.00229	732	2.066	0.00289	0.76	0.00519	0.953	0.139	-0.012	0.00324	0.195	-0.084
gene_tiling_20bp	6630449	75uM	YOR168W	GLN4	GLN4-649159-20bp	649159	649146	-129	template	512	1.004	0.00388	643	2.063	0.00319	1.059	0.00707	0.953	0.139	-0.015	0.00353	0.415	-0.101
gene_tiling_20bp	7312221	75uM	YOR168W	GLN4	GLN4-649159-20bp	649159	649146	-129	template	740	1.049	0.00273	451	1.599	0.00479	0.551	0.00752	0.953	0.139	-0.479	0.00513	0.057	-0.518
gene_tiling_20bp	9121982	50uM	YOR168W	GLN4	GLN4-649159-20bp	649159	649146	-129	template	558	0.901	0.00405	1175	2.037	0.00165	1.135	0.0057	0.953	0.139	-0.041	0.00199	0.553	-0.105
gene_tiling_20bp	9125678	50uM	YOR168W	GLN4	GLN4-649159-20bp	649159	649146	-129	template	833	1.116	0.00243	554	2.27	0.00341	1.153	0.00584	0.953	0.139	0.192	0.00375	0.536	-0.003
gene_tiling_20bp	9125678	75uM	YOR168W	GLN4	GLN4-649159-20bp	649159	649146	-129	template	490	1.338	0.00424	1051	2.66	0.00197	1.322	0.00621	0.953	0.139	0.582	0.00231	0.671	0.268
gene_tiling_20bp	Aureobasidin-A	20nM	YOR168W	GLN4	GLN4-649159-20bp	649159	649146	-129	template	856	1.448	0.00243	1045	2.269	0.00202	0.821	0.00445	0.953	0.139	0.191	0.00237	0.113	-0.014
gene_tiling_20bp	Aureobasidin-A	30nM	YOR168W	GLN4	GLN4-649159-20bp	649159	649146	-129	template	711	0.895	0.00276	1036	2.656	0.00213	1.76	0.00489	0.953	0.139	0.578	0.00247	1.102	0.356
gene_tiling_20bp	Fluconazole	20uM	YOR168W	GLN4	GLN4-649159-20bp	649159	649146	-129	template	681	1.04	0.0028	807	1.96	0.0026	0.921	0.0054	0.953	0.139	-0.118	0.00294	0.369	-0.175
gene_tiling_20bp	Rapamycin	2.2nM	YOR168W	GLN4	GLN4-649159-20bp	649159	649146	-129	template	816	1.138	0.00251	925	2.053	0.00216	0.915	0.00467	0.953	0.139	-0.025	0.0025	0.381	0.011
gene_tiling_20bp	0KPI-0099	12.5uM	YOR168W	GLN4	GLN4-649159-20bp	649159	649146	-129	template	567	0.974	0.00362	666	1.913	0.00294	0.939	0.00656	0.953	0.139	-0.165	0.00328	0.348	-0.273
gene_tiling_20bp	9121982	21.55uM	YOR168W	GLN4	GLN4-649159-20bp	649159	649146	-129	template	608	1.004	0.00357	651	1.905	0.00315	0.901	0.00672	0.953	0.139	-0.173	0.00349	0.495	-0.127
gene_tiling_20bp	9150499	35.5uM	YOR168W	GLN4	GLN4-649159-20bp	649159	649146	-129	template	560	1.349	0.00365	642	2.089	0.0033	0.74	0.00695	0.953	0.139	0.011	0.00365	0.345	0.165
gene_tiling_20bp	CBF-666774	166.7uM	YOR168W	GLN4	GLN4-649159-20bp	649159	649146	-129	template	665	1.201	0.00321	629	2.008	0.00331	0.807	0.00652	0.953	0.139	-0.07	0.00365	0.322	-0.108
gene_tiling_20bp	Cerulenin	0.98uM	YOR168W	GLN4	GLN4-649159-20bp	649159	649146	-129	template	739	1.117	0.00275	945	1.905	0.00209	0.788	0.00484	0.953	0.139	-0.173	0.00243	0.364	-0.172
gene_tiling_20bp	Cerulenin	1.95uM	YOR168W	GLN4	GLN4-649159-20bp	649159	649146	-129	template	542	0.97	0.00353	858	1.885	0.00238	0.915	0.00591	0.953	0.139	-0.193	0.00272	0.39	-0.204
gene_tiling_20bp	DMSO	0.01	YOR168W	GLN4	GLN4-649159-20bp	649159	649146	-129	template	506	1.223	0.00431	813	2.072	0.00233	0.849	0.00664	0.953	0.139	-0.006	0.00268	0.412	0.066
gene_tiling_20bp	Daunorubicin	31.25uM	YOR168W	GLN4	GLN4-649159-20bp	649159	649146	-129	template	730	1.284	0.00289	757	1.928	0.00301	0.645	0.0059	0.953	0.139	-0.15	0.00335	0.295	-0.075
gene_tiling_20bp	NSC-180973	7uM	YOR168W	GLN4	GLN4-649159-20bp	649159	649146	-129	template	912	1.212	0.00218	683	2.203	0.00296	0.991	0.00514	0.953	0.139	0.125	0.0033	0.475	0.109
gene_tiling_20bp	Rapamycin	4.375nM	YOR168W	GLN4	GLN4-649159-20bp	649159	649146	-129	template	422	1.097	0.00472	860	2.327	0.00225	1.23	0.00697	0.953	0.139	0.249	0.00259	0.765	0.127
gene_tiling_20bp	ST016598	7.8uM	YOR168W	GLN4	GLN4-649159-20bp	649159	649146	-129	template	741	1.277	0.00271	926	2.701	0.00235	1.424	0.00506	0.953	0.139	0.623	0.00269	0.669	0.383
gene_tiling_20bp	1181-0519	25uM	YOR168W	GLN4	GLN4-649159-20bp	649159	649146	-129	template	602	1.121	0.00349	1157	2.53	0.00184	1.409	0.00532	0.953	0.139	0.452	0.00218	1.005	0.261
gene_tiling_20bp	4130-1276	2uM	YOR168W	GLN4	GLN4-649159-20bp	649159	649146	-129	template	684	1.136	0.00284	871	2.099	0.00253	0.963	0.00537	0.953	0.139	0.021	0.00287	0.65	0.009
gene_tiling_20bp	Cantharidin	10uM	YOR168W	GLN4	GLN4-649159-20bp	649159	649146	-129	template	532	1.141	0.00368	622	1.802	0.00334	0.661	0.00702	0.953	0.139	-0.276	0.00368	0.261	-0.207
gene_tiling_20bp	Doxorubicin	12.5uM	YOR168W	GLN4	GLN4-649159-20bp	649159	649146	-129	template	652	1.114	0.0032	862	2.277	0.00234	1.163	0.00553	0.953	0.139	0.199	0.00268	0.633	-0.01
gene_tiling_18bp	1181-0519	10uM	YIL048W	NEO1	NEO1-261021-18bp	261021	261008	-128	template	338	-0.708	0.00615	69	-2.201	0.0323	-1.493	0.0384	-0.25	0.392	-1.253	0.0343	-1.668	-1.22
gene_tiling_18bp	1181-0519	15uM	YIL048W	NEO1	NEO1-261021-18bp	261021	261008	-128	template	242	-0.7	0.00921	41	-2.795	0.054	-2.095	0.0632	-0.25	0.392	-1.847	0.0561	-2.33	-1.839
gene_tiling_18bp	6630449	75uM	YIL048W	NEO1	NEO1-261021-18bp	261021	261008	-128	template	180	-0.815	0.013	14	-4.332	0.142	-3.517	0.155	-0.25	0.392	-3.384	0.144	-3.763	-3.291
gene_tiling_18bp	7312221	75uM	YIL048W	NEO1	NEO1-261021-18bp	261021	261008	-128	template	316	-0.442	0.00673	68	-1.769	0.0296	-1.327	0.0363	-0.25	0.392	-0.821	0.0317	-1.593	-0.864
gene_tiling_18bp	9121982	50uM	YIL048W	NEO1	NEO1-261021-18bp	261021	261008	-128	template	200	-0.844	0.0101	224	-1.08	0.00923	-0.235	0.0193	-0.25	0.392	-0.132	0.0113	-0.482	-0.131
gene_tiling_18bp	9125678	50uM	YIL048W	NEO1	NEO1-261021-18bp	261021	261008	-128	template	272	-0.741	0.00805	111	-0.987	0.019	-0.246	0.0271	-0.25	0.392	-0.039	0.0211	-0.496	-0.07
gene_tiling_18bp	9125678	75uM	YIL048W	NEO1	NEO1-261021-18bp	261021	261008	-128	template	103	-1.213	0.0171	141	-1.468	0.0155	-0.255	0.0326	-0.25	0.392	-0.52	0.0176	-0.464	-0.518
gene_tiling_18bp	Aureobasidin-A	20nM	YIL048W	NEO1	NEO1-261021-18bp	261021	261008	-128	template	184	-1.019	0.0116	84	-2.065	0.0263	-1.045	0.0379	-0.25	0.392	-1.117	0.0284	-1.403	-1.225
gene_tiling_18bp	Aureobasidin-A	30nM	YIL048W	NEO1	NEO1-261021-18bp	261021	261008	-128	template	280	-0.688	0.00746	61	-2.276	0.0339	-1.588	0.0413	-0.25	0.392	-1.328	0.036	-1.9	-1.424
gene_tiling_18bp	Fluconazole	20uM	YIL048W	NEO1	NEO1-261021-18bp	261021	261008	-128	template	217	-0.928	0.00923	195	-0.844	0.0109	0.084	0.0201	-0.25	0.392	0.104	0.013	-0.144	0.15
gene_tiling_18bp	Rapamycin	2.2nM	YIL048W	NEO1	NEO1-261021-18bp	261021	261008	-128	template	198	-1.093	0.0102	171	-1.148	0.0117	-0.055	0.0219	-0.25	0.392	-0.2	0.0138	-0.213	-0.089
gene_tiling_18bp	0KPI-0099	12.5uM	YIL048W	NEO1	NEO1-261021-18bp	261021	261008	-128	template	176	-0.76	0.0118	58	-2.043	0.0358	-1.282	0.0475	-0.25	0.392	-1.095	0.0379	-1.593	-1.225
gene_tiling_18bp	9121982	21.55uM	YIL048W	NEO1	NEO1-261021-18bp	261021	261008	-128	template	162	-1.035	0.0133	93	-1.357	0.0234	-0.322	0.0367	-0.25	0.392	-0.409	0.0255	-0.575	-0.411
gene_tiling_18bp	9150499	35.5uM	YIL048W	NEO1	NEO1-261021-18bp	261021	261008	-128	template	180	-0.45	0.0118	189	-0.373	0.0113	0.076	0.0232	-0.25	0.392	0.575	0.0134	0.081	0.895
gene_tiling_18bp	CBF-666774	166.7uM	YIL048W	NEO1	NEO1-261021-18bp	261021	261008	-128	template	166	-0.969	0.0126	86	-1.49	0.0221	-0.521	0.0347	-0.25	0.392	-0.542	0.0242	-0.647	-0.45
gene_tiling_18bp	Cerulenin	0.98uM	YIL048W	NEO1	NEO1-261021-18bp	261021	261008	-128	template	246	-0.624	0.00878	182	-1.02	0.0112	-0.395	0.02	-0.25	0.392	-0.072	0.0133	-0.551	0.029
gene_tiling_18bp	Cerulenin	1.95uM	YIL048W	NEO1	NEO1-261021-18bp	261021	261008	-128	template	150	-0.921	0.0134	162	-1.222	0.0134	-0.301	0.0268	-0.25	0.392	-0.274	0.0155	-0.404	-0.15
gene_tiling_18bp	DMSO	0.01	YIL048W	NEO1	NEO1-261021-18bp	261021	261008	-128	template	152	-0.627	0.0144	115	-1.238	0.0194	-0.611	0.0338	-0.25	0.392	-0.29	0.0215	-0.829	-0.287
gene_tiling_18bp	Daunorubicin	31.25uM	YIL048W	NEO1	NEO1-261021-18bp	261021	261008	-128	template	257	-0.369	0.00798	129	-1.138	0.016	-0.769	0.024	-0.25	0.392	-0.19	0.0181	-0.862	-0.098
gene_tiling_18bp	NSC-180973	7uM	YIL048W	NEO1	NEO1-261021-18bp	261021	261008	-128	template	227	-0.932	0.00975	14	-3.923	0.151	-2.992	0.161	-0.25	0.392	-2.975	0.154	-3.264	-2.965
gene_tiling_18bp	Rapamycin	4.375nM	YIL048W	NEO1	NEO1-261021-18bp	261021	261008	-128	template	115	-0.88	0.017	44	-2.373	0.0442	-1.493	0.0612	-0.25	0.392	-1.425	0.0462	-1.831	-1.585
gene_tiling_18bp	ST016598	7.8uM	YIL048W	NEO1	NEO1-261021-18bp	261021	261008	-128	template	162	-1.042	0.0131	29	-3.066	0.066	-2.024	0.079	-0.25	0.392	-2.118	0.068	-2.424	-2.24
gene_tiling_18bp	1181-0519	25uM	YIL048W	NEO1	NEO1-261021-18bp	261021	261008	-128	template	175	-0.542	0.012	41	-2.608	0.0492	-2.066	0.0612	-0.25	0.392	-1.66	0.0513	-2.387	-1.749
gene_tiling_18bp	4130-1276	2uM	YIL048W	NEO1	NEO1-261021-18bp	261021	261008	-128	template	124	-1.232	0.0164	107	-1.078	0.0182	0.154	0.0347	-0.25	0.392	-0.13	0.0203	-0.02	-0.159
gene_tiling_18bp	Cantharidin	10uM	YIL048W	NEO1	NEO1-261021-18bp	261021	261008	-128	template	121	-0.712	0.0172	99	-0.903	0.0213	-0.191	0.0385	-0.25	0.392	0.045	0.0234	-0.419	0.101
gene_tiling_18bp	Doxorubicin	12.5uM	YIL048W	NEO1	NEO1-261021-18bp	261021	261008	-128	template	168	-0.626	0.0125	50	-2.13	0.0407	-1.504	0.0532	-0.25	0.392	-1.182	0.0428	-1.764	-1.203
gene_tiling_20bp	1181-0519	10uM	YIL048W	NEO1	NEO1-261021-20bp	261021	261008	-128	template	531	0.174	0.00384	65	-1.434	0.0323	-1.609	0.0362	-0.065	0.401	-1.707	0.0335	-2.211	-1.887
gene_tiling_20bp	1181-0519	15uM	YIL048W	NEO1	NEO1-261021-20bp	261021	261008	-128	template	480	0.474	0.00455	94	-0.889	0.0215	-1.362	0.026	-0.065	0.401	-1.162	0.0227	-1.927	-1.233
gene_tiling_20bp	6630449	75uM	YIL048W	NEO1	NEO1-261021-20bp	261021	261008	-128	template	340	0.414	0.00629	28	-2.434	0.0743	-2.848	0.0805	-0.065	0.401	-2.707	0.0755	-3.492	-2.793
gene_tiling_20bp	7312221	75uM	YIL048W	NEO1	NEO1-261021-20bp	261021	261008	-128	template	432	0.273	0.005	108	-0.458	0.0211	-0.73	0.0261	-0.065	0.401	-0.731	0.0223	-1.224	-0.77
gene_tiling_20bp	9121982	50uM	YIL048W	NEO1	NEO1-261021-20bp	261021	261008	-128	template	347	0.217	0.00588	252	-0.182	0.00805	-0.399	0.0139	-0.065	0.401	-0.455	0.00927	-0.981	-0.519
gene_tiling_20bp	9125678	50uM	YIL048W	NEO1	NEO1-261021-20bp	261021	261008	-128	template	507	0.4	0.00418	172	0.585	0.0125	0.185	0.0167	-0.065	0.401	0.312	0.0137	-0.433	0.117
gene_tiling_20bp	9125678	75uM	YIL048W	NEO1	NEO1-261021-20bp	261021	261008	-128	template	363	0.906	0.00583	328	0.981	0.00581	0.075	0.0116	-0.065	0.401	0.708	0.00703	-0.575	0.394
gene_tiling_20bp	Aureobasidin-A	20nM	YIL048W	NEO1	NEO1-261021-20bp	261021	261008	-128	template	455	0.537	0.00453	229	0.081	0.00937	-0.455	0.0139	-0.065	0.401	-0.192	0.0106	-1.163	-0.396
gene_tiling_20bp	Aureobasidin-A	30nM	YIL048W	NEO1	NEO1-261021-20bp	261021	261008	-128	template	508	0.411	0.00413	109	-0.587	0.0216	-0.998	0.0257	-0.065	0.401	-0.86	0.0228	-1.656	-1.082
gene_tiling_20bp	Fluconazole	20uM	YIL048W	NEO1	NEO1-261021-20bp	261021	261008	-128	template	395	0.255	0.00521	195	-0.086	0.0103	-0.341	0.0155	-0.065	0.401	-0.359	0.0116	-0.892	-0.417
gene_tiling_20bp	Rapamycin	2.2nM	YIL048W	NEO1	NEO1-261021-20bp	261021	261008	-128	template	430	0.215	0.00501	127	-0.806	0.0164	-1.021	0.0214	-0.065	0.401	-1.079	0.0176	-1.555	-1.044
gene_tiling_20bp	0KPI-0099	12.5uM	YIL048W	NEO1	NEO1-261021-20bp	261021	261008	-128	template	367	0.347	0.00553	128	-0.462	0.0158	-0.809	0.0213	-0.065	0.401	-0.735	0.017	-1.4	-0.843
gene_tiling_20bp	9121982	21.55uM	YIL048W	NEO1	NEO1-261021-20bp	261021	261008	-128	template	404	0.414	0.00542	208	0.261	0.00966	-0.153	0.0151	-0.065	0.401	-0.012	0.0109	-0.559	0.034
gene_tiling_20bp	9150499	35.5uM	YIL048W	NEO1	NEO1-261021-20bp	261021	261008	-128	template	273	0.314	0.00688	245	0.701	0.00852	0.387	0.0154	-0.065	0.401	0.428	0.00974	-0.008	0.582
gene_tiling_20bp	CBF-666774	166.7uM	YIL048W	NEO1	NEO1-261021-20bp	261021	261008	-128	template	376	0.379	0.00529	206	0.4	0.0101	0.021	0.0154	-0.065	0.401	0.127	0.0113	-0.464	0.088
gene_tiling_20bp	Cerulenin	0.98uM	YIL048W	NEO1	NEO1-261021-20bp	261021	261008	-128	template	411	0.271	0.00497	302	0.261	0.0071	-0.011	0.0121	-0.065	0.401	-0.012	0.00832	-0.434	-0.011
gene_tiling_20bp	Cerulenin	1.95uM	YIL048W	NEO1	NEO1-261021-20bp	261021	261008	-128	template	356	0.364	0.00552	314	0.436	0.00686	0.072	0.0124	-0.065	0.401	0.163	0.00808	-0.453	0.152
gene_tiling_20bp	DMSO	0.01	YIL048W	NEO1	NEO1-261021-20bp	261021	261008	-128	template	233	0.106	0.00825	251	0.378	0.00815	0.272	0.0164	-0.065	0.401	0.105	0.00937	-0.164	0.177
gene_tiling_20bp	Daunorubicin	31.25uM	YIL048W	NEO1	NEO1-261021-20bp	261021	261008	-128	template	371	0.308	0.00554	175	-0.181	0.0118	-0.49	0.0174	-0.065	0.401	-0.454	0.0131	-0.839	-0.38
gene_tiling_20bp	NSC-180973	7uM	YIL048W	NEO1	NEO1-261021-20bp	261021	261008	-128	template	493	0.325	0.00443	67	-1.137	0.031	-1.462	0.0354	-0.065	0.401	-1.41	0.0322	-1.978	-1.426
gene_tiling_20bp	Rapamycin	4.375nM	YIL048W	NEO1	NEO1-261021-20bp	261021	261008	-128	template	226	0.198	0.00938	56	-1.602	0.0378	-1.8	0.0472	-0.065	0.401	-1.875	0.039	-2.265	-1.997
gene_tiling_20bp	ST016598	7.8uM	YIL048W	NEO1	NEO1-261021-20bp	261021	261008	-128	template	316	0.049	0.00642	36	-1.965	0.0572	-2.014	0.0636	-0.065	0.401	-2.238	0.0584	-2.768	-2.478
gene_tiling_20bp	1181-0519	25uM	YIL048W	NEO1	NEO1-261021-20bp	261021	261008	-128	template	394	0.51	0.00516	64	-1.636	0.0301	-2.146	0.0352	-0.065	0.401	-1.909	0.0313	-2.55	-2.099
gene_tiling_20bp	4130-1276	2uM	YIL048W	NEO1	NEO1-261021-20bp	261021	261008	-128	template	321	0.046	0.00603	399	0.974	0.00542	0.928	0.0115	-0.065	0.401	0.701	0.00664	0.615	0.689
gene_tiling_20bp	Cantharidin	10uM	YIL048W	NEO1	NEO1-261021-20bp	261021	261008	-128	template	340	0.496	0.00602	222	0.318	0.00904	-0.178	0.0151	-0.065	0.401	0.045	0.0103	-0.578	0.114
gene_tiling_20bp	Doxorubicin	12.5uM	YIL048W	NEO1	NEO1-261021-20bp	261021	261008	-128	template	314	0.061	0.00631	208	0.228	0.0108	0.167	0.0171	-0.065	0.401	-0.045	0.012	-0.362	-0.254
gene_tiling_18bp	1181-0519	10uM	YHR107C	CDC12	CDC12-328234-18bp	328234	328221	-127	nontemplate	491	-0.17	0.0041	312	-0.032	0.0071	0.138	0.0112	0.211	0.11	-0.37	0.00795	-0.037	-0.337
gene_tiling_18bp	1181-0519	15uM	YHR107C	CDC12	CDC12-328234-18bp	328234	328221	-127	nontemplate	429	0.124	0.00484	384	0.417	0.00526	0.292	0.0101	0.211	0.11	0.079	0.00611	0.057	0.087
gene_tiling_18bp	6630449	75uM	YHR107C	CDC12	CDC12-328234-18bp	328234	328221	-127	nontemplate	260	-0.285	0.00802	467	0.679	0.00448	0.964	0.0125	0.211	0.11	0.341	0.00533	0.718	0.434
gene_tiling_18bp	7312221	75uM	YHR107C	CDC12	CDC12-328234-18bp	328234	328221	-127	nontemplate	444	0.048	0.00477	179	-0.379	0.0121	-0.427	0.0168	0.211	0.11	-0.717	0.0129	-0.693	-0.76
gene_tiling_18bp	9121982	50uM	YHR107C	CDC12	CDC12-328234-18bp	328234	328221	-127	nontemplate	368	0.034	0.00575	485	0.033	0.00403	-0.001	0.00978	0.211	0.11	-0.305	0.00488	-0.248	-0.305
gene_tiling_18bp	9125678	50uM	YHR107C	CDC12	CDC12-328234-18bp	328234	328221	-127	nontemplate	458	0.009	0.0048	279	0.339	0.00795	0.329	0.0128	0.211	0.11	0.001	0.0088	0.079	-0.03
gene_tiling_18bp	9125678	75uM	YHR107C	CDC12	CDC12-328234-18bp	328234	328221	-127	nontemplate	308	0.362	0.00616	912	1.221	0.00252	0.859	0.00867	0.211	0.11	0.883	0.00337	0.65	0.885
gene_tiling_18bp	Aureobasidin-A	20nM	YHR107C	CDC12	CDC12-328234-18bp	328234	328221	-127	nontemplate	497	0.412	0.00429	249	-0.503	0.00852	-0.914	0.0128	0.211	0.11	-0.841	0.00937	-1.272	-0.949
gene_tiling_18bp	Aureobasidin-A	30nM	YHR107C	CDC12	CDC12-328234-18bp	328234	328221	-127	nontemplate	341	-0.404	0.00581	37	-2.99	0.0605	-2.585	0.0663	0.211	0.11	-3.328	0.0614	-2.897	-3.424
gene_tiling_18bp	Fluconazole	20uM	YHR107C	CDC12	CDC12-328234-18bp	328234	328221	-127	nontemplate	378	-0.129	0.0053	435	0.311	0.00457	0.44	0.00987	0.211	0.11	-0.027	0.00542	0.212	0.019
gene_tiling_18bp	Rapamycin	2.2nM	YHR107C	CDC12	CDC12-328234-18bp	328234	328221	-127	nontemplate	385	-0.136	0.00544	412	0.118	0.00499	0.254	0.0104	0.211	0.11	-0.22	0.00584	0.096	-0.109
gene_tiling_18bp	0KPI-0099	12.5uM	YHR107C	CDC12	CDC12-328234-18bp	328234	328221	-127	nontemplate	329	0.14	0.00643	302	0.328	0.00704	0.188	0.0135	0.211	0.11	-0.01	0.00789	-0.123	-0.141
gene_tiling_18bp	9121982	21.55uM	YHR107C	CDC12	CDC12-328234-18bp	328234	328221	-127	nontemplate	304	-0.129	0.00713	256	0.099	0.00796	0.228	0.0151	0.211	0.11	-0.239	0.00881	-0.025	-0.241
gene_tiling_18bp	9150499	35.5uM	YHR107C	CDC12	CDC12-328234-18bp	328234	328221	-127	nontemplate	205	-0.262	0.00998	947	1.949	0.00215	2.211	0.0121	0.211	0.11	1.611	0.003	2.216	1.931
gene_tiling_18bp	CBF-666774	166.7uM	YHR107C	CDC12	CDC12-328234-18bp	328234	328221	-127	nontemplate	381	0.227	0.00539	235	-0.045	0.00897	-0.272	0.0144	0.211	0.11	-0.383	0.00982	-0.398	-0.291
gene_tiling_18bp	Cerulenin	0.98uM	YHR107C	CDC12	CDC12-328234-18bp	328234	328221	-127	nontemplate	353	-0.104	0.00575	381	0.044	0.0056	0.148	0.0114	0.211	0.11	-0.294	0.00645	-0.007	-0.193
gene_tiling_18bp	Cerulenin	1.95uM	YHR107C	CDC12	CDC12-328234-18bp	328234	328221	-127	nontemplate	281	-0.018	0.00796	391	0.047	0.00562	0.065	0.0136	0.211	0.11	-0.291	0.00647	-0.039	-0.168
gene_tiling_18bp	DMSO	0.01	YHR107C	CDC12	CDC12-328234-18bp	328234	328221	-127	nontemplate	257	0.129	0.0081	349	0.359	0.00595	0.23	0.014	0.211	0.11	0.021	0.0068	0.013	0.025
gene_tiling_18bp	Daunorubicin	31.25uM	YHR107C	CDC12	CDC12-328234-18bp	328234	328221	-127	nontemplate	332	0	0.00559	305	0.1	0.00668	0.1	0.0123	0.211	0.11	-0.238	0.00753	0.008	-0.146
gene_tiling_18bp	NSC-180973	7uM	YHR107C	CDC12	CDC12-328234-18bp	328234	328221	-127	nontemplate	445	0.038	0.00448	230	0.067	0.00875	0.03	0.0132	0.211	0.11	-0.271	0.0096	-0.243	-0.26
gene_tiling_18bp	Rapamycin	4.375nM	YHR107C	CDC12	CDC12-328234-18bp	328234	328221	-127	nontemplate	198	-0.098	0.01	140	-0.714	0.0139	-0.616	0.0239	0.211	0.11	-1.052	0.0148	-0.954	-1.213
gene_tiling_18bp	ST016598	7.8uM	YHR107C	CDC12	CDC12-328234-18bp	328234	328221	-127	nontemplate	305	-0.131	0.00723	206	-0.258	0.00953	-0.128	0.0168	0.211	0.11	-0.596	0.0104	-0.527	-0.719
gene_tiling_18bp	1181-0519	25uM	YHR107C	CDC12	CDC12-328234-18bp	328234	328221	-127	nontemplate	286	0.165	0.00748	143	-0.818	0.0133	-0.983	0.0207	0.211	0.11	-1.156	0.0141	-1.304	-1.245
gene_tiling_18bp	4130-1276	2uM	YHR107C	CDC12	CDC12-328234-18bp	328234	328221	-127	nontemplate	388	0.41	0.00526	300	0.405	0.00709	-0.005	0.0124	0.211	0.11	0.067	0.00794	-0.179	0.038
gene_tiling_18bp	Cantharidin	10uM	YHR107C	CDC12	CDC12-328234-18bp	328234	328221	-127	nontemplate	223	0.168	0.00949	422	1.184	0.00492	1.016	0.0144	0.211	0.11	0.846	0.00577	0.788	0.901
gene_tiling_18bp	Doxorubicin	12.5uM	YHR107C	CDC12	CDC12-328234-18bp	328234	328221	-127	nontemplate	222	-0.225	0.00979	300	0.443	0.00652	0.668	0.0163	0.211	0.11	0.105	0.00737	0.408	0.084
gene_tiling_20bp	1181-0519	10uM	YHR107C	CDC12	CDC12-328234-20bp	328234	328221	-127	nontemplate	169	-1.474	0.012	38	-2.201	0.0556	-0.726	0.0676	0.766	0.0223	-1.18	0.0588	-1.329	-1.359
gene_tiling_20bp	1181-0519	15uM	YHR107C	CDC12	CDC12-328234-20bp	328234	328221	-127	nontemplate	72	-2.255	0.0288	92	-0.92	0.0213	1.335	0.05	0.766	0.0223	0.101	0.0244	0.771	0.03
gene_tiling_20bp	6630449	75uM	YHR107C	CDC12	CDC12-328234-20bp	328234	328221	-127	nontemplate	85	-1.579	0.0249	80	-0.936	0.0251	0.644	0.0501	0.766	0.0223	0.085	0.0283	0	-0.001
gene_tiling_20bp	7312221	75uM	YHR107C	CDC12	CDC12-328234-20bp	328234	328221	-127	nontemplate	130	-1.456	0.0162	47	-1.649	0.0436	-0.193	0.0599	0.766	0.0223	-0.628	0.0468	-0.687	-0.668
gene_tiling_20bp	9121982	50uM	YHR107C	CDC12	CDC12-328234-20bp	328234	328221	-127	nontemplate	116	-1.36	0.0176	87	-1.711	0.0247	-0.351	0.0423	0.766	0.0223	-0.69	0.0279	-0.934	-0.754
gene_tiling_20bp	9125678	50uM	YHR107C	CDC12	CDC12-328234-20bp	328234	328221	-127	nontemplate	118	-1.698	0.0171	57	-1	0.037	0.698	0.0542	0.766	0.0223	0.021	0.0402	0.081	-0.174
gene_tiling_20bp	9125678	75uM	YHR107C	CDC12	CDC12-328234-20bp	328234	328221	-127	nontemplate	56	-1.78	0.0375	157	-0.079	0.013	1.7	0.0505	0.766	0.0223	0.942	0.0162	1.05	0.628
gene_tiling_20bp	Aureobasidin-A	20nM	YHR107C	CDC12	CDC12-328234-20bp	328234	328221	-127	nontemplate	104	-1.587	0.0199	51	-2.075	0.0371	-0.487	0.057	0.766	0.0223	-1.054	0.0403	-1.195	-1.258
gene_tiling_20bp	Aureobasidin-A	30nM	YHR107C	CDC12	CDC12-328234-20bp	328234	328221	-127	nontemplate	112	-1.766	0.0192	1	-6.777	1.72	-5.011	1.74	0.766	0.0223	-5.756	1.73	-5.669	-5.978
gene_tiling_20bp	Fluconazole	20uM	YHR107C	CDC12	CDC12-328234-20bp	328234	328221	-127	nontemplate	94	-1.811	0.022	104	-0.99	0.0191	0.821	0.0411	0.766	0.0223	0.031	0.0222	0.269	-0.026
gene_tiling_20bp	Rapamycin	2.2nM	YHR107C	CDC12	CDC12-328234-20bp	328234	328221	-127	nontemplate	116	-1.671	0.0182	138	-0.687	0.0139	0.984	0.0321	0.766	0.0223	0.334	0.017	0.45	0.369
gene_tiling_20bp	0KPI-0099	12.5uM	YHR107C	CDC12	CDC12-328234-20bp	328234	328221	-127	nontemplate	90	-1.675	0.0224	66	-1.412	0.0301	0.263	0.0525	0.766	0.0223	-0.391	0.0333	-0.328	-0.499
gene_tiling_20bp	9121982	21.55uM	YHR107C	CDC12	CDC12-328234-20bp	328234	328221	-127	nontemplate	103	-1.552	0.0192	65	-1.409	0.0323	0.143	0.0515	0.766	0.0223	-0.388	0.0355	-0.263	-0.342
gene_tiling_20bp	9150499	35.5uM	YHR107C	CDC12	CDC12-328234-20bp	328234	328221	-127	nontemplate	96	-1.189	0.0223	224	0.572	0.00967	1.761	0.032	0.766	0.0223	1.593	0.0128	1.366	1.747
gene_tiling_20bp	CBF-666774	166.7uM	YHR107C	CDC12	CDC12-328234-20bp	328234	328221	-127	nontemplate	105	-1.456	0.02	50	-1.632	0.0446	-0.175	0.0646	0.766	0.0223	-0.611	0.0478	-0.66	-0.649
gene_tiling_20bp	Cerulenin	0.98uM	YHR107C	CDC12	CDC12-328234-20bp	328234	328221	-127	nontemplate	84	-2.013	0.0251	79	-1.667	0.0262	0.345	0.0512	0.766	0.0223	-0.646	0.0293	-0.078	-0.645
gene_tiling_20bp	Cerulenin	1.95uM	YHR107C	CDC12	CDC12-328234-20bp	328234	328221	-127	nontemplate	101	-1.448	0.0213	119	-0.96	0.0186	0.488	0.0399	0.766	0.0223	0.061	0.0217	-0.037	0.05
gene_tiling_20bp	DMSO	0.01	YHR107C	CDC12	CDC12-328234-20bp	328234	328221	-127	nontemplate	43	-2.319	0.0529	54	-1.828	0.0381	0.491	0.091	0.766	0.0223	-0.807	0.0413	0.054	-0.735
gene_tiling_20bp	Daunorubicin	31.25uM	YHR107C	CDC12	CDC12-328234-20bp	328234	328221	-127	nontemplate	85	-1.811	0.0254	86	-1.202	0.0231	0.609	0.0485	0.766	0.0223	-0.181	0.0263	0.26	-0.106
gene_tiling_20bp	NSC-180973	7uM	YHR107C	CDC12	CDC12-328234-20bp	328234	328221	-127	nontemplate	88	-2.154	0.0228	56	-1.394	0.0362	0.761	0.059	0.766	0.0223	-0.373	0.0393	0.245	-0.389
gene_tiling_20bp	Rapamycin	4.375nM	YHR107C	CDC12	CDC12-328234-20bp	328234	328221	-127	nontemplate	63	-1.637	0.0317	9	-4.174	0.237	-2.537	0.269	0.766	0.0223	-3.153	0.24	-3.002	-3.276
gene_tiling_20bp	ST016598	7.8uM	YHR107C	CDC12	CDC12-328234-20bp	328234	328221	-127	nontemplate	118	-1.369	0.0176	46	-1.616	0.05	-0.247	0.0676	0.766	0.0223	-0.595	0.0531	-1.001	-0.834
gene_tiling_20bp	1181-0519	25uM	YHR107C	CDC12	CDC12-328234-20bp	328234	328221	-127	nontemplate	50	-2.456	0.0428	24	-3.032	0.0822	-0.577	0.125	0.766	0.0223	-2.011	0.0854	-0.981	-2.202
gene_tiling_20bp	4130-1276	2uM	YHR107C	CDC12	CDC12-328234-20bp	328234	328221	-127	nontemplate	112	-1.469	0.0191	65	-1.635	0.0315	-0.166	0.0506	0.766	0.0223	-0.614	0.0346	-0.479	-0.626
gene_tiling_20bp	Cantharidin	10uM	YHR107C	CDC12	CDC12-328234-20bp	328234	328221	-127	nontemplate	122	-0.979	0.0167	178	0	0.0121	0.979	0.0287	0.766	0.0223	1.021	0.0152	0.579	1.09
gene_tiling_20bp	Doxorubicin	12.5uM	YHR107C	CDC12	CDC12-328234-20bp	328234	328221	-127	nontemplate	110	-1.448	0.018	134	-0.404	0.0156	1.044	0.0336	0.766	0.0223	0.617	0.0188	0.514	0.408
gene_tiling_18bp	1181-0519	10uM	YGL155W	CDC43	CDC43-213843-18bp	213843	213856	-126	nontemplate	177	-1.639	0.0115	140	-1.185	0.0151	0.454	0.0267	-0.052	0.554	0.157	0.0178	0.279	0.19
gene_tiling_18bp	1181-0519	15uM	YGL155W	CDC43	CDC43-213843-18bp	213843	213856	-126	nontemplate	150	-1.388	0.0133	108	-1.408	0.021	-0.02	0.0343	-0.052	0.554	-0.066	0.0237	-0.255	-0.059
gene_tiling_18bp	6630449	75uM	YGL155W	CDC43	CDC43-213843-18bp	213843	213856	-126	nontemplate	87	-1.859	0.0242	87	-1.739	0.0236	0.121	0.0478	-0.052	0.554	-0.397	0.0263	-0.125	-0.304
gene_tiling_18bp	7312221	75uM	YGL155W	CDC43	CDC43-213843-18bp	213843	213856	-126	nontemplate	200	-1.101	0.0106	122	-0.931	0.0157	0.17	0.0263	-0.052	0.554	0.411	0.0184	-0.096	0.369
gene_tiling_18bp	9121982	50uM	YGL155W	CDC43	CDC43-213843-18bp	213843	213856	-126	nontemplate	164	-1.13	0.0123	183	-1.371	0.0114	-0.241	0.0237	-0.052	0.554	-0.029	0.0141	-0.488	-0.028
gene_tiling_18bp	9125678	50uM	YGL155W	CDC43	CDC43-213843-18bp	213843	213856	-126	nontemplate	175	-1.376	0.0115	0	-8.788	11.4	-7.412	11.5	-0.052	0.554	-7.446	11.4	-7.663	-7.477
gene_tiling_18bp	9125678	75uM	YGL155W	CDC43	CDC43-213843-18bp	213843	213856	-126	nontemplate	65	-1.873	0.0299	0	-9.613	11.5	-7.739	11.5	-0.052	0.554	-8.271	11.5	-7.948	-8.268
gene_tiling_18bp	Aureobasidin-A	20nM	YGL155W	CDC43	CDC43-213843-18bp	213843	213856	-126	nontemplate	102	-1.867	0.0187	137	-1.362	0.0155	0.505	0.0342	-0.052	0.554	-0.02	0.0182	0.148	-0.129
gene_tiling_18bp	Aureobasidin-A	30nM	YGL155W	CDC43	CDC43-213843-18bp	213843	213856	-126	nontemplate	226	-0.997	0.00976	260	-0.194	0.00776	0.803	0.0175	-0.052	0.554	1.148	0.0105	0.491	1.053
gene_tiling_18bp	Fluconazole	20uM	YGL155W	CDC43	CDC43-213843-18bp	213843	213856	-126	nontemplate	124	-1.733	0.0157	184	-0.928	0.0104	0.805	0.026	-0.052	0.554	0.414	0.0131	0.577	0.46
gene_tiling_18bp	Rapamycin	2.2nM	YGL155W	CDC43	CDC43-213843-18bp	213843	213856	-126	nontemplate	153	-1.464	0.0134	164	-1.208	0.0125	0.256	0.0259	-0.052	0.554	0.134	0.0152	0.098	0.245
gene_tiling_18bp	0KPI-0099	12.5uM	YGL155W	CDC43	CDC43-213843-18bp	213843	213856	-126	nontemplate	74	-2.005	0.0287	56	-2.093	0.0353	-0.088	0.064	-0.052	0.554	-0.751	0.038	-0.399	-0.881
gene_tiling_18bp	9121982	21.55uM	YGL155W	CDC43	CDC43-213843-18bp	213843	213856	-126	nontemplate	124	-1.419	0.0159	118	-1.015	0.0176	0.404	0.0335	-0.052	0.554	0.327	0.0203	0.151	0.325
gene_tiling_18bp	9150499	35.5uM	YGL155W	CDC43	CDC43-213843-18bp	213843	213856	-126	nontemplate	79	-1.633	0.0275	116	-1.075	0.0192	0.557	0.0467	-0.052	0.554	0.267	0.0219	0.562	0.587
gene_tiling_18bp	CBF-666774	166.7uM	YGL155W	CDC43	CDC43-213843-18bp	213843	213856	-126	nontemplate	93	-1.802	0.0196	98	-1.303	0.02	0.499	0.0396	-0.052	0.554	0.039	0.0227	0.373	0.132
gene_tiling_18bp	Cerulenin	0.98uM	YGL155W	CDC43	CDC43-213843-18bp	213843	213856	-126	nontemplate	152	-1.317	0.0136	124	-1.571	0.0149	-0.254	0.0285	-0.052	0.554	-0.229	0.0176	-0.41	-0.129
gene_tiling_18bp	Cerulenin	1.95uM	YGL155W	CDC43	CDC43-213843-18bp	213843	213856	-126	nontemplate	101	-1.489	0.0207	271	-0.481	0.00796	1.008	0.0287	-0.052	0.554	0.861	0.0107	0.904	0.984
gene_tiling_18bp	DMSO	0.01	YGL155W	CDC43	CDC43-213843-18bp	213843	213856	-126	nontemplate	90	-1.38	0.0236	126	-1.107	0.017	0.273	0.0406	-0.052	0.554	0.235	0.0197	0.055	0.238
gene_tiling_18bp	Daunorubicin	31.25uM	YGL155W	CDC43	CDC43-213843-18bp	213843	213856	-126	nontemplate	115	-1.525	0.0179	148	-0.94	0.0132	0.585	0.0311	-0.052	0.554	0.402	0.0159	0.492	0.494
gene_tiling_18bp	NSC-180973	7uM	YGL155W	CDC43	CDC43-213843-18bp	213843	213856	-126	nontemplate	153	-1.499	0.0135	95	-1.204	0.0226	0.296	0.0361	-0.052	0.554	0.138	0.0253	0.023	0.149
gene_tiling_18bp	Rapamycin	4.375nM	YGL155W	CDC43	CDC43-213843-18bp	213843	213856	-126	nontemplate	79	-1.418	0.0261	121	-0.924	0.0159	0.495	0.042	-0.052	0.554	0.418	0.0186	0.157	0.258
gene_tiling_18bp	ST016598	7.8uM	YGL155W	CDC43	CDC43-213843-18bp	213843	213856	-126	nontemplate	113	-1.559	0.0179	90	-1.449	0.0234	0.111	0.0413	-0.052	0.554	-0.107	0.0261	-0.289	-0.229
gene_tiling_18bp	1181-0519	25uM	YGL155W	CDC43	CDC43-213843-18bp	213843	213856	-126	nontemplate	83	-1.613	0.0266	27	-3.202	0.075	-1.588	0.102	-0.052	0.554	-1.86	0.0777	-1.909	-1.949
gene_tiling_18bp	4130-1276	2uM	YGL155W	CDC43	CDC43-213843-18bp	213843	213856	-126	nontemplate	134	-1.121	0.0164	84	-1.425	0.0248	-0.305	0.0412	-0.052	0.554	-0.083	0.0275	-0.479	-0.113
gene_tiling_18bp	Cantharidin	10uM	YGL155W	CDC43	CDC43-213843-18bp	213843	213856	-126	nontemplate	92	-1.105	0.0228	37	-2.31	0.0536	-1.205	0.0764	-0.052	0.554	-0.968	0.0563	-1.433	-0.913
gene_tiling_18bp	Doxorubicin	12.5uM	YGL155W	CDC43	CDC43-213843-18bp	213843	213856	-126	nontemplate	108	-1.261	0.0184	72	-1.608	0.0293	-0.347	0.0477	-0.052	0.554	-0.266	0.032	-0.607	-0.288
gene_tiling_20bp	1181-0519	10uM	YGL155W	CDC43	CDC43-213843-20bp	213843	213856	-126	nontemplate	551	0.228	0.00363	286	0.695	0.0071	0.467	0.0107	0.277	0.113	0.086	0.00806	-0.135	-0.094
gene_tiling_20bp	1181-0519	15uM	YGL155W	CDC43	CDC43-213843-20bp	213843	213856	-126	nontemplate	452	0.387	0.00415	313	0.841	0.00676	0.454	0.0109	0.277	0.113	0.232	0.00772	-0.11	0.161
gene_tiling_20bp	6630449	75uM	YGL155W	CDC43	CDC43-213843-20bp	213843	213856	-126	nontemplate	337	0.402	0.00648	328	1.093	0.00627	0.691	0.0127	0.277	0.113	0.484	0.00722	0.048	0.398
gene_tiling_20bp	7312221	75uM	YGL155W	CDC43	CDC43-213843-20bp	213843	213856	-126	nontemplate	492	0.46	0.00418	260	0.806	0.00745	0.346	0.0116	0.277	0.113	0.197	0.00841	-0.148	0.157
gene_tiling_20bp	9121982	50uM	YGL155W	CDC43	CDC43-213843-20bp	213843	213856	-126	nontemplate	387	0.374	0.00535	488	0.77	0.0041	0.396	0.00946	0.277	0.113	0.161	0.00506	-0.186	0.097
gene_tiling_20bp	9125678	50uM	YGL155W	CDC43	CDC43-213843-20bp	213843	213856	-126	nontemplate	499	0.378	0.0041	0	-7.845	10.5	-8.223	10.5	0.277	0.113	-8.454	10.5	-8.84	-8.649
gene_tiling_20bp	9125678	75uM	YGL155W	CDC43	CDC43-213843-20bp	213843	213856	-126	nontemplate	171	-0.178	0.0132	0	-8.378	9.98	-8.201	9.99	0.277	0.113	-8.987	9.98	-8.851	-9.302
gene_tiling_20bp	Aureobasidin-A	20nM	YGL155W	CDC43	CDC43-213843-20bp	213843	213856	-126	nontemplate	492	0.649	0.00427	503	1.215	0.00438	0.565	0.00865	0.277	0.113	0.606	0.00533	-0.143	0.401
gene_tiling_20bp	Aureobasidin-A	30nM	YGL155W	CDC43	CDC43-213843-20bp	213843	213856	-126	nontemplate	519	0.442	0.00421	593	1.851	0.00355	1.41	0.00776	0.277	0.113	1.242	0.00451	0.752	1.02
gene_tiling_20bp	Fluconazole	20uM	YGL155W	CDC43	CDC43-213843-20bp	213843	213856	-126	nontemplate	333	0.009	0.00641	356	0.781	0.00589	0.772	0.0123	0.277	0.113	0.172	0.00684	0.22	0.114
gene_tiling_20bp	Rapamycin	2.2nM	YGL155W	CDC43	CDC43-213843-20bp	213843	213856	-126	nontemplate	526	0.505	0.00407	374	0.748	0.00538	0.243	0.00945	0.277	0.113	0.139	0.00634	-0.291	0.175
gene_tiling_20bp	0KPI-0099	12.5uM	YGL155W	CDC43	CDC43-213843-20bp	213843	213856	-126	nontemplate	304	0.075	0.00655	224	0.343	0.00946	0.268	0.016	0.277	0.113	-0.266	0.0104	-0.323	-0.374
gene_tiling_20bp	9121982	21.55uM	YGL155W	CDC43	CDC43-213843-20bp	213843	213856	-126	nontemplate	352	0.216	0.00571	275	0.663	0.00744	0.447	0.0131	0.277	0.113	0.054	0.00839	0.041	0.1
gene_tiling_20bp	9150499	35.5uM	YGL155W	CDC43	CDC43-213843-20bp	213843	213856	-126	nontemplate	273	0.314	0.00768	102	-0.559	0.0204	-0.873	0.0281	0.277	0.113	-1.168	0.0214	-1.268	-1.014
gene_tiling_20bp	CBF-666774	166.7uM	YGL155W	CDC43	CDC43-213843-20bp	213843	213856	-126	nontemplate	348	0.268	0.00646	206	0.4	0.00969	0.132	0.0161	0.277	0.113	-0.209	0.0106	-0.352	-0.248
gene_tiling_20bp	Cerulenin	0.98uM	YGL155W	CDC43	CDC43-213843-20bp	213843	213856	-126	nontemplate	391	0.199	0.00545	388	0.622	0.00475	0.422	0.0102	0.277	0.113	0.013	0.00571	-0.001	0.014
gene_tiling_20bp	Cerulenin	1.95uM	YGL155W	CDC43	CDC43-213843-20bp	213843	213856	-126	nontemplate	391	0.499	0.0053	516	1.152	0.00394	0.652	0.00925	0.277	0.113	0.543	0.0049	0.127	0.532
gene_tiling_20bp	DMSO	0.01	YGL155W	CDC43	CDC43-213843-20bp	213843	213856	-126	nontemplate	242	0.16	0.00849	309	0.678	0.00646	0.517	0.0149	0.277	0.113	0.069	0.00741	0.081	0.141
gene_tiling_20bp	Daunorubicin	31.25uM	YGL155W	CDC43	CDC43-213843-20bp	213843	213856	-126	nontemplate	323	0.109	0.00662	332	0.741	0.00593	0.632	0.0126	0.277	0.113	0.132	0.00688	0.283	0.206
gene_tiling_20bp	NSC-180973	7uM	YGL155W	CDC43	CDC43-213843-20bp	213843	213856	-126	nontemplate	513	0.382	0.00359	241	0.702	0.00877	0.32	0.0124	0.277	0.113	0.093	0.00973	-0.196	0.077
gene_tiling_20bp	Rapamycin	4.375nM	YGL155W	CDC43	CDC43-213843-20bp	213843	213856	-126	nontemplate	216	0.133	0.00931	332	0.955	0.00553	0.823	0.0148	0.277	0.113	0.346	0.00649	0.358	0.224
gene_tiling_20bp	ST016598	7.8uM	YGL155W	CDC43	CDC43-213843-20bp	213843	213856	-126	nontemplate	331	0.115	0.00584	243	0.773	0.00843	0.657	0.0143	0.277	0.113	0.164	0.00939	-0.097	-0.076
gene_tiling_20bp	1181-0519	25uM	YGL155W	CDC43	CDC43-213843-20bp	213843	213856	-126	nontemplate	362	0.388	0.00606	149	-0.423	0.0139	-0.811	0.02	0.277	0.113	-1.032	0.0148	-1.215	-1.223
gene_tiling_20bp	4130-1276	2uM	YGL155W	CDC43	CDC43-213843-20bp	213843	213856	-126	nontemplate	386	0.311	0.00511	282	0.474	0.00761	0.162	0.0127	0.277	0.113	-0.135	0.00856	-0.151	-0.147
gene_tiling_20bp	Cantharidin	10uM	YGL155W	CDC43	CDC43-213843-20bp	213843	213856	-126	nontemplate	300	0.315	0.0072	239	0.424	0.00854	0.109	0.0157	0.277	0.113	-0.185	0.00949	-0.292	-0.116
gene_tiling_20bp	Doxorubicin	12.5uM	YGL155W	CDC43	CDC43-213843-20bp	213843	213856	-126	nontemplate	358	0.25	0.00594	171	-0.054	0.012	-0.303	0.0179	0.277	0.113	-0.663	0.0129	-0.833	-0.871
gene_tiling_18bp	1181-0519	10uM	YML126C	ERG13	ERG13-20674-18bp	20674	20687	-125	template	970	0.811	0.00212	629	0.978	0.00341	0.167	0.00553	0.143	0.055	0.017	0.00394	-0.008	0.05
gene_tiling_18bp	1181-0519	15uM	YML126C	ERG13	ERG13-20674-18bp	20674	20687	-125	template	615	0.644	0.0039	461	0.68	0.00435	0.037	0.00826	0.143	0.055	-0.281	0.00488	-0.198	-0.273
gene_tiling_18bp	6630449	75uM	YML126C	ERG13	ERG13-20674-18bp	20674	20687	-125	template	480	0.598	0.00445	456	0.645	0.00466	0.047	0.00912	0.143	0.055	-0.316	0.00519	-0.199	-0.223
gene_tiling_18bp	7312221	75uM	YML126C	ERG13	ERG13-20674-18bp	20674	20687	-125	template	817	0.927	0.00253	486	1.059	0.00381	0.132	0.00634	0.143	0.055	0.098	0.00434	-0.134	0.056
gene_tiling_18bp	9121982	50uM	YML126C	ERG13	ERG13-20674-18bp	20674	20687	-125	template	688	0.935	0.00291	876	0.885	0.00226	-0.05	0.00517	0.143	0.055	-0.076	0.00279	-0.297	-0.075
gene_tiling_18bp	9125678	50uM	YML126C	ERG13	ERG13-20674-18bp	20674	20687	-125	template	900	0.983	0.00251	456	1.047	0.00469	0.063	0.0072	0.143	0.055	0.086	0.00522	-0.187	0.055
gene_tiling_18bp	9125678	75uM	YML126C	ERG13	ERG13-20674-18bp	20674	20687	-125	template	402	0.746	0.00495	671	0.778	0.00327	0.032	0.00822	0.143	0.055	-0.183	0.0038	-0.177	-0.18
gene_tiling_18bp	Aureobasidin-A	20nM	YML126C	ERG13	ERG13-20674-18bp	20674	20687	-125	template	855	1.194	0.00259	738	1.063	0.00279	-0.131	0.00538	0.143	0.055	0.102	0.00332	-0.488	-0.007
gene_tiling_18bp	Aureobasidin-A	30nM	YML126C	ERG13	ERG13-20674-18bp	20674	20687	-125	template	840	0.895	0.00243	900	1.596	0.00224	0.701	0.00467	0.143	0.055	0.635	0.00277	0.389	0.539
gene_tiling_18bp	Fluconazole	20uM	YML126C	ERG13	ERG13-20674-18bp	20674	20687	-125	template	698	0.755	0.00291	662	0.916	0.00315	0.162	0.00606	0.143	0.055	-0.045	0.00368	-0.066	0.001
gene_tiling_18bp	Rapamycin	2.2nM	YML126C	ERG13	ERG13-20674-18bp	20674	20687	-125	template	852	1.009	0.00253	695	0.872	0.00287	-0.137	0.0054	0.143	0.055	-0.089	0.0034	-0.295	0.022
gene_tiling_18bp	0KPI-0099	12.5uM	YML126C	ERG13	ERG13-20674-18bp	20674	20687	-125	template	529	0.824	0.00403	50	-2.255	0.041	-3.079	0.0451	0.143	0.055	-3.216	0.0416	-3.39	-3.346
gene_tiling_18bp	9121982	21.55uM	YML126C	ERG13	ERG13-20674-18bp	20674	20687	-125	template	617	0.891	0.00341	420	0.812	0.00535	-0.079	0.00877	0.143	0.055	-0.149	0.00588	-0.332	-0.151
gene_tiling_18bp	9150499	35.5uM	YML126C	ERG13	ERG13-20674-18bp	20674	20687	-125	template	389	0.66	0.00543	387	0.659	0.00547	-0.001	0.0109	0.143	0.055	-0.302	0.006	0.004	0.018
gene_tiling_18bp	CBF-666774	166.7uM	YML126C	ERG13	ERG13-20674-18bp	20674	20687	-125	template	661	1.021	0.00326	492	1.019	0.00379	-0.002	0.00705	0.143	0.055	0.058	0.00432	-0.128	0.151
gene_tiling_18bp	Cerulenin	0.98uM	YML126C	ERG13	ERG13-20674-18bp	20674	20687	-125	template	611	0.686	0.00342	624	0.755	0.00355	0.069	0.00697	0.143	0.055	-0.206	0.00408	-0.087	-0.105
gene_tiling_18bp	Cerulenin	1.95uM	YML126C	ERG13	ERG13-20674-18bp	20674	20687	-125	template	565	0.989	0.00358	458	0.275	0.00457	-0.714	0.00815	0.143	0.055	-0.686	0.0051	-0.818	-0.563
gene_tiling_18bp	DMSO	0.01	YML126C	ERG13	ERG13-20674-18bp	20674	20687	-125	template	407	0.791	0.00531	485	0.833	0.00433	0.042	0.00964	0.143	0.055	-0.128	0.00486	-0.175	-0.124
gene_tiling_18bp	Daunorubicin	31.25uM	YML126C	ERG13	ERG13-20674-18bp	20674	20687	-125	template	561	0.756	0.00343	559	0.973	0.00358	0.217	0.00701	0.143	0.055	0.012	0.00411	0.125	0.104
gene_tiling_18bp	NSC-180973	7uM	YML126C	ERG13	ERG13-20674-18bp	20674	20687	-125	template	709	0.709	0.00293	477	1.118	0.00457	0.409	0.0075	0.143	0.055	0.157	0.0051	0.136	0.168
gene_tiling_18bp	Rapamycin	4.375nM	YML126C	ERG13	ERG13-20674-18bp	20674	20687	-125	template	463	1.125	0.00448	609	1.403	0.0035	0.278	0.00798	0.143	0.055	0.442	0.00403	-0.06	0.282
gene_tiling_18bp	ST016598	7.8uM	YML126C	ERG13	ERG13-20674-18bp	20674	20687	-125	template	613	0.875	0.00337	411	0.736	0.00535	-0.139	0.00872	0.143	0.055	-0.225	0.00588	-0.538	-0.347
gene_tiling_18bp	1181-0519	25uM	YML126C	ERG13	ERG13-20674-18bp	20674	20687	-125	template	405	0.666	0.00524	513	1.021	0.00403	0.355	0.00928	0.143	0.055	0.06	0.00456	0.034	-0.029
gene_tiling_18bp	4130-1276	2uM	YML126C	ERG13	ERG13-20674-18bp	20674	20687	-125	template	491	0.749	0.00408	572	1.335	0.00379	0.586	0.00787	0.143	0.055	0.374	0.00432	0.412	0.344
gene_tiling_18bp	Cantharidin	10uM	YML126C	ERG13	ERG13-20674-18bp	20674	20687	-125	template	309	0.637	0.00689	251	0.435	0.00887	-0.202	0.0158	0.143	0.055	-0.526	0.0094	-0.43	-0.47
gene_tiling_18bp	Doxorubicin	12.5uM	YML126C	ERG13	ERG13-20674-18bp	20674	20687	-125	template	424	0.707	0.00504	320	0.536	0.00643	-0.171	0.0115	0.143	0.055	-0.425	0.00696	-0.431	-0.446
gene_tiling_20bp	1181-0519	10uM	YML126C	ERG13	ERG13-20674-20bp	20674	20687	-125	template	533	0.18	0.00407	363	1.038	0.00603	0.858	0.0101	0.243	0.157	0.347	0.0069	0.256	0.168
gene_tiling_20bp	1181-0519	15uM	YML126C	ERG13	ERG13-20674-20bp	20674	20687	-125	template	519	0.586	0.00386	353	1.015	0.00595	0.428	0.00981	0.243	0.157	0.324	0.00682	-0.136	0.252
gene_tiling_20bp	6630449	75uM	YML126C	ERG13	ERG13-20674-20bp	20674	20687	-125	template	360	0.497	0.00625	290	0.916	0.00744	0.419	0.0137	0.243	0.157	0.225	0.00831	-0.225	0.139
gene_tiling_20bp	7312221	75uM	YML126C	ERG13	ERG13-20674-20bp	20674	20687	-125	template	449	0.328	0.00485	306	1.041	0.00735	0.712	0.0122	0.243	0.157	0.35	0.00822	0.219	0.31
gene_tiling_20bp	9121982	50uM	YML126C	ERG13	ERG13-20674-20bp	20674	20687	-125	template	371	0.313	0.00597	459	0.682	0.00451	0.368	0.0105	0.243	0.157	-0.009	0.00538	-0.214	-0.074
gene_tiling_20bp	9125678	50uM	YML126C	ERG13	ERG13-20674-20bp	20674	20687	-125	template	482	0.328	0.00427	242	1.076	0.00862	0.749	0.0129	0.243	0.157	0.385	0.00949	0.131	0.19
gene_tiling_20bp	9125678	75uM	YML126C	ERG13	ERG13-20674-20bp	20674	20687	-125	template	280	0.532	0.00762	269	0.696	0.00745	0.164	0.0151	0.243	0.157	0.005	0.00832	-0.487	-0.309
gene_tiling_20bp	Aureobasidin-A	20nM	YML126C	ERG13	ERG13-20674-20bp	20674	20687	-125	template	418	0.414	0.00532	500	1.206	0.00445	0.792	0.00977	0.243	0.157	0.515	0.00532	0.084	0.31
gene_tiling_20bp	Aureobasidin-A	30nM	YML126C	ERG13	ERG13-20674-20bp	20674	20687	-125	template	502	0.394	0.00387	538	1.711	0.00391	1.317	0.00778	0.243	0.157	1.02	0.00478	0.659	0.798
gene_tiling_20bp	Fluconazole	20uM	YML126C	ERG13	ERG13-20674-20bp	20674	20687	-125	template	394	0.251	0.00547	430	1.053	0.00498	0.802	0.0104	0.243	0.157	0.362	0.00585	0.25	0.304
gene_tiling_20bp	Rapamycin	2.2nM	YML126C	ERG13	ERG13-20674-20bp	20674	20687	-125	template	478	0.367	0.00425	362	0.701	0.0055	0.334	0.00975	0.243	0.157	0.01	0.00637	-0.2	0.046
gene_tiling_20bp	0KPI-0099	12.5uM	YML126C	ERG13	ERG13-20674-20bp	20674	20687	-125	template	355	0.299	0.00637	3	-5.66	0.713	-5.959	0.719	0.243	0.157	-6.351	0.714	-6.55	-6.459
gene_tiling_20bp	9121982	21.55uM	YML126C	ERG13	ERG13-20674-20bp	20674	20687	-125	template	397	0.389	0.00537	270	0.637	0.00722	0.247	0.0126	0.243	0.157	-0.054	0.00809	-0.159	-0.008
gene_tiling_20bp	9150499	35.5uM	YML126C	ERG13	ERG13-20674-20bp	20674	20687	-125	template	201	-0.127	0.00975	248	0.719	0.00824	0.845	0.018	0.243	0.157	0.028	0.00911	0.451	0.181
gene_tiling_20bp	CBF-666774	166.7uM	YML126C	ERG13	ERG13-20674-20bp	20674	20687	-125	template	375	0.375	0.00571	331	1.083	0.00602	0.708	0.0117	0.243	0.157	0.392	0.00689	0.223	0.353
gene_tiling_20bp	Cerulenin	0.98uM	YML126C	ERG13	ERG13-20674-20bp	20674	20687	-125	template	390	0.196	0.00519	355	0.494	0.00548	0.298	0.0107	0.243	0.157	-0.197	0.00635	-0.126	-0.196
gene_tiling_20bp	Cerulenin	1.95uM	YML126C	ERG13	ERG13-20674-20bp	20674	20687	-125	template	366	0.404	0.00555	291	0.326	0.00707	-0.078	0.0126	0.243	0.157	-0.365	0.00794	-0.603	-0.376
gene_tiling_20bp	DMSO	0.01	YML126C	ERG13	ERG13-20674-20bp	20674	20687	-125	template	319	0.558	0.00596	286	0.566	0.00667	0.008	0.0126	0.243	0.157	-0.125	0.00754	-0.428	-0.053
gene_tiling_20bp	Daunorubicin	31.25uM	YML126C	ERG13	ERG13-20674-20bp	20674	20687	-125	template	367	0.293	0.00608	281	0.5	0.00734	0.208	0.0134	0.243	0.157	-0.191	0.00821	-0.142	-0.116
gene_tiling_20bp	NSC-180973	7uM	YML126C	ERG13	ERG13-20674-20bp	20674	20687	-125	template	457	0.216	0.0045	248	0.743	0.00839	0.528	0.0129	0.243	0.157	0.052	0.00926	0.012	0.036
gene_tiling_20bp	Rapamycin	4.375nM	YML126C	ERG13	ERG13-20674-20bp	20674	20687	-125	template	291	0.562	0.00736	357	1.06	0.00616	0.498	0.0135	0.243	0.157	0.369	0.00703	0.033	0.246
gene_tiling_20bp	ST016598	7.8uM	YML126C	ERG13	ERG13-20674-20bp	20674	20687	-125	template	426	0.479	0.00514	293	1.042	0.00644	0.563	0.0116	0.243	0.157	0.351	0.00731	-0.191	0.112
gene_tiling_20bp	1181-0519	25uM	YML126C	ERG13	ERG13-20674-20bp	20674	20687	-125	template	286	0.049	0.00649	362	0.855	0.00574	0.806	0.0122	0.243	0.157	0.164	0.00661	0.402	-0.027
gene_tiling_20bp	4130-1276	2uM	YML126C	ERG13	ERG13-20674-20bp	20674	20687	-125	template	494	0.667	0.00408	370	0.865	0.0055	0.198	0.00959	0.243	0.157	0.174	0.00637	-0.115	0.162
gene_tiling_20bp	Cantharidin	10uM	YML126C	ERG13	ERG13-20674-20bp	20674	20687	-125	template	433	0.844	0.0049	280	0.652	0.00718	-0.192	0.0121	0.243	0.157	-0.039	0.00805	-0.592	0.03
gene_tiling_20bp	Doxorubicin	12.5uM	YML126C	ERG13	ERG13-20674-20bp	20674	20687	-125	template	395	0.392	0.005	322	0.857	0.00668	0.466	0.0117	0.243	0.157	0.166	0.00755	-0.064	-0.042
gene_tiling_18bp	1181-0519	10uM	YIL048W	NEO1	NEO1-261001-18bp	261001	261014	-122	nontemplate	679	0.297	0.00304	147	-1.115	0.0141	-1.412	0.0172	-0.657	0.289	-0.655	0.0155	-1.587	-0.622
gene_tiling_18bp	1181-0519	15uM	YIL048W	NEO1	NEO1-261001-18bp	261001	261014	-122	nontemplate	535	0.443	0.00407	99	-1.533	0.0199	-1.976	0.024	-0.657	0.289	-1.073	0.0213	-2.211	-1.065
gene_tiling_18bp	6630449	75uM	YIL048W	NEO1	NEO1-261001-18bp	261001	261014	-122	nontemplate	312	-0.023	0.00676	115	-1.338	0.0187	-1.315	0.0254	-0.657	0.289	-0.878	0.0201	-1.561	-0.785
gene_tiling_18bp	7312221	75uM	YIL048W	NEO1	NEO1-261001-18bp	261001	261014	-122	nontemplate	578	0.428	0.00373	220	-0.083	0.00962	-0.511	0.0134	-0.657	0.289	0.377	0.011	-0.776	0.335
gene_tiling_18bp	9121982	50uM	YIL048W	NEO1	NEO1-261001-18bp	261001	261014	-122	nontemplate	428	0.251	0.00501	312	-0.602	0.00665	-0.854	0.0117	-0.657	0.289	-0.142	0.00805	-1.101	-0.142
gene_tiling_18bp	9125678	50uM	YIL048W	NEO1	NEO1-261001-18bp	261001	261014	-122	nontemplate	526	0.209	0.00383	124	-0.828	0.0172	-1.037	0.021	-0.657	0.289	-0.368	0.0186	-1.288	-0.399
gene_tiling_18bp	9125678	75uM	YIL048W	NEO1	NEO1-261001-18bp	261001	261014	-122	nontemplate	213	-0.169	0.00919	397	0.022	0.00565	0.191	0.0148	-0.657	0.289	0.482	0.00705	-0.018	0.485
gene_tiling_18bp	Aureobasidin-A	20nM	YIL048W	NEO1	NEO1-261001-18bp	261001	261014	-122	nontemplate	378	0.017	0.00564	174	-1.018	0.0121	-1.036	0.0178	-0.657	0.289	-0.558	0.0135	-1.393	-0.667
gene_tiling_18bp	Aureobasidin-A	30nM	YIL048W	NEO1	NEO1-261001-18bp	261001	261014	-122	nontemplate	457	0.017	0.00453	62	-2.253	0.0334	-2.27	0.0379	-0.657	0.289	-1.793	0.0348	-2.582	-1.889
gene_tiling_18bp	Fluconazole	20uM	YIL048W	NEO1	NEO1-261001-18bp	261001	261014	-122	nontemplate	494	0.257	0.00425	212	-0.724	0.0097	-0.981	0.0139	-0.657	0.289	-0.264	0.0111	-1.209	-0.218
gene_tiling_18bp	Rapamycin	2.2nM	YIL048W	NEO1	NEO1-261001-18bp	261001	261014	-122	nontemplate	448	0.083	0.00454	331	-0.197	0.00576	-0.28	0.0103	-0.657	0.289	0.263	0.00716	-0.438	0.374
gene_tiling_18bp	0KPI-0099	12.5uM	YIL048W	NEO1	NEO1-261001-18bp	261001	261014	-122	nontemplate	397	0.411	0.0051	135	-0.831	0.0143	-1.242	0.0194	-0.657	0.289	-0.371	0.0157	-1.553	-0.502
gene_tiling_18bp	9121982	21.55uM	YIL048W	NEO1	NEO1-261001-18bp	261001	261014	-122	nontemplate	433	0.381	0.00465	135	-0.822	0.0157	-1.202	0.0203	-0.657	0.289	-0.362	0.0171	-1.456	-0.363
gene_tiling_18bp	9150499	35.5uM	YIL048W	NEO1	NEO1-261001-18bp	261001	261014	-122	nontemplate	236	-0.06	0.00829	104	-1.232	0.0192	-1.172	0.0275	-0.657	0.289	-0.772	0.0206	-1.167	-0.452
gene_tiling_18bp	CBF-666774	166.7uM	YIL048W	NEO1	NEO1-261001-18bp	261001	261014	-122	nontemplate	428	0.394	0.00464	120	-1.012	0.0178	-1.406	0.0225	-0.657	0.289	-0.552	0.0192	-1.532	-0.46
gene_tiling_18bp	Cerulenin	0.98uM	YIL048W	NEO1	NEO1-261001-18bp	261001	261014	-122	nontemplate	436	0.2	0.00465	266	-0.473	0.00749	-0.673	0.0121	-0.657	0.289	-0.013	0.00889	-0.829	0.087
gene_tiling_18bp	Cerulenin	1.95uM	YIL048W	NEO1	NEO1-261001-18bp	261001	261014	-122	nontemplate	310	0.124	0.00687	189	-1	0.0104	-1.124	0.0172	-0.657	0.289	-0.54	0.0118	-1.227	-0.417
gene_tiling_18bp	DMSO	0.01	YIL048W	NEO1	NEO1-261001-18bp	261001	261014	-122	nontemplate	258	0.134	0.00788	188	-0.532	0.0114	-0.666	0.0193	-0.657	0.289	-0.072	0.0128	-0.883	-0.068
gene_tiling_18bp	Daunorubicin	31.25uM	YIL048W	NEO1	NEO1-261001-18bp	261001	261014	-122	nontemplate	472	0.507	0.00437	166	-0.775	0.0128	-1.282	0.0172	-0.657	0.289	-0.315	0.0142	-1.375	-0.223
gene_tiling_18bp	NSC-180973	7uM	YIL048W	NEO1	NEO1-261001-18bp	261001	261014	-122	nontemplate	464	0.098	0.00435	101	-1.116	0.0206	-1.214	0.0249	-0.657	0.289	-0.656	0.022	-1.486	-0.645
gene_tiling_18bp	Rapamycin	4.375nM	YIL048W	NEO1	NEO1-261001-18bp	261001	261014	-122	nontemplate	259	0.288	0.00802	59	-1.954	0.0372	-2.242	0.0453	-0.657	0.289	-1.494	0.0387	-2.58	-1.654
gene_tiling_18bp	ST016598	7.8uM	YIL048W	NEO1	NEO1-261001-18bp	261001	261014	-122	nontemplate	418	0.323	0.0049	96	-1.356	0.0198	-1.679	0.0247	-0.657	0.289	-0.896	0.0212	-2.079	-1.018
gene_tiling_18bp	1181-0519	25uM	YIL048W	NEO1	NEO1-261001-18bp	261001	261014	-122	nontemplate	318	0.318	0.00619	104	-1.276	0.0206	-1.594	0.0268	-0.657	0.289	-0.816	0.022	-1.915	-0.905
gene_tiling_18bp	4130-1276	2uM	YIL048W	NEO1	NEO1-261001-18bp	261001	261014	-122	nontemplate	296	0.02	0.00751	171	-0.404	0.013	-0.424	0.0206	-0.657	0.289	0.056	0.0145	-0.598	0.026
gene_tiling_18bp	Cantharidin	10uM	YIL048W	NEO1	NEO1-261001-18bp	261001	261014	-122	nontemplate	177	-0.165	0.0108	184	-0.012	0.0109	0.153	0.0218	-0.657	0.289	0.448	0.0123	-0.075	0.504
gene_tiling_18bp	Doxorubicin	12.5uM	YIL048W	NEO1	NEO1-261001-18bp	261001	261014	-122	nontemplate	321	0.306	0.00635	228	0.048	0.00878	-0.258	0.0151	-0.657	0.289	0.508	0.0102	-0.518	0.486
gene_tiling_20bp	1181-0519	10uM	YIL048W	NEO1	NEO1-261001-20bp	261001	261014	-122	nontemplate	948	1.01	0.00227	177	0.004	0.0119	-1.006	0.0141	-0.366	0.302	-0.885	0.0127	-1.608	-1.065
gene_tiling_20bp	1181-0519	15uM	YIL048W	NEO1	NEO1-261001-20bp	261001	261014	-122	nontemplate	717	1.052	0.00289	254	0.541	0.00784	-0.512	0.0107	-0.366	0.302	-0.348	0.00866	-1.076	-0.42
gene_tiling_20bp	6630449	75uM	YIL048W	NEO1	NEO1-261001-20bp	261001	261014	-122	nontemplate	514	1.01	0.00425	70	-1.127	0.0293	-2.137	0.0335	-0.366	0.302	-2.016	0.0301	-2.781	-2.102
gene_tiling_20bp	7312221	75uM	YIL048W	NEO1	NEO1-261001-20bp	261001	261014	-122	nontemplate	714	0.997	0.00274	218	0.552	0.00976	-0.445	0.0125	-0.366	0.302	-0.337	0.0106	-0.938	-0.376
gene_tiling_20bp	9121982	50uM	YIL048W	NEO1	NEO1-261001-20bp	261001	261014	-122	nontemplate	570	0.932	0.00384	397	0.472	0.0055	-0.46	0.00935	-0.366	0.302	-0.417	0.00632	-1.042	-0.481
gene_tiling_20bp	9125678	50uM	YIL048W	NEO1	NEO1-261001-20bp	261001	261014	-122	nontemplate	852	1.149	0.00241	236	1.04	0.00923	-0.108	0.0116	-0.366	0.302	0.151	0.01	-0.726	-0.044
gene_tiling_20bp	9125678	75uM	YIL048W	NEO1	NEO1-261001-20bp	261001	261014	-122	nontemplate	456	1.235	0.0045	623	1.906	0.00327	0.671	0.00777	-0.366	0.302	1.017	0.00408	0.021	0.703
gene_tiling_20bp	Aureobasidin-A	20nM	YIL048W	NEO1	NEO1-261001-20bp	261001	261014	-122	nontemplate	746	1.249	0.00283	269	0.313	0.00796	-0.936	0.0108	-0.366	0.302	-0.576	0.00878	-1.644	-0.781
gene_tiling_20bp	Aureobasidin-A	30nM	YIL048W	NEO1	NEO1-261001-20bp	261001	261014	-122	nontemplate	860	1.17	0.00229	125	-0.39	0.017	-1.56	0.0193	-0.366	0.302	-1.279	0.0178	-2.218	-1.501
gene_tiling_20bp	Fluconazole	20uM	YIL048W	NEO1	NEO1-261001-20bp	261001	261014	-122	nontemplate	683	1.044	0.00321	213	0.041	0.0101	-1.003	0.0134	-0.366	0.302	-0.848	0.011	-1.555	-0.906
gene_tiling_20bp	Rapamycin	2.2nM	YIL048W	NEO1	NEO1-261001-20bp	261001	261014	-122	nontemplate	747	1.011	0.00275	247	0.15	0.00813	-0.86	0.0109	-0.366	0.302	-0.739	0.00895	-1.394	-0.703
gene_tiling_20bp	0KPI-0099	12.5uM	YIL048W	NEO1	NEO1-261001-20bp	261001	261014	-122	nontemplate	601	1.057	0.00322	183	0.052	0.011	-1.005	0.0142	-0.366	0.302	-0.837	0.0118	-1.596	-0.945
gene_tiling_20bp	9121982	21.55uM	YIL048W	NEO1	NEO1-261001-20bp	261001	261014	-122	nontemplate	545	0.846	0.00404	220	0.342	0.009	-0.504	0.013	-0.366	0.302	-0.547	0.00981	-0.91	-0.501
gene_tiling_20bp	9150499	35.5uM	YIL048W	NEO1	NEO1-261001-20bp	261001	261014	-122	nontemplate	356	0.696	0.00651	149	-0.014	0.0134	-0.711	0.0199	-0.366	0.302	-0.903	0.0142	-1.106	-0.75
gene_tiling_20bp	CBF-666774	166.7uM	YIL048W	NEO1	NEO1-261001-20bp	261001	261014	-122	nontemplate	571	0.981	0.00351	226	0.533	0.00906	-0.448	0.0126	-0.366	0.302	-0.356	0.00987	-0.933	-0.394
gene_tiling_20bp	Cerulenin	0.98uM	YIL048W	NEO1	NEO1-261001-20bp	261001	261014	-122	nontemplate	739	1.117	0.00267	286	0.182	0.00708	-0.935	0.00975	-0.366	0.302	-0.707	0.0079	-1.358	-0.706
gene_tiling_20bp	Cerulenin	1.95uM	YIL048W	NEO1	NEO1-261001-20bp	261001	261014	-122	nontemplate	578	1.062	0.00361	294	0.341	0.00746	-0.721	0.0111	-0.366	0.302	-0.548	0.00828	-1.247	-0.559
gene_tiling_20bp	DMSO	0.01	YIL048W	NEO1	NEO1-261001-20bp	261001	261014	-122	nontemplate	517	1.254	0.00411	309	0.678	0.00731	-0.576	0.0114	-0.366	0.302	-0.211	0.00813	-1.013	-0.139
gene_tiling_20bp	Daunorubicin	31.25uM	YIL048W	NEO1	NEO1-261001-20bp	261001	261014	-122	nontemplate	659	1.136	0.00313	403	1.02	0.00545	-0.117	0.00857	-0.366	0.302	0.131	0.00626	-0.466	0.206
gene_tiling_20bp	NSC-180973	7uM	YIL048W	NEO1	NEO1-261001-20bp	261001	261014	-122	nontemplate	831	1.078	0.00255	192	0.375	0.0122	-0.703	0.0148	-0.366	0.302	-0.514	0.013	-1.219	-0.53
gene_tiling_20bp	Rapamycin	4.375nM	YIL048W	NEO1	NEO1-261001-20bp	261001	261014	-122	nontemplate	425	1.107	0.00473	157	-0.123	0.0136	-1.23	0.0183	-0.366	0.302	-1.012	0.0144	-1.695	-1.134
gene_tiling_20bp	ST016598	7.8uM	YIL048W	NEO1	NEO1-261001-20bp	261001	261014	-122	nontemplate	703	1.201	0.00299	108	-0.393	0.0187	-1.594	0.0217	-0.366	0.302	-1.282	0.0195	-2.349	-1.522
gene_tiling_20bp	1181-0519	25uM	YIL048W	NEO1	NEO1-261001-20bp	261001	261014	-122	nontemplate	627	1.18	0.00332	205	0.036	0.0105	-1.144	0.0138	-0.366	0.302	-0.853	0.0113	-1.547	-1.044
gene_tiling_20bp	4130-1276	2uM	YIL048W	NEO1	NEO1-261001-20bp	261001	261014	-122	nontemplate	702	1.173	0.00295	536	1.399	0.00411	0.226	0.00706	-0.366	0.302	0.51	0.00492	-0.087	0.498
gene_tiling_20bp	Cantharidin	10uM	YIL048W	NEO1	NEO1-261001-20bp	261001	261014	-122	nontemplate	510	1.08	0.00437	510	1.516	0.00436	0.436	0.00872	-0.366	0.302	0.627	0.00517	0.036	0.696
gene_tiling_20bp	Doxorubicin	12.5uM	YIL048W	NEO1	NEO1-261001-20bp	261001	261014	-122	nontemplate	714	1.245	0.00296	454	1.352	0.0047	0.108	0.00766	-0.366	0.302	0.463	0.00552	-0.422	0.255
gene_tiling_18bp	1181-0519	10uM	YDR170C	SEC7	SEC7-802383-18bp	802383	802370	-121	nontemplate	596	0.109	0.00361	508	0.67	0.00411	0.561	0.00772	0.506	0.0392	0.015	0.00474	0.386	0.048
gene_tiling_18bp	1181-0519	15uM	YDR170C	SEC7	SEC7-802383-18bp	802383	802370	-121	nontemplate	472	0.262	0.00439	406	0.497	0.00485	0.235	0.00924	0.506	0.0392	-0.158	0.00548	0	-0.15
gene_tiling_18bp	6630449	75uM	YDR170C	SEC7	SEC7-802383-18bp	802383	802370	-121	nontemplate	364	0.199	0.00595	487	0.739	0.0045	0.54	0.0105	0.506	0.0392	0.084	0.00513	0.294	0.177
gene_tiling_18bp	7312221	75uM	YDR170C	SEC7	SEC7-802383-18bp	802383	802370	-121	nontemplate	450	0.067	0.00453	408	0.807	0.0048	0.74	0.00934	0.506	0.0392	0.152	0.00543	0.474	0.11
gene_tiling_18bp	9121982	50uM	YDR170C	SEC7	SEC7-802383-18bp	802383	802370	-121	nontemplate	482	0.423	0.00441	833	0.813	0.00256	0.39	0.00697	0.506	0.0392	0.158	0.00319	0.143	0.158
gene_tiling_18bp	9125678	50uM	YDR170C	SEC7	SEC7-802383-18bp	802383	802370	-121	nontemplate	575	0.337	0.0036	424	0.942	0.00506	0.604	0.00866	0.506	0.0392	0.287	0.00569	0.354	0.256
gene_tiling_18bp	9125678	75uM	YDR170C	SEC7	SEC7-802383-18bp	802383	802370	-121	nontemplate	296	0.305	0.00734	552	0.497	0.00381	0.192	0.0111	0.506	0.0392	-0.158	0.00443	-0.017	-0.155
gene_tiling_18bp	Aureobasidin-A	20nM	YDR170C	SEC7	SEC7-802383-18bp	802383	802370	-121	nontemplate	492	0.397	0.00387	767	1.119	0.00259	0.721	0.00647	0.506	0.0392	0.464	0.00322	0.364	0.355
gene_tiling_18bp	Aureobasidin-A	30nM	YDR170C	SEC7	SEC7-802383-18bp	802383	802370	-121	nontemplate	533	0.239	0.00395	658	1.144	0.003	0.905	0.00694	0.506	0.0392	0.489	0.00362	0.593	0.393
gene_tiling_18bp	Fluconazole	20uM	YDR170C	SEC7	SEC7-802383-18bp	802383	802370	-121	nontemplate	457	0.144	0.00446	511	0.543	0.00389	0.399	0.00835	0.506	0.0392	-0.112	0.00452	0.171	-0.066
gene_tiling_18bp	Rapamycin	2.2nM	YDR170C	SEC7	SEC7-802383-18bp	802383	802370	-121	nontemplate	489	0.209	0.00411	509	0.423	0.00414	0.214	0.00825	0.506	0.0392	-0.232	0.00477	0.056	-0.121
gene_tiling_18bp	0KPI-0099	12.5uM	YDR170C	SEC7	SEC7-802383-18bp	802383	802370	-121	nontemplate	353	0.242	0.00618	495	1.04	0.0042	0.798	0.0104	0.506	0.0392	0.385	0.00482	0.487	0.254
gene_tiling_18bp	9121982	21.55uM	YDR170C	SEC7	SEC7-802383-18bp	802383	802370	-121	nontemplate	451	0.439	0.00451	358	0.582	0.0056	0.143	0.0101	0.506	0.0392	-0.073	0.00623	-0.111	-0.075
gene_tiling_18bp	9150499	35.5uM	YDR170C	SEC7	SEC7-802383-18bp	802383	802370	-121	nontemplate	263	0.096	0.00751	235	-0.06	0.00895	-0.156	0.0165	0.506	0.0392	-0.715	0.00958	-0.151	-0.395
gene_tiling_18bp	CBF-666774	166.7uM	YDR170C	SEC7	SEC7-802383-18bp	802383	802370	-121	nontemplate	378	0.215	0.00564	419	0.788	0.00516	0.572	0.0108	0.506	0.0392	0.133	0.00579	0.446	0.225
gene_tiling_18bp	Cerulenin	0.98uM	YDR170C	SEC7	SEC7-802383-18bp	802383	802370	-121	nontemplate	519	0.451	0.00385	542	0.552	0.00426	0.101	0.00811	0.506	0.0392	-0.103	0.00489	-0.055	-0.002
gene_tiling_18bp	Cerulenin	1.95uM	YDR170C	SEC7	SEC7-802383-18bp	802383	802370	-121	nontemplate	421	0.565	0.00493	505	0.416	0.00415	-0.149	0.00908	0.506	0.0392	-0.239	0.00478	-0.253	-0.116
gene_tiling_18bp	DMSO	0.01	YDR170C	SEC7	SEC7-802383-18bp	802383	802370	-121	nontemplate	233	-0.012	0.00913	376	0.466	0.00585	0.479	0.015	0.506	0.0392	-0.189	0.00648	0.261	-0.185
gene_tiling_18bp	Daunorubicin	31.25uM	YDR170C	SEC7	SEC7-802383-18bp	802383	802370	-121	nontemplate	384	0.21	0.00541	437	0.618	0.00485	0.409	0.0103	0.506	0.0392	-0.037	0.00548	0.316	0.056
gene_tiling_18bp	NSC-180973	7uM	YDR170C	SEC7	SEC7-802383-18bp	802383	802370	-121	nontemplate	570	0.395	0.00384	345	0.651	0.00601	0.257	0.00985	0.506	0.0392	-0.004	0.00664	-0.016	0.007
gene_tiling_18bp	Rapamycin	4.375nM	YDR170C	SEC7	SEC7-802383-18bp	802383	802370	-121	nontemplate	246	0.214	0.00802	563	1.29	0.0038	1.076	0.0118	0.506	0.0392	0.635	0.00443	0.738	0.474
gene_tiling_18bp	ST016598	7.8uM	YDR170C	SEC7	SEC7-802383-18bp	802383	802370	-121	nontemplate	374	0.163	0.00616	367	0.573	0.00576	0.41	0.0119	0.506	0.0392	-0.082	0.00639	0.011	-0.204
gene_tiling_18bp	1181-0519	25uM	YDR170C	SEC7	SEC7-802383-18bp	802383	802370	-121	nontemplate	325	0.349	0.00649	664	1.393	0.003	1.044	0.00949	0.506	0.0392	0.738	0.00363	0.723	0.649
gene_tiling_18bp	4130-1276	2uM	YDR170C	SEC7	SEC7-802383-18bp	802383	802370	-121	nontemplate	374	0.357	0.00516	484	1.094	0.00462	0.737	0.00978	0.506	0.0392	0.439	0.00525	0.563	0.41
gene_tiling_18bp	Cantharidin	10uM	YDR170C	SEC7	SEC7-802383-18bp	802383	802370	-121	nontemplate	243	0.291	0.00892	276	0.572	0.00764	0.281	0.0166	0.506	0.0392	-0.083	0.00826	0.053	-0.028
gene_tiling_18bp	Doxorubicin	12.5uM	YDR170C	SEC7	SEC7-802383-18bp	802383	802370	-121	nontemplate	388	0.579	0.00486	440	0.995	0.00473	0.416	0.00959	0.506	0.0392	0.34	0.00536	0.156	0.318
gene_tiling_18bp	1181-0519	10uM	YKL203C	TOR2	TOR2-63520-18bp	63520	63507	-121	nontemplate	49	-3.482	0.0428	16	-4.275	0.135	-0.793	0.178	nan	nan	nan	nan	-0.969	nan
gene_tiling_18bp	6630449	75uM	YKL203C	TOR2	TOR2-63520-18bp	63520	63507	-121	nontemplate	39	-3.007	0.0507	26	-3.462	0.0861	-0.455	0.137	nan	nan	nan	nan	-0.701	nan
gene_tiling_18bp	9125678	50uM	YKL203C	TOR2	TOR2-63520-18bp	63520	63507	-121	nontemplate	33	-3.765	0.0619	12	-4.144	0.18	-0.379	0.242	nan	nan	nan	nan	-0.629	nan
gene_tiling_18bp	1181-0519	25uM	YKL203C	TOR2	TOR2-63520-18bp	63520	63507	-121	nontemplate	31	-3.02	0.0704	63	-1.994	0.0326	1.026	0.103	nan	nan	nan	nan	0.704	nan
gene_tiling_20bp	1181-0519	10uM	YDR170C	SEC7	SEC7-802383-20bp	802383	802370	-121	nontemplate	539	0.196	0.0039	279	0.659	0.00772	0.463	0.0116	0.815	0.135	-0.107	0.00859	-0.139	-0.286
gene_tiling_20bp	1181-0519	15uM	YDR170C	SEC7	SEC7-802383-20bp	802383	802370	-121	nontemplate	347	0.006	0.0059	312	0.837	0.00636	0.831	0.0123	0.815	0.135	0.071	0.00723	0.266	-0.001
gene_tiling_20bp	6630449	75uM	YDR170C	SEC7	SEC7-802383-20bp	802383	802370	-121	nontemplate	205	-0.314	0.0108	255	0.73	0.0087	1.045	0.0195	0.815	0.135	-0.036	0.00956	0.401	-0.122
gene_tiling_20bp	7312221	75uM	YDR170C	SEC7	SEC7-802383-20bp	802383	802370	-121	nontemplate	310	-0.205	0.00671	308	1.05	0.00682	1.255	0.0135	0.815	0.135	0.284	0.00768	0.762	0.244
gene_tiling_20bp	9121982	50uM	YDR170C	SEC7	SEC7-802383-20bp	802383	802370	-121	nontemplate	245	-0.284	0.00869	587	1.036	0.00337	1.32	0.0121	0.815	0.135	0.27	0.00424	0.738	0.206
gene_tiling_20bp	9125678	50uM	YDR170C	SEC7	SEC7-802383-20bp	802383	802370	-121	nontemplate	389	0.019	0.00596	290	1.337	0.00705	1.318	0.013	0.815	0.135	0.571	0.00792	0.701	0.376
gene_tiling_20bp	9125678	75uM	YDR170C	SEC7	SEC7-802383-20bp	802383	802370	-121	nontemplate	136	-0.507	0.0164	365	1.135	0.00564	1.642	0.022	0.815	0.135	0.369	0.00651	0.992	0.055
gene_tiling_20bp	Aureobasidin-A	20nM	YDR170C	SEC7	SEC7-802383-20bp	802383	802370	-121	nontemplate	311	-0.012	0.00606	459	1.083	0.0046	1.094	0.0107	0.815	0.135	0.317	0.00547	0.386	0.112
gene_tiling_20bp	Aureobasidin-A	30nM	YDR170C	SEC7	SEC7-802383-20bp	802383	802370	-121	nontemplate	329	-0.215	0.00607	385	1.229	0.00556	1.444	0.0116	0.815	0.135	0.463	0.00642	0.786	0.241
gene_tiling_20bp	Fluconazole	20uM	YDR170C	SEC7	SEC7-802383-20bp	802383	802370	-121	nontemplate	294	-0.171	0.00746	376	0.86	0.00553	1.03	0.013	0.815	0.135	0.094	0.0064	0.478	0.036
gene_tiling_20bp	Rapamycin	2.2nM	YDR170C	SEC7	SEC7-802383-20bp	802383	802370	-121	nontemplate	361	-0.037	0.00584	411	0.884	0.00518	0.921	0.011	0.815	0.135	0.118	0.00604	0.387	0.153
gene_tiling_20bp	0KPI-0099	12.5uM	YDR170C	SEC7	SEC7-802383-20bp	802383	802370	-121	nontemplate	210	-0.457	0.0099	267	0.596	0.00774	1.053	0.0176	0.815	0.135	-0.17	0.0086	0.462	-0.278
gene_tiling_20bp	9121982	21.55uM	YDR170C	SEC7	SEC7-802383-20bp	802383	802370	-121	nontemplate	316	0.061	0.00692	260	0.582	0.00808	0.522	0.015	0.815	0.135	-0.184	0.00894	0.116	-0.138
gene_tiling_20bp	9150499	35.5uM	YDR170C	SEC7	SEC7-802383-20bp	802383	802370	-121	nontemplate	208	-0.077	0.0101	158	0.07	0.0133	0.147	0.0234	0.815	0.135	-0.696	0.0141	-0.247	-0.542
gene_tiling_20bp	CBF-666774	166.7uM	YDR170C	SEC7	SEC7-802383-20bp	802383	802370	-121	nontemplate	276	-0.066	0.00719	247	0.661	0.00786	0.728	0.015	0.815	0.135	-0.105	0.00872	0.243	-0.143
gene_tiling_20bp	Cerulenin	0.98uM	YDR170C	SEC7	SEC7-802383-20bp	802383	802370	-121	nontemplate	408	0.261	0.00491	457	0.857	0.00482	0.597	0.00973	0.815	0.135	0.091	0.00568	0.173	0.093
gene_tiling_20bp	Cerulenin	1.95uM	YDR170C	SEC7	SEC7-802383-20bp	802383	802370	-121	nontemplate	206	-0.424	0.0105	543	1.225	0.00418	1.649	0.0147	0.815	0.135	0.459	0.00505	1.123	0.448
gene_tiling_20bp	DMSO	0.01	YDR170C	SEC7	SEC7-802383-20bp	802383	802370	-121	nontemplate	218	0.01	0.00967	265	0.456	0.00803	0.446	0.0177	0.815	0.135	-0.31	0.00889	0.01	-0.237
gene_tiling_20bp	Daunorubicin	31.25uM	YDR170C	SEC7	SEC7-802383-20bp	802383	802370	-121	nontemplate	224	-0.418	0.00934	266	0.421	0.00767	0.84	0.017	0.815	0.135	-0.345	0.00854	0.49	-0.27
gene_tiling_20bp	NSC-180973	7uM	YDR170C	SEC7	SEC7-802383-20bp	802383	802370	-121	nontemplate	345	-0.19	0.00658	215	0.538	0.0101	0.727	0.0167	0.815	0.135	-0.228	0.0109	0.211	-0.245
gene_tiling_20bp	Rapamycin	4.375nM	YDR170C	SEC7	SEC7-802383-20bp	802383	802370	-121	nontemplate	189	-0.06	0.01	333	0.959	0.00653	1.019	0.0166	0.815	0.135	0.193	0.00739	0.554	0.071
gene_tiling_20bp	ST016598	7.8uM	YDR170C	SEC7	SEC7-802383-20bp	802383	802370	-121	nontemplate	262	-0.221	0.00818	350	1.298	0.00577	1.52	0.0139	0.815	0.135	0.532	0.00663	0.765	0.293
gene_tiling_20bp	1181-0519	25uM	YDR170C	SEC7	SEC7-802383-20bp	802383	802370	-121	nontemplate	231	-0.259	0.00922	336	0.747	0.00638	1.006	0.0156	0.815	0.135	-0.019	0.00725	0.603	-0.209
gene_tiling_20bp	4130-1276	2uM	YDR170C	SEC7	SEC7-802383-20bp	802383	802370	-121	nontemplate	433	0.477	0.0048	308	0.601	0.00658	0.124	0.0114	0.815	0.135	-0.165	0.00745	-0.189	-0.177
gene_tiling_20bp	Cantharidin	10uM	YDR170C	SEC7	SEC7-802383-20bp	802383	802370	-121	nontemplate	303	0.33	0.00688	252	0.5	0.00841	0.171	0.0153	0.815	0.135	-0.266	0.00927	-0.23	-0.197
gene_tiling_20bp	Doxorubicin	12.5uM	YDR170C	SEC7	SEC7-802383-20bp	802383	802370	-121	nontemplate	298	-0.014	0.00696	346	0.961	0.00575	0.975	0.0127	0.815	0.135	0.195	0.00661	0.446	-0.014
gene_tiling_20bp	1181-0519	10uM	YKL203C	TOR2	TOR2-63520-20bp	63520	63507	-121	nontemplate	35	-3.73	0.0597	6	-4.767	0.332	-1.037	0.391	nan	nan	nan	nan	-1.64	nan
broad_tiling	1181-0519	10uM	YMR079W	SEC14	SEC14-424821-20bp	424821	424834	-120	nontemplate	202	-1.573	0.00978	141	-1.976	0.0155	-0.403	0.0253	-0.635	nan	0.453	0.0707	-0.698	0.39
broad_tiling	4130-1276	2uM	YMR079W	SEC14	SEC14-424821-20bp	424821	424834	-120	nontemplate	183	-1.854	0.0111	40	-3.277	0.0487	-1.422	0.0598	-0.635	nan	-0.848	0.104	-1.627	-0.83
broad_tiling	DMSO	0.01	YMR079W	SEC14	SEC14-424821-20bp	424821	424834	-120	nontemplate	192	-1.794	0.0114	36	-2.429	0.0584	-0.635	0.0697	-0.635	nan	0	0.114	-0.771	0
broad_tiling	Fluconazole	20uM	YMR079W	SEC14	SEC14-424821-20bp	424821	424834	-120	nontemplate	194	-1.701	0.0112	108	-2.051	0.0205	-0.349	0.0316	-0.635	nan	0.378	0.0757	-0.538	0.412
broad_tiling	Doxorubicin	12.5uM	YMR079W	SEC14	SEC14-424821-20bp	424821	424834	-120	nontemplate	165	-1.127	0.0132	111	-1.091	0.0183	0.036	0.0315	-0.635	nan	1.338	0.0735	-0.17	1.206
gene_tiling_18bp	1181-0519	10uM	YMR079W	SEC14	SEC14-424821-18bp	424821	424834	-120	nontemplate	511	-0.113	0.00397	292	-0.127	0.00726	-0.015	0.0112	0.089	0.259	-0.239	0.0083	-0.19	-0.207
gene_tiling_18bp	1181-0519	15uM	YMR079W	SEC14	SEC14-424821-18bp	424821	424834	-120	nontemplate	325	-0.276	0.00647	489	0.765	0.00434	1.041	0.0108	0.089	0.259	0.653	0.00538	0.806	0.661
gene_tiling_18bp	6630449	75uM	YMR079W	SEC14	SEC14-424821-18bp	424821	424834	-120	nontemplate	263	-0.269	0.00775	307	0.075	0.00669	0.344	0.0144	0.089	0.259	-0.037	0.00774	0.098	0.056
gene_tiling_18bp	7312221	75uM	YMR079W	SEC14	SEC14-424821-18bp	424821	424834	-120	nontemplate	410	-0.067	0.00525	233	0	0.00904	0.067	0.0143	0.089	0.259	-0.112	0.0101	-0.199	-0.154
gene_tiling_18bp	9121982	50uM	YMR079W	SEC14	SEC14-424821-18bp	424821	424834	-120	nontemplate	265	-0.439	0.00763	622	0.392	0.00323	0.831	0.0109	0.089	0.259	0.28	0.00427	0.584	0.28
gene_tiling_18bp	9125678	50uM	YMR079W	SEC14	SEC14-424821-18bp	424821	424834	-120	nontemplate	364	-0.322	0.00553	201	-0.133	0.00979	0.188	0.0153	0.089	0.259	-0.245	0.0108	-0.062	-0.276
gene_tiling_18bp	9125678	75uM	YMR079W	SEC14	SEC14-424821-18bp	424821	424834	-120	nontemplate	104	-1.2	0.0202	253	-0.627	0.00811	0.573	0.0284	0.089	0.259	-0.739	0.00916	0.364	-0.736
gene_tiling_18bp	Aureobasidin-A	20nM	YMR079W	SEC14	SEC14-424821-18bp	424821	424834	-120	nontemplate	225	-0.73	0.0101	314	-0.169	0.00662	0.561	0.0167	0.089	0.259	-0.281	0.00766	0.204	-0.389
gene_tiling_18bp	Aureobasidin-A	30nM	YMR079W	SEC14	SEC14-424821-18bp	424821	424834	-120	nontemplate	293	-0.623	0.00686	154	-0.947	0.014	-0.324	0.0209	0.089	0.259	-1.059	0.0151	-0.636	-1.155
gene_tiling_18bp	Fluconazole	20uM	YMR079W	SEC14	SEC14-424821-18bp	424821	424834	-120	nontemplate	331	-0.32	0.00639	350	-0.002	0.00568	0.318	0.0121	0.089	0.259	-0.114	0.00672	0.09	-0.068
gene_tiling_18bp	Rapamycin	2.2nM	YMR079W	SEC14	SEC14-424821-18bp	424821	424834	-120	nontemplate	348	-0.281	0.00589	473	0.317	0.00395	0.599	0.00985	0.089	0.259	0.205	0.005	0.44	0.316
gene_tiling_18bp	0KPI-0099	12.5uM	YMR079W	SEC14	SEC14-424821-18bp	424821	424834	-120	nontemplate	261	-0.193	0.00788	412	0.775	0.00495	0.969	0.0128	0.089	0.259	0.663	0.00599	0.658	0.533
gene_tiling_18bp	9121982	21.55uM	YMR079W	SEC14	SEC14-424821-18bp	424821	424834	-120	nontemplate	344	0.049	0.00578	227	-0.074	0.00908	-0.123	0.0149	0.089	0.259	-0.186	0.0101	-0.377	-0.188
gene_tiling_18bp	9150499	35.5uM	YMR079W	SEC14	SEC14-424821-18bp	424821	424834	-120	nontemplate	246	0	0.0089	94	-1.377	0.02	-1.377	0.0289	0.089	0.259	-1.489	0.0211	-1.372	-1.169
gene_tiling_18bp	CBF-666774	166.7uM	YMR079W	SEC14	SEC14-424821-18bp	424821	424834	-120	nontemplate	265	-0.296	0.00808	249	0.038	0.0084	0.334	0.0165	0.089	0.259	-0.074	0.00944	0.208	0.018
gene_tiling_18bp	Cerulenin	0.98uM	YMR079W	SEC14	SEC14-424821-18bp	424821	424834	-120	nontemplate	367	-0.048	0.00538	477	0.368	0.00423	0.416	0.00961	0.089	0.259	0.256	0.00527	0.261	0.357
gene_tiling_18bp	Cerulenin	1.95uM	YMR079W	SEC14	SEC14-424821-18bp	424821	424834	-120	nontemplate	231	-0.3	0.00903	459	0.278	0.00479	0.578	0.0138	0.089	0.259	0.166	0.00584	0.474	0.289
gene_tiling_18bp	DMSO	0.01	YMR079W	SEC14	SEC14-424821-18bp	424821	424834	-120	nontemplate	188	-0.321	0.0106	416	0.612	0.00543	0.933	0.0161	0.089	0.259	0.5	0.00647	0.716	0.504
gene_tiling_18bp	Daunorubicin	31.25uM	YMR079W	SEC14	SEC14-424821-18bp	424821	424834	-120	nontemplate	368	0.148	0.00564	301	0.081	0.0067	-0.067	0.0123	0.089	0.259	-0.031	0.00775	-0.16	0.061
gene_tiling_18bp	NSC-180973	7uM	YMR079W	SEC14	SEC14-424821-18bp	424821	424834	-120	nontemplate	423	-0.035	0.00464	219	-0.003	0.00928	0.032	0.0139	0.089	0.259	-0.115	0.0103	-0.24	-0.105
gene_tiling_18bp	Rapamycin	4.375nM	YMR079W	SEC14	SEC14-424821-18bp	424821	424834	-120	nontemplate	127	-0.737	0.0177	182	-0.337	0.0122	0.4	0.0299	0.089	0.259	-0.449	0.0133	0.062	-0.609
gene_tiling_18bp	ST016598	7.8uM	YMR079W	SEC14	SEC14-424821-18bp	424821	424834	-120	nontemplate	380	0.186	0.00534	324	0.394	0.00673	0.208	0.0121	0.089	0.259	0.282	0.00778	-0.192	0.159
gene_tiling_18bp	1181-0519	25uM	YMR079W	SEC14	SEC14-424821-18bp	424821	424834	-120	nontemplate	277	0.119	0.00743	717	1.504	0.00276	1.385	0.0102	0.089	0.259	1.392	0.0038	1.063	1.303
gene_tiling_18bp	4130-1276	2uM	YMR079W	SEC14	SEC14-424821-18bp	424821	424834	-120	nontemplate	192	-0.604	0.0104	81	-1.478	0.0247	-0.874	0.035	0.089	0.259	-1.59	0.0257	-1.048	-1.619
gene_tiling_18bp	Cantharidin	10uM	YMR079W	SEC14	SEC14-424821-18bp	424821	424834	-120	nontemplate	116	-0.772	0.0182	151	-0.296	0.0128	0.476	0.031	0.089	0.259	-0.408	0.0138	0.249	-0.353
gene_tiling_18bp	Doxorubicin	12.5uM	YMR079W	SEC14	SEC14-424821-18bp	424821	424834	-120	nontemplate	241	-0.106	0.00756	234	0.086	0.0084	0.192	0.016	0.089	0.259	-0.026	0.00944	-0.068	-0.048
gene_tiling_20bp	1181-0519	10uM	YMR079W	SEC14	SEC14-424821-20bp	424821	424834	-120	nontemplate	194	-1.276	0.0105	108	-0.706	0.0191	0.57	0.0297	-0.026	0.355	0.463	0.0225	-0.033	0.283
gene_tiling_20bp	1181-0519	15uM	YMR079W	SEC14	SEC14-424821-20bp	424821	424834	-120	nontemplate	93	-1.888	0.0214	106	-0.716	0.0184	1.172	0.0398	-0.026	0.355	0.453	0.0218	0.607	0.381
gene_tiling_20bp	6630449	75uM	YMR079W	SEC14	SEC14-424821-20bp	424821	424834	-120	nontemplate	89	-1.513	0.024	143	-0.102	0.0141	1.412	0.0382	-0.026	0.355	1.067	0.0175	0.768	0.981
gene_tiling_20bp	7312221	75uM	YMR079W	SEC14	SEC14-424821-20bp	424821	424834	-120	nontemplate	186	-0.941	0.011	87	-0.768	0.025	0.173	0.036	-0.026	0.355	0.401	0.0283	-0.321	0.361
gene_tiling_20bp	9121982	50uM	YMR079W	SEC14	SEC14-424821-20bp	424821	424834	-120	nontemplate	130	-1.196	0.0169	123	-1.214	0.0179	-0.018	0.0348	-0.026	0.355	-0.045	0.0213	-0.6	-0.109
gene_tiling_20bp	9125678	50uM	YMR079W	SEC14	SEC14-424821-20bp	424821	424834	-120	nontemplate	142	-1.432	0.0144	66	-0.79	0.0343	0.642	0.0487	-0.026	0.355	0.379	0.0376	0.024	0.184
gene_tiling_20bp	9125678	75uM	YMR079W	SEC14	SEC14-424821-20bp	424821	424834	-120	nontemplate	54	-1.832	0.0392	92	-0.847	0.0233	0.985	0.0626	-0.026	0.355	0.322	0.0267	0.334	0.008
gene_tiling_20bp	Aureobasidin-A	20nM	YMR079W	SEC14	SEC14-424821-20bp	424821	424834	-120	nontemplate	100	-1.644	0.0191	95	-1.184	0.0219	0.46	0.041	-0.026	0.355	-0.015	0.0253	-0.248	-0.219
gene_tiling_20bp	Aureobasidin-A	30nM	YMR079W	SEC14	SEC14-424821-20bp	424821	424834	-120	nontemplate	150	-1.346	0.0141	53	-1.62	0.0392	-0.275	0.0533	-0.026	0.355	-0.451	0.0425	-0.933	-0.674
gene_tiling_20bp	Fluconazole	20uM	YMR079W	SEC14	SEC14-424821-20bp	424821	424834	-120	nontemplate	118	-1.484	0.0175	106	-0.962	0.0185	0.522	0.036	-0.026	0.355	0.207	0.0219	-0.03	0.149
gene_tiling_20bp	Rapamycin	2.2nM	YMR079W	SEC14	SEC14-424821-20bp	424821	424834	-120	nontemplate	118	-1.647	0.0176	82	-1.434	0.0252	0.212	0.0427	-0.026	0.355	-0.265	0.0286	-0.322	-0.23
gene_tiling_20bp	0KPI-0099	12.5uM	YMR079W	SEC14	SEC14-424821-20bp	424821	424834	-120	nontemplate	95	-1.597	0.0231	140	-0.333	0.015	1.264	0.0381	-0.026	0.355	0.836	0.0183	0.673	0.728
gene_tiling_20bp	9121982	21.55uM	YMR079W	SEC14	SEC14-424821-20bp	424821	424834	-120	nontemplate	118	-1.357	0.0176	37	-2.214	0.055	-0.857	0.0726	-0.026	0.355	-1.045	0.0584	-1.263	-0.999
gene_tiling_20bp	9150499	35.5uM	YMR079W	SEC14	SEC14-424821-20bp	424821	424834	-120	nontemplate	78	-1.487	0.0276	4	-5.068	0.533	-3.582	0.56	-0.026	0.355	-3.899	0.536	-3.977	-3.746
gene_tiling_20bp	CBF-666774	166.7uM	YMR079W	SEC14	SEC14-424821-20bp	424821	424834	-120	nontemplate	115	-1.326	0.0173	79	-0.977	0.0268	0.349	0.0441	-0.026	0.355	0.192	0.0302	-0.136	0.153
gene_tiling_20bp	Cerulenin	0.98uM	YMR079W	SEC14	SEC14-424821-20bp	424821	424834	-120	nontemplate	127	-1.419	0.0166	156	-0.69	0.0138	0.729	0.0304	-0.026	0.355	0.479	0.0172	0.305	0.48
gene_tiling_20bp	Cerulenin	1.95uM	YMR079W	SEC14	SEC14-424821-20bp	424821	424834	-120	nontemplate	109	-1.339	0.0201	59	-1.966	0.034	-0.627	0.0541	-0.026	0.355	-0.797	0.0374	-1.153	-0.808
gene_tiling_20bp	DMSO	0.01	YMR079W	SEC14	SEC14-424821-20bp	424821	424834	-120	nontemplate	81	-1.413	0.0247	70	-1.457	0.0269	-0.044	0.0517	-0.026	0.355	-0.288	0.0303	-0.48	-0.215
gene_tiling_20bp	Daunorubicin	31.25uM	YMR079W	SEC14	SEC14-424821-20bp	424821	424834	-120	nontemplate	78	-1.934	0.0259	94	-1.074	0.0223	0.86	0.0482	-0.026	0.355	0.095	0.0257	0.511	0.169
gene_tiling_20bp	NSC-180973	7uM	YMR079W	SEC14	SEC14-424821-20bp	424821	424834	-120	nontemplate	161	-1.287	0.0128	79	-0.901	0.024	0.386	0.0369	-0.026	0.355	0.268	0.0274	-0.13	0.252
gene_tiling_20bp	Rapamycin	4.375nM	YMR079W	SEC14	SEC14-424821-20bp	424821	424834	-120	nontemplate	73	-1.426	0.0286	51	-1.736	0.0426	-0.31	0.0712	-0.026	0.355	-0.567	0.046	-0.775	-0.689
gene_tiling_20bp	ST016598	7.8uM	YMR079W	SEC14	SEC14-424821-20bp	424821	424834	-120	nontemplate	140	-1.123	0.0151	81	-0.806	0.0264	0.317	0.0415	-0.026	0.355	0.363	0.0297	-0.438	0.123
gene_tiling_20bp	1181-0519	25uM	YMR079W	SEC14	SEC14-424821-20bp	424821	424834	-120	nontemplate	100	-1.463	0.0224	339	0.76	0.00637	2.223	0.0288	-0.026	0.355	1.929	0.00974	1.819	1.739
gene_tiling_20bp	4130-1276	2uM	YMR079W	SEC14	SEC14-424821-20bp	424821	424834	-120	nontemplate	103	-1.59	0.0191	32	-2.646	0.0686	-1.057	0.0877	-0.026	0.355	-1.477	0.072	-1.37	-1.489
gene_tiling_20bp	Cantharidin	10uM	YMR079W	SEC14	SEC14-424821-20bp	424821	424834	-120	nontemplate	84	-1.515	0.0241	70	-1.34	0.0296	0.175	0.0537	-0.026	0.355	-0.171	0.0329	-0.226	-0.102
gene_tiling_20bp	Doxorubicin	12.5uM	YMR079W	SEC14	SEC14-424821-20bp	424821	424834	-120	nontemplate	112	-1.422	0.0195	97	-0.868	0.0216	0.554	0.0411	-0.026	0.355	0.301	0.025	0.024	0.092
gene_tiling_18bp	1181-0519	10uM	YML126C	ERG13	ERG13-20668-18bp	20668	20681	-119	template	2648	2.26	0.00069	1772	2.472	0.00115	0.212	0.00184	0.411	0.0363	-0.212	0.0013	0.037	-0.179
gene_tiling_18bp	1181-0519	15uM	YML126C	ERG13	ERG13-20668-18bp	20668	20681	-119	template	1857	2.237	0.00116	1944	2.755	0.00106	0.518	0.00223	0.411	0.0363	0.071	0.00122	0.283	0.079
gene_tiling_18bp	6630449	75uM	YML126C	ERG13	ERG13-20668-18bp	20668	20681	-119	template	1495	2.236	0.00129	1770	2.6	0.00123	0.364	0.00252	0.411	0.0363	-0.084	0.00139	0.118	0.009
gene_tiling_18bp	7312221	75uM	YML126C	ERG13	ERG13-20668-18bp	20668	20681	-119	template	1983	2.206	0.00102	1836	2.975	0.00115	0.77	0.00217	0.411	0.0363	0.291	0.00131	0.504	0.249
gene_tiling_18bp	9121982	50uM	YML126C	ERG13	ERG13-20668-18bp	20668	20681	-119	template	1626	2.176	0.00134	3518	2.891	0.000615	0.715	0.00195	0.411	0.0363	0.207	0.000774	0.468	0.207
gene_tiling_18bp	9125678	50uM	YML126C	ERG13	ERG13-20668-18bp	20668	20681	-119	template	2188	2.264	0.00088	1135	2.361	0.00185	0.097	0.00273	0.411	0.0363	-0.323	0.00201	-0.154	-0.354
gene_tiling_18bp	9125678	75uM	YML126C	ERG13	ERG13-20668-18bp	20668	20681	-119	template	878	1.872	0.00227	1877	2.262	0.00112	0.39	0.00339	0.411	0.0363	-0.422	0.00128	0.181	-0.42
gene_tiling_18bp	Aureobasidin-A	20nM	YML126C	ERG13	ERG13-20668-18bp	20668	20681	-119	template	1409	1.914	0.00146	2287	2.694	0.000973	0.78	0.00244	0.411	0.0363	0.01	0.00113	0.423	-0.099
gene_tiling_18bp	Aureobasidin-A	30nM	YML126C	ERG13	ERG13-20668-18bp	20668	20681	-119	template	2096	2.214	0.00102	2081	2.805	0.000941	0.591	0.00196	0.411	0.0363	0.121	0.0011	0.279	0.025
gene_tiling_18bp	Fluconazole	20uM	YML126C	ERG13	ERG13-20668-18bp	20668	20681	-119	template	2108	2.349	0.000986	2322	2.726	0.000904	0.377	0.00189	0.411	0.0363	0.042	0.00106	0.149	0.088
gene_tiling_18bp	Rapamycin	2.2nM	YML126C	ERG13	ERG13-20668-18bp	20668	20681	-119	template	1695	2.001	0.00129	2601	2.775	0.000869	0.774	0.00216	0.411	0.0363	0.091	0.00103	0.616	0.202
gene_tiling_18bp	0KPI-0099	12.5uM	YML126C	ERG13	ERG13-20668-18bp	20668	20681	-119	template	1309	2.131	0.00145	1656	2.781	0.00122	0.65	0.00267	0.411	0.0363	0.097	0.00138	0.339	-0.034
gene_tiling_18bp	9121982	21.55uM	YML126C	ERG13	ERG13-20668-18bp	20668	20681	-119	template	1648	2.308	0.00127	1624	2.762	0.00124	0.454	0.00251	0.411	0.0363	0.078	0.0014	0.201	0.076
gene_tiling_18bp	9150499	35.5uM	YML126C	ERG13	ERG13-20668-18bp	20668	20681	-119	template	1212	2.298	0.00179	917	1.902	0.00225	-0.396	0.00403	0.411	0.0363	-0.782	0.00241	-0.391	-0.462
gene_tiling_18bp	CBF-666774	166.7uM	YML126C	ERG13	ERG13-20668-18bp	20668	20681	-119	template	1596	2.292	0.00128	1476	2.603	0.00144	0.311	0.00271	0.411	0.0363	-0.081	0.0016	0.185	0.012
gene_tiling_18bp	Cerulenin	0.98uM	YML126C	ERG13	ERG13-20668-18bp	20668	20681	-119	template	1821	2.261	0.00115	2220	2.585	0.000957	0.324	0.00211	0.411	0.0363	-0.099	0.00112	0.169	0.002
gene_tiling_18bp	Cerulenin	1.95uM	YML126C	ERG13	ERG13-20668-18bp	20668	20681	-119	template	1230	2.11	0.00177	2027	2.419	0.000998	0.309	0.00277	0.411	0.0363	-0.265	0.00116	0.205	-0.141
gene_tiling_18bp	DMSO	0.01	YML126C	ERG13	ERG13-20668-18bp	20668	20681	-119	template	1056	2.166	0.00191	1849	2.763	0.00116	0.597	0.00307	0.411	0.0363	0.079	0.00132	0.38	0.082
gene_tiling_18bp	Daunorubicin	31.25uM	YML126C	ERG13	ERG13-20668-18bp	20668	20681	-119	template	1505	2.179	0.0014	1411	2.308	0.0014	0.129	0.0028	0.411	0.0363	-0.376	0.00156	0.037	-0.284
gene_tiling_18bp	NSC-180973	7uM	YML126C	ERG13	ERG13-20668-18bp	20668	20681	-119	template	1987	2.195	0.000957	1365	2.634	0.00148	0.439	0.00243	0.411	0.0363	-0.05	0.00163	0.166	-0.039
gene_tiling_18bp	Rapamycin	4.375nM	YML126C	ERG13	ERG13-20668-18bp	20668	20681	-119	template	917	2.11	0.00226	1844	3.001	0.00115	0.89	0.00341	0.411	0.0363	0.317	0.00131	0.552	0.156
gene_tiling_18bp	ST016598	7.8uM	YML126C	ERG13	ERG13-20668-18bp	20668	20681	-119	template	1668	2.318	0.00126	2114	3.098	0.000997	0.779	0.00226	0.411	0.0363	0.414	0.00116	0.38	0.291
gene_tiling_18bp	1181-0519	25uM	YML126C	ERG13	ERG13-20668-18bp	20668	20681	-119	template	1253	2.295	0.00166	2685	3.408	0.000753	1.113	0.00241	0.411	0.0363	0.724	0.000912	0.792	0.635
gene_tiling_18bp	4130-1276	2uM	YML126C	ERG13	ERG13-20668-18bp	20668	20681	-119	template	1262	2.11	0.00159	1186	2.386	0.00189	0.276	0.00348	0.411	0.0363	-0.298	0.00205	0.102	-0.327
gene_tiling_18bp	Cantharidin	10uM	YML126C	ERG13	ERG13-20668-18bp	20668	20681	-119	template	868	2.126	0.00234	1114	2.583	0.00191	0.457	0.00425	0.411	0.0363	-0.101	0.00207	0.229	-0.046
gene_tiling_18bp	Doxorubicin	12.5uM	YML126C	ERG13	ERG13-20668-18bp	20668	20681	-119	template	1280	2.3	0.00155	1568	2.827	0.00131	0.527	0.00286	0.411	0.0363	0.143	0.00147	0.267	0.122
gene_tiling_20bp	1181-0519	10uM	YML126C	ERG13	ERG13-20668-20bp	20668	20681	-119	template	217	-1.115	0.0099	159	-0.15	0.0127	0.964	0.0226	0.628	0.173	0.309	0.0148	0.362	0.129
gene_tiling_20bp	1181-0519	15uM	YML126C	ERG13	ERG13-20668-20bp	20668	20681	-119	template	181	-0.931	0.0108	178	0.029	0.0118	0.96	0.0226	0.628	0.173	0.488	0.0139	0.395	0.417
gene_tiling_20bp	6630449	75uM	YML126C	ERG13	ERG13-20668-20bp	20668	20681	-119	template	161	-0.662	0.0137	119	-0.366	0.0183	0.296	0.032	0.628	0.173	0.093	0.0203	-0.348	0.007
gene_tiling_20bp	7312221	75uM	YML126C	ERG13	ERG13-20668-20bp	20668	20681	-119	template	150	-1.25	0.0136	117	-0.343	0.0175	0.908	0.0311	0.628	0.173	0.116	0.0196	0.414	0.077
gene_tiling_20bp	9121982	50uM	YML126C	ERG13	ERG13-20668-20bp	20668	20681	-119	template	134	-1.153	0.0157	248	-0.205	0.00805	0.947	0.0238	0.628	0.173	0.254	0.0101	0.365	0.19
gene_tiling_20bp	9125678	50uM	YML126C	ERG13	ERG13-20668-20bp	20668	20681	-119	template	187	-1.036	0.011	118	0.043	0.0172	1.079	0.0282	0.628	0.173	0.502	0.0192	0.462	0.307
gene_tiling_20bp	9125678	75uM	YML126C	ERG13	ERG13-20668-20bp	20668	20681	-119	template	67	-1.523	0.0297	150	-0.145	0.014	1.378	0.0437	0.628	0.173	0.314	0.016	0.728	0
gene_tiling_20bp	Aureobasidin-A	20nM	YML126C	ERG13	ERG13-20668-20bp	20668	20681	-119	template	183	-0.775	0.0117	222	0.037	0.00959	0.812	0.0213	0.628	0.173	0.496	0.0116	0.104	0.291
gene_tiling_20bp	Aureobasidin-A	30nM	YML126C	ERG13	ERG13-20668-20bp	20668	20681	-119	template	206	-0.889	0.0105	223	0.442	0.00946	1.332	0.0199	0.628	0.173	0.901	0.0115	0.674	0.679
gene_tiling_20bp	Fluconazole	20uM	YML126C	ERG13	ERG13-20668-20bp	20668	20681	-119	template	158	-1.064	0.0136	172	-0.266	0.0122	0.798	0.0258	0.628	0.173	0.193	0.0142	0.246	0.135
gene_tiling_20bp	Rapamycin	2.2nM	YML126C	ERG13	ERG13-20668-20bp	20668	20681	-119	template	137	-1.432	0.0165	194	-0.197	0.0112	1.235	0.0277	0.628	0.173	0.262	0.0132	0.701	0.297
gene_tiling_20bp	0KPI-0099	12.5uM	YML126C	ERG13	ERG13-20668-20bp	20668	20681	-119	template	98	-1.553	0.0205	51	-1.781	0.0381	-0.228	0.0586	0.628	0.173	-1.322	0.0402	-0.819	-1.43
gene_tiling_20bp	9121982	21.55uM	YML126C	ERG13	ERG13-20668-20bp	20668	20681	-119	template	133	-1.185	0.0152	146	-0.248	0.0145	0.937	0.0297	0.628	0.173	0.211	0.0165	0.531	0.257
gene_tiling_20bp	9150499	35.5uM	YML126C	ERG13	ERG13-20668-20bp	20668	20681	-119	template	67	-1.705	0.0318	67	-1.162	0.0344	0.543	0.0662	0.628	0.173	-0.703	0.0364	0.148	-0.549
gene_tiling_20bp	CBF-666774	166.7uM	YML126C	ERG13	ERG13-20668-20bp	20668	20681	-119	template	105	-1.456	0.0194	104	-0.583	0.0189	0.874	0.0383	0.628	0.173	-0.124	0.021	0.389	-0.162
gene_tiling_20bp	Cerulenin	0.98uM	YML126C	ERG13	ERG13-20668-20bp	20668	20681	-119	template	168	-1.017	0.0126	232	-0.119	0.00945	0.898	0.0221	0.628	0.173	0.34	0.0115	0.474	0.341
gene_tiling_20bp	Cerulenin	1.95uM	YML126C	ERG13	ERG13-20668-20bp	20668	20681	-119	template	148	-0.899	0.0126	314	0.436	0.00654	1.335	0.0191	0.628	0.173	0.895	0.00857	0.81	0.884
gene_tiling_20bp	DMSO	0.01	YML126C	ERG13	ERG13-20668-20bp	20668	20681	-119	template	92	-1.23	0.022	117	-0.72	0.016	0.51	0.038	0.628	0.173	-0.261	0.0181	0.074	-0.189
gene_tiling_20bp	Daunorubicin	31.25uM	YML126C	ERG13	ERG13-20668-20bp	20668	20681	-119	template	129	-1.212	0.0151	114	-0.797	0.0191	0.415	0.0343	0.628	0.173	-0.338	0.0211	0.065	-0.264
gene_tiling_20bp	NSC-180973	7uM	YML126C	ERG13	ERG13-20668-20bp	20668	20681	-119	template	143	-1.457	0.0136	120	-0.301	0.0167	1.156	0.0303	0.628	0.173	0.158	0.0187	0.64	0.142
gene_tiling_20bp	Rapamycin	4.375nM	YML126C	ERG13	ERG13-20668-20bp	20668	20681	-119	template	85	-1.208	0.0242	181	0.082	0.0113	1.29	0.0355	0.628	0.173	0.541	0.0134	0.825	0.418
gene_tiling_20bp	ST016598	7.8uM	YML126C	ERG13	ERG13-20668-20bp	20668	20681	-119	template	137	-1.154	0.0148	210	0.563	0.00992	1.717	0.0247	0.628	0.173	1.022	0.012	0.962	0.782
gene_tiling_20bp	1181-0519	25uM	YML126C	ERG13	ERG13-20668-20bp	20668	20681	-119	template	148	-0.899	0.0151	252	0.333	0.00788	1.233	0.0229	0.628	0.173	0.792	0.00991	0.829	0.601
gene_tiling_20bp	4130-1276	2uM	YML126C	ERG13	ERG13-20668-20bp	20668	20681	-119	template	105	-1.562	0.0199	146	-0.474	0.0141	1.088	0.034	0.628	0.173	-0.015	0.0162	0.775	-0.026
gene_tiling_20bp	Cantharidin	10uM	YML126C	ERG13	ERG13-20668-20bp	20668	20681	-119	template	119	-1.015	0.0176	118	-0.591	0.0166	0.424	0.0342	0.628	0.173	-0.132	0.0186	0.024	-0.063
gene_tiling_20bp	Doxorubicin	12.5uM	YML126C	ERG13	ERG13-20668-20bp	20668	20681	-119	template	133	-1.175	0.0155	129	-0.459	0.0159	0.716	0.0315	0.628	0.173	0	0.018	0.187	-0.209
gene_tiling_18bp	1181-0519	10uM	YPR165W	RHO1	RHO1-875041-18bp	875041	875054	-117	nontemplate	1987	1.846	0.000968	84	-1.919	0.0234	-3.764	0.0244	-3.282	0.146	-0.398	0.0264	-3.94	-0.365
gene_tiling_18bp	1181-0519	15uM	YPR165W	RHO1	RHO1-875041-18bp	875041	875054	-117	nontemplate	1260	1.678	0.00158	41	-2.795	0.0482	-4.473	0.0498	-3.282	0.146	-1.274	0.0512	-4.708	-1.266
gene_tiling_18bp	6630449	75uM	YPR165W	RHO1	RHO1-875041-18bp	875041	875054	-117	nontemplate	1048	1.724	0.00191	76	-1.932	0.0264	-3.656	0.0283	-3.282	0.146	-0.411	0.0294	-3.902	-0.319
gene_tiling_18bp	7312221	75uM	YPR165W	RHO1	RHO1-875041-18bp	875041	875054	-117	nontemplate	1273	1.566	0.00175	64	-1.856	0.0351	-3.422	0.0369	-3.282	0.146	-0.335	0.0381	-3.688	-0.377
gene_tiling_18bp	9121982	50uM	YPR165W	RHO1	RHO1-875041-18bp	875041	875054	-117	nontemplate	1205	1.744	0.00173	148	-1.676	0.0129	-3.419	0.0146	-3.282	0.146	-0.155	0.0159	-3.667	-0.155
gene_tiling_18bp	9125678	50uM	YPR165W	RHO1	RHO1-875041-18bp	875041	875054	-117	nontemplate	1434	1.655	0.00139	57	-1.942	0.039	-3.597	0.0404	-3.282	0.146	-0.421	0.042	-3.848	-0.452
gene_tiling_18bp	9125678	75uM	YPR165W	RHO1	RHO1-875041-18bp	875041	875054	-117	nontemplate	944	1.977	0.00241	169	-1.208	0.0121	-3.184	0.0145	-3.282	0.146	0.313	0.0151	-3.393	0.316
gene_tiling_18bp	Aureobasidin-A	20nM	YPR165W	RHO1	RHO1-875041-18bp	875041	875054	-117	nontemplate	1266	1.76	0.00169	110	-1.678	0.0189	-3.437	0.0206	-3.282	0.146	-0.157	0.0219	-3.795	-0.265
gene_tiling_18bp	Aureobasidin-A	30nM	YPR165W	RHO1	RHO1-875041-18bp	875041	875054	-117	nontemplate	1586	1.811	0.00122	142	-1.064	0.0142	-2.875	0.0154	-3.282	0.146	0.457	0.0172	-3.187	0.361
gene_tiling_18bp	Fluconazole	20uM	YPR165W	RHO1	RHO1-875041-18bp	875041	875054	-117	nontemplate	1231	1.573	0.00161	77	-2.179	0.0269	-3.752	0.0285	-3.282	0.146	-0.658	0.0299	-3.98	-0.612
gene_tiling_18bp	Rapamycin	2.2nM	YPR165W	RHO1	RHO1-875041-18bp	875041	875054	-117	nontemplate	1315	1.635	0.0016	107	-1.822	0.0214	-3.457	0.023	-3.282	0.146	-0.301	0.0244	-3.615	-0.19
gene_tiling_18bp	0KPI-0099	12.5uM	YPR165W	RHO1	RHO1-875041-18bp	875041	875054	-117	nontemplate	929	1.636	0.00214	139	-0.789	0.0158	-2.425	0.0179	-3.282	0.146	0.732	0.0188	-2.736	0.601
gene_tiling_18bp	9121982	21.55uM	YPR165W	RHO1	RHO1-875041-18bp	875041	875054	-117	nontemplate	976	1.552	0.00199	66	-1.849	0.0312	-3.401	0.0332	-3.282	0.146	-0.328	0.0342	-3.654	-0.329
gene_tiling_18bp	9150499	35.5uM	YPR165W	RHO1	RHO1-875041-18bp	875041	875054	-117	nontemplate	605	1.297	0.00358	83	-1.556	0.025	-2.852	0.0286	-3.282	0.146	-0.035	0.028	-2.847	0.286
gene_tiling_18bp	CBF-666774	166.7uM	YPR165W	RHO1	RHO1-875041-18bp	875041	875054	-117	nontemplate	1092	1.745	0.00198	48	-2.325	0.0431	-4.07	0.0451	-3.282	0.146	-0.804	0.0461	-4.196	-0.712
gene_tiling_18bp	Cerulenin	0.98uM	YPR165W	RHO1	RHO1-875041-18bp	875041	875054	-117	nontemplate	1293	1.767	0.00167	166	-1.152	0.0124	-2.919	0.0141	-3.282	0.146	0.369	0.0154	-3.075	0.47
gene_tiling_18bp	Cerulenin	1.95uM	YPR165W	RHO1	RHO1-875041-18bp	875041	875054	-117	nontemplate	965	1.76	0.00206	46	-3.027	0.0493	-4.787	0.0513	-3.282	0.146	-1.506	0.0522	-4.891	-1.383
gene_tiling_18bp	DMSO	0.01	YPR165W	RHO1	RHO1-875041-18bp	875041	875054	-117	nontemplate	778	1.725	0.00258	98	-1.468	0.0208	-3.193	0.0233	-3.282	0.146	0.053	0.0237	-3.41	0.056
gene_tiling_18bp	Daunorubicin	31.25uM	YPR165W	RHO1	RHO1-875041-18bp	875041	875054	-117	nontemplate	1017	1.614	0.00204	79	-1.842	0.0267	-3.456	0.0288	-3.282	0.146	-0.321	0.0297	-3.548	-0.229
gene_tiling_18bp	NSC-180973	7uM	YPR165W	RHO1	RHO1-875041-18bp	875041	875054	-117	nontemplate	1291	1.573	0.00158	55	-1.987	0.0372	-3.56	0.0388	-3.282	0.146	-0.466	0.0402	-3.833	-0.455
gene_tiling_18bp	Rapamycin	4.375nM	YPR165W	RHO1	RHO1-875041-18bp	875041	875054	-117	nontemplate	701	1.723	0.00276	71	-1.689	0.0284	-3.412	0.0312	-3.282	0.146	-0.168	0.0314	-3.749	-0.328
gene_tiling_18bp	ST016598	7.8uM	YPR165W	RHO1	RHO1-875041-18bp	875041	875054	-117	nontemplate	1041	1.639	0.00206	87	-1.497	0.0218	-3.136	0.0239	-3.282	0.146	0.024	0.0248	-3.535	-0.099
gene_tiling_18bp	1181-0519	25uM	YPR165W	RHO1	RHO1-875041-18bp	875041	875054	-117	nontemplate	750	1.555	0.00258	89	-1.499	0.0241	-3.054	0.0267	-3.282	0.146	0.022	0.0271	-3.375	-0.067
gene_tiling_18bp	4130-1276	2uM	YPR165W	RHO1	RHO1-875041-18bp	875041	875054	-117	nontemplate	966	1.724	0.0021	136	-0.734	0.016	-2.458	0.0181	-3.282	0.146	0.787	0.019	-2.632	0.758
gene_tiling_18bp	Cantharidin	10uM	YPR165W	RHO1	RHO1-875041-18bp	875041	875054	-117	nontemplate	557	1.486	0.00354	84	-1.138	0.025	-2.624	0.0285	-3.282	0.146	0.383	0.028	-2.852	0.438
gene_tiling_18bp	Doxorubicin	12.5uM	YPR165W	RHO1	RHO1-875041-18bp	875041	875054	-117	nontemplate	742	1.514	0.00272	6	-5.087	0.335	-6.601	0.337	-3.282	0.146	-3.566	0.338	-6.861	-3.588
gene_tiling_20bp	1181-0519	10uM	YPR165W	RHO1	RHO1-875041-20bp	875041	875054	-117	nontemplate	236	-0.994	0.00896	0	-8.468	11.2	-7.474	11.2	-7	0.974	-1.908	11.5	-8.076	-2.087
gene_tiling_20bp	1181-0519	15uM	YPR165W	RHO1	RHO1-875041-20bp	875041	875054	-117	nontemplate	237	-0.543	0.00851	2	-6.129	1.03	-5.586	1.03	-7	0.974	0.431	1.38	-6.151	0.36
gene_tiling_20bp	6630449	75uM	YPR165W	RHO1	RHO1-875041-20bp	875041	875054	-117	nontemplate	109	-1.222	0.0196	0	-8.267	11.6	-7.044	11.6	-7	0.974	-1.707	11.9	-7.688	-1.793
gene_tiling_20bp	7312221	75uM	YPR165W	RHO1	RHO1-875041-20bp	875041	875054	-117	nontemplate	244	-0.55	0.00856	0	-8.219	10.4	-7.669	10.4	-7	0.974	-1.659	10.8	-8.163	-1.699
gene_tiling_20bp	9121982	50uM	YPR165W	RHO1	RHO1-875041-20bp	875041	875054	-117	nontemplate	162	-0.88	0.0133	0	-9.162	10.2	-8.283	10.2	-7	0.974	-2.602	10.5	-8.865	-2.667
gene_tiling_20bp	9125678	50uM	YPR165W	RHO1	RHO1-875041-20bp	875041	875054	-117	nontemplate	214	-0.842	0.00925	0	-7.845	11	-7.003	11.1	-7	0.974	-1.285	11.4	-7.621	-1.48
gene_tiling_20bp	9125678	75uM	YPR165W	RHO1	RHO1-875041-20bp	875041	875054	-117	nontemplate	105	-0.879	0.0184	0	-8.378	9.07	-7.5	9.09	-7	0.974	-1.818	9.42	-8.15	-2.133
gene_tiling_20bp	Aureobasidin-A	20nM	YPR165W	RHO1	RHO1-875041-20bp	875041	875054	-117	nontemplate	192	-0.706	0.0101	0	-8.761	10.1	-8.055	10.1	-7	0.974	-2.201	10.5	-8.763	-2.406
gene_tiling_20bp	Aureobasidin-A	30nM	YPR165W	RHO1	RHO1-875041-20bp	875041	875054	-117	nontemplate	195	-0.968	0.0107	0	-8.362	10.7	-7.394	10.7	-7	0.974	-1.802	11.1	-8.051	-2.024
gene_tiling_20bp	Fluconazole	20uM	YPR165W	RHO1	RHO1-875041-20bp	875041	875054	-117	nontemplate	191	-0.792	0.0122	1	-7.112	2.1	-6.32	2.11	-7	0.974	-0.552	2.45	-6.872	-0.61
gene_tiling_20bp	Rapamycin	2.2nM	YPR165W	RHO1	RHO1-875041-20bp	875041	875054	-117	nontemplate	226	-0.712	0.00881	0	-8.801	9.99	-8.089	10	-7	0.974	-2.241	10.3	-8.623	-2.205
gene_tiling_20bp	0KPI-0099	12.5uM	YPR165W	RHO1	RHO1-875041-20bp	875041	875054	-117	nontemplate	159	-0.858	0.0125	11	-3.944	0.196	-3.087	0.209	-7	0.974	2.616	0.546	-3.677	2.508
gene_tiling_20bp	9121982	21.55uM	YPR165W	RHO1	RHO1-875041-20bp	875041	875054	-117	nontemplate	155	-0.965	0.0123	0	-8.443	10.6	-7.478	10.6	-7	0.974	-1.883	10.9	-7.884	-1.837
gene_tiling_20bp	9150499	35.5uM	YPR165W	RHO1	RHO1-875041-20bp	875041	875054	-117	nontemplate	114	-0.942	0.0181	0	-8.238	9.63	-7.296	9.65	-7	0.974	-1.678	9.98	-7.691	-1.525
gene_tiling_20bp	CBF-666774	166.7uM	YPR165W	RHO1	RHO1-875041-20bp	875041	875054	-117	nontemplate	145	-0.993	0.0145	0	-8.29	9.58	-7.297	9.59	-7	0.974	-1.73	9.93	-7.782	-1.769
gene_tiling_20bp	Cerulenin	0.98uM	YPR165W	RHO1	RHO1-875041-20bp	875041	875054	-117	nontemplate	210	-0.696	0.00955	2	-6.658	1.04	-5.962	1.05	-7	0.974	-0.098	1.39	-6.386	-0.097
gene_tiling_20bp	Cerulenin	1.95uM	YPR165W	RHO1	RHO1-875041-20bp	875041	875054	-117	nontemplate	129	-1.097	0.0159	1	-7.276	1.78	-6.179	1.79	-7	0.974	-0.716	2.13	-6.704	-0.727
gene_tiling_20bp	DMSO	0.01	YPR165W	RHO1	RHO1-875041-20bp	875041	875054	-117	nontemplate	126	-0.779	0.0181	1	-7.011	1.97	-6.233	1.99	-7	0.974	-0.451	2.32	-6.669	-0.379
gene_tiling_20bp	Daunorubicin	31.25uM	YPR165W	RHO1	RHO1-875041-20bp	875041	875054	-117	nontemplate	200	-0.581	0.0101	1	-7.052	1.94	-6.47	1.95	-7	0.974	-0.492	2.29	-6.819	-0.417
gene_tiling_20bp	NSC-180973	7uM	YPR165W	RHO1	RHO1-875041-20bp	875041	875054	-117	nontemplate	274	-0.521	0.00743	0	-8.214	11.3	-7.692	11.3	-7	0.974	-1.654	11.7	-8.209	-1.67
gene_tiling_20bp	Rapamycin	4.375nM	YPR165W	RHO1	RHO1-875041-20bp	875041	875054	-117	nontemplate	93	-1.079	0.023	0	-8.422	11.8	-7.343	11.8	-7	0.974	-1.862	12.1	-7.808	-1.984
gene_tiling_20bp	ST016598	7.8uM	YPR165W	RHO1	RHO1-875041-20bp	875041	875054	-117	nontemplate	189	-0.691	0.011	0	-8.155	8.85	-7.463	8.86	-7	0.974	-1.595	9.2	-8.218	-1.835
gene_tiling_20bp	1181-0519	25uM	YPR165W	RHO1	RHO1-875041-20bp	875041	875054	-117	nontemplate	184	-0.586	0.0113	0	-8.647	10.3	-8.061	10.3	-7	0.974	-2.087	10.6	-8.464	-2.278
gene_tiling_20bp	4130-1276	2uM	YPR165W	RHO1	RHO1-875041-20bp	875041	875054	-117	nontemplate	205	-0.6	0.00939	0	-8.668	10.4	-8.068	10.4	-7	0.974	-2.108	10.8	-8.381	-2.12
gene_tiling_20bp	Cantharidin	10uM	YPR165W	RHO1	RHO1-875041-20bp	875041	875054	-117	nontemplate	150	-0.682	0.0139	1	-6.895	1.94	-6.213	1.95	-7	0.974	-0.335	2.29	-6.613	-0.266
gene_tiling_20bp	Doxorubicin	12.5uM	YPR165W	RHO1	RHO1-875041-20bp	875041	875054	-117	nontemplate	223	-0.432	0.00943	2	-6.154	1.08	-5.722	1.09	-7	0.974	0.406	1.43	-6.251	0.197
gene_tiling_18bp	1181-0519	10uM	YOR168W	GLN4	GLN4-649172-18bp	649172	649159	-116	template	344	-0.683	0.00629	326	0.031	0.0064	0.714	0.0127	0.44	0.179	0.05	0.00744	0.539	0.083
gene_tiling_18bp	1181-0519	15uM	YOR168W	GLN4	GLN4-649172-18bp	649172	649159	-116	template	282	-0.48	0.00761	260	-0.145	0.00812	0.335	0.0157	0.44	0.179	-0.126	0.00916	0.1	-0.118
gene_tiling_18bp	6630449	75uM	YOR168W	GLN4	GLN4-649172-18bp	649172	649159	-116	template	225	-0.494	0.00953	210	-0.472	0.00943	0.021	0.019	0.44	0.179	-0.453	0.0105	-0.224	-0.36
gene_tiling_18bp	7312221	75uM	YOR168W	GLN4	GLN4-649172-18bp	649172	649159	-116	template	216	-0.99	0.00905	172	-0.437	0.0116	0.553	0.0206	0.44	0.179	-0.418	0.0126	0.287	-0.46
gene_tiling_18bp	9121982	50uM	YOR168W	GLN4	GLN4-649172-18bp	649172	649159	-116	template	297	-0.275	0.0068	493	0.057	0.00447	0.332	0.0113	0.44	0.179	0.076	0.00551	0.085	0.076
gene_tiling_18bp	9125678	50uM	YOR168W	GLN4	GLN4-649172-18bp	649172	649159	-116	template	322	-0.498	0.0063	222	0.01	0.00925	0.508	0.0155	0.44	0.179	0.029	0.0103	0.257	-0.002
gene_tiling_18bp	9125678	75uM	YOR168W	GLN4	GLN4-649172-18bp	649172	649159	-116	template	157	-0.608	0.0127	321	-0.284	0.00658	0.324	0.0193	0.44	0.179	-0.265	0.00762	0.115	-0.263
gene_tiling_18bp	Aureobasidin-A	20nM	YOR168W	GLN4	GLN4-649172-18bp	649172	649159	-116	template	216	-0.789	0.00915	424	0.264	0.00499	1.053	0.0141	0.44	0.179	0.283	0.00603	0.695	0.174
gene_tiling_18bp	Aureobasidin-A	30nM	YOR168W	GLN4	GLN4-649172-18bp	649172	649159	-116	template	307	-0.556	0.00677	368	0.307	0.00567	0.863	0.0124	0.44	0.179	0.326	0.00671	0.551	0.23
gene_tiling_18bp	Fluconazole	20uM	YOR168W	GLN4	GLN4-649172-18bp	649172	649159	-116	template	253	-0.707	0.00847	257	-0.447	0.00822	0.261	0.0167	0.44	0.179	-0.428	0.00927	0.033	-0.382
gene_tiling_18bp	Rapamycin	2.2nM	YOR168W	GLN4	GLN4-649172-18bp	649172	649159	-116	template	263	-0.685	0.00786	327	-0.215	0.00651	0.47	0.0144	0.44	0.179	-0.196	0.00756	0.312	-0.085
gene_tiling_18bp	0KPI-0099	12.5uM	YOR168W	GLN4	GLN4-649172-18bp	649172	649159	-116	template	231	-0.369	0.00885	273	0.183	0.00787	0.552	0.0167	0.44	0.179	0.202	0.00891	0.241	0.071
gene_tiling_18bp	9121982	21.55uM	YOR168W	GLN4	GLN4-649172-18bp	649172	649159	-116	template	189	-0.813	0.0108	237	-0.012	0.00906	0.801	0.0198	0.44	0.179	0.007	0.0101	0.548	0.005
gene_tiling_18bp	9150499	35.5uM	YOR168W	GLN4	GLN4-649172-18bp	649172	649159	-116	template	155	-0.665	0.0136	181	-0.436	0.0112	0.229	0.0248	0.44	0.179	-0.417	0.0122	0.234	-0.096
gene_tiling_18bp	CBF-666774	166.7uM	YOR168W	GLN4	GLN4-649172-18bp	649172	649159	-116	template	247	-0.397	0.0085	184	-0.397	0.0113	0	0.0198	0.44	0.179	-0.378	0.0123	-0.126	-0.286
gene_tiling_18bp	Cerulenin	0.98uM	YOR168W	GLN4	GLN4-649172-18bp	649172	649159	-116	template	176	-1.106	0.0124	323	-0.194	0.00643	0.913	0.0188	0.44	0.179	-0.175	0.00747	0.757	-0.074
gene_tiling_18bp	Cerulenin	1.95uM	YOR168W	GLN4	GLN4-649172-18bp	649172	649159	-116	template	184	-0.627	0.0113	275	-0.46	0.0078	0.167	0.0191	0.44	0.179	-0.441	0.00884	0.063	-0.318
gene_tiling_18bp	DMSO	0.01	YOR168W	GLN4	GLN4-649172-18bp	649172	649159	-116	template	204	-0.204	0.0102	294	0.112	0.00672	0.316	0.0169	0.44	0.179	0.131	0.00776	0.098	0.135
gene_tiling_18bp	Daunorubicin	31.25uM	YOR168W	GLN4	GLN4-649172-18bp	649172	649159	-116	template	251	-0.403	0.00886	259	-0.135	0.00765	0.268	0.0165	0.44	0.179	-0.116	0.00869	0.175	-0.024
gene_tiling_18bp	NSC-180973	7uM	YOR168W	GLN4	GLN4-649172-18bp	649172	649159	-116	template	312	-0.474	0.00644	263	0.26	0.00784	0.734	0.0143	0.44	0.179	0.279	0.00888	0.462	0.29
gene_tiling_18bp	Rapamycin	4.375nM	YOR168W	GLN4	GLN4-649172-18bp	649172	649159	-116	template	197	-0.106	0.0106	310	0.43	0.00723	0.536	0.0178	0.44	0.179	0.449	0.00827	0.198	0.288
gene_tiling_18bp	ST016598	7.8uM	YOR168W	GLN4	GLN4-649172-18bp	649172	649159	-116	template	211	-0.661	0.0105	302	0.292	0.00765	0.954	0.0182	0.44	0.179	0.311	0.00869	0.554	0.189
gene_tiling_18bp	1181-0519	25uM	YOR168W	GLN4	GLN4-649172-18bp	649172	649159	-116	template	124	-1.037	0.017	380	0.589	0.00551	1.626	0.0226	0.44	0.179	0.608	0.00656	1.305	0.519
gene_tiling_18bp	4130-1276	2uM	YOR168W	GLN4	GLN4-649172-18bp	649172	649159	-116	template	205	-0.509	0.00982	312	0.461	0.0067	0.971	0.0165	0.44	0.179	0.48	0.00774	0.797	0.451
gene_tiling_18bp	Cantharidin	10uM	YOR168W	GLN4	GLN4-649172-18bp	649172	649159	-116	template	106	-0.902	0.0198	144	-0.364	0.0148	0.538	0.0346	0.44	0.179	-0.345	0.0159	0.31	-0.29
gene_tiling_18bp	Doxorubicin	12.5uM	YOR168W	GLN4	GLN4-649172-18bp	649172	649159	-116	template	197	-0.397	0.0104	234	0.086	0.00923	0.482	0.0197	0.44	0.179	0.105	0.0103	0.222	0.083
gene_tiling_20bp	1181-0519	10uM	YOR168W	GLN4	GLN4-649172-20bp	649172	649159	-116	template	518	0.139	0.00411	451	1.351	0.0042	1.212	0.00831	1.005	0.155	0.405	0.00495	0.61	0.225
gene_tiling_20bp	1181-0519	15uM	YOR168W	GLN4	GLN4-649172-20bp	649172	649159	-116	template	330	-0.066	0.0069	243	0.477	0.00869	0.543	0.0156	1.005	0.155	-0.469	0.00944	-0.021	-0.54
gene_tiling_20bp	6630449	75uM	YOR168W	GLN4	GLN4-649172-20bp	649172	649159	-116	template	285	0.16	0.00703	285	0.891	0.00697	0.73	0.014	1.005	0.155	-0.055	0.00772	0.087	-0.141
gene_tiling_20bp	7312221	75uM	YOR168W	GLN4	GLN4-649172-20bp	649172	649159	-116	template	381	0.092	0.0056	163	0.134	0.0122	0.042	0.0178	1.005	0.155	-0.812	0.013	-0.451	-0.852
gene_tiling_20bp	9121982	50uM	YOR168W	GLN4	GLN4-649172-20bp	649172	649159	-116	template	323	0.114	0.0063	623	1.122	0.00353	1.008	0.00983	1.005	0.155	0.176	0.00428	0.426	0.112
gene_tiling_20bp	9125678	50uM	YOR168W	GLN4	GLN4-649172-20bp	649172	649159	-116	template	406	0.08	0.00547	163	0.508	0.0129	0.427	0.0184	1.005	0.155	-0.438	0.0136	-0.19	-0.633
gene_tiling_20bp	9125678	75uM	YOR168W	GLN4	GLN4-649172-20bp	649172	649159	-116	template	249	0.363	0.00872	367	1.143	0.00557	0.78	0.0143	1.005	0.155	0.197	0.00632	0.13	-0.117
gene_tiling_20bp	Aureobasidin-A	20nM	YOR168W	GLN4	GLN4-649172-20bp	649172	649159	-116	template	300	-0.063	0.00687	553	1.351	0.00366	1.415	0.0105	1.005	0.155	0.405	0.00441	0.707	0.201
gene_tiling_20bp	Aureobasidin-A	30nM	YOR168W	GLN4	GLN4-649172-20bp	649172	649159	-116	template	333	-0.198	0.0063	518	1.656	0.00376	1.854	0.0101	1.005	0.155	0.71	0.00451	1.196	0.488
gene_tiling_20bp	Fluconazole	20uM	YOR168W	GLN4	GLN4-649172-20bp	649172	649159	-116	template	288	-0.2	0.00713	466	1.169	0.00436	1.369	0.0115	1.005	0.155	0.223	0.00511	0.817	0.165
gene_tiling_20bp	Rapamycin	2.2nM	YOR168W	GLN4	GLN4-649172-20bp	649172	649159	-116	template	364	-0.025	0.0057	388	0.801	0.00532	0.826	0.011	1.005	0.155	-0.145	0.00607	0.292	-0.109
gene_tiling_20bp	0KPI-0099	12.5uM	YOR168W	GLN4	GLN4-649172-20bp	649172	649159	-116	template	354	0.295	0.00633	420	1.248	0.0047	0.954	0.011	1.005	0.155	0.302	0.00545	0.363	0.194
gene_tiling_20bp	9121982	21.55uM	YOR168W	GLN4	GLN4-649172-20bp	649172	649159	-116	template	330	0.123	0.00624	331	0.93	0.00648	0.807	0.0127	1.005	0.155	-0.016	0.00723	0.401	0.03
gene_tiling_20bp	9150499	35.5uM	YOR168W	GLN4	GLN4-649172-20bp	649172	649159	-116	template	368	0.744	0.00565	329	1.126	0.00675	0.382	0.0124	1.005	0.155	0.18	0.0075	-0.013	0.333
gene_tiling_20bp	CBF-666774	166.7uM	YOR168W	GLN4	GLN4-649172-20bp	649172	649159	-116	template	307	0.087	0.00674	320	1.034	0.00676	0.947	0.0135	1.005	0.155	0.088	0.00751	0.462	0.05
gene_tiling_20bp	Cerulenin	0.98uM	YOR168W	GLN4	GLN4-649172-20bp	649172	649159	-116	template	343	0.011	0.00555	406	0.687	0.00528	0.676	0.0108	1.005	0.155	-0.259	0.00603	0.253	-0.258
gene_tiling_20bp	Cerulenin	1.95uM	YOR168W	GLN4	GLN4-649172-20bp	649172	649159	-116	template	321	0.215	0.007	343	0.563	0.00577	0.348	0.0128	1.005	0.155	-0.383	0.00653	-0.177	-0.394
gene_tiling_20bp	DMSO	0.01	YOR168W	GLN4	GLN4-649172-20bp	649172	649159	-116	template	202	-0.1	0.0112	375	0.956	0.00558	1.056	0.0167	1.005	0.155	0.01	0.00633	0.62	0.083
gene_tiling_20bp	Daunorubicin	31.25uM	YOR168W	GLN4	GLN4-649172-20bp	649172	649159	-116	template	301	0.007	0.00661	366	0.881	0.00597	0.874	0.0126	1.005	0.155	-0.065	0.00673	0.525	0.01
gene_tiling_20bp	NSC-180973	7uM	YOR168W	GLN4	GLN4-649172-20bp	649172	649159	-116	template	437	0.151	0.00463	278	0.908	0.00757	0.757	0.0122	1.005	0.155	-0.038	0.00832	0.24	-0.055
gene_tiling_20bp	Rapamycin	4.375nM	YOR168W	GLN4	GLN4-649172-20bp	649172	649159	-116	template	213	0.112	0.01	401	1.227	0.00511	1.115	0.0151	1.005	0.155	0.281	0.00586	0.65	0.159
gene_tiling_20bp	ST016598	7.8uM	YOR168W	GLN4	GLN4-649172-20bp	649172	649159	-116	template	363	0.248	0.00523	452	1.667	0.00467	1.419	0.00991	1.005	0.155	0.721	0.00542	0.664	0.481
gene_tiling_20bp	1181-0519	25uM	YOR168W	GLN4	GLN4-649172-20bp	649172	649159	-116	template	341	0.302	0.00629	683	1.77	0.00282	1.468	0.00911	1.005	0.155	0.824	0.00357	1.064	0.633
gene_tiling_20bp	4130-1276	2uM	YOR168W	GLN4	GLN4-649172-20bp	649172	649159	-116	template	352	0.178	0.00569	481	1.243	0.00429	1.065	0.00998	1.005	0.155	0.297	0.00504	0.751	0.285
gene_tiling_20bp	Cantharidin	10uM	YOR168W	GLN4	GLN4-649172-20bp	649172	649159	-116	template	248	0.041	0.0082	212	0.252	0.0105	0.21	0.0187	1.005	0.155	-0.694	0.0113	-0.19	-0.626
gene_tiling_20bp	Doxorubicin	12.5uM	YOR168W	GLN4	GLN4-649172-20bp	649172	649159	-116	template	321	0.093	0.00697	458	1.365	0.00417	1.272	0.0111	1.005	0.155	0.419	0.00493	0.743	0.21
gene_tiling_18bp	1181-0519	10uM	YML126C	ERG13	ERG13-20688-18bp	20688	20675	-113	nontemplate	1294	1.227	0.00172	703	1.139	0.00308	-0.088	0.0048	0.412	0.124	-0.351	0.00344	-0.264	-0.318
gene_tiling_18bp	1181-0519	15uM	YML126C	ERG13	ERG13-20688-18bp	20688	20675	-113	nontemplate	696	0.822	0.00306	878	1.609	0.00248	0.787	0.00554	0.412	0.124	0.119	0.00284	0.552	0.127
gene_tiling_18bp	6630449	75uM	YML126C	ERG13	ERG13-20688-18bp	20688	20675	-113	nontemplate	616	0.957	0.00294	823	1.496	0.00262	0.538	0.00555	0.412	0.124	0.006	0.00299	0.292	0.099
gene_tiling_18bp	7312221	75uM	YML126C	ERG13	ERG13-20688-18bp	20688	20675	-113	nontemplate	856	0.994	0.00246	673	1.528	0.00312	0.534	0.00558	0.412	0.124	0.038	0.00349	0.268	-0.004
gene_tiling_18bp	9121982	50uM	YML126C	ERG13	ERG13-20688-18bp	20688	20675	-113	nontemplate	836	1.216	0.00262	1695	1.837	0.00133	0.621	0.00396	0.412	0.124	0.347	0.0017	0.374	0.348
gene_tiling_18bp	9125678	50uM	YML126C	ERG13	ERG13-20688-18bp	20688	20675	-113	nontemplate	931	1.032	0.00237	448	1.021	0.00484	-0.011	0.00722	0.412	0.124	-0.469	0.00521	-0.262	-0.5
gene_tiling_18bp	9125678	75uM	YML126C	ERG13	ERG13-20688-18bp	20688	20675	-113	nontemplate	342	0.513	0.00639	799	1.03	0.00257	0.517	0.00897	0.412	0.124	-0.46	0.00294	0.308	-0.457
gene_tiling_18bp	Aureobasidin-A	20nM	YML126C	ERG13	ERG13-20688-18bp	20688	20675	-113	nontemplate	508	0.443	0.00424	792	1.165	0.00257	0.722	0.00681	0.412	0.124	-0.325	0.00294	0.364	-0.434
gene_tiling_18bp	Aureobasidin-A	30nM	YML126C	ERG13	ERG13-20688-18bp	20688	20675	-113	nontemplate	705	0.642	0.00287	610	1.035	0.00347	0.393	0.00634	0.412	0.124	-0.455	0.00383	0.081	-0.551
gene_tiling_18bp	Fluconazole	20uM	YML126C	ERG13	ERG13-20688-18bp	20688	20675	-113	nontemplate	961	1.216	0.00204	1141	1.701	0.00192	0.485	0.00396	0.412	0.124	0.211	0.00229	0.258	0.257
gene_tiling_18bp	Rapamycin	2.2nM	YML126C	ERG13	ERG13-20688-18bp	20688	20675	-113	nontemplate	584	0.465	0.00362	1228	1.693	0.00175	1.228	0.00537	0.412	0.124	0.203	0.00212	1.07	0.313
gene_tiling_18bp	0KPI-0099	12.5uM	YML126C	ERG13	ERG13-20688-18bp	20688	20675	-113	nontemplate	596	0.996	0.00365	226	-0.09	0.00989	-1.086	0.0135	0.412	0.124	-1.58	0.0103	-1.397	-1.71
gene_tiling_18bp	9121982	21.55uM	YML126C	ERG13	ERG13-20688-18bp	20688	20675	-113	nontemplate	756	1.184	0.00267	798	1.737	0.00252	0.553	0.00519	0.412	0.124	0.247	0.00289	0.3	0.246
gene_tiling_18bp	9150499	35.5uM	YML126C	ERG13	ERG13-20688-18bp	20688	20675	-113	nontemplate	457	0.892	0.00463	379	0.628	0.00546	-0.264	0.0101	0.412	0.124	-0.862	0.00583	-0.259	-0.541
gene_tiling_18bp	CBF-666774	166.7uM	YML126C	ERG13	ERG13-20688-18bp	20688	20675	-113	nontemplate	662	1.023	0.0031	548	1.175	0.00353	0.152	0.00662	0.412	0.124	-0.315	0.0039	0.025	-0.223
gene_tiling_18bp	Cerulenin	0.98uM	YML126C	ERG13	ERG13-20688-18bp	20688	20675	-113	nontemplate	902	1.248	0.00233	1176	1.669	0.00173	0.421	0.00405	0.412	0.124	0.179	0.00209	0.265	0.28
gene_tiling_18bp	Cerulenin	1.95uM	YML126C	ERG13	ERG13-20688-18bp	20688	20675	-113	nontemplate	521	0.872	0.00402	1171	1.628	0.00172	0.756	0.00573	0.412	0.124	0.138	0.00208	0.653	0.261
gene_tiling_18bp	DMSO	0.01	YML126C	ERG13	ERG13-20688-18bp	20688	20675	-113	nontemplate	473	1.008	0.00424	852	1.645	0.00245	0.638	0.00668	0.412	0.124	0.155	0.00281	0.421	0.159
gene_tiling_18bp	Daunorubicin	31.25uM	YML126C	ERG13	ERG13-20688-18bp	20688	20675	-113	nontemplate	738	1.151	0.00284	652	1.195	0.00306	0.044	0.0059	0.412	0.124	-0.295	0.00343	-0.049	-0.203
gene_tiling_18bp	NSC-180973	7uM	YML126C	ERG13	ERG13-20688-18bp	20688	20675	-113	nontemplate	1004	1.211	0.00196	560	1.349	0.00377	0.139	0.00573	0.412	0.124	-0.141	0.00414	-0.134	-0.13
gene_tiling_18bp	Rapamycin	4.375nM	YML126C	ERG13	ERG13-20688-18bp	20688	20675	-113	nontemplate	322	0.602	0.00682	752	1.707	0.00278	1.105	0.0096	0.412	0.124	0.217	0.00315	0.767	0.057
gene_tiling_18bp	ST016598	7.8uM	YML126C	ERG13	ERG13-20688-18bp	20688	20675	-113	nontemplate	711	1.089	0.00286	1073	2.12	0.00203	1.031	0.00489	0.412	0.124	0.63	0.00239	0.631	0.507
gene_tiling_18bp	1181-0519	25uM	YML126C	ERG13	ERG13-20688-18bp	20688	20675	-113	nontemplate	599	1.23	0.00358	856	1.759	0.00253	0.529	0.0061	0.412	0.124	0.269	0.00289	0.208	0.18
gene_tiling_18bp	4130-1276	2uM	YML126C	ERG13	ERG13-20688-18bp	20688	20675	-113	nontemplate	450	0.623	0.00493	430	0.923	0.00485	0.3	0.00978	0.412	0.124	-0.567	0.00521	0.126	-0.596
gene_tiling_18bp	Cantharidin	10uM	YML126C	ERG13	ERG13-20688-18bp	20688	20675	-113	nontemplate	309	0.637	0.00705	353	0.926	0.00609	0.289	0.0131	0.412	0.124	-0.564	0.00646	0.061	-0.508
gene_tiling_18bp	Doxorubicin	12.5uM	YML126C	ERG13	ERG13-20688-18bp	20688	20675	-113	nontemplate	511	0.976	0.00428	751	1.766	0.00284	0.79	0.00712	0.412	0.124	0.276	0.00321	0.53	0.254
gene_tiling_20bp	1181-0519	10uM	YML126C	ERG13	ERG13-20688-20bp	20688	20675	-113	nontemplate	885	0.911	0.00234	616	1.8	0.00347	0.89	0.00581	0.789	0.0731	0.095	0.00391	0.287	-0.084
gene_tiling_20bp	1181-0519	15uM	YML126C	ERG13	ERG13-20688-20bp	20688	20675	-113	nontemplate	512	0.567	0.00447	621	1.829	0.0034	1.262	0.00787	0.789	0.0731	0.124	0.00384	0.698	0.052
gene_tiling_20bp	6630449	75uM	YML126C	ERG13	ERG13-20688-20bp	20688	20675	-113	nontemplate	509	0.996	0.00424	528	1.779	0.0039	0.783	0.00814	0.789	0.0731	0.074	0.00434	0.14	-0.012
gene_tiling_20bp	7312221	75uM	YML126C	ERG13	ERG13-20688-20bp	20688	20675	-113	nontemplate	697	0.962	0.00296	546	1.875	0.00373	0.913	0.00669	0.789	0.0731	0.17	0.00417	0.419	0.13
gene_tiling_20bp	9121982	50uM	YML126C	ERG13	ERG13-20688-20bp	20688	20675	-113	nontemplate	473	0.663	0.00408	1278	2.158	0.00167	1.495	0.00575	0.789	0.0731	0.453	0.00211	0.912	0.389
gene_tiling_20bp	9125678	50uM	YML126C	ERG13	ERG13-20688-20bp	20688	20675	-113	nontemplate	705	0.876	0.003	317	1.465	0.00672	0.59	0.00972	0.789	0.0731	-0.24	0.00716	-0.028	-0.435
gene_tiling_20bp	9125678	75uM	YML126C	ERG13	ERG13-20688-20bp	20688	20675	-113	nontemplate	313	0.692	0.00644	605	1.864	0.00346	1.171	0.00991	0.789	0.0731	0.159	0.0039	0.521	-0.156
gene_tiling_20bp	Aureobasidin-A	20nM	YML126C	ERG13	ERG13-20688-20bp	20688	20675	-113	nontemplate	458	0.546	0.00446	672	1.632	0.00304	1.086	0.0075	0.789	0.0731	-0.073	0.00348	0.378	-0.277
gene_tiling_20bp	Aureobasidin-A	30nM	YML126C	ERG13	ERG13-20688-20bp	20688	20675	-113	nontemplate	564	0.562	0.00388	588	1.839	0.00355	1.277	0.00743	0.789	0.0731	0.134	0.00399	0.62	-0.088
gene_tiling_20bp	Fluconazole	20uM	YML126C	ERG13	ERG13-20688-20bp	20688	20675	-113	nontemplate	650	0.973	0.00311	620	1.58	0.00337	0.608	0.00648	0.789	0.0731	-0.125	0.00381	0.056	-0.182
gene_tiling_20bp	Rapamycin	2.2nM	YML126C	ERG13	ERG13-20688-20bp	20688	20675	-113	nontemplate	468	0.337	0.00445	650	1.545	0.00326	1.208	0.00771	0.789	0.0731	-0.16	0.0037	0.674	-0.125
gene_tiling_20bp	0KPI-0099	12.5uM	YML126C	ERG13	ERG13-20688-20bp	20688	20675	-113	nontemplate	423	0.551	0.0049	151	-0.224	0.0157	-0.776	0.0206	0.789	0.0731	-1.929	0.0161	-1.367	-2.038
gene_tiling_20bp	9121982	21.55uM	YML126C	ERG13	ERG13-20688-20bp	20688	20675	-113	nontemplate	666	1.135	0.00319	579	1.736	0.00382	0.601	0.00702	0.789	0.0731	0.031	0.00426	0.195	0.077
gene_tiling_20bp	9150499	35.5uM	YML126C	ERG13	ERG13-20688-20bp	20688	20675	-113	nontemplate	887	2.012	0.00253	469	1.637	0.00456	-0.376	0.00709	0.789	0.0731	-0.068	0.005	-0.77	0.085
gene_tiling_20bp	CBF-666774	166.7uM	YML126C	ERG13	ERG13-20688-20bp	20688	20675	-113	nontemplate	546	0.917	0.00381	559	1.838	0.00372	0.921	0.00754	0.789	0.0731	0.133	0.00417	0.437	0.094
gene_tiling_20bp	Cerulenin	0.98uM	YML126C	ERG13	ERG13-20688-20bp	20688	20675	-113	nontemplate	671	0.978	0.00321	935	1.889	0.00223	0.912	0.00544	0.789	0.0731	0.184	0.00267	0.488	0.186
gene_tiling_20bp	Cerulenin	1.95uM	YML126C	ERG13	ERG13-20688-20bp	20688	20675	-113	nontemplate	403	0.543	0.00535	721	1.634	0.00281	1.091	0.00815	0.789	0.0731	-0.071	0.00325	0.566	-0.082
gene_tiling_20bp	DMSO	0.01	YML126C	ERG13	ERG13-20688-20bp	20688	20675	-113	nontemplate	379	0.806	0.00537	652	1.754	0.00326	0.947	0.00863	0.789	0.0731	0.049	0.00371	0.511	0.121
gene_tiling_20bp	Daunorubicin	31.25uM	YML126C	ERG13	ERG13-20688-20bp	20688	20675	-113	nontemplate	539	0.847	0.00383	580	1.545	0.00358	0.698	0.00741	0.789	0.0731	-0.16	0.00402	0.349	-0.086
gene_tiling_20bp	NSC-180973	7uM	YML126C	ERG13	ERG13-20688-20bp	20688	20675	-113	nontemplate	672	0.771	0.0032	488	1.718	0.00421	0.947	0.00741	0.789	0.0731	0.013	0.00465	0.431	-0.003
gene_tiling_20bp	Rapamycin	4.375nM	YML126C	ERG13	ERG13-20688-20bp	20688	20675	-113	nontemplate	309	0.648	0.00674	685	1.999	0.0032	1.351	0.00994	0.789	0.0731	0.294	0.00364	0.886	0.172
gene_tiling_20bp	ST016598	7.8uM	YML126C	ERG13	ERG13-20688-20bp	20688	20675	-113	nontemplate	557	0.865	0.00366	776	2.446	0.00259	1.581	0.00625	0.789	0.0731	0.741	0.00303	0.826	0.501
gene_tiling_20bp	1181-0519	25uM	YML126C	ERG13	ERG13-20688-20bp	20688	20675	-113	nontemplate	547	0.983	0.0035	755	1.914	0.00263	0.931	0.00613	0.789	0.0731	0.209	0.00307	0.528	0.019
gene_tiling_20bp	4130-1276	2uM	YML126C	ERG13	ERG13-20688-20bp	20688	20675	-113	nontemplate	519	0.738	0.00411	373	0.877	0.00539	0.139	0.0095	0.789	0.0731	-0.828	0.00583	-0.174	-0.84
gene_tiling_20bp	Cantharidin	10uM	YML126C	ERG13	ERG13-20688-20bp	20688	20675	-113	nontemplate	335	0.474	0.00633	356	0.998	0.00577	0.524	0.0121	0.789	0.0731	-0.707	0.00621	0.123	-0.638
gene_tiling_20bp	Doxorubicin	12.5uM	YML126C	ERG13	ERG13-20688-20bp	20688	20675	-113	nontemplate	504	0.743	0.00415	777	2.127	0.00276	1.384	0.00691	0.789	0.0731	0.422	0.0032	0.855	0.213
gene_tiling_18bp	1181-0519	10uM	YKL203C	TOR2	TOR2-63510-18bp	63510	63497	-111	nontemplate	783	0.503	0.00271	545	0.772	0.00387	0.269	0.00658	0.328	0.122	0.018	0.00446	0.094	0.051
gene_tiling_18bp	1181-0519	15uM	YKL203C	TOR2	TOR2-63510-18bp	63510	63497	-111	nontemplate	521	0.405	0.00398	470	0.708	0.00412	0.304	0.0081	0.328	0.122	-0.046	0.00471	0.069	-0.038
gene_tiling_18bp	6630449	75uM	YKL203C	TOR2	TOR2-63510-18bp	63510	63497	-111	nontemplate	319	0.009	0.0068	448	0.619	0.00474	0.61	0.0115	0.328	0.122	-0.135	0.00533	0.364	-0.042
gene_tiling_18bp	7312221	75uM	YKL203C	TOR2	TOR2-63510-18bp	63510	63497	-111	nontemplate	596	0.472	0.0034	385	0.723	0.00534	0.251	0.00874	0.328	0.122	-0.031	0.00593	-0.015	-0.073
gene_tiling_18bp	9121982	50uM	YKL203C	TOR2	TOR2-63510-18bp	63510	63497	-111	nontemplate	394	0.132	0.00523	886	0.902	0.00224	0.77	0.00746	0.328	0.122	0.148	0.00283	0.523	0.148
gene_tiling_18bp	9125678	50uM	YKL203C	TOR2	TOR2-63510-18bp	63510	63497	-111	nontemplate	565	0.312	0.00356	423	0.938	0.00476	0.626	0.00831	0.328	0.122	0.184	0.00534	0.376	0.153
gene_tiling_18bp	9125678	75uM	YKL203C	TOR2	TOR2-63510-18bp	63510	63497	-111	nontemplate	359	0.583	0.00604	834	1.092	0.00252	0.509	0.00856	0.328	0.122	0.338	0.00311	0.3	0.34
gene_tiling_18bp	Aureobasidin-A	20nM	YKL203C	TOR2	TOR2-63510-18bp	63510	63497	-111	nontemplate	484	0.373	0.00397	616	0.802	0.00338	0.429	0.00735	0.328	0.122	0.048	0.00397	0.072	-0.06
gene_tiling_18bp	Aureobasidin-A	30nM	YKL203C	TOR2	TOR2-63510-18bp	63510	63497	-111	nontemplate	516	0.192	0.0039	395	0.409	0.00552	0.216	0.00942	0.328	0.122	-0.345	0.00611	-0.095	-0.441
gene_tiling_18bp	Fluconazole	20uM	YKL203C	TOR2	TOR2-63510-18bp	63510	63497	-111	nontemplate	483	0.224	0.00394	551	0.652	0.00384	0.428	0.00778	0.328	0.122	-0.102	0.00443	0.2	-0.056
gene_tiling_18bp	Rapamycin	2.2nM	YKL203C	TOR2	TOR2-63510-18bp	63510	63497	-111	nontemplate	563	0.412	0.00392	555	0.548	0.00386	0.136	0.00777	0.328	0.122	-0.206	0.00445	-0.022	-0.096
gene_tiling_18bp	0KPI-0099	12.5uM	YKL203C	TOR2	TOR2-63510-18bp	63510	63497	-111	nontemplate	378	0.34	0.0054	446	0.89	0.0045	0.549	0.0099	0.328	0.122	0.136	0.00509	0.238	0.005
gene_tiling_18bp	9121982	21.55uM	YKL203C	TOR2	TOR2-63510-18bp	63510	63497	-111	nontemplate	408	0.295	0.00503	451	0.915	0.00418	0.62	0.00921	0.328	0.122	0.161	0.00477	0.366	0.159
gene_tiling_18bp	9150499	35.5uM	YKL203C	TOR2	TOR2-63510-18bp	63510	63497	-111	nontemplate	335	0.445	0.00638	192	-0.351	0.0102	-0.795	0.0166	0.328	0.122	-1.105	0.0108	-0.79	-0.784
gene_tiling_18bp	CBF-666774	166.7uM	YKL203C	TOR2	TOR2-63510-18bp	63510	63497	-111	nontemplate	465	0.514	0.00441	531	1.129	0.00404	0.615	0.00845	0.328	0.122	0.375	0.00463	0.489	0.467
gene_tiling_18bp	Cerulenin	0.98uM	YKL203C	TOR2	TOR2-63510-18bp	63510	63497	-111	nontemplate	401	0.079	0.00528	655	0.825	0.00337	0.746	0.00865	0.328	0.122	0.071	0.00396	0.59	0.172
gene_tiling_18bp	Cerulenin	1.95uM	YKL203C	TOR2	TOR2-63510-18bp	63510	63497	-111	nontemplate	427	0.585	0.00491	687	0.859	0.00324	0.274	0.00816	0.328	0.122	0.105	0.00383	0.17	0.228
gene_tiling_18bp	DMSO	0.01	YKL203C	TOR2	TOR2-63510-18bp	63510	63497	-111	nontemplate	382	0.7	0.0056	422	0.633	0.00518	-0.067	0.0108	0.328	0.122	-0.121	0.00577	-0.284	-0.118
gene_tiling_18bp	Daunorubicin	31.25uM	YKL203C	TOR2	TOR2-63510-18bp	63510	63497	-111	nontemplate	517	0.638	0.00409	509	0.838	0.00372	0.2	0.00781	0.328	0.122	0.084	0.00431	0.107	0.176
gene_tiling_18bp	NSC-180973	7uM	YKL203C	TOR2	TOR2-63510-18bp	63510	63497	-111	nontemplate	601	0.471	0.00349	420	0.935	0.00487	0.464	0.00836	0.328	0.122	0.181	0.00546	0.191	0.191
gene_tiling_18bp	Rapamycin	4.375nM	YKL203C	TOR2	TOR2-63510-18bp	63510	63497	-111	nontemplate	316	0.575	0.0067	84	-1.448	0.0258	-2.022	0.0325	0.328	0.122	-2.202	0.0263	-2.36	-2.362
gene_tiling_18bp	ST016598	7.8uM	YKL203C	TOR2	TOR2-63510-18bp	63510	63497	-111	nontemplate	476	0.51	0.00427	515	1.061	0.00425	0.551	0.00852	0.328	0.122	0.307	0.00484	0.152	0.185
gene_tiling_18bp	1181-0519	25uM	YKL203C	TOR2	TOR2-63510-18bp	63510	63497	-111	nontemplate	348	0.448	0.00624	460	0.864	0.00467	0.416	0.0109	0.328	0.122	0.11	0.00526	0.095	0.021
gene_tiling_18bp	4130-1276	2uM	YKL203C	TOR2	TOR2-63510-18bp	63510	63497	-111	nontemplate	442	0.597	0.00465	415	0.872	0.00553	0.275	0.0102	0.328	0.122	0.118	0.00611	0.101	0.089
gene_tiling_18bp	Cantharidin	10uM	YKL203C	TOR2	TOR2-63510-18bp	63510	63497	-111	nontemplate	218	0.135	0.00916	284	0.613	0.00688	0.478	0.016	0.328	0.122	-0.141	0.00747	0.25	-0.085
gene_tiling_18bp	Doxorubicin	12.5uM	YKL203C	TOR2	TOR2-63510-18bp	63510	63497	-111	nontemplate	363	0.483	0.00595	378	0.776	0.00555	0.293	0.0115	0.328	0.122	0.022	0.00614	0.033	0.001
gene_tiling_20bp	1181-0519	10uM	YKL203C	TOR2	TOR2-63510-20bp	63510	63497	-111	nontemplate	431	-0.126	0.00493	143	-0.303	0.0138	-0.176	0.0187	-0.149	0.0803	0.022	0.0156	-0.779	-0.157
gene_tiling_20bp	1181-0519	15uM	YKL203C	TOR2	TOR2-63510-20bp	63510	63497	-111	nontemplate	241	-0.519	0.00787	134	-0.379	0.0154	0.139	0.0233	-0.149	0.0803	-0.054	0.0173	-0.425	-0.126
gene_tiling_20bp	6630449	75uM	YKL203C	TOR2	TOR2-63510-20bp	63510	63497	-111	nontemplate	311	0.286	0.00649	210	0.451	0.00997	0.165	0.0165	-0.149	0.0803	0.776	0.0118	-0.478	0.69
gene_tiling_20bp	7312221	75uM	YKL203C	TOR2	TOR2-63510-20bp	63510	63497	-111	nontemplate	231	-0.629	0.00839	128	-0.213	0.0172	0.415	0.0256	-0.149	0.0803	0.112	0.019	-0.078	0.072
gene_tiling_20bp	9121982	50uM	YKL203C	TOR2	TOR2-63510-20bp	63510	63497	-111	nontemplate	218	-0.452	0.00959	221	-0.371	0.00921	0.081	0.0188	-0.149	0.0803	-0.046	0.0111	-0.501	-0.11
gene_tiling_20bp	9125678	50uM	YKL203C	TOR2	TOR2-63510-20bp	63510	63497	-111	nontemplate	399	0.055	0.00487	110	-0.057	0.019	-0.113	0.0239	-0.149	0.0803	0.268	0.0209	-0.73	0.072
gene_tiling_20bp	9125678	75uM	YKL203C	TOR2	TOR2-63510-20bp	63510	63497	-111	nontemplate	199	0.04	0.00972	133	-0.318	0.0166	-0.358	0.0263	-0.149	0.0803	0.007	0.0184	-1.009	-0.307
gene_tiling_20bp	Aureobasidin-A	20nM	YKL203C	TOR2	TOR2-63510-20bp	63510	63497	-111	nontemplate	323	0.043	0.00609	18	-3.552	0.119	-3.595	0.125	-0.149	0.0803	-3.227	0.121	-4.303	-3.431
gene_tiling_20bp	Aureobasidin-A	30nM	YKL203C	TOR2	TOR2-63510-20bp	63510	63497	-111	nontemplate	357	-0.097	0.00621	2	-6.04	1.06	-5.942	1.07	-0.149	0.0803	-5.715	1.06	-6.6	-5.937
gene_tiling_20bp	Fluconazole	20uM	YKL203C	TOR2	TOR2-63510-20bp	63510	63497	-111	nontemplate	310	-0.094	0.00574	176	-0.233	0.0111	-0.139	0.0169	-0.149	0.0803	0.092	0.013	-0.691	0.034
gene_tiling_20bp	Rapamycin	2.2nM	YKL203C	TOR2	TOR2-63510-20bp	63510	63497	-111	nontemplate	469	0.34	0.00428	6	-5.1	0.331	-5.44	0.335	-0.149	0.0803	-4.775	0.333	-5.974	-4.74
gene_tiling_20bp	0KPI-0099	12.5uM	YKL203C	TOR2	TOR2-63510-20bp	63510	63497	-111	nontemplate	272	-0.085	0.00774	191	0.114	0.0118	0.198	0.0195	-0.149	0.0803	0.439	0.0136	-0.393	0.33
gene_tiling_20bp	9121982	21.55uM	YKL203C	TOR2	TOR2-63510-20bp	63510	63497	-111	nontemplate	246	-0.3	0.00862	213	0.295	0.00923	0.595	0.0178	-0.149	0.0803	0.62	0.0111	0.189	0.666
gene_tiling_20bp	9150499	35.5uM	YKL203C	TOR2	TOR2-63510-20bp	63510	63497	-111	nontemplate	125	-0.81	0.017	59	-1.344	0.0374	-0.534	0.0544	-0.149	0.0803	-1.019	0.0392	-0.929	-0.865
gene_tiling_20bp	CBF-666774	166.7uM	YKL203C	TOR2	TOR2-63510-20bp	63510	63497	-111	nontemplate	213	-0.439	0.00997	161	0.045	0.013	0.485	0.023	-0.149	0.0803	0.37	0.0149	0	0.332
gene_tiling_20bp	Cerulenin	0.98uM	YKL203C	TOR2	TOR2-63510-20bp	63510	63497	-111	nontemplate	256	-0.411	0.00802	227	-0.15	0.00911	0.26	0.0171	-0.149	0.0803	0.175	0.0109	-0.163	0.176
gene_tiling_20bp	Cerulenin	1.95uM	YKL203C	TOR2	TOR2-63510-20bp	63510	63497	-111	nontemplate	259	-0.094	0.00801	253	0.125	0.00815	0.219	0.0162	-0.149	0.0803	0.45	0.00999	-0.306	0.439
gene_tiling_20bp	DMSO	0.01	YKL203C	TOR2	TOR2-63510-20bp	63510	63497	-111	nontemplate	199	-0.121	0.0112	193	0	0.00986	0.121	0.0211	-0.149	0.0803	0.325	0.0117	-0.315	0.397
gene_tiling_20bp	Daunorubicin	31.25uM	YKL203C	TOR2	TOR2-63510-20bp	63510	63497	-111	nontemplate	178	-0.749	0.0119	227	0.193	0.0104	0.942	0.0223	-0.149	0.0803	0.518	0.0122	0.593	0.593
gene_tiling_20bp	NSC-180973	7uM	YKL203C	TOR2	TOR2-63510-20bp	63510	63497	-111	nontemplate	394	0.002	0.00518	155	0.067	0.0124	0.065	0.0176	-0.149	0.0803	0.392	0.0143	-0.451	0.376
gene_tiling_20bp	Rapamycin	4.375nM	YKL203C	TOR2	TOR2-63510-20bp	63510	63497	-111	nontemplate	143	-0.461	0.014	2	-6.1	0.99	-5.639	1	-0.149	0.0803	-5.775	0.992	-6.104	-5.898
gene_tiling_20bp	ST016598	7.8uM	YKL203C	TOR2	TOR2-63510-20bp	63510	63497	-111	nontemplate	278	-0.136	0.00744	89	-0.671	0.0246	-0.535	0.032	-0.149	0.0803	-0.346	0.0264	-1.29	-0.586
gene_tiling_20bp	1181-0519	25uM	YKL203C	TOR2	TOR2-63510-20bp	63510	63497	-111	nontemplate	245	-0.174	0.00838	158	-0.339	0.0131	-0.165	0.0215	-0.149	0.0803	-0.014	0.0149	-0.568	-0.204
gene_tiling_20bp	4130-1276	2uM	YKL203C	TOR2	TOR2-63510-20bp	63510	63497	-111	nontemplate	226	-0.46	0.00939	87	-1.217	0.0223	-0.758	0.0317	-0.149	0.0803	-0.892	0.0241	-1.071	-0.904
gene_tiling_20bp	Cantharidin	10uM	YKL203C	TOR2	TOR2-63510-20bp	63510	63497	-111	nontemplate	199	-0.276	0.00977	127	-0.485	0.0164	-0.21	0.0261	-0.149	0.0803	-0.16	0.0182	-0.61	-0.092
gene_tiling_20bp	Doxorubicin	12.5uM	YKL203C	TOR2	TOR2-63510-20bp	63510	63497	-111	nontemplate	304	0.014	0.00677	110	-0.688	0.0197	-0.702	0.0264	-0.149	0.0803	-0.363	0.0215	-1.232	-0.572
gene_tiling_18bp	1181-0519	10uM	YML130C	ERO1	ERO1-13398-18bp	13398	13385	-110	nontemplate	1026	0.892	0.00211	712	1.157	0.00305	0.265	0.00515	0.163	0.0352	0.022	0.00352	0.089	0.055
gene_tiling_18bp	1181-0519	15uM	YML130C	ERO1	ERO1-13398-18bp	13398	13385	-110	nontemplate	908	1.205	0.00233	700	1.282	0.00325	0.077	0.00558	0.163	0.0352	0.147	0.00372	-0.158	0.155
gene_tiling_18bp	6630449	75uM	YML130C	ERO1	ERO1-13398-18bp	13398	13385	-110	nontemplate	686	1.113	0.00321	556	0.93	0.00353	-0.182	0.00674	0.163	0.0352	-0.205	0.004	-0.428	-0.112
gene_tiling_18bp	7312221	75uM	YML130C	ERO1	ERO1-13398-18bp	13398	13385	-110	nontemplate	729	0.763	0.00278	528	1.178	0.00383	0.416	0.00661	0.163	0.0352	0.043	0.00431	0.15	0.001
gene_tiling_18bp	9121982	50uM	YML130C	ERO1	ERO1-13398-18bp	13398	13385	-110	nontemplate	709	0.979	0.00305	906	0.934	0.00231	-0.045	0.00536	0.163	0.0352	-0.201	0.00279	-0.292	-0.201
gene_tiling_18bp	9125678	50uM	YML130C	ERO1	ERO1-13398-18bp	13398	13385	-110	nontemplate	913	1.004	0.00234	557	1.335	0.0035	0.331	0.00584	0.163	0.0352	0.2	0.00397	0.08	0.169
gene_tiling_18bp	9125678	75uM	YML130C	ERO1	ERO1-13398-18bp	13398	13385	-110	nontemplate	526	1.133	0.00401	1176	1.587	0.00176	0.454	0.00577	0.163	0.0352	0.452	0.00223	0.245	0.455
gene_tiling_18bp	Aureobasidin-A	20nM	YML130C	ERO1	ERO1-13398-18bp	13398	13385	-110	nontemplate	866	1.212	0.00235	843	1.255	0.00243	0.043	0.00478	0.163	0.0352	0.12	0.00291	-0.315	0.011
gene_tiling_18bp	Aureobasidin-A	30nM	YML130C	ERO1	ERO1-13398-18bp	13398	13385	-110	nontemplate	834	0.885	0.00243	1032	1.793	0.00204	0.909	0.00447	0.163	0.0352	0.658	0.00251	0.597	0.562
gene_tiling_18bp	Fluconazole	20uM	YML130C	ERO1	ERO1-13398-18bp	13398	13385	-110	nontemplate	672	0.7	0.003	877	1.322	0.00243	0.622	0.00543	0.163	0.0352	0.187	0.00291	0.394	0.233
gene_tiling_18bp	Rapamycin	2.2nM	YML130C	ERO1	ERO1-13398-18bp	13398	13385	-110	nontemplate	935	1.143	0.00226	715	0.913	0.00297	-0.23	0.00523	0.163	0.0352	-0.222	0.00345	-0.389	-0.111
gene_tiling_18bp	0KPI-0099	12.5uM	YML130C	ERO1	ERO1-13398-18bp	13398	13385	-110	nontemplate	439	0.556	0.00479	579	1.266	0.00361	0.71	0.0084	0.163	0.0352	0.131	0.00409	0.399	0
gene_tiling_18bp	9121982	21.55uM	YML130C	ERO1	ERO1-13398-18bp	13398	13385	-110	nontemplate	528	0.667	0.00406	512	1.098	0.00359	0.431	0.00765	0.163	0.0352	-0.037	0.00406	0.178	-0.039
gene_tiling_18bp	9150499	35.5uM	YML130C	ERO1	ERO1-13398-18bp	13398	13385	-110	nontemplate	485	0.978	0.00441	768	1.646	0.00268	0.669	0.00709	0.163	0.0352	0.511	0.00315	0.674	0.832
gene_tiling_18bp	CBF-666774	166.7uM	YML130C	ERO1	ERO1-13398-18bp	13398	13385	-110	nontemplate	531	0.705	0.00431	449	0.887	0.00421	0.182	0.00852	0.163	0.0352	-0.248	0.00469	0.056	-0.155
gene_tiling_18bp	Cerulenin	0.98uM	YML130C	ERO1	ERO1-13398-18bp	13398	13385	-110	nontemplate	578	0.606	0.00362	677	0.873	0.00296	0.266	0.00657	0.163	0.0352	-0.262	0.00343	0.111	-0.161
gene_tiling_18bp	Cerulenin	1.95uM	YML130C	ERO1	ERO1-13398-18bp	13398	13385	-110	nontemplate	590	1.051	0.00337	770	1.024	0.00258	-0.027	0.00594	0.163	0.0352	-0.111	0.00305	-0.131	0.012
gene_tiling_18bp	DMSO	0.01	YML130C	ERO1	ERO1-13398-18bp	13398	13385	-110	nontemplate	427	0.86	0.00512	561	1.043	0.00348	0.183	0.0086	0.163	0.0352	-0.092	0.00396	-0.034	-0.088
gene_tiling_18bp	Daunorubicin	31.25uM	YML130C	ERO1	ERO1-13398-18bp	13398	13385	-110	nontemplate	604	0.862	0.00372	617	1.115	0.00345	0.253	0.00717	0.163	0.0352	-0.02	0.00392	0.16	0.073
gene_tiling_18bp	NSC-180973	7uM	YML130C	ERO1	ERO1-13398-18bp	13398	13385	-110	nontemplate	748	0.786	0.00282	469	1.094	0.00438	0.307	0.0072	0.163	0.0352	-0.041	0.00485	0.035	-0.031
gene_tiling_18bp	Rapamycin	4.375nM	YML130C	ERO1	ERO1-13398-18bp	13398	13385	-110	nontemplate	485	1.192	0.00421	627	1.445	0.0033	0.253	0.00751	0.163	0.0352	0.31	0.00377	-0.085	0.15
gene_tiling_18bp	ST016598	7.8uM	YML130C	ERO1	ERO1-13398-18bp	13398	13385	-110	nontemplate	497	0.573	0.00405	590	1.257	0.00355	0.685	0.0076	0.163	0.0352	0.122	0.00402	0.285	0
gene_tiling_18bp	1181-0519	25uM	YML130C	ERO1	ERO1-13398-18bp	13398	13385	-110	nontemplate	442	0.792	0.00477	519	1.038	0.00451	0.246	0.00928	0.163	0.0352	-0.097	0.00499	-0.076	-0.186
gene_tiling_18bp	4130-1276	2uM	YML130C	ERO1	ERO1-13398-18bp	13398	13385	-110	nontemplate	671	1.199	0.00317	604	1.413	0.0034	0.214	0.00657	0.163	0.0352	0.278	0.00387	0.04	0.249
gene_tiling_18bp	Cantharidin	10uM	YML130C	ERO1	ERO1-13398-18bp	13398	13385	-110	nontemplate	394	0.987	0.00556	456	1.295	0.00475	0.308	0.0103	0.163	0.0352	0.16	0.00522	0.08	0.216
gene_tiling_18bp	Doxorubicin	12.5uM	YML130C	ERO1	ERO1-13398-18bp	13398	13385	-110	nontemplate	553	1.09	0.00385	394	0.836	0.00507	-0.254	0.00893	0.163	0.0352	-0.299	0.00555	-0.514	-0.321
gene_tiling_20bp	1181-0519	10uM	YML130C	ERO1	ERO1-13398-20bp	13398	13385	-110	nontemplate	1757	1.9	0.00115	1410	2.994	0.0014	1.095	0.00254	0.803	0.0592	0.383	0.00163	0.492	0.204
gene_tiling_20bp	1181-0519	15uM	YML130C	ERO1	ERO1-13398-20bp	13398	13385	-110	nontemplate	1258	1.863	0.00162	896	2.357	0.00228	0.494	0.0039	0.803	0.0592	-0.254	0.00252	-0.07	-0.325
gene_tiling_20bp	6630449	75uM	YML130C	ERO1	ERO1-13398-20bp	13398	13385	-110	nontemplate	901	1.819	0.00238	996	2.694	0.00218	0.875	0.00456	0.803	0.0592	0.083	0.00241	0.231	-0.003
gene_tiling_20bp	7312221	75uM	YML130C	ERO1	ERO1-13398-20bp	13398	13385	-110	nontemplate	1267	1.824	0.00156	993	2.737	0.00214	0.913	0.0037	0.803	0.0592	0.126	0.00238	0.42	0.087
gene_tiling_20bp	9121982	50uM	YML130C	ERO1	ERO1-13398-20bp	13398	13385	-110	nontemplate	979	1.712	0.00212	1645	2.522	0.00135	0.81	0.00347	0.803	0.0592	-0.089	0.00159	0.228	-0.153
gene_tiling_20bp	9125678	50uM	YML130C	ERO1	ERO1-13398-20bp	13398	13385	-110	nontemplate	1288	1.745	0.0016	839	2.868	0.00247	1.123	0.00407	0.803	0.0592	0.257	0.00271	0.506	0.062
gene_tiling_20bp	9125678	75uM	YML130C	ERO1	ERO1-13398-20bp	13398	13385	-110	nontemplate	749	1.95	0.00263	1134	2.769	0.00175	0.82	0.00438	0.803	0.0592	0.158	0.00199	0.169	-0.156
gene_tiling_20bp	Aureobasidin-A	20nM	YML130C	ERO1	ERO1-13398-20bp	13398	13385	-110	nontemplate	1143	1.865	0.00179	1781	3.038	0.00108	1.173	0.00287	0.803	0.0592	0.427	0.00131	0.465	0.222
gene_tiling_20bp	Aureobasidin-A	30nM	YML130C	ERO1	ERO1-13398-20bp	13398	13385	-110	nontemplate	1242	1.7	0.00162	1771	3.429	0.00121	1.729	0.00283	0.803	0.0592	0.818	0.00145	1.071	0.596
gene_tiling_20bp	Fluconazole	20uM	YML130C	ERO1	ERO1-13398-20bp	13398	13385	-110	nontemplate	1219	1.879	0.00168	1125	2.439	0.00176	0.56	0.00345	0.803	0.0592	-0.172	0.002	0.008	-0.229
gene_tiling_20bp	Rapamycin	2.2nM	YML130C	ERO1	ERO1-13398-20bp	13398	13385	-110	nontemplate	1187	1.678	0.00161	1207	2.437	0.00177	0.759	0.00338	0.803	0.0592	-0.174	0.00201	0.224	-0.138
gene_tiling_20bp	0KPI-0099	12.5uM	YML130C	ERO1	ERO1-13398-20bp	13398	13385	-110	nontemplate	937	1.698	0.00221	1219	2.784	0.00167	1.087	0.00388	0.803	0.0592	0.173	0.00191	0.496	0.065
gene_tiling_20bp	9121982	21.55uM	YML130C	ERO1	ERO1-13398-20bp	13398	13385	-110	nontemplate	1133	1.901	0.00203	897	2.367	0.00231	0.466	0.00434	0.803	0.0592	-0.244	0.00255	0.06	-0.198
gene_tiling_20bp	9150499	35.5uM	YML130C	ERO1	ERO1-13398-20bp	13398	13385	-110	nontemplate	701	1.673	0.00281	748	2.309	0.0027	0.636	0.00551	0.803	0.0592	-0.302	0.00293	0.242	-0.148
gene_tiling_20bp	CBF-666774	166.7uM	YML130C	ERO1	ERO1-13398-20bp	13398	13385	-110	nontemplate	1052	1.862	0.00201	785	2.327	0.00256	0.465	0.00457	0.803	0.0592	-0.284	0.0028	-0.019	-0.322
gene_tiling_20bp	Cerulenin	0.98uM	YML130C	ERO1	ERO1-13398-20bp	13398	13385	-110	nontemplate	1115	1.71	0.00193	1376	2.447	0.00142	0.737	0.00336	0.803	0.0592	-0.164	0.00166	0.313	-0.163
gene_tiling_20bp	Cerulenin	1.95uM	YML130C	ERO1	ERO1-13398-20bp	13398	13385	-110	nontemplate	872	1.655	0.00258	1191	2.357	0.00161	0.702	0.00419	0.803	0.0592	-0.254	0.00185	0.177	-0.264
gene_tiling_20bp	DMSO	0.01	YML130C	ERO1	ERO1-13398-20bp	13398	13385	-110	nontemplate	613	1.499	0.00341	974	2.332	0.00227	0.833	0.00568	0.803	0.0592	-0.279	0.00251	0.396	-0.207
gene_tiling_20bp	Daunorubicin	31.25uM	YML130C	ERO1	ERO1-13398-20bp	13398	13385	-110	nontemplate	1154	1.944	0.00186	1051	2.402	0.00205	0.457	0.00391	0.803	0.0592	-0.209	0.00229	0.108	-0.135
gene_tiling_20bp	NSC-180973	7uM	YML130C	ERO1	ERO1-13398-20bp	13398	13385	-110	nontemplate	1349	1.776	0.00157	878	2.565	0.00239	0.789	0.00396	0.803	0.0592	-0.046	0.00263	0.273	-0.062
gene_tiling_20bp	Rapamycin	4.375nM	YML130C	ERO1	ERO1-13398-20bp	13398	13385	-110	nontemplate	703	1.833	0.0029	1238	2.852	0.00172	1.02	0.00462	0.803	0.0592	0.241	0.00195	0.555	0.119
gene_tiling_20bp	ST016598	7.8uM	YML130C	ERO1	ERO1-13398-20bp	13398	13385	-110	nontemplate	941	1.621	0.00214	1184	3.055	0.00171	1.434	0.00384	0.803	0.0592	0.444	0.00194	0.679	0.204
gene_tiling_20bp	1181-0519	25uM	YML130C	ERO1	ERO1-13398-20bp	13398	13385	-110	nontemplate	806	1.542	0.0025	2085	3.379	0.000865	1.837	0.00336	0.803	0.0592	0.768	0.0011	1.434	0.577
gene_tiling_20bp	4130-1276	2uM	YML130C	ERO1	ERO1-13398-20bp	13398	13385	-110	nontemplate	1232	1.984	0.00172	1603	2.979	0.0012	0.994	0.00292	0.803	0.0592	0.368	0.00143	0.681	0.356
gene_tiling_20bp	Cantharidin	10uM	YML130C	ERO1	ERO1-13398-20bp	13398	13385	-110	nontemplate	715	1.567	0.00305	1011	2.503	0.00221	0.936	0.00526	0.803	0.0592	-0.108	0.00245	0.535	-0.04
gene_tiling_20bp	Doxorubicin	12.5uM	YML130C	ERO1	ERO1-13398-20bp	13398	13385	-110	nontemplate	949	1.655	0.00215	1164	2.71	0.0019	1.055	0.00405	0.803	0.0592	0.099	0.00214	0.525	-0.11
broad_tiling	1181-0519	10uM	YHR209W	CRG1	CRG1-519285-20bp	519285	519298	-106	nontemplate	488	-0.303	0.00412	581	0.063	0.00358	0.366	0.0077	0.901	nan	-0.264	0.0123	0.07	-0.327
broad_tiling	4130-1276	2uM	YHR209W	CRG1	CRG1-519285-20bp	519285	519298	-106	nontemplate	512	-0.373	0.00406	325	-0.27	0.00673	0.103	0.0108	0.901	nan	-0.597	0.0155	-0.103	-0.58
broad_tiling	DMSO	0.01	YHR209W	CRG1	CRG1-519285-20bp	519285	519298	-106	nontemplate	448	-0.574	0.00481	246	0.327	0.00805	0.901	0.0129	0.901	nan	0	0.0168	0.764	0
broad_tiling	Fluconazole	20uM	YHR209W	CRG1	CRG1-519285-20bp	519285	519298	-106	nontemplate	379	-0.737	0.0053	439	-0.032	0.00504	0.705	0.0103	0.901	nan	-0.359	0.0138	0.516	-0.326
broad_tiling	Doxorubicin	12.5uM	YHR209W	CRG1	CRG1-519285-20bp	519285	519298	-106	nontemplate	227	-0.668	0.00925	273	0.204	0.00765	0.872	0.0169	0.901	nan	-0.123	0.0164	0.665	-0.256
broad_tiling	1181-0519	10uM	YGR060W	ERG25	ERG25-610362-20bp	610362	610375	-106	nontemplate	347	-0.794	0.00558	0	-10.12	11	-9.326	11	-3.071	nan	-6.787	11.1	-9.622	-6.851
broad_tiling	4130-1276	2uM	YGR060W	ERG25	ERG25-610362-20bp	610362	610375	-106	nontemplate	447	-0.568	0.00485	35	-3.467	0.0605	-2.899	0.0654	-3.071	nan	-0.134	0.171	-3.104	-0.116
broad_tiling	DMSO	0.01	YGR060W	ERG25	ERG25-610362-20bp	610362	610375	-106	nontemplate	556	-0.262	0.00404	19	-3.333	0.118	-3.071	0.122	-3.071	nan	0	0.229	-3.207	0
broad_tiling	Fluconazole	20uM	YGR060W	ERG25	ERG25-610362-20bp	610362	610375	-106	nontemplate	282	-1.163	0.00757	74	-2.593	0.0288	-1.43	0.0364	-3.071	nan	0.74	0.139	-1.618	0.773
broad_tiling	Doxorubicin	12.5uM	YGR060W	ERG25	ERG25-610362-20bp	610362	610375	-106	nontemplate	138	-1.384	0.0154	22	-3.4	0.0962	-2.016	0.112	-3.071	nan	-0.067	0.207	-2.223	-0.199
gene_tiling_18bp	1181-0519	10uM	YGL155W	CDC43	CDC43-213889-18bp	213889	213876	-106	template	571	0.047	0.0038	395	0.308	0.00506	0.26	0.00886	0.418	0.112	-0.013	0.00586	0.085	0.02
gene_tiling_18bp	1181-0519	15uM	YGL155W	CDC43	CDC43-213889-18bp	213889	213876	-106	template	349	-0.173	0.00613	321	0.159	0.00667	0.332	0.0128	0.418	0.112	-0.162	0.00747	0.097	-0.154
gene_tiling_18bp	6630449	75uM	YGL155W	CDC43	CDC43-213889-18bp	213889	213876	-106	template	295	-0.104	0.00663	352	0.272	0.00607	0.375	0.0127	0.418	0.112	-0.049	0.00687	0.129	0.044
gene_tiling_18bp	7312221	75uM	YGL155W	CDC43	CDC43-213889-18bp	213889	213876	-106	template	447	0.058	0.00441	346	0.569	0.00549	0.512	0.0099	0.418	0.112	0.248	0.00629	0.246	0.206
gene_tiling_18bp	9121982	50uM	YGL155W	CDC43	CDC43-213889-18bp	213889	213876	-106	template	275	-0.386	0.00721	542	0.193	0.00391	0.579	0.0111	0.418	0.112	-0.128	0.00471	0.332	-0.128
gene_tiling_18bp	9125678	50uM	YGL155W	CDC43	CDC43-213889-18bp	213889	213876	-106	template	387	-0.233	0.00519	125	-0.816	0.017	-0.583	0.0222	0.418	0.112	-1.137	0.0178	-0.834	-1.168
gene_tiling_18bp	9125678	75uM	YGL155W	CDC43	CDC43-213889-18bp	213889	213876	-106	template	214	-0.162	0.00991	55	-2.818	0.0392	-2.656	0.0491	0.418	0.112	-3.139	0.04	-2.865	-3.137
gene_tiling_18bp	Aureobasidin-A	20nM	YGL155W	CDC43	CDC43-213889-18bp	213889	213876	-106	template	336	-0.152	0.00612	407	0.205	0.00474	0.358	0.0109	0.418	0.112	-0.116	0.00554	0	-0.225
gene_tiling_18bp	Aureobasidin-A	30nM	YGL155W	CDC43	CDC43-213889-18bp	213889	213876	-106	template	516	0.192	0.00422	497	0.74	0.00413	0.547	0.00835	0.418	0.112	0.419	0.00493	0.236	0.323
gene_tiling_18bp	Fluconazole	20uM	YGL155W	CDC43	CDC43-213889-18bp	213889	213876	-106	template	363	-0.187	0.00626	547	0.641	0.00362	0.829	0.00988	0.418	0.112	0.32	0.00442	0.601	0.366
gene_tiling_18bp	Rapamycin	2.2nM	YGL155W	CDC43	CDC43-213889-18bp	213889	213876	-106	template	437	0.047	0.00444	380	0.002	0.00567	-0.045	0.0101	0.418	0.112	-0.319	0.00647	-0.203	-0.209
gene_tiling_18bp	0KPI-0099	12.5uM	YGL155W	CDC43	CDC43-213889-18bp	213889	213876	-106	template	225	-0.407	0.00885	322	0.42	0.00603	0.827	0.0149	0.418	0.112	0.099	0.00683	0.516	-0.032
gene_tiling_18bp	9121982	21.55uM	YGL155W	CDC43	CDC43-213889-18bp	213889	213876	-106	template	338	0.024	0.00642	270	0.176	0.00755	0.152	0.014	0.418	0.112	-0.145	0.00835	-0.102	-0.147
gene_tiling_18bp	9150499	35.5uM	YGL155W	CDC43	CDC43-213889-18bp	213889	213876	-106	template	259	0.074	0.00801	214	-0.195	0.00931	-0.269	0.0173	0.418	0.112	-0.516	0.0101	-0.264	-0.195
gene_tiling_18bp	CBF-666774	166.7uM	YGL155W	CDC43	CDC43-213889-18bp	213889	213876	-106	template	278	-0.227	0.00718	366	0.593	0.0059	0.82	0.0131	0.418	0.112	0.272	0.0067	0.694	0.364
gene_tiling_18bp	Cerulenin	0.98uM	YGL155W	CDC43	CDC43-213889-18bp	213889	213876	-106	template	341	-0.154	0.0059	445	0.268	0.00499	0.422	0.0109	0.418	0.112	-0.053	0.00579	0.266	0.048
gene_tiling_18bp	Cerulenin	1.95uM	YGL155W	CDC43	CDC43-213889-18bp	213889	213876	-106	template	316	0.151	0.00677	324	-0.224	0.00657	-0.375	0.0133	0.418	0.112	-0.545	0.00737	-0.479	-0.422
gene_tiling_18bp	DMSO	0.01	YGL155W	CDC43	CDC43-213889-18bp	213889	213876	-106	template	202	-0.218	0.0104	339	0.317	0.00634	0.535	0.0167	0.418	0.112	-0.004	0.00714	0.318	0
gene_tiling_18bp	Daunorubicin	31.25uM	YGL155W	CDC43	CDC43-213889-18bp	213889	213876	-106	template	310	-0.099	0.00702	299	0.072	0.00689	0.17	0.0139	0.418	0.112	-0.249	0.00769	0.078	-0.157
gene_tiling_18bp	NSC-180973	7uM	YGL155W	CDC43	CDC43-213889-18bp	213889	213876	-106	template	397	-0.127	0.00563	327	0.574	0.0067	0.701	0.0123	0.418	0.112	0.253	0.0075	0.428	0.264
gene_tiling_18bp	Rapamycin	4.375nM	YGL155W	CDC43	CDC43-213889-18bp	213889	213876	-106	template	208	-0.027	0.00991	364	0.661	0.00564	0.689	0.0156	0.418	0.112	0.34	0.00644	0.351	0.18
gene_tiling_18bp	ST016598	7.8uM	YGL155W	CDC43	CDC43-213889-18bp	213889	213876	-106	template	290	-0.203	0.0069	330	0.42	0.00645	0.624	0.0133	0.418	0.112	0.099	0.00725	0.224	-0.023
gene_tiling_18bp	1181-0519	25uM	YGL155W	CDC43	CDC43-213889-18bp	213889	213876	-106	template	210	-0.279	0.00971	445	0.816	0.0047	1.096	0.0144	0.418	0.112	0.495	0.0055	0.775	0.406
gene_tiling_18bp	4130-1276	2uM	YGL155W	CDC43	CDC43-213889-18bp	213889	213876	-106	template	191	-0.611	0.0102	254	0.165	0.00802	0.776	0.0182	0.418	0.112	-0.156	0.00882	0.602	-0.185
gene_tiling_18bp	Cantharidin	10uM	YGL155W	CDC43	CDC43-213889-18bp	213889	213876	-106	template	148	-0.422	0.0142	232	0.322	0.00853	0.744	0.0228	0.418	0.112	0.001	0.00933	0.516	0.056
gene_tiling_18bp	Doxorubicin	12.5uM	YGL155W	CDC43	CDC43-213889-18bp	213889	213876	-106	template	208	-0.318	0.0102	349	0.661	0.00598	0.98	0.0162	0.418	0.112	0.34	0.00678	0.72	0.319
gene_tiling_18bp	1181-0519	10uM	YHR209W	CRG1	CRG1-519285-18bp	519285	519298	-106	nontemplate	420	-0.395	0.00494	383	0.263	0.00597	0.659	0.0109	0.048	0.119	0.477	0.00721	0.483	0.51
gene_tiling_18bp	1181-0519	15uM	YHR209W	CRG1	CRG1-519285-18bp	519285	519298	-106	nontemplate	284	-0.47	0.00714	247	-0.219	0.00794	0.251	0.0151	0.048	0.119	-0.005	0.00917	0.016	0.003
gene_tiling_18bp	6630449	75uM	YHR209W	CRG1	CRG1-519285-18bp	519285	519298	-106	nontemplate	278	-0.189	0.00709	226	-0.366	0.00934	-0.177	0.0164	0.048	0.119	-0.152	0.0106	-0.423	-0.06
gene_tiling_18bp	7312221	75uM	YHR209W	CRG1	CRG1-519285-18bp	519285	519298	-106	nontemplate	283	-0.601	0.00801	258	0.147	0.00821	0.748	0.0162	0.048	0.119	0.361	0.00945	0.482	0.318
gene_tiling_18bp	9121982	50uM	YHR209W	CRG1	CRG1-519285-18bp	519285	519298	-106	nontemplate	295	-0.285	0.0071	426	-0.154	0.00469	0.131	0.0118	0.048	0.119	0.06	0.00593	-0.116	0.06
gene_tiling_18bp	9125678	50uM	YHR209W	CRG1	CRG1-519285-18bp	519285	519298	-106	nontemplate	346	-0.395	0.00581	259	0.232	0.00835	0.626	0.0142	0.048	0.119	0.446	0.00958	0.376	0.415
gene_tiling_18bp	9125678	75uM	YHR209W	CRG1	CRG1-519285-18bp	519285	519298	-106	nontemplate	248	0.05	0.0081	576	0.558	0.0037	0.508	0.0118	0.048	0.119	0.772	0.00493	0.299	0.775
gene_tiling_18bp	Aureobasidin-A	20nM	YHR209W	CRG1	CRG1-519285-18bp	519285	519298	-106	nontemplate	268	-0.478	0.00809	346	-0.029	0.0064	0.449	0.0145	0.048	0.119	0.185	0.00764	0.092	0.076
gene_tiling_18bp	Aureobasidin-A	30nM	YHR209W	CRG1	CRG1-519285-18bp	519285	519298	-106	nontemplate	357	-0.338	0.00574	318	0.096	0.00622	0.435	0.012	0.048	0.119	0.31	0.00746	0.123	0.215
gene_tiling_18bp	Fluconazole	20uM	YHR209W	CRG1	CRG1-519285-18bp	519285	519298	-106	nontemplate	321	-0.365	0.00584	298	-0.234	0.00685	0.131	0.0127	0.048	0.119	-0.02	0.00808	-0.097	0.026
gene_tiling_18bp	Rapamycin	2.2nM	YHR209W	CRG1	CRG1-519285-18bp	519285	519298	-106	nontemplate	364	-0.216	0.00537	382	0.009	0.00511	0.226	0.0105	0.048	0.119	0.223	0.00634	0.068	0.334
gene_tiling_18bp	0KPI-0099	12.5uM	YHR209W	CRG1	CRG1-519285-18bp	519285	519298	-106	nontemplate	301	0.012	0.00728	157	-0.614	0.0126	-0.626	0.0199	0.048	0.119	-0.4	0.0139	-0.937	-0.53
gene_tiling_18bp	9121982	21.55uM	YHR209W	CRG1	CRG1-519285-18bp	519285	519298	-106	nontemplate	315	-0.078	0.00705	239	0	0.00822	0.078	0.0153	0.048	0.119	0.214	0.00945	-0.176	0.212
gene_tiling_18bp	9150499	35.5uM	YHR209W	CRG1	CRG1-519285-18bp	519285	519298	-106	nontemplate	132	-0.896	0.0172	293	0.258	0.00731	1.153	0.0245	0.048	0.119	0.472	0.00854	1.158	0.792
gene_tiling_18bp	CBF-666774	166.7uM	YHR209W	CRG1	CRG1-519285-18bp	519285	519298	-106	nontemplate	292	-0.156	0.00766	151	-0.682	0.0141	-0.525	0.0217	0.048	0.119	-0.468	0.0153	-0.651	-0.375
gene_tiling_18bp	Cerulenin	0.98uM	YHR209W	CRG1	CRG1-519285-18bp	519285	519298	-106	nontemplate	241	-0.654	0.00919	322	-0.198	0.0065	0.456	0.0157	0.048	0.119	0.016	0.00774	0.3	0.117
gene_tiling_18bp	Cerulenin	1.95uM	YHR209W	CRG1	CRG1-519285-18bp	519285	519298	-106	nontemplate	182	-0.643	0.0114	240	-0.656	0.00884	-0.013	0.0202	0.048	0.119	-0.442	0.0101	-0.117	-0.319
gene_tiling_18bp	DMSO	0.01	YHR209W	CRG1	CRG1-519285-18bp	519285	519298	-106	nontemplate	205	-0.197	0.0105	180	-0.594	0.0116	-0.398	0.0221	0.048	0.119	-0.38	0.0128	-0.615	-0.377
gene_tiling_18bp	Daunorubicin	31.25uM	YHR209W	CRG1	CRG1-519285-18bp	519285	519298	-106	nontemplate	288	-0.205	0.0078	230	-0.306	0.00897	-0.101	0.0168	0.048	0.119	-0.092	0.0102	-0.194	0
gene_tiling_18bp	NSC-180973	7uM	YHR209W	CRG1	CRG1-519285-18bp	519285	519298	-106	nontemplate	303	-0.516	0.00704	267	0.282	0.00767	0.798	0.0147	0.048	0.119	0.496	0.0089	0.526	0.507
gene_tiling_18bp	Rapamycin	4.375nM	YHR209W	CRG1	CRG1-519285-18bp	519285	519298	-106	nontemplate	201	-0.077	0.0102	286	0.314	0.00774	0.391	0.018	0.048	0.119	0.528	0.00897	0.053	0.367
gene_tiling_18bp	ST016598	7.8uM	YHR209W	CRG1	CRG1-519285-18bp	519285	519298	-106	nontemplate	239	-0.482	0.00891	253	0.037	0.0082	0.519	0.0171	0.048	0.119	0.251	0.00943	0.12	0.129
gene_tiling_18bp	1181-0519	25uM	YHR209W	CRG1	CRG1-519285-18bp	519285	519298	-106	nontemplate	156	-0.707	0.0146	135	-0.901	0.0154	-0.194	0.0301	0.048	0.119	-0.687	0.0167	-0.515	-0.776
gene_tiling_18bp	4130-1276	2uM	YHR209W	CRG1	CRG1-519285-18bp	519285	519298	-106	nontemplate	262	-0.156	0.00841	232	0.035	0.00856	0.191	0.017	0.048	0.119	0.249	0.00979	0.017	0.219
gene_tiling_18bp	Cantharidin	10uM	YHR209W	CRG1	CRG1-519285-18bp	519285	519298	-106	nontemplate	87	-1.185	0.0264	15	-3.585	0.13	-2.4	0.156	0.048	0.119	-3.371	0.131	-2.627	-3.316
gene_tiling_18bp	Doxorubicin	12.5uM	YHR209W	CRG1	CRG1-519285-18bp	519285	519298	-106	nontemplate	222	-0.225	0.00914	154	-0.516	0.0134	-0.292	0.0225	0.048	0.119	-0.302	0.0146	-0.552	-0.324
gene_tiling_18bp	1181-0519	10uM	YGR060W	ERG25	ERG25-610362-18bp	610362	610375	-106	nontemplate	795	0.525	0.00274	90	-1.82	0.0213	-2.344	0.0241	-0.503	0.412	-2.206	0.0222	-2.52	-2.173
gene_tiling_18bp	1181-0519	15uM	YGR060W	ERG25	ERG25-610362-18bp	610362	610375	-106	nontemplate	652	0.728	0.00311	50	-2.512	0.0434	-3.24	0.0465	-0.503	0.412	-2.898	0.0442	-3.475	-2.89
gene_tiling_18bp	6630449	75uM	YGR060W	ERG25	ERG25-610362-18bp	610362	610375	-106	nontemplate	401	0.339	0.00495	290	-0.007	0.00751	-0.346	0.0125	-0.503	0.412	-0.393	0.00832	-0.592	-0.301
gene_tiling_18bp	7312221	75uM	YGR060W	ERG25	ERG25-610362-18bp	610362	610375	-106	nontemplate	681	0.664	0.00316	266	0.191	0.00785	-0.474	0.011	-0.503	0.412	-0.195	0.00867	-0.739	-0.238
gene_tiling_18bp	9121982	50uM	YGR060W	ERG25	ERG25-610362-18bp	610362	610375	-106	nontemplate	552	0.618	0.00381	668	0.495	0.00306	-0.123	0.00687	-0.503	0.412	0.109	0.00388	-0.37	0.109
gene_tiling_18bp	9125678	50uM	YGR060W	ERG25	ERG25-610362-18bp	610362	610375	-106	nontemplate	734	0.689	0.00269	244	0.146	0.00888	-0.544	0.0116	-0.503	0.412	-0.24	0.0097	-0.794	-0.271
gene_tiling_18bp	9125678	75uM	YGR060W	ERG25	ERG25-610362-18bp	610362	610375	-106	nontemplate	352	0.555	0.0058	231	-0.758	0.00908	-1.313	0.0149	-0.503	0.412	-1.144	0.00989	-1.522	-1.141
gene_tiling_18bp	Aureobasidin-A	20nM	YGR060W	ERG25	ERG25-610362-18bp	610362	610375	-106	nontemplate	524	0.488	0.00379	746	1.079	0.00251	0.591	0.0063	-0.503	0.412	0.693	0.00333	0.233	0.584
gene_tiling_18bp	Aureobasidin-A	30nM	YGR060W	ERG25	ERG25-610362-18bp	610362	610375	-106	nontemplate	723	0.679	0.0027	852	1.517	0.00248	0.838	0.00518	-0.503	0.412	1.131	0.0033	0.526	1.035
gene_tiling_18bp	Fluconazole	20uM	YGR060W	ERG25	ERG25-610362-18bp	610362	610375	-106	nontemplate	655	0.663	0.00316	648	0.886	0.00295	0.222	0.0061	-0.503	0.412	0.5	0.00376	-0.006	0.546
gene_tiling_18bp	Rapamycin	2.2nM	YGR060W	ERG25	ERG25-610362-18bp	610362	610375	-106	nontemplate	691	0.707	0.00292	403	0.087	0.00576	-0.621	0.00868	-0.503	0.412	-0.299	0.00657	-0.779	-0.189
gene_tiling_18bp	0KPI-0099	12.5uM	YGR060W	ERG25	ERG25-610362-18bp	610362	610375	-106	nontemplate	567	0.924	0.00338	564	1.228	0.00397	0.303	0.00736	-0.503	0.412	0.842	0.00479	-0.008	0.711
gene_tiling_18bp	9121982	21.55uM	YGR060W	ERG25	ERG25-610362-18bp	610362	610375	-106	nontemplate	554	0.736	0.00375	341	0.512	0.0056	-0.224	0.00935	-0.503	0.412	0.126	0.00642	-0.477	0.124
gene_tiling_18bp	9150499	35.5uM	YGR060W	ERG25	ERG25-610362-18bp	610362	610375	-106	nontemplate	361	0.552	0.00577	238	-0.042	0.00824	-0.594	0.014	-0.503	0.412	-0.428	0.00906	-0.589	-0.107
gene_tiling_18bp	CBF-666774	166.7uM	YGR060W	ERG25	ERG25-610362-18bp	610362	610375	-106	nontemplate	513	0.655	0.00402	342	0.495	0.00583	-0.16	0.00985	-0.503	0.412	0.109	0.00664	-0.286	0.202
gene_tiling_18bp	Cerulenin	0.98uM	YGR060W	ERG25	ERG25-610362-18bp	610362	610375	-106	nontemplate	475	0.324	0.00448	410	0.15	0.0051	-0.174	0.00958	-0.503	0.412	-0.236	0.00592	-0.329	-0.135
gene_tiling_18bp	Cerulenin	1.95uM	YGR060W	ERG25	ERG25-610362-18bp	610362	610375	-106	nontemplate	496	0.801	0.00436	725	0.937	0.00292	0.136	0.00728	-0.503	0.412	0.551	0.00373	0.032	0.674
gene_tiling_18bp	DMSO	0.01	YGR060W	ERG25	ERG25-610362-18bp	610362	610375	-106	nontemplate	339	0.528	0.00602	426	0.646	0.00486	0.119	0.0109	-0.503	0.412	0.26	0.00568	-0.099	0.264
gene_tiling_18bp	Daunorubicin	31.25uM	YGR060W	ERG25	ERG25-610362-18bp	610362	610375	-106	nontemplate	530	0.674	0.00397	431	0.598	0.00507	-0.076	0.00904	-0.503	0.412	0.212	0.00588	-0.168	0.305
gene_tiling_18bp	NSC-180973	7uM	YGR060W	ERG25	ERG25-610362-18bp	610362	610375	-106	nontemplate	650	0.584	0.00348	166	-0.402	0.013	-0.986	0.0165	-0.503	0.412	-0.788	0.0138	-1.258	-0.777
gene_tiling_18bp	Rapamycin	4.375nM	YGR060W	ERG25	ERG25-610362-18bp	610362	610375	-106	nontemplate	356	0.746	0.00593	389	0.757	0.00487	0.011	0.0108	-0.503	0.412	0.371	0.00569	-0.327	0.211
gene_tiling_18bp	ST016598	7.8uM	YGR060W	ERG25	ERG25-610362-18bp	610362	610375	-106	nontemplate	572	0.775	0.00378	221	-0.157	0.00959	-0.932	0.0134	-0.503	0.412	-0.543	0.0104	-1.332	-0.666
gene_tiling_18bp	1181-0519	25uM	YGR060W	ERG25	ERG25-610362-18bp	610362	610375	-106	nontemplate	345	0.435	0.00579	81	-1.634	0.0266	-2.07	0.0324	-0.503	0.412	-2.02	0.0274	-2.391	-2.109
gene_tiling_18bp	4130-1276	2uM	YGR060W	ERG25	ERG25-610362-18bp	610362	610375	-106	nontemplate	469	0.683	0.00452	185	-0.291	0.0112	-0.974	0.0157	-0.503	0.412	-0.677	0.012	-1.148	-0.706
gene_tiling_18bp	Cantharidin	10uM	YGR060W	ERG25	ERG25-610362-18bp	610362	610375	-106	nontemplate	343	0.788	0.00613	201	0.115	0.00983	-0.672	0.016	-0.503	0.412	-0.271	0.0106	-0.9	-0.215
gene_tiling_18bp	Doxorubicin	12.5uM	YGR060W	ERG25	ERG25-610362-18bp	610362	610375	-106	nontemplate	388	0.579	0.00522	256	0.215	0.00745	-0.364	0.0127	-0.503	0.412	-0.171	0.00827	-0.624	-0.193
gene_tiling_20bp	1181-0519	10uM	YGL155W	CDC43	CDC43-213889-20bp	213889	213876	-106	template	999	1.086	0.00192	701	1.987	0.00295	0.901	0.00487	0.703	0.0439	0.295	0.00339	0.299	0.115
gene_tiling_20bp	1181-0519	15uM	YGL155W	CDC43	CDC43-213889-20bp	213889	213876	-106	template	616	0.833	0.00329	672	1.942	0.00308	1.109	0.00637	0.703	0.0439	0.25	0.00353	0.545	0.179
gene_tiling_20bp	6630449	75uM	YGL155W	CDC43	CDC43-213889-20bp	213889	213876	-106	template	481	0.914	0.00461	510	1.729	0.00414	0.815	0.00875	0.703	0.0439	0.037	0.00458	0.171	-0.049
gene_tiling_20bp	7312221	75uM	YGL155W	CDC43	CDC43-213889-20bp	213889	213876	-106	template	680	0.927	0.00314	657	2.142	0.00306	1.215	0.0062	0.703	0.0439	0.45	0.0035	0.721	0.41
gene_tiling_20bp	9121982	50uM	YGL155W	CDC43	CDC43-213889-20bp	213889	213876	-106	template	557	0.899	0.00364	1051	1.876	0.00191	0.977	0.00555	0.703	0.0439	0.184	0.00235	0.395	0.12
gene_tiling_20bp	9125678	50uM	YGL155W	CDC43	CDC43-213889-20bp	213889	213876	-106	template	872	1.182	0.00242	215	0.906	0.00968	-0.276	0.0121	0.703	0.0439	-0.786	0.0101	-0.893	-0.981
gene_tiling_20bp	9125678	75uM	YGL155W	CDC43	CDC43-213889-20bp	213889	213876	-106	template	353	0.866	0.00551	38	-2.112	0.0588	-2.977	0.0643	0.703	0.0439	-3.804	0.0593	-3.628	-4.118
gene_tiling_20bp	Aureobasidin-A	20nM	YGL155W	CDC43	CDC43-213889-20bp	213889	213876	-106	template	670	1.094	0.00321	969	2.16	0.00214	1.066	0.00535	0.703	0.0439	0.468	0.00259	0.358	0.263
gene_tiling_20bp	Aureobasidin-A	30nM	YGL155W	CDC43	CDC43-213889-20bp	213889	213876	-106	template	847	1.148	0.0026	924	2.491	0.00238	1.343	0.00498	0.703	0.0439	0.799	0.00283	0.685	0.577
gene_tiling_20bp	Fluconazole	20uM	YGL155W	CDC43	CDC43-213889-20bp	213889	213876	-106	template	798	1.268	0.00246	840	2.018	0.00256	0.75	0.00502	0.703	0.0439	0.326	0.00301	0.198	0.268
gene_tiling_20bp	Rapamycin	2.2nM	YGL155W	CDC43	CDC43-213889-20bp	213889	213876	-106	template	723	0.964	0.00288	835	1.906	0.00242	0.942	0.00529	0.703	0.0439	0.214	0.00286	0.408	0.249
gene_tiling_20bp	0KPI-0099	12.5uM	YGL155W	CDC43	CDC43-213889-20bp	213889	213876	-106	template	468	0.697	0.00425	607	1.779	0.00351	1.082	0.00776	0.703	0.0439	0.087	0.00396	0.491	-0.021
gene_tiling_20bp	9121982	21.55uM	YGL155W	CDC43	CDC43-213889-20bp	213889	213876	-106	template	653	1.106	0.00296	647	1.896	0.00315	0.789	0.0061	0.703	0.0439	0.204	0.00359	0.383	0.25
gene_tiling_20bp	9150499	35.5uM	YGL155W	CDC43	CDC43-213889-20bp	213889	213876	-106	template	416	0.921	0.00497	423	1.488	0.00467	0.567	0.00964	0.703	0.0439	-0.204	0.00512	0.172	-0.05
gene_tiling_20bp	CBF-666774	166.7uM	YGL155W	CDC43	CDC43-213889-20bp	213889	213876	-106	template	637	1.139	0.00329	636	2.024	0.00324	0.885	0.00653	0.703	0.0439	0.332	0.00368	0.4	0.293
gene_tiling_20bp	Cerulenin	0.98uM	YGL155W	CDC43	CDC43-213889-20bp	213889	213876	-106	template	741	1.121	0.00255	883	1.807	0.00238	0.686	0.00494	0.703	0.0439	0.115	0.00283	0.262	0.116
gene_tiling_20bp	Cerulenin	1.95uM	YGL155W	CDC43	CDC43-213889-20bp	213889	213876	-106	template	533	0.946	0.00378	681	1.551	0.00313	0.606	0.00691	0.703	0.0439	-0.141	0.00357	0.081	-0.151
gene_tiling_20bp	DMSO	0.01	YGL155W	CDC43	CDC43-213889-20bp	213889	213876	-106	template	383	0.822	0.00512	556	1.524	0.00362	0.703	0.00873	0.703	0.0439	-0.168	0.00406	0.266	-0.096
gene_tiling_20bp	Daunorubicin	31.25uM	YGL155W	CDC43	CDC43-213889-20bp	213889	213876	-106	template	593	0.984	0.0036	587	1.562	0.00359	0.578	0.00719	0.703	0.0439	-0.13	0.00403	0.228	-0.055
gene_tiling_20bp	NSC-180973	7uM	YGL155W	CDC43	CDC43-213889-20bp	213889	213876	-106	template	717	0.865	0.00272	525	1.824	0.00401	0.959	0.00673	0.703	0.0439	0.132	0.00446	0.443	0.115
gene_tiling_20bp	Rapamycin	4.375nM	YGL155W	CDC43	CDC43-213889-20bp	213889	213876	-106	template	321	0.703	0.00626	734	2.099	0.00264	1.396	0.00889	0.703	0.0439	0.407	0.00308	0.931	0.284
gene_tiling_20bp	ST016598	7.8uM	YGL155W	CDC43	CDC43-213889-20bp	213889	213876	-106	template	530	0.794	0.00418	702	2.302	0.00295	1.508	0.00713	0.703	0.0439	0.61	0.0034	0.753	0.37
[truncated: 12,464 more rows]
