# Supplementary material for: Quantitative CRISPR interference screens in yeast identify chemical-genetic interactions and new rules for guide RNA design
Source: Genome Biol. 2016 Mar 8;17:45. doi: 10.1186/s13059-016-0900-9 (PMC4784398; doi:10.1186/s13059-016-0900-9)
Supplement: Additional file 11: — Drug-specific effects (D) for all drugs tested for each gRNA. (XLSX 416 kb) [file 13059_2016_900_MOESM11_ESM.xlsx]

## Sheet: READ_ME
Drug-specific effects (D) for all drugs tested.
Pool	guide pool name
ORF	Systematic Name of Target Gene
Gene	Standard Name of Target Gene
Guide	Guide Name
Start	Location of start of gRNA binding site
Guide_mid	Location of midpoint of gRNA
TSS_distance	Distance of gRNA midpoint from TSS
Strand	Strand to which gRNA binds (Template or NonTemplate)
Drug_Concentration_D	Drug-specefic effect (D) for specific experiment in listed drug concentration.
Drug_Concentration_var(D)	Variance of drug-specefic effect (var(D)) for specific experiment in listed drug concentration.

## Sheet: Drug Effects
Pool	ORF	Gene	Guide	Start	Guide_mid	TSS_distance	Strand	0KPI-0099_12.5uM_D	0KPI-0099_12.5uM_var(D)	1181-0519_10uM_D	1181-0519_10uM_var(D)	1181-0519_15uM_D	1181-0519_15uM_var(D)	1181-0519_25uM_D	1181-0519_25uM_var(D)	4130-1276_2uM_D	4130-1276_2uM_var(D)	6630449_75uM_D	6630449_75uM_var(D)	7312221_75uM_D	7312221_75uM_var(D)	9121982_21.55uM_D	9121982_21.55uM_var(D)	9121982_50uM_D	9121982_50uM_var(D)	9125678_50uM_D	9125678_50uM_var(D)	9125678_75uM_D	9125678_75uM_var(D)	9150499_35.5uM_D	9150499_35.5uM_var(D)	Aureobasidin-A_20nM_D	Aureobasidin-A_20nM_var(D)	Aureobasidin-A_30nM_D	Aureobasidin-A_30nM_var(D)	CBF-666774_166.7uM_D	CBF-666774_166.7uM_var(D)	Cantharidin_10uM_D	Cantharidin_10uM_var(D)	Cerulenin_0.98uM_D	Cerulenin_0.98uM_var(D)	Cerulenin_1.95uM_D	Cerulenin_1.95uM_var(D)	DMSO_1%_D	DMSO_1%_var(D)	Daunorubicin_31.25uM_D	Daunorubicin_31.25uM_var(D)	Doxorubicin_12.5uM_D	Doxorubicin_12.5uM_var(D)
broad_tiling	YHR209W	CRG1	CRG1-518926-20bp	518926	518939	-465	nontemplate	nan	nan	0.442	0.0185	nan	nan	nan	nan	0.574	0.0193	nan	nan	nan	nan	nan	nan	nan	nan	nan	nan	nan	nan	nan	nan	nan	nan	nan	nan	nan	nan	nan	nan	nan	nan	nan	nan	0	0.0295	nan	nan	0.866	0.0208
broad_tiling	YHR209W	CRG1	CRG1-518938-20bp	518938	518925	-479	template	nan	nan	-0.055	0.0041	nan	nan	nan	nan	0.048	0.00446	nan	nan	nan	nan	nan	nan	nan	nan	nan	nan	nan	nan	nan	nan	nan	nan	nan	nan	nan	nan	nan	nan	nan	nan	nan	nan	0	0.00648	nan	nan	-0.31	0.00624
broad_tiling	YHR209W	CRG1	CRG1-518980-20bp	518980	518993	-411	nontemplate	nan	nan	-0.228	0.00491	nan	nan	nan	nan	-0.31	0.00551	nan	nan	nan	nan	nan	nan	nan	nan	nan	nan	nan	nan	nan	nan	nan	nan	nan	nan	nan	nan	nan	nan	nan	nan	nan	nan	0	0.00676	nan	nan	-0.053	0.00632
broad_tiling	YHR209W	CRG1	CRG1-518985-20bp	518985	518972	-432	template	nan	nan	-0.049	0.0138	nan	nan	nan	nan	-0.183	0.0161	nan	nan	nan	nan	nan	nan	nan	nan	nan	nan	nan	nan	nan	nan	nan	nan	nan	nan	nan	nan	nan	nan	nan	nan	nan	nan	0	0.0204	nan	nan	-0.137	0.0193
broad_tiling	YHR209W	CRG1	CRG1-518996-20bp	518996	518983	-421	template	nan	nan	0.233	0.00427	nan	nan	nan	nan	0.23	0.00464	nan	nan	nan	nan	nan	nan	nan	nan	nan	nan	nan	nan	nan	nan	nan	nan	nan	nan	nan	nan	nan	nan	nan	nan	nan	nan	0	0.00669	nan	nan	0.637	0.00521
broad_tiling	YHR209W	CRG1	CRG1-519020-20bp	519020	519007	-397	template	nan	nan	1.346	0.0754	nan	nan	nan	nan	1.789	0.0755	nan	nan	nan	nan	nan	nan	nan	nan	nan	nan	nan	nan	nan	nan	nan	nan	nan	nan	nan	nan	nan	nan	nan	nan	nan	nan	0	0.133	nan	nan	1.648	0.0844
broad_tiling	YHR209W	CRG1	CRG1-519028-20bp	519028	519041	-363	nontemplate	nan	nan	0.169	0.00518	nan	nan	nan	nan	-0.159	0.00631	nan	nan	nan	nan	nan	nan	nan	nan	nan	nan	nan	nan	nan	nan	nan	nan	nan	nan	nan	nan	nan	nan	nan	nan	nan	nan	0	0.00799	nan	nan	-0.265	0.00793
broad_tiling	YHR209W	CRG1	CRG1-519029-20bp	519029	519042	-362	nontemplate	nan	nan	-0.218	0.00594	nan	nan	nan	nan	-0.027	0.00642	nan	nan	nan	nan	nan	nan	nan	nan	nan	nan	nan	nan	nan	nan	nan	nan	nan	nan	nan	nan	nan	nan	nan	nan	nan	nan	0	0.0084	nan	nan	-0.078	0.0078
broad_tiling	YHR209W	CRG1	CRG1-519074-20bp	519074	519087	-317	nontemplate	nan	nan	0.11	0.0243	nan	nan	nan	nan	0.468	0.0251	nan	nan	nan	nan	nan	nan	nan	nan	nan	nan	nan	nan	nan	nan	nan	nan	nan	nan	nan	nan	nan	nan	nan	nan	nan	nan	0	0.0359	nan	nan	-0.993	0.0496
broad_tiling	YHR209W	CRG1	CRG1-519075-20bp	519075	519088	-316	nontemplate	nan	nan	0.062	0.0124	nan	nan	nan	nan	-0.263	0.0143	nan	nan	nan	nan	nan	nan	nan	nan	nan	nan	nan	nan	nan	nan	nan	nan	nan	nan	nan	nan	nan	nan	nan	nan	nan	nan	0	0.0182	nan	nan	-1.04	0.024
broad_tiling	YHR209W	CRG1	CRG1-519079-20bp	519079	519066	-338	template	nan	nan	0.044	0.0116	nan	nan	nan	nan	0.009	0.0131	nan	nan	nan	nan	nan	nan	nan	nan	nan	nan	nan	nan	nan	nan	nan	nan	nan	nan	nan	nan	nan	nan	nan	nan	nan	nan	0	0.0172	nan	nan	-0.233	0.0167
broad_tiling	YHR209W	CRG1	CRG1-519119-20bp	519119	519106	-298	template	nan	nan	-0.078	0.0195	nan	nan	nan	nan	-0.389	0.0238	nan	nan	nan	nan	nan	nan	nan	nan	nan	nan	nan	nan	nan	nan	nan	nan	nan	nan	nan	nan	nan	nan	nan	nan	nan	nan	0	0.0279	nan	nan	0.404	0.0232
broad_tiling	YHR209W	CRG1	CRG1-519142-20bp	519142	519129	-275	template	nan	nan	0.936	0.123	nan	nan	nan	nan	0.87	0.133	nan	nan	nan	nan	nan	nan	nan	nan	nan	nan	nan	nan	nan	nan	nan	nan	nan	nan	nan	nan	nan	nan	nan	nan	nan	nan	0	0.202	nan	nan	nan	nan
broad_tiling	YHR209W	CRG1	CRG1-519147-20bp	519147	519160	-244	nontemplate	nan	nan	0.739	0.0382	nan	nan	nan	nan	1.089	0.0388	nan	nan	nan	nan	nan	nan	nan	nan	nan	nan	nan	nan	nan	nan	nan	nan	nan	nan	nan	nan	nan	nan	nan	nan	nan	nan	0	0.061	nan	nan	2.027	0.0381
broad_tiling	YHR209W	CRG1	CRG1-519151-20bp	519151	519164	-240	nontemplate	nan	nan	0.087	0.00831	nan	nan	nan	nan	0.081	0.00916	nan	nan	nan	nan	nan	nan	nan	nan	nan	nan	nan	nan	nan	nan	nan	nan	nan	nan	nan	nan	nan	nan	nan	nan	nan	nan	0	0.0129	nan	nan	0.484	0.00983
broad_tiling	YHR209W	CRG1	CRG1-519162-20bp	519162	519149	-255	template	nan	nan	0.04	0.00825	nan	nan	nan	nan	-0.253	0.0099	nan	nan	nan	nan	nan	nan	nan	nan	nan	nan	nan	nan	nan	nan	nan	nan	nan	nan	nan	nan	nan	nan	nan	nan	nan	nan	0	0.0126	nan	nan	0.195	0.0107
broad_tiling	YHR209W	CRG1	CRG1-519170-20bp	519170	519157	-247	template	nan	nan	1.255	0.0104	nan	nan	nan	nan	0.88	0.0119	nan	nan	nan	nan	nan	nan	nan	nan	nan	nan	nan	nan	nan	nan	nan	nan	nan	nan	nan	nan	nan	nan	nan	nan	nan	nan	0	0.0181	nan	nan	2.767	0.0104
broad_tiling	YHR209W	CRG1	CRG1-519176-20bp	519176	519163	-241	template	nan	nan	0.316	0.0109	nan	nan	nan	nan	0.259	0.0125	nan	nan	nan	nan	nan	nan	nan	nan	nan	nan	nan	nan	nan	nan	nan	nan	nan	nan	nan	nan	nan	nan	nan	nan	nan	nan	0	0.0178	nan	nan	0.697	0.0126
broad_tiling	YHR209W	CRG1	CRG1-519197-20bp	519197	519210	-194	nontemplate	nan	nan	-0.196	0.00726	nan	nan	nan	nan	0.033	0.00776	nan	nan	nan	nan	nan	nan	nan	nan	nan	nan	nan	nan	nan	nan	nan	nan	nan	nan	nan	nan	nan	nan	nan	nan	nan	nan	0	0.0107	nan	nan	0.419	0.00847
broad_tiling	YHR209W	CRG1	CRG1-519198-20bp	519198	519211	-193	nontemplate	nan	nan	-0.051	0.00941	nan	nan	nan	nan	0.133	0.00995	nan	nan	nan	nan	nan	nan	nan	nan	nan	nan	nan	nan	nan	nan	nan	nan	nan	nan	nan	nan	nan	nan	nan	nan	nan	nan	0	0.0132	nan	nan	-0.017	0.0125
broad_tiling	YHR209W	CRG1	CRG1-519203-20bp	519203	519216	-188	nontemplate	nan	nan	-0.229	0.00737	nan	nan	nan	nan	-0.252	0.00819	nan	nan	nan	nan	nan	nan	nan	nan	nan	nan	nan	nan	nan	nan	nan	nan	nan	nan	nan	nan	nan	nan	nan	nan	nan	nan	0	0.0105	nan	nan	-0.027	0.00918
broad_tiling	YHR209W	CRG1	CRG1-519206-20bp	519206	519193	-211	template	nan	nan	-0.174	0.00709	nan	nan	nan	nan	-0.144	0.00812	nan	nan	nan	nan	nan	nan	nan	nan	nan	nan	nan	nan	nan	nan	nan	nan	nan	nan	nan	nan	nan	nan	nan	nan	nan	nan	0	0.0103	nan	nan	0.196	0.0089
broad_tiling	YHR209W	CRG1	CRG1-519208-20bp	519208	519221	-183	nontemplate	nan	nan	-0.07	0.00685	nan	nan	nan	nan	0.115	0.00745	nan	nan	nan	nan	nan	nan	nan	nan	nan	nan	nan	nan	nan	nan	nan	nan	nan	nan	nan	nan	nan	nan	nan	nan	nan	nan	0	0.00983	nan	nan	-0.462	0.0106
broad_tiling	YHR209W	CRG1	CRG1-519215-20bp	519215	519228	-176	nontemplate	nan	nan	0.449	0.0213	nan	nan	nan	nan	0.305	0.0233	nan	nan	nan	nan	nan	nan	nan	nan	nan	nan	nan	nan	nan	nan	nan	nan	nan	nan	nan	nan	nan	nan	nan	nan	nan	nan	0	0.0341	nan	nan	0.063	0.0292
broad_tiling	YHR209W	CRG1	CRG1-519248-20bp	519248	519261	-143	nontemplate	nan	nan	0.126	0.00432	nan	nan	nan	nan	-0.169	0.00526	nan	nan	nan	nan	nan	nan	nan	nan	nan	nan	nan	nan	nan	nan	nan	nan	nan	nan	nan	nan	nan	nan	nan	nan	nan	nan	0	0.00652	nan	nan	0.571	0.00529
broad_tiling	YHR209W	CRG1	CRG1-519285-20bp	519285	519298	-106	nontemplate	nan	nan	-0.264	0.0123	nan	nan	nan	nan	-0.597	0.0155	nan	nan	nan	nan	nan	nan	nan	nan	nan	nan	nan	nan	nan	nan	nan	nan	nan	nan	nan	nan	nan	nan	nan	nan	nan	nan	0	0.0168	nan	nan	-0.123	0.0164
broad_tiling	YHR209W	CRG1	CRG1-519316-20bp	519316	519303	-101	template	nan	nan	0.179	0.0198	nan	nan	nan	nan	-0.218	0.0233	nan	nan	nan	nan	nan	nan	nan	nan	nan	nan	nan	nan	nan	nan	nan	nan	nan	nan	nan	nan	nan	nan	nan	nan	nan	nan	0	0.0302	nan	nan	0.075	0.0266
broad_tiling	YHR209W	CRG1	CRG1-519317-20bp	519317	519330	-74	nontemplate	nan	nan	-0.017	0.00617	nan	nan	nan	nan	0.023	0.00671	nan	nan	nan	nan	nan	nan	nan	nan	nan	nan	nan	nan	nan	nan	nan	nan	nan	nan	nan	nan	nan	nan	nan	nan	nan	nan	0	0.00924	nan	nan	-0.293	0.00894
broad_tiling	YHR209W	CRG1	CRG1-519318-20bp	519318	519331	-73	nontemplate	nan	nan	-0.016	0.00593	nan	nan	nan	nan	-0.119	0.00661	nan	nan	nan	nan	nan	nan	nan	nan	nan	nan	nan	nan	nan	nan	nan	nan	nan	nan	nan	nan	nan	nan	nan	nan	nan	nan	0	0.00862	nan	nan	0.019	0.00802
broad_tiling	YHR209W	CRG1	CRG1-519319-20bp	519319	519332	-72	nontemplate	nan	nan	-0.19	0.00511	nan	nan	nan	nan	-0.232	0.00567	nan	nan	nan	nan	nan	nan	nan	nan	nan	nan	nan	nan	nan	nan	nan	nan	nan	nan	nan	nan	nan	nan	nan	nan	nan	nan	0	0.00756	nan	nan	-0.088	0.00684
broad_tiling	YHR209W	CRG1	CRG1-519324-20bp	519324	519311	-93	template	nan	nan	0.249	0.0147	nan	nan	nan	nan	0.204	0.0164	nan	nan	nan	nan	nan	nan	nan	nan	nan	nan	nan	nan	nan	nan	nan	nan	nan	nan	nan	nan	nan	nan	nan	nan	nan	nan	0	0.0229	nan	nan	0.988	0.016
broad_tiling	YHR209W	CRG1	CRG1-519325-20bp	519325	519312	-92	template	nan	nan	0.099	0.0344	nan	nan	nan	nan	-0.303	0.0401	nan	nan	nan	nan	nan	nan	nan	nan	nan	nan	nan	nan	nan	nan	nan	nan	nan	nan	nan	nan	nan	nan	nan	nan	nan	nan	0	0.0488	nan	nan	0.028	0.0464
broad_tiling	YHR209W	CRG1	CRG1-519350-20bp	519350	519337	-67	template	nan	nan	0.64	0.299	nan	nan	nan	nan	1.683	0.279	nan	nan	nan	nan	nan	nan	nan	nan	nan	nan	nan	nan	nan	nan	nan	nan	nan	nan	nan	nan	nan	nan	nan	nan	nan	nan	0	0.496	nan	nan	nan	nan
broad_tiling	YHR209W	CRG1	CRG1-519363-20bp	519363	519350	-54	template	nan	nan	0.119	0.0386	nan	nan	nan	nan	-0.08	0.0457	nan	nan	nan	nan	nan	nan	nan	nan	nan	nan	nan	nan	nan	nan	nan	nan	nan	nan	nan	nan	nan	nan	nan	nan	nan	nan	0	0.0603	nan	nan	-0.131	0.0587
broad_tiling	YHR209W	CRG1	CRG1-519364-20bp	519364	519351	-53	template	nan	nan	-0.205	0.00945	nan	nan	nan	nan	0.181	0.00959	nan	nan	nan	nan	nan	nan	nan	nan	nan	nan	nan	nan	nan	nan	nan	nan	nan	nan	nan	nan	nan	nan	nan	nan	nan	nan	0	0.0131	nan	nan	-0.74	0.016
broad_tiling	YHR209W	CRG1	CRG1-519365-20bp	519365	519352	-52	template	nan	nan	-0.87	0.135	nan	nan	nan	nan	-2.764	0.353	nan	nan	nan	nan	nan	nan	nan	nan	nan	nan	nan	nan	nan	nan	nan	nan	nan	nan	nan	nan	nan	nan	nan	nan	nan	nan	0	0.17	nan	nan	-0.164	0.16
broad_tiling	YHR209W	CRG1	CRG1-519380-20bp	519380	519393	-11	nontemplate	nan	nan	0.064	0.0267	nan	nan	nan	nan	0.165	0.0292	nan	nan	nan	nan	nan	nan	nan	nan	nan	nan	nan	nan	nan	nan	nan	nan	nan	nan	nan	nan	nan	nan	nan	nan	nan	nan	0	0.0405	nan	nan	-0.919	0.0521
broad_tiling	YHR209W	CRG1	CRG1-519381-20bp	519381	519394	-10	nontemplate	nan	nan	-0.063	0.00906	nan	nan	nan	nan	-0.071	0.0104	nan	nan	nan	nan	nan	nan	nan	nan	nan	nan	nan	nan	nan	nan	nan	nan	nan	nan	nan	nan	nan	nan	nan	nan	nan	nan	0	0.0137	nan	nan	-0.416	0.015
broad_tiling	YHR209W	CRG1	CRG1-519408-20bp	519408	519421	17	nontemplate	nan	nan	-0.002	0.00728	nan	nan	nan	nan	-0.048	0.00793	nan	nan	nan	nan	nan	nan	nan	nan	nan	nan	nan	nan	nan	nan	nan	nan	nan	nan	nan	nan	nan	nan	nan	nan	nan	nan	0	0.0107	nan	nan	-0.157	0.0106
broad_tiling	YHR209W	CRG1	CRG1-519425-20bp	519425	519412	8	template	nan	nan	0.596	0.0171	nan	nan	nan	nan	1.301	0.0166	nan	nan	nan	nan	nan	nan	nan	nan	nan	nan	nan	nan	nan	nan	nan	nan	nan	nan	nan	nan	nan	nan	nan	nan	nan	nan	0	0.0272	nan	nan	0.535	0.0216
broad_tiling	YHR209W	CRG1	CRG1-519432-20bp	519432	519445	41	nontemplate	nan	nan	0.201	0.0187	nan	nan	nan	nan	0.091	0.021	nan	nan	nan	nan	nan	nan	nan	nan	nan	nan	nan	nan	nan	nan	nan	nan	nan	nan	nan	nan	nan	nan	nan	nan	nan	nan	0	0.0304	nan	nan	0.242	0.0246
broad_tiling	YHR209W	CRG1	CRG1-519440-20bp	519440	519453	49	nontemplate	nan	nan	0.071	0.00524	nan	nan	nan	nan	-0.256	0.00634	nan	nan	nan	nan	nan	nan	nan	nan	nan	nan	nan	nan	nan	nan	nan	nan	nan	nan	nan	nan	nan	nan	nan	nan	nan	nan	0	0.00804	nan	nan	-0.446	0.00811
broad_tiling	YHR209W	CRG1	CRG1-519497-20bp	519497	519510	106	nontemplate	nan	nan	0.488	0.0464	nan	nan	nan	nan	-0.924	0.073	nan	nan	nan	nan	nan	nan	nan	nan	nan	nan	nan	nan	nan	nan	nan	nan	nan	nan	nan	nan	nan	nan	nan	nan	nan	nan	0	0.0767	nan	nan	-0.944	0.0974
broad_tiling	YHR209W	CRG1	CRG1-519498-20bp	519498	519511	107	nontemplate	nan	nan	0.187	0.00791	nan	nan	nan	nan	-0.084	0.00909	nan	nan	nan	nan	nan	nan	nan	nan	nan	nan	nan	nan	nan	nan	nan	nan	nan	nan	nan	nan	nan	nan	nan	nan	nan	nan	0	0.0122	nan	nan	-0.183	0.0117
broad_tiling	YHR209W	CRG1	CRG1-519505-20bp	519505	519518	114	nontemplate	nan	nan	-0.395	0.058	nan	nan	nan	nan	-0.141	0.0601	nan	nan	nan	nan	nan	nan	nan	nan	nan	nan	nan	nan	nan	nan	nan	nan	nan	nan	nan	nan	nan	nan	nan	nan	nan	nan	0	0.0766	nan	nan	-1.513	0.124
broad_tiling	YHR209W	CRG1	CRG1-519506-20bp	519506	519519	115	nontemplate	nan	nan	0.335	0.0105	nan	nan	nan	nan	0.127	0.0118	nan	nan	nan	nan	nan	nan	nan	nan	nan	nan	nan	nan	nan	nan	nan	nan	nan	nan	nan	nan	nan	nan	nan	nan	nan	nan	0	0.0167	nan	nan	-0.742	0.0203
broad_tiling	YHR209W	CRG1	CRG1-519546-20bp	519546	519533	129	template	nan	nan	-0.55	0.0895	nan	nan	nan	nan	0.104	0.0858	nan	nan	nan	nan	nan	nan	nan	nan	nan	nan	nan	nan	nan	nan	nan	nan	nan	nan	nan	nan	nan	nan	nan	nan	nan	nan	0	0.118	nan	nan	nan	nan
broad_tiling	YHR209W	CRG1	CRG1-519563-20bp	519563	519550	146	template	nan	nan	0.526	0.0177	nan	nan	nan	nan	0.271	0.0195	nan	nan	nan	nan	nan	nan	nan	nan	nan	nan	nan	nan	nan	nan	nan	nan	nan	nan	nan	nan	nan	nan	nan	nan	nan	nan	0	0.0292	nan	nan	0.685	0.0218
broad_tiling	YHR209W	CRG1	CRG1-519573-20bp	519573	519560	156	template	nan	nan	0.81	0.0316	nan	nan	nan	nan	-0.399	0.0434	nan	nan	nan	nan	nan	nan	nan	nan	nan	nan	nan	nan	nan	nan	nan	nan	nan	nan	nan	nan	nan	nan	nan	nan	nan	nan	0	0.0529	nan	nan	1.068	0.0365
broad_tiling	YHR209W	CRG1	CRG1-519579-20bp	519579	519566	162	template	nan	nan	0.252	0.0103	nan	nan	nan	nan	-0.075	0.0125	nan	nan	nan	nan	nan	nan	nan	nan	nan	nan	nan	nan	nan	nan	nan	nan	nan	nan	nan	nan	nan	nan	nan	nan	nan	nan	0	0.0163	nan	nan	0.37	0.0131
broad_tiling	YHR209W	CRG1	CRG1-519585-20bp	519585	519572	168	template	nan	nan	0.182	0.0147	nan	nan	nan	nan	0.146	0.0161	nan	nan	nan	nan	nan	nan	nan	nan	nan	nan	nan	nan	nan	nan	nan	nan	nan	nan	nan	nan	nan	nan	nan	nan	nan	nan	0	0.0226	nan	nan	0.516	0.0177
broad_tiling	YHR209W	CRG1	CRG1-519608-20bp	519608	519621	217	nontemplate	nan	nan	0.466	0.0198	nan	nan	nan	nan	0.387	0.0221	nan	nan	nan	nan	nan	nan	nan	nan	nan	nan	nan	nan	nan	nan	nan	nan	nan	nan	nan	nan	nan	nan	nan	nan	nan	nan	0	0.0319	nan	nan	0.412	0.0257
broad_tiling	YHR209W	CRG1	CRG1-519609-20bp	519609	519622	218	nontemplate	nan	nan	1.251	0.0564	nan	nan	nan	nan	0.62	0.0658	nan	nan	nan	nan	nan	nan	nan	nan	nan	nan	nan	nan	nan	nan	nan	nan	nan	nan	nan	nan	nan	nan	nan	nan	nan	nan	0	0.0994	nan	nan	0.925	0.0706
broad_tiling	YHR209W	CRG1	CRG1-519620-20bp	519620	519607	203	template	nan	nan	0.153	0.00724	nan	nan	nan	nan	-0.03	0.00815	nan	nan	nan	nan	nan	nan	nan	nan	nan	nan	nan	nan	nan	nan	nan	nan	nan	nan	nan	nan	nan	nan	nan	nan	nan	nan	0	0.0114	nan	nan	-0.063	0.00989
broad_tiling	YHR209W	CRG1	CRG1-519630-20bp	519630	519617	213	template	nan	nan	0.064	0.0552	nan	nan	nan	nan	0.309	0.0582	nan	nan	nan	nan	nan	nan	nan	nan	nan	nan	nan	nan	nan	nan	nan	nan	nan	nan	nan	nan	nan	nan	nan	nan	nan	nan	0	0.0812	nan	nan	1.312	0.0551
broad_tiling	YHR209W	CRG1	CRG1-519631-20bp	519631	519618	214	template	nan	nan	0.96	0.00773	nan	nan	nan	nan	0.648	0.00882	nan	nan	nan	nan	nan	nan	nan	nan	nan	nan	nan	nan	nan	nan	nan	nan	nan	nan	nan	nan	nan	nan	nan	nan	nan	nan	0	0.0134	nan	nan	0.615	0.0101
broad_tiling	YHR209W	CRG1	CRG1-519638-20bp	519638	519651	247	nontemplate	nan	nan	-0.351	0.00524	nan	nan	nan	nan	-0.439	0.00599	nan	nan	nan	nan	nan	nan	nan	nan	nan	nan	nan	nan	nan	nan	nan	nan	nan	nan	nan	nan	nan	nan	nan	nan	nan	nan	0	0.0072	nan	nan	-0.626	0.00825
broad_tiling	YHR209W	CRG1	CRG1-519719-20bp	519719	519732	328	nontemplate	nan	nan	0.247	0.0188	nan	nan	nan	nan	0.294	0.0204	nan	nan	nan	nan	nan	nan	nan	nan	nan	nan	nan	nan	nan	nan	nan	nan	nan	nan	nan	nan	nan	nan	nan	nan	nan	nan	0	0.0282	nan	nan	0.757	0.0217
broad_tiling	YHR209W	CRG1	CRG1-519723-20bp	519723	519710	306	template	nan	nan	0.099	0.00399	nan	nan	nan	nan	0.049	0.00443	nan	nan	nan	nan	nan	nan	nan	nan	nan	nan	nan	nan	nan	nan	nan	nan	nan	nan	nan	nan	nan	nan	nan	nan	nan	nan	0	0.00617	nan	nan	0.633	0.0045
broad_tiling	YHR209W	CRG1	CRG1-519735-20bp	519735	519748	344	nontemplate	nan	nan	0.111	0.00429	nan	nan	nan	nan	0.053	0.00483	nan	nan	nan	nan	nan	nan	nan	nan	nan	nan	nan	nan	nan	nan	nan	nan	nan	nan	nan	nan	nan	nan	nan	nan	nan	nan	0	0.00632	nan	nan	0.34	0.00539
broad_tiling	YHR209W	CRG1	CRG1-519746-20bp	519746	519759	355	nontemplate	nan	nan	0.192	0.0147	nan	nan	nan	nan	0.024	0.0169	nan	nan	nan	nan	nan	nan	nan	nan	nan	nan	nan	nan	nan	nan	nan	nan	nan	nan	nan	nan	nan	nan	nan	nan	nan	nan	0	0.0221	nan	nan	0.453	0.018
broad_tiling	YHR209W	CRG1	CRG1-519764-20bp	519764	519751	347	template	nan	nan	0.194	0.0122	nan	nan	nan	nan	-0.186	0.0145	nan	nan	nan	nan	nan	nan	nan	nan	nan	nan	nan	nan	nan	nan	nan	nan	nan	nan	nan	nan	nan	nan	nan	nan	nan	nan	0	0.0186	nan	nan	-0.007	0.0171
broad_tiling	YHR209W	CRG1	CRG1-519780-20bp	519780	519793	389	nontemplate	nan	nan	-0.208	0.00656	nan	nan	nan	nan	-0.083	0.00728	nan	nan	nan	nan	nan	nan	nan	nan	nan	nan	nan	nan	nan	nan	nan	nan	nan	nan	nan	nan	nan	nan	nan	nan	nan	nan	0	0.00954	nan	nan	0.297	0.00757
broad_tiling	YHR209W	CRG1	CRG1-519784-20bp	519784	519797	393	nontemplate	nan	nan	0.436	0.00894	nan	nan	nan	nan	-0.194	0.0111	nan	nan	nan	nan	nan	nan	nan	nan	nan	nan	nan	nan	nan	nan	nan	nan	nan	nan	nan	nan	nan	nan	nan	nan	nan	nan	0	0.0142	nan	nan	0.28	0.0119
broad_tiling	YHR209W	CRG1	CRG1-519790-20bp	519790	519777	373	template	nan	nan	-0.112	0.00972	nan	nan	nan	nan	0.153	0.00997	nan	nan	nan	nan	nan	nan	nan	nan	nan	nan	nan	nan	nan	nan	nan	nan	nan	nan	nan	nan	nan	nan	nan	nan	nan	nan	0	0.0138	nan	nan	0.256	0.0119
broad_tiling	YHR209W	CRG1	CRG1-519805-20bp	519805	519792	388	template	nan	nan	-0.238	0.022	nan	nan	nan	nan	-0.175	0.025	nan	nan	nan	nan	nan	nan	nan	nan	nan	nan	nan	nan	nan	nan	nan	nan	nan	nan	nan	nan	nan	nan	nan	nan	nan	nan	0	0.0318	nan	nan	0.25	0.0284
broad_tiling	YHR209W	CRG1	CRG1-519818-20bp	519818	519805	401	template	nan	nan	0.134	0.00567	nan	nan	nan	nan	0.261	0.006	nan	nan	nan	nan	nan	nan	nan	nan	nan	nan	nan	nan	nan	nan	nan	nan	nan	nan	nan	nan	nan	nan	nan	nan	nan	nan	0	0.00821	nan	nan	0.404	0.00711
broad_tiling	YHR209W	CRG1	CRG1-519822-20bp	519822	519835	431	nontemplate	nan	nan	-0.002	0.00381	nan	nan	nan	nan	-0.193	0.00421	nan	nan	nan	nan	nan	nan	nan	nan	nan	nan	nan	nan	nan	nan	nan	nan	nan	nan	nan	nan	nan	nan	nan	nan	nan	nan	0	0.00572	nan	nan	0.132	0.00501
broad_tiling	YHR209W	CRG1	CRG1-519843-20bp	519843	519830	426	template	nan	nan	0.285	0.0157	nan	nan	nan	nan	-0.195	0.0195	nan	nan	nan	nan	nan	nan	nan	nan	nan	nan	nan	nan	nan	nan	nan	nan	nan	nan	nan	nan	nan	nan	nan	nan	nan	nan	0	0.0246	nan	nan	-0.273	0.0232
broad_tiling	YHR209W	CRG1	CRG1-519859-20bp	519859	519846	442	template	nan	nan	-0.209	0.00912	nan	nan	nan	nan	-0.176	0.00987	nan	nan	nan	nan	nan	nan	nan	nan	nan	nan	nan	nan	nan	nan	nan	nan	nan	nan	nan	nan	nan	nan	nan	nan	nan	nan	0	0.0123	nan	nan	0.08	0.0114
broad_tiling	YHR209W	CRG1	CRG1-519872-20bp	519872	519885	481	nontemplate	nan	nan	0.201	0.00337	nan	nan	nan	nan	-0.117	0.00391	nan	nan	nan	nan	nan	nan	nan	nan	nan	nan	nan	nan	nan	nan	nan	nan	nan	nan	nan	nan	nan	nan	nan	nan	nan	nan	0	0.00498	nan	nan	0.195	0.00456
broad_tiling	YHR209W	CRG1	CRG1-519875-20bp	519875	519862	458	template	nan	nan	-0.069	0.00851	nan	nan	nan	nan	0.01	0.00957	nan	nan	nan	nan	nan	nan	nan	nan	nan	nan	nan	nan	nan	nan	nan	nan	nan	nan	nan	nan	nan	nan	nan	nan	nan	nan	0	0.0127	nan	nan	0.291	0.0107
broad_tiling	YHR209W	CRG1	CRG1-519884-20bp	519884	519871	467	template	nan	nan	-0.096	0.0067	nan	nan	nan	nan	-0.198	0.00738	nan	nan	nan	nan	nan	nan	nan	nan	nan	nan	nan	nan	nan	nan	nan	nan	nan	nan	nan	nan	nan	nan	nan	nan	nan	nan	0	0.00967	nan	nan	0.341	0.00802
broad_tiling	YHR007C	ERG11	ERG11-121332-20bp	121332	121345	480	template	nan	nan	0.547	0.00776	nan	nan	nan	nan	0.435	0.00864	nan	nan	nan	nan	nan	nan	nan	nan	nan	nan	nan	nan	nan	nan	nan	nan	nan	nan	nan	nan	nan	nan	nan	nan	nan	nan	0	0.0126	nan	nan	0.498	0.00975
broad_tiling	YHR007C	ERG11	ERG11-121361-20bp	121361	121374	451	template	nan	nan	-0.106	0.0306	nan	nan	nan	nan	-0.258	0.0358	nan	nan	nan	nan	nan	nan	nan	nan	nan	nan	nan	nan	nan	nan	nan	nan	nan	nan	nan	nan	nan	nan	nan	nan	nan	nan	0	0.0464	nan	nan	-0.886	0.0595
broad_tiling	YHR007C	ERG11	ERG11-121362-20bp	121362	121375	450	template	nan	nan	-0.126	0.0109	nan	nan	nan	nan	-0.075	0.012	nan	nan	nan	nan	nan	nan	nan	nan	nan	nan	nan	nan	nan	nan	nan	nan	nan	nan	nan	nan	nan	nan	nan	nan	nan	nan	0	0.0159	nan	nan	-0.755	0.0206
broad_tiling	YHR007C	ERG11	ERG11-121368-20bp	121368	121355	470	nontemplate	nan	nan	0.469	0.0124	nan	nan	nan	nan	0.314	0.0133	nan	nan	nan	nan	nan	nan	nan	nan	nan	nan	nan	nan	nan	nan	nan	nan	nan	nan	nan	nan	nan	nan	nan	nan	nan	nan	0	0.0186	nan	nan	0.495	0.0154
broad_tiling	YHR007C	ERG11	ERG11-121370-20bp	121370	121383	442	template	nan	nan	-0.221	0.00518	nan	nan	nan	nan	-0.361	0.00604	nan	nan	nan	nan	nan	nan	nan	nan	nan	nan	nan	nan	nan	nan	nan	nan	nan	nan	nan	nan	nan	nan	nan	nan	nan	nan	0	0.00726	nan	nan	0.057	0.0064
broad_tiling	YHR007C	ERG11	ERG11-121421-20bp	121421	121434	391	template	nan	nan	-0.254	0.0467	nan	nan	nan	nan	0.747	0.0424	nan	nan	nan	nan	nan	nan	nan	nan	nan	nan	nan	nan	nan	nan	nan	nan	nan	nan	nan	nan	nan	nan	nan	nan	nan	nan	0	0.0663	nan	nan	nan	nan
broad_tiling	YHR007C	ERG11	ERG11-121458-20bp	121458	121445	380	nontemplate	nan	nan	0.624	0.0379	nan	nan	nan	nan	0.694	0.0421	nan	nan	nan	nan	nan	nan	nan	nan	nan	nan	nan	nan	nan	nan	nan	nan	nan	nan	nan	nan	nan	nan	nan	nan	nan	nan	0	0.0623	nan	nan	1.129	0.044
broad_tiling	YHR007C	ERG11	ERG11-121466-20bp	121466	121479	346	template	nan	nan	0.125	0.0053	nan	nan	nan	nan	-0.479	0.00688	nan	nan	nan	nan	nan	nan	nan	nan	nan	nan	nan	nan	nan	nan	nan	nan	nan	nan	nan	nan	nan	nan	nan	nan	nan	nan	0	0.00796	nan	nan	0.646	0.00599
broad_tiling	YHR007C	ERG11	ERG11-121484-20bp	121484	121497	328	template	nan	nan	0.246	0.0258	nan	nan	nan	nan	0.087	0.029	nan	nan	nan	nan	nan	nan	nan	nan	nan	nan	nan	nan	nan	nan	nan	nan	nan	nan	nan	nan	nan	nan	nan	nan	nan	nan	0	0.0399	nan	nan	0.863	0.029
broad_tiling	YHR007C	ERG11	ERG11-121488-20bp	121488	121501	324	template	nan	nan	1.074	0.039	nan	nan	nan	nan	0.999	0.042	nan	nan	nan	nan	nan	nan	nan	nan	nan	nan	nan	nan	nan	nan	nan	nan	nan	nan	nan	nan	nan	nan	nan	nan	nan	nan	0	0.0663	nan	nan	1.143	0.0463
broad_tiling	YHR007C	ERG11	ERG11-121489-20bp	121489	121502	323	template	nan	nan	-0.125	0.00637	nan	nan	nan	nan	-0.245	0.00737	nan	nan	nan	nan	nan	nan	nan	nan	nan	nan	nan	nan	nan	nan	nan	nan	nan	nan	nan	nan	nan	nan	nan	nan	nan	nan	0	0.0093	nan	nan	0.143	0.00849
broad_tiling	YHR007C	ERG11	ERG11-121494-20bp	121494	121481	344	nontemplate	nan	nan	-0.23	0.0141	nan	nan	nan	nan	0.572	0.0129	nan	nan	nan	nan	nan	nan	nan	nan	nan	nan	nan	nan	nan	nan	nan	nan	nan	nan	nan	nan	nan	nan	nan	nan	nan	nan	0	0.0204	nan	nan	0.423	0.0165
broad_tiling	YHR007C	ERG11	ERG11-121498-20bp	121498	121511	314	template	nan	nan	0.465	0.00877	nan	nan	nan	nan	0.189	0.00988	nan	nan	nan	nan	nan	nan	nan	nan	nan	nan	nan	nan	nan	nan	nan	nan	nan	nan	nan	nan	nan	nan	nan	nan	nan	nan	0	0.0133	nan	nan	0.054	0.0125
broad_tiling	YHR007C	ERG11	ERG11-121515-20bp	121515	121502	323	nontemplate	nan	nan	1.042	0.0156	nan	nan	nan	nan	0.323	0.0184	nan	nan	nan	nan	nan	nan	nan	nan	nan	nan	nan	nan	nan	nan	nan	nan	nan	nan	nan	nan	nan	nan	nan	nan	nan	nan	0	0.0272	nan	nan	0.444	0.0224
broad_tiling	YHR007C	ERG11	ERG11-121518-20bp	121518	121505	320	nontemplate	nan	nan	-0.136	0.327	nan	nan	nan	nan	0.586	0.311	nan	nan	nan	nan	nan	nan	nan	nan	nan	nan	nan	nan	nan	nan	nan	nan	nan	nan	nan	nan	nan	nan	nan	nan	nan	nan	0	0.466	nan	nan	-0.434	0.483
broad_tiling	YHR007C	ERG11	ERG11-121522-20bp	121522	121509	316	nontemplate	nan	nan	-0.174	0.0122	nan	nan	nan	nan	-0.254	0.0138	nan	nan	nan	nan	nan	nan	nan	nan	nan	nan	nan	nan	nan	nan	nan	nan	nan	nan	nan	nan	nan	nan	nan	nan	nan	nan	0	0.0175	nan	nan	-0.574	0.0199
broad_tiling	YHR007C	ERG11	ERG11-121524-20bp	121524	121537	288	template	nan	nan	0.781	0.028	nan	nan	nan	nan	-0.373	0.0387	nan	nan	nan	nan	nan	nan	nan	nan	nan	nan	nan	nan	nan	nan	nan	nan	nan	nan	nan	nan	nan	nan	nan	nan	nan	nan	0	0.0469	nan	nan	-0.798	0.0571
broad_tiling	YHR007C	ERG11	ERG11-121549-20bp	121549	121562	263	template	nan	nan	0.919	0.00969	nan	nan	nan	nan	1.223	0.00997	nan	nan	nan	nan	nan	nan	nan	nan	nan	nan	nan	nan	nan	nan	nan	nan	nan	nan	nan	nan	nan	nan	nan	nan	nan	nan	0	0.0159	nan	nan	1	0.0113
broad_tiling	YHR007C	ERG11	ERG11-121572-20bp	121572	121559	266	nontemplate	nan	nan	0.264	0.045	nan	nan	nan	nan	0.564	0.0469	nan	nan	nan	nan	nan	nan	nan	nan	nan	nan	nan	nan	nan	nan	nan	nan	nan	nan	nan	nan	nan	nan	nan	nan	nan	nan	0	0.0711	nan	nan	0.509	0.0545
broad_tiling	YHR007C	ERG11	ERG11-121600-20bp	121600	121587	238	nontemplate	nan	nan	0.093	0.0182	nan	nan	nan	nan	0.072	0.0196	nan	nan	nan	nan	nan	nan	nan	nan	nan	nan	nan	nan	nan	nan	nan	nan	nan	nan	nan	nan	nan	nan	nan	nan	nan	nan	0	0.0272	nan	nan	-0.779	0.0318
broad_tiling	YHR007C	ERG11	ERG11-121601-20bp	121601	121588	237	nontemplate	nan	nan	-0.141	0.0109	nan	nan	nan	nan	0.139	0.0113	nan	nan	nan	nan	nan	nan	nan	nan	nan	nan	nan	nan	nan	nan	nan	nan	nan	nan	nan	nan	nan	nan	nan	nan	nan	nan	0	0.0153	nan	nan	-0.92	0.021
broad_tiling	YHR007C	ERG11	ERG11-121602-20bp	121602	121615	210	template	nan	nan	0.005	0.00345	nan	nan	nan	nan	-0.196	0.00397	nan	nan	nan	nan	nan	nan	nan	nan	nan	nan	nan	nan	nan	nan	nan	nan	nan	nan	nan	nan	nan	nan	nan	nan	nan	nan	0	0.00485	nan	nan	0.004	0.00456
broad_tiling	YHR007C	ERG11	ERG11-121608-20bp	121608	121595	230	nontemplate	nan	nan	0.17	0.00427	nan	nan	nan	nan	-0.102	0.00502	nan	nan	nan	nan	nan	nan	nan	nan	nan	nan	nan	nan	nan	nan	nan	nan	nan	nan	nan	nan	nan	nan	nan	nan	nan	nan	0	0.00636	nan	nan	0.038	0.00578
broad_tiling	YHR007C	ERG11	ERG11-121614-20bp	121614	121627	198	template	nan	nan	0.718	0.0426	nan	nan	nan	nan	0.493	0.0479	nan	nan	nan	nan	nan	nan	nan	nan	nan	nan	nan	nan	nan	nan	nan	nan	nan	nan	nan	nan	nan	nan	nan	nan	nan	nan	0	0.0709	nan	nan	0.631	0.0548
broad_tiling	YHR007C	ERG11	ERG11-121631-20bp	121631	121644	181	template	nan	nan	0.682	0.0403	nan	nan	nan	nan	0.724	0.0427	nan	nan	nan	nan	nan	nan	nan	nan	nan	nan	nan	nan	nan	nan	nan	nan	nan	nan	nan	nan	nan	nan	nan	nan	nan	nan	0	0.0658	nan	nan	0.526	0.0517
broad_tiling	YHR007C	ERG11	ERG11-121647-20bp	121647	121660	165	template	nan	nan	0.248	0.00319	nan	nan	nan	nan	-0.018	0.00379	nan	nan	nan	nan	nan	nan	nan	nan	nan	nan	nan	nan	nan	nan	nan	nan	nan	nan	nan	nan	nan	nan	nan	nan	nan	nan	0	0.00489	nan	nan	0.344	0.00422
broad_tiling	YHR007C	ERG11	ERG11-121653-20bp	121653	121666	159	template	nan	nan	-0.099	0.0134	nan	nan	nan	nan	0.169	0.0141	nan	nan	nan	nan	nan	nan	nan	nan	nan	nan	nan	nan	nan	nan	nan	nan	nan	nan	nan	nan	nan	nan	nan	nan	nan	nan	0	0.0202	nan	nan	0.08	0.0181
broad_tiling	YHR007C	ERG11	ERG11-121658-20bp	121658	121671	154	template	nan	nan	0.01	0.0155	nan	nan	nan	nan	0.236	0.0161	nan	nan	nan	nan	nan	nan	nan	nan	nan	nan	nan	nan	nan	nan	nan	nan	nan	nan	nan	nan	nan	nan	nan	nan	nan	nan	0	0.0223	nan	nan	0.363	0.019
broad_tiling	YHR007C	ERG11	ERG11-121673-20bp	121673	121660	165	nontemplate	nan	nan	0.215	0.00629	nan	nan	nan	nan	0.359	0.00655	nan	nan	nan	nan	nan	nan	nan	nan	nan	nan	nan	nan	nan	nan	nan	nan	nan	nan	nan	nan	nan	nan	nan	nan	nan	nan	0	0.00958	nan	nan	0.329	0.00803
broad_tiling	YHR007C	ERG11	ERG11-121684-20bp	121684	121697	128	template	nan	nan	0.48	0.0499	nan	nan	nan	nan	0.378	0.0557	nan	nan	nan	nan	nan	nan	nan	nan	nan	nan	nan	nan	nan	nan	nan	nan	nan	nan	nan	nan	nan	nan	nan	nan	nan	nan	0	0.0818	nan	nan	0.565	0.0624
broad_tiling	YHR007C	ERG11	ERG11-121719-20bp	121719	121732	93	template	nan	nan	0.091	0.00876	nan	nan	nan	nan	-0.308	0.011	nan	nan	nan	nan	nan	nan	nan	nan	nan	nan	nan	nan	nan	nan	nan	nan	nan	nan	nan	nan	nan	nan	nan	nan	nan	nan	0	0.0129	nan	nan	0.59	0.0104
broad_tiling	YHR007C	ERG11	ERG11-121737-20bp	121737	121724	101	nontemplate	nan	nan	0.437	0.0191	nan	nan	nan	nan	0.717	0.0197	nan	nan	nan	nan	nan	nan	nan	nan	nan	nan	nan	nan	nan	nan	nan	nan	nan	nan	nan	nan	nan	nan	nan	nan	nan	nan	0	0.0325	nan	nan	0.504	0.0249
broad_tiling	YHR007C	ERG11	ERG11-121791-20bp	121791	121804	21	template	nan	nan	-0.046	0.00409	nan	nan	nan	nan	0.091	0.00434	nan	nan	nan	nan	nan	nan	nan	nan	nan	nan	nan	nan	nan	nan	nan	nan	nan	nan	nan	nan	nan	nan	nan	nan	nan	nan	0	0.00616	nan	nan	0.031	0.00524
broad_tiling	YHR007C	ERG11	ERG11-121864-20bp	121864	121851	-26	nontemplate	nan	nan	-1.625	0.121	nan	nan	nan	nan	-0.959	0.111	nan	nan	nan	nan	nan	nan	nan	nan	nan	nan	nan	nan	nan	nan	nan	nan	nan	nan	nan	nan	nan	nan	nan	nan	nan	nan	0	0.111	nan	nan	nan	nan
broad_tiling	YHR007C	ERG11	ERG11-121865-20bp	121865	121852	-27	nontemplate	nan	nan	0.83	0.0136	nan	nan	nan	nan	0.494	0.0155	nan	nan	nan	nan	nan	nan	nan	nan	nan	nan	nan	nan	nan	nan	nan	nan	nan	nan	nan	nan	nan	nan	nan	nan	nan	nan	0	0.0242	nan	nan	-1.03	0.0333
broad_tiling	YHR007C	ERG11	ERG11-121872-20bp	121872	121859	-34	nontemplate	nan	nan	nan	nan	nan	nan	nan	nan	nan	nan	nan	nan	nan	nan	nan	nan	nan	nan	nan	nan	nan	nan	nan	nan	nan	nan	nan	nan	nan	nan	nan	nan	nan	nan	nan	nan	nan	nan	nan	nan	nan	nan
broad_tiling	YHR007C	ERG11	ERG11-121878-20bp	121878	121865	-40	nontemplate	nan	nan	0.82	0.3	nan	nan	nan	nan	-0.131	0.384	nan	nan	nan	nan	nan	nan	nan	nan	nan	nan	nan	nan	nan	nan	nan	nan	nan	nan	nan	nan	nan	nan	nan	nan	nan	nan	0	0.496	nan	nan	nan	nan
broad_tiling	YHR007C	ERG11	ERG11-121879-20bp	121879	121866	-41	nontemplate	nan	nan	-0.541	0.334	nan	nan	nan	nan	0.111	0.337	nan	nan	nan	nan	nan	nan	nan	nan	nan	nan	nan	nan	nan	nan	nan	nan	nan	nan	nan	nan	nan	nan	nan	nan	nan	nan	0	0.45	nan	nan	-1.352	0.741
broad_tiling	YHR007C	ERG11	ERG11-121915-20bp	121915	121902	-77	nontemplate	nan	nan	1.021	0.0639	nan	nan	nan	nan	0.535	0.0725	nan	nan	nan	nan	nan	nan	nan	nan	nan	nan	nan	nan	nan	nan	nan	nan	nan	nan	nan	nan	nan	nan	nan	nan	nan	nan	0	0.112	nan	nan	0.658	0.0848
broad_tiling	YHR007C	ERG11	ERG11-121916-20bp	121916	121903	-78	nontemplate	nan	nan	nan	nan	nan	nan	nan	nan	-1.821	0.538	nan	nan	nan	nan	nan	nan	nan	nan	nan	nan	nan	nan	nan	nan	nan	nan	nan	nan	nan	nan	nan	nan	nan	nan	nan	nan	0	0.375	nan	nan	nan	nan
broad_tiling	YHR007C	ERG11	ERG11-121932-20bp	121932	121919	-94	nontemplate	nan	nan	0.463	0.0174	nan	nan	nan	nan	0.152	0.0204	nan	nan	nan	nan	nan	nan	nan	nan	nan	nan	nan	nan	nan	nan	nan	nan	nan	nan	nan	nan	nan	nan	nan	nan	nan	nan	0	0.028	nan	nan	-1.341	0.0452
broad_tiling	YHR007C	ERG11	ERG11-121933-20bp	121933	121920	-95	nontemplate	nan	nan	1.057	0.118	nan	nan	nan	nan	0.169	0.146	nan	nan	nan	nan	nan	nan	nan	nan	nan	nan	nan	nan	nan	nan	nan	nan	nan	nan	nan	nan	nan	nan	nan	nan	nan	nan	0	0.203	nan	nan	-2.957	0.779
broad_tiling	YHR007C	ERG11	ERG11-121967-20bp	121967	121954	-129	nontemplate	nan	nan	0.641	0.0274	nan	nan	nan	nan	0.403	0.0305	nan	nan	nan	nan	nan	nan	nan	nan	nan	nan	nan	nan	nan	nan	nan	nan	nan	nan	nan	nan	nan	nan	nan	nan	nan	nan	0	0.0438	nan	nan	-0.093	0.0401
broad_tiling	YHR007C	ERG11	ERG11-121970-20bp	121970	121957	-132	nontemplate	nan	nan	-0.661	0.00704	nan	nan	nan	nan	-0.325	0.00759	nan	nan	nan	nan	nan	nan	nan	nan	nan	nan	nan	nan	nan	nan	nan	nan	nan	nan	nan	nan	nan	nan	nan	nan	nan	nan	0	0.00948	nan	nan	0.19	0.00786
broad_tiling	YHR007C	ERG11	ERG11-121971-20bp	121971	121958	-133	nontemplate	nan	nan	-0.123	0.0311	nan	nan	nan	nan	1.859	0.0252	nan	nan	nan	nan	nan	nan	nan	nan	nan	nan	nan	nan	nan	nan	nan	nan	nan	nan	nan	nan	nan	nan	nan	nan	nan	nan	0	0.0433	nan	nan	-0.915	0.0558
broad_tiling	YHR007C	ERG11	ERG11-122027-20bp	122027	122014	-189	nontemplate	nan	nan	0.019	0.0045	nan	nan	nan	nan	-0.314	0.00565	nan	nan	nan	nan	nan	nan	nan	nan	nan	nan	nan	nan	nan	nan	nan	nan	nan	nan	nan	nan	nan	nan	nan	nan	nan	nan	0	0.00673	nan	nan	0.44	0.00538
broad_tiling	YHR007C	ERG11	ERG11-122041-20bp	122041	122028	-203	nontemplate	nan	nan	0.1	0.00829	nan	nan	nan	nan	-0.101	0.00952	nan	nan	nan	nan	nan	nan	nan	nan	nan	nan	nan	nan	nan	nan	nan	nan	nan	nan	nan	nan	nan	nan	nan	nan	nan	nan	0	0.0124	nan	nan	0.011	0.0115
broad_tiling	YHR007C	ERG11	ERG11-122075-20bp	122075	122062	-237	nontemplate	nan	nan	0.862	0.00559	nan	nan	nan	nan	0.981	0.00592	nan	nan	nan	nan	nan	nan	nan	nan	nan	nan	nan	nan	nan	nan	nan	nan	nan	nan	nan	nan	nan	nan	nan	nan	nan	nan	0	0.0092	nan	nan	-0.225	0.00922
broad_tiling	YHR007C	ERG11	ERG11-122092-20bp	122092	122105	-280	template	nan	nan	0.161	0.00993	nan	nan	nan	nan	-0.267	0.0115	nan	nan	nan	nan	nan	nan	nan	nan	nan	nan	nan	nan	nan	nan	nan	nan	nan	nan	nan	nan	nan	nan	nan	nan	nan	nan	0	0.0147	nan	nan	0.251	0.0129
broad_tiling	YHR007C	ERG11	ERG11-122103-20bp	122103	122116	-291	template	nan	nan	1.149	0.0704	nan	nan	nan	nan	0.587	0.0809	nan	nan	nan	nan	nan	nan	nan	nan	nan	nan	nan	nan	nan	nan	nan	nan	nan	nan	nan	nan	nan	nan	nan	nan	nan	nan	0	0.124	nan	nan	1.282	0.0801
broad_tiling	YHR007C	ERG11	ERG11-122107-20bp	122107	122120	-295	template	nan	nan	0.264	0.118	nan	nan	nan	nan	-0.3	0.151	nan	nan	nan	nan	nan	nan	nan	nan	nan	nan	nan	nan	nan	nan	nan	nan	nan	nan	nan	nan	nan	nan	nan	nan	nan	nan	0	0.193	nan	nan	1.081	0.127
broad_tiling	YHR007C	ERG11	ERG11-122191-20bp	122191	122178	-353	nontemplate	nan	nan	0.425	0.0129	nan	nan	nan	nan	0.374	0.0145	nan	nan	nan	nan	nan	nan	nan	nan	nan	nan	nan	nan	nan	nan	nan	nan	nan	nan	nan	nan	nan	nan	nan	nan	nan	nan	0	0.0207	nan	nan	0.634	0.0154
broad_tiling	YHR007C	ERG11	ERG11-122192-20bp	122192	122179	-354	nontemplate	nan	nan	-0.014	0.0064	nan	nan	nan	nan	-0.205	0.00727	nan	nan	nan	nan	nan	nan	nan	nan	nan	nan	nan	nan	nan	nan	nan	nan	nan	nan	nan	nan	nan	nan	nan	nan	nan	nan	0	0.00942	nan	nan	0.072	0.00838
broad_tiling	YHR007C	ERG11	ERG11-122193-20bp	122193	122206	-381	template	nan	nan	0.293	0.0082	nan	nan	nan	nan	0.092	0.00936	nan	nan	nan	nan	nan	nan	nan	nan	nan	nan	nan	nan	nan	nan	nan	nan	nan	nan	nan	nan	nan	nan	nan	nan	nan	nan	0	0.0128	nan	nan	0.531	0.0103
broad_tiling	YHR007C	ERG11	ERG11-122231-20bp	122231	122244	-419	template	nan	nan	-0.16	0.00726	nan	nan	nan	nan	-0.605	0.00897	nan	nan	nan	nan	nan	nan	nan	nan	nan	nan	nan	nan	nan	nan	nan	nan	nan	nan	nan	nan	nan	nan	nan	nan	nan	nan	0	0.00991	nan	nan	-0.33	0.0102
broad_tiling	YHR007C	ERG11	ERG11-122244-20bp	122244	122257	-432	template	nan	nan	-0.039	0.00324	nan	nan	nan	nan	-0.017	0.00372	nan	nan	nan	nan	nan	nan	nan	nan	nan	nan	nan	nan	nan	nan	nan	nan	nan	nan	nan	nan	nan	nan	nan	nan	nan	nan	0	0.00483	nan	nan	0.648	0.00362
broad_tiling	YHR007C	ERG11	ERG11-122248-20bp	122248	122261	-436	template	nan	nan	0.106	0.0123	nan	nan	nan	nan	0.29	0.0132	nan	nan	nan	nan	nan	nan	nan	nan	nan	nan	nan	nan	nan	nan	nan	nan	nan	nan	nan	nan	nan	nan	nan	nan	nan	nan	0	0.0194	nan	nan	0.465	0.015
broad_tiling	YHR007C	ERG11	ERG11-122249-20bp	122249	122262	-437	template	nan	nan	0.191	0.00376	nan	nan	nan	nan	-0.099	0.00433	nan	nan	nan	nan	nan	nan	nan	nan	nan	nan	nan	nan	nan	nan	nan	nan	nan	nan	nan	nan	nan	nan	nan	nan	nan	nan	0	0.00583	nan	nan	0.499	0.00462
broad_tiling	YHR007C	ERG11	ERG11-122252-20bp	122252	122239	-414	nontemplate	nan	nan	0.286	0.00844	nan	nan	nan	nan	-0.054	0.01	nan	nan	nan	nan	nan	nan	nan	nan	nan	nan	nan	nan	nan	nan	nan	nan	nan	nan	nan	nan	nan	nan	nan	nan	nan	nan	0	0.0131	nan	nan	0.522	0.01
broad_tiling	YHR007C	ERG11	ERG11-122296-20bp	122296	122309	-484	template	nan	nan	0.145	0.36	nan	nan	nan	nan	0.452	0.369	nan	nan	nan	nan	nan	nan	nan	nan	nan	nan	nan	nan	nan	nan	nan	nan	nan	nan	nan	nan	nan	nan	nan	nan	nan	nan	0	0.563	nan	nan	1.492	0.356
broad_tiling	YGR060W	ERG25	ERG25-610002-20bp	610002	610015	-466	nontemplate	nan	nan	-1.117	0.0181	nan	nan	nan	nan	0.567	0.0136	nan	nan	nan	nan	nan	nan	nan	nan	nan	nan	nan	nan	nan	nan	nan	nan	nan	nan	nan	nan	nan	nan	nan	nan	nan	nan	0	0.0204	nan	nan	1.235	0.0139
broad_tiling	YGR060W	ERG25	ERG25-610012-20bp	610012	609999	-482	template	nan	nan	-1.186	0.0124	nan	nan	nan	nan	-0.974	0.0134	nan	nan	nan	nan	nan	nan	nan	nan	nan	nan	nan	nan	nan	nan	nan	nan	nan	nan	nan	nan	nan	nan	nan	nan	nan	nan	0	0.0141	nan	nan	-0.464	0.0147
broad_tiling	YGR060W	ERG25	ERG25-610013-20bp	610013	610000	-481	template	nan	nan	-2.045	0.01	nan	nan	nan	nan	-0.649	0.00713	nan	nan	nan	nan	nan	nan	nan	nan	nan	nan	nan	nan	nan	nan	nan	nan	nan	nan	nan	nan	nan	nan	nan	nan	nan	nan	0	0.00782	nan	nan	-0.316	0.00762
broad_tiling	YGR060W	ERG25	ERG25-610025-20bp	610025	610038	-443	nontemplate	nan	nan	-1.319	0.0127	nan	nan	nan	nan	-0.448	0.011	nan	nan	nan	nan	nan	nan	nan	nan	nan	nan	nan	nan	nan	nan	nan	nan	nan	nan	nan	nan	nan	nan	nan	nan	nan	nan	0	0.0128	nan	nan	0.126	0.0119
broad_tiling	YGR060W	ERG25	ERG25-610026-20bp	610026	610039	-442	nontemplate	nan	nan	-1.106	0.0234	nan	nan	nan	nan	0.207	0.019	nan	nan	nan	nan	nan	nan	nan	nan	nan	nan	nan	nan	nan	nan	nan	nan	nan	nan	nan	nan	nan	nan	nan	nan	nan	nan	0	0.0259	nan	nan	-0.237	0.0253
broad_tiling	YGR060W	ERG25	ERG25-610041-20bp	610041	610054	-427	nontemplate	nan	nan	-0.137	0.00307	nan	nan	nan	nan	-0.101	0.00349	nan	nan	nan	nan	nan	nan	nan	nan	nan	nan	nan	nan	nan	nan	nan	nan	nan	nan	nan	nan	nan	nan	nan	nan	nan	nan	0	0.00431	nan	nan	0.749	0.00333
broad_tiling	YGR060W	ERG25	ERG25-610047-20bp	610047	610060	-421	nontemplate	nan	nan	-1.143	0.0157	nan	nan	nan	nan	-0.718	0.0162	nan	nan	nan	nan	nan	nan	nan	nan	nan	nan	nan	nan	nan	nan	nan	nan	nan	nan	nan	nan	nan	nan	nan	nan	nan	nan	0	0.0183	nan	nan	0.365	0.0145
broad_tiling	YGR060W	ERG25	ERG25-610055-20bp	610055	610042	-439	template	nan	nan	-1.785	0.0228	nan	nan	nan	nan	-0.131	0.0157	nan	nan	nan	nan	nan	nan	nan	nan	nan	nan	nan	nan	nan	nan	nan	nan	nan	nan	nan	nan	nan	nan	nan	nan	nan	nan	0	0.0207	nan	nan	0.552	0.0161
broad_tiling	YGR060W	ERG25	ERG25-610056-20bp	610056	610069	-412	nontemplate	nan	nan	-2.056	0.00742	nan	nan	nan	nan	-0.534	0.00533	nan	nan	nan	nan	nan	nan	nan	nan	nan	nan	nan	nan	nan	nan	nan	nan	nan	nan	nan	nan	nan	nan	nan	nan	nan	nan	0	0.00622	nan	nan	-0.09	0.00566
broad_tiling	YGR060W	ERG25	ERG25-610062-20bp	610062	610075	-406	nontemplate	nan	nan	-5.777	0.157	nan	nan	nan	nan	-0.651	0.0147	nan	nan	nan	nan	nan	nan	nan	nan	nan	nan	nan	nan	nan	nan	nan	nan	nan	nan	nan	nan	nan	nan	nan	nan	nan	nan	0	0.0166	nan	nan	0.214	0.0137
broad_tiling	YGR060W	ERG25	ERG25-610068-20bp	610068	610081	-400	nontemplate	nan	nan	-2.544	0.402	nan	nan	nan	nan	1.012	0.158	nan	nan	nan	nan	nan	nan	nan	nan	nan	nan	nan	nan	nan	nan	nan	nan	nan	nan	nan	nan	nan	nan	nan	nan	nan	nan	0	0.251	nan	nan	2.097	0.15
broad_tiling	YGR060W	ERG25	ERG25-610074-20bp	610074	610087	-394	nontemplate	nan	nan	-2.106	0.0551	nan	nan	nan	nan	-0.032	0.0339	nan	nan	nan	nan	nan	nan	nan	nan	nan	nan	nan	nan	nan	nan	nan	nan	nan	nan	nan	nan	nan	nan	nan	nan	nan	nan	0	0.0431	nan	nan	0.151	0.0378
broad_tiling	YGR060W	ERG25	ERG25-610077-20bp	610077	610090	-391	nontemplate	nan	nan	0.912	0.0702	nan	nan	nan	nan	1.331	0.0703	nan	nan	nan	nan	nan	nan	nan	nan	nan	nan	nan	nan	nan	nan	nan	nan	nan	nan	nan	nan	nan	nan	nan	nan	nan	nan	0	0.11	nan	nan	2.321	0.0688
broad_tiling	YGR060W	ERG25	ERG25-610078-20bp	610078	610091	-390	nontemplate	nan	nan	-1.906	0.0119	nan	nan	nan	nan	0.196	0.00749	nan	nan	nan	nan	nan	nan	nan	nan	nan	nan	nan	nan	nan	nan	nan	nan	nan	nan	nan	nan	nan	nan	nan	nan	nan	nan	0	0.0114	nan	nan	0.132	0.00951
broad_tiling	YGR060W	ERG25	ERG25-610090-20bp	610090	610077	-404	template	nan	nan	-1.449	0.0126	nan	nan	nan	nan	0.522	0.00883	nan	nan	nan	nan	nan	nan	nan	nan	nan	nan	nan	nan	nan	nan	nan	nan	nan	nan	nan	nan	nan	nan	nan	nan	nan	nan	0	0.0131	nan	nan	0.937	0.00948
broad_tiling	YGR060W	ERG25	ERG25-610091-20bp	610091	610078	-403	template	nan	nan	-0.038	0.00912	nan	nan	nan	nan	0.249	0.00973	nan	nan	nan	nan	nan	nan	nan	nan	nan	nan	nan	nan	nan	nan	nan	nan	nan	nan	nan	nan	nan	nan	nan	nan	nan	nan	0	0.0132	nan	nan	1.273	0.00894
broad_tiling	YGR060W	ERG25	ERG25-610110-20bp	610110	610097	-384	template	nan	nan	-5.202	10.7	nan	nan	nan	nan	1.279	0.427	nan	nan	nan	nan	nan	nan	nan	nan	nan	nan	nan	nan	nan	nan	nan	nan	nan	nan	nan	nan	nan	nan	nan	nan	nan	nan	0	0.708	nan	nan	0.884	0.504
broad_tiling	YGR060W	ERG25	ERG25-610128-20bp	610128	610115	-366	template	nan	nan	-0.273	0.0273	nan	nan	nan	nan	0.645	0.0254	nan	nan	nan	nan	nan	nan	nan	nan	nan	nan	nan	nan	nan	nan	nan	nan	nan	nan	nan	nan	nan	nan	nan	nan	nan	nan	0	0.038	nan	nan	0.77	0.0286
broad_tiling	YGR060W	ERG25	ERG25-610149-20bp	610149	610162	-319	nontemplate	nan	nan	-1.228	0.00186	nan	nan	nan	nan	-0.392	0.00171	nan	nan	nan	nan	nan	nan	nan	nan	nan	nan	nan	nan	nan	nan	nan	nan	nan	nan	nan	nan	nan	nan	nan	nan	nan	nan	0	0.00204	nan	nan	-0.221	0.00199
broad_tiling	YGR060W	ERG25	ERG25-610166-20bp	610166	610179	-302	nontemplate	nan	nan	-3.52	0.0239	nan	nan	nan	nan	-0.302	0.00754	nan	nan	nan	nan	nan	nan	nan	nan	nan	nan	nan	nan	nan	nan	nan	nan	nan	nan	nan	nan	nan	nan	nan	nan	nan	nan	0	0.00955	nan	nan	0.385	0.00815
broad_tiling	YGR060W	ERG25	ERG25-610173-20bp	610173	610160	-321	template	nan	nan	-6.096	0.225	nan	nan	nan	nan	0.28	0.0134	nan	nan	nan	nan	nan	nan	nan	nan	nan	nan	nan	nan	nan	nan	nan	nan	nan	nan	nan	nan	nan	nan	nan	nan	nan	nan	0	0.0185	nan	nan	-0.391	0.0197
broad_tiling	YGR060W	ERG25	ERG25-610176-20bp	610176	610189	-292	nontemplate	nan	nan	-1.186	0.0138	nan	nan	nan	nan	0.045	0.0114	nan	nan	nan	nan	nan	nan	nan	nan	nan	nan	nan	nan	nan	nan	nan	nan	nan	nan	nan	nan	nan	nan	nan	nan	nan	nan	0	0.0162	nan	nan	0.535	0.0118
broad_tiling	YGR060W	ERG25	ERG25-610180-20bp	610180	610167	-314	template	nan	nan	-1.146	0.0527	nan	nan	nan	nan	0.346	0.0417	nan	nan	nan	nan	nan	nan	nan	nan	nan	nan	nan	nan	nan	nan	nan	nan	nan	nan	nan	nan	nan	nan	nan	nan	nan	nan	0	0.0601	nan	nan	0.492	0.0475
broad_tiling	YGR060W	ERG25	ERG25-610188-20bp	610188	610201	-280	nontemplate	nan	nan	-4.909	0.033	nan	nan	nan	nan	-0.062	0.0047	nan	nan	nan	nan	nan	nan	nan	nan	nan	nan	nan	nan	nan	nan	nan	nan	nan	nan	nan	nan	nan	nan	nan	nan	nan	nan	0	0.0065	nan	nan	0.504	0.0049
broad_tiling	YGR060W	ERG25	ERG25-610196-20bp	610196	610183	-298	template	nan	nan	-7.093	1.07	nan	nan	nan	nan	0.701	0.023	nan	nan	nan	nan	nan	nan	nan	nan	nan	nan	nan	nan	nan	nan	nan	nan	nan	nan	nan	nan	nan	nan	nan	nan	nan	nan	0	0.0341	nan	nan	1.679	0.022
broad_tiling	YGR060W	ERG25	ERG25-610202-20bp	610202	610189	-292	template	nan	nan	-4.871	2.14	nan	nan	nan	nan	-2.046	0.431	nan	nan	nan	nan	nan	nan	nan	nan	nan	nan	nan	nan	nan	nan	nan	nan	nan	nan	nan	nan	nan	nan	nan	nan	nan	nan	0	0.269	nan	nan	0.327	0.228
broad_tiling	YGR060W	ERG25	ERG25-610203-20bp	610203	610216	-265	nontemplate	nan	nan	-3.681	0.312	nan	nan	nan	nan	0.763	0.0708	nan	nan	nan	nan	nan	nan	nan	nan	nan	nan	nan	nan	nan	nan	nan	nan	nan	nan	nan	nan	nan	nan	nan	nan	nan	nan	0	0.111	nan	nan	1.195	0.0734
broad_tiling	YGR060W	ERG25	ERG25-610204-20bp	610204	610217	-264	nontemplate	nan	nan	-2.639	0.0623	nan	nan	nan	nan	0.369	0.0259	nan	nan	nan	nan	nan	nan	nan	nan	nan	nan	nan	nan	nan	nan	nan	nan	nan	nan	nan	nan	nan	nan	nan	nan	nan	nan	0	0.0384	nan	nan	0.744	0.0285
broad_tiling	YGR060W	ERG25	ERG25-610210-20bp	610210	610223	-258	nontemplate	nan	nan	-7.865	2.16	nan	nan	nan	nan	-0.675	0.0322	nan	nan	nan	nan	nan	nan	nan	nan	nan	nan	nan	nan	nan	nan	nan	nan	nan	nan	nan	nan	nan	nan	nan	nan	nan	nan	0	0.0366	nan	nan	0.068	0.032
broad_tiling	YGR060W	ERG25	ERG25-610213-20bp	610213	610226	-255	nontemplate	nan	nan	-6.292	2.14	nan	nan	nan	nan	-0.774	0.095	nan	nan	nan	nan	nan	nan	nan	nan	nan	nan	nan	nan	nan	nan	nan	nan	nan	nan	nan	nan	nan	nan	nan	nan	nan	nan	0	0.0998	nan	nan	-0.019	0.093
broad_tiling	YGR060W	ERG25	ERG25-610230-20bp	610230	610243	-238	nontemplate	nan	nan	-2.595	0.0913	nan	nan	nan	nan	-0.306	0.0468	nan	nan	nan	nan	nan	nan	nan	nan	nan	nan	nan	nan	nan	nan	nan	nan	nan	nan	nan	nan	nan	nan	nan	nan	nan	nan	0	0.0581	nan	nan	-0.233	0.058
broad_tiling	YGR060W	ERG25	ERG25-610231-20bp	610231	610244	-237	nontemplate	nan	nan	-1.104	0.124	nan	nan	nan	nan	-0.5	0.12	nan	nan	nan	nan	nan	nan	nan	nan	nan	nan	nan	nan	nan	nan	nan	nan	nan	nan	nan	nan	nan	nan	nan	nan	nan	nan	0	0.135	nan	nan	-2.55	0.417
broad_tiling	YGR060W	ERG25	ERG25-610234-20bp	610234	610247	-234	nontemplate	nan	nan	-2.005	0.102	nan	nan	nan	nan	-0.201	0.0641	nan	nan	nan	nan	nan	nan	nan	nan	nan	nan	nan	nan	nan	nan	nan	nan	nan	nan	nan	nan	nan	nan	nan	nan	nan	nan	0	0.0824	nan	nan	nan	nan
broad_tiling	YGR060W	ERG25	ERG25-610256-20bp	610256	610269	-212	nontemplate	nan	nan	nan	nan	nan	nan	nan	nan	nan	nan	nan	nan	nan	nan	nan	nan	nan	nan	nan	nan	nan	nan	nan	nan	nan	nan	nan	nan	nan	nan	nan	nan	nan	nan	nan	nan	nan	nan	nan	nan	nan	nan
broad_tiling	YGR060W	ERG25	ERG25-610261-20bp	610261	610274	-207	nontemplate	nan	nan	-4.537	1.15	nan	nan	nan	nan	-0.741	0.199	nan	nan	nan	nan	nan	nan	nan	nan	nan	nan	nan	nan	nan	nan	nan	nan	nan	nan	nan	nan	nan	nan	nan	nan	nan	nan	0	0.216	nan	nan	0.435	0.175
broad_tiling	YGR060W	ERG25	ERG25-610272-20bp	610272	610259	-222	template	nan	nan	-5.483	1.16	nan	nan	nan	nan	0.392	0.0728	nan	nan	nan	nan	nan	nan	nan	nan	nan	nan	nan	nan	nan	nan	nan	nan	nan	nan	nan	nan	nan	nan	nan	nan	nan	nan	0	0.108	nan	nan	0.754	0.0802
broad_tiling	YGR060W	ERG25	ERG25-610328-20bp	610328	610341	-140	nontemplate	nan	nan	-2.605	0.0292	nan	nan	nan	nan	0.385	0.0123	nan	nan	nan	nan	nan	nan	nan	nan	nan	nan	nan	nan	nan	nan	nan	nan	nan	nan	nan	nan	nan	nan	nan	nan	nan	nan	0	0.0185	nan	nan	-0.451	0.019
broad_tiling	YGR060W	ERG25	ERG25-610362-20bp	610362	610375	-106	nontemplate	nan	nan	-6.787	11.1	nan	nan	nan	nan	-0.134	0.171	nan	nan	nan	nan	nan	nan	nan	nan	nan	nan	nan	nan	nan	nan	nan	nan	nan	nan	nan	nan	nan	nan	nan	nan	nan	nan	0	0.229	nan	nan	-0.067	0.207
broad_tiling	YGR060W	ERG25	ERG25-610399-20bp	610399	610386	-95	template	nan	nan	-7.335	10	nan	nan	nan	nan	-0.528	0.127	nan	nan	nan	nan	nan	nan	nan	nan	nan	nan	nan	nan	nan	nan	nan	nan	nan	nan	nan	nan	nan	nan	nan	nan	nan	nan	0	0.151	nan	nan	-1.249	0.213
broad_tiling	YGR060W	ERG25	ERG25-610402-20bp	610402	610389	-92	template	nan	nan	-6.145	10.7	nan	nan	nan	nan	0.381	0.242	nan	nan	nan	nan	nan	nan	nan	nan	nan	nan	nan	nan	nan	nan	nan	nan	nan	nan	nan	nan	nan	nan	nan	nan	nan	nan	0	0.335	nan	nan	0.966	0.242
broad_tiling	YGR060W	ERG25	ERG25-610464-20bp	610464	610477	-4	nontemplate	nan	nan	-3.093	0.0354	nan	nan	nan	nan	-0.587	0.0164	nan	nan	nan	nan	nan	nan	nan	nan	nan	nan	nan	nan	nan	nan	nan	nan	nan	nan	nan	nan	nan	nan	nan	nan	nan	nan	0	0.0183	nan	nan	-0.674	0.0211
broad_tiling	YGR060W	ERG25	ERG25-610468-20bp	610468	610481	0	nontemplate	nan	nan	-5.894	2.28	nan	nan	nan	nan	0.876	0.0854	nan	nan	nan	nan	nan	nan	nan	nan	nan	nan	nan	nan	nan	nan	nan	nan	nan	nan	nan	nan	nan	nan	nan	nan	nan	nan	0	0.131	nan	nan	0.544	0.103
broad_tiling	YGR060W	ERG25	ERG25-610522-20bp	610522	610509	28	template	nan	nan	0.657	0.341	nan	nan	nan	nan	2.61	0.296	nan	nan	nan	nan	nan	nan	nan	nan	nan	nan	nan	nan	nan	nan	nan	nan	nan	nan	nan	nan	nan	nan	nan	nan	nan	nan	0	0.581	nan	nan	4.004	0.287
broad_tiling	YGR060W	ERG25	ERG25-610529-20bp	610529	610516	35	template	nan	nan	-1.572	0.0731	nan	nan	nan	nan	-1.589	0.0887	nan	nan	nan	nan	nan	nan	nan	nan	nan	nan	nan	nan	nan	nan	nan	nan	nan	nan	nan	nan	nan	nan	nan	nan	nan	nan	0	0.0714	nan	nan	-0.972	0.0869
broad_tiling	YGR060W	ERG25	ERG25-610558-20bp	610558	610545	64	template	nan	nan	0.676	0.0901	nan	nan	nan	nan	0.319	0.102	nan	nan	nan	nan	nan	nan	nan	nan	nan	nan	nan	nan	nan	nan	nan	nan	nan	nan	nan	nan	nan	nan	nan	nan	nan	nan	0	0.146	nan	nan	0.612	0.115
broad_tiling	YGR060W	ERG25	ERG25-610571-20bp	610571	610584	103	nontemplate	nan	nan	-1.785	0.008	nan	nan	nan	nan	0.11	0.00526	nan	nan	nan	nan	nan	nan	nan	nan	nan	nan	nan	nan	nan	nan	nan	nan	nan	nan	nan	nan	nan	nan	nan	nan	nan	nan	0	0.0071	nan	nan	-0.096	0.00695
broad_tiling	YGR060W	ERG25	ERG25-610589-20bp	610589	610602	121	nontemplate	nan	nan	-1.022	0.0275	nan	nan	nan	nan	0.026	0.0234	nan	nan	nan	nan	nan	nan	nan	nan	nan	nan	nan	nan	nan	nan	nan	nan	nan	nan	nan	nan	nan	nan	nan	nan	nan	nan	0	0.0315	nan	nan	-0.894	0.039
broad_tiling	YGR060W	ERG25	ERG25-610590-20bp	610590	610603	122	nontemplate	nan	nan	-1.257	0.0315	nan	nan	nan	nan	-0.535	0.0303	nan	nan	nan	nan	nan	nan	nan	nan	nan	nan	nan	nan	nan	nan	nan	nan	nan	nan	nan	nan	nan	nan	nan	nan	nan	nan	0	0.0353	nan	nan	-0.211	0.034
broad_tiling	YGR060W	ERG25	ERG25-610598-20bp	610598	610585	104	template	nan	nan	0.026	0.00638	nan	nan	nan	nan	0.005	0.00701	nan	nan	nan	nan	nan	nan	nan	nan	nan	nan	nan	nan	nan	nan	nan	nan	nan	nan	nan	nan	nan	nan	nan	nan	nan	nan	0	0.00893	nan	nan	0.041	0.00821
broad_tiling	YGR060W	ERG25	ERG25-610605-20bp	610605	610618	137	nontemplate	nan	nan	-3.099	0.0331	nan	nan	nan	nan	0.278	0.0118	nan	nan	nan	nan	nan	nan	nan	nan	nan	nan	nan	nan	nan	nan	nan	nan	nan	nan	nan	nan	nan	nan	nan	nan	nan	nan	0	0.017	nan	nan	-0.037	0.0153
broad_tiling	YGR060W	ERG25	ERG25-610616-20bp	610616	610629	148	nontemplate	nan	nan	-5.57	0.16	nan	nan	nan	nan	0.063	0.0137	nan	nan	nan	nan	nan	nan	nan	nan	nan	nan	nan	nan	nan	nan	nan	nan	nan	nan	nan	nan	nan	nan	nan	nan	nan	nan	0	0.018	nan	nan	0.702	0.0138
broad_tiling	YGR060W	ERG25	ERG25-610643-20bp	610643	610656	175	nontemplate	nan	nan	-5.68	0.0895	nan	nan	nan	nan	0.129	0.00693	nan	nan	nan	nan	nan	nan	nan	nan	nan	nan	nan	nan	nan	nan	nan	nan	nan	nan	nan	nan	nan	nan	nan	nan	nan	nan	0	0.00934	nan	nan	-0.176	0.00905
broad_tiling	YGR060W	ERG25	ERG25-610644-20bp	610644	610657	176	nontemplate	nan	nan	-0.672	0.0118	nan	nan	nan	nan	-0.421	0.0126	nan	nan	nan	nan	nan	nan	nan	nan	nan	nan	nan	nan	nan	nan	nan	nan	nan	nan	nan	nan	nan	nan	nan	nan	nan	nan	0	0.0148	nan	nan	-0.574	0.0164
broad_tiling	YGR060W	ERG25	ERG25-610650-20bp	610650	610663	182	nontemplate	nan	nan	0.527	0.0107	nan	nan	nan	nan	0.443	0.0118	nan	nan	nan	nan	nan	nan	nan	nan	nan	nan	nan	nan	nan	nan	nan	nan	nan	nan	nan	nan	nan	nan	nan	nan	nan	nan	0	0.0173	nan	nan	0.792	0.0127
broad_tiling	YGR060W	ERG25	ERG25-610654-20bp	610654	610667	186	nontemplate	nan	nan	-0.599	0.0168	nan	nan	nan	nan	0.221	0.0157	nan	nan	nan	nan	nan	nan	nan	nan	nan	nan	nan	nan	nan	nan	nan	nan	nan	nan	nan	nan	nan	nan	nan	nan	nan	nan	0	0.022	nan	nan	0.024	0.0196
broad_tiling	YGR060W	ERG25	ERG25-610672-20bp	610672	610659	178	template	nan	nan	0.63	0.0276	nan	nan	nan	nan	0.313	0.0322	nan	nan	nan	nan	nan	nan	nan	nan	nan	nan	nan	nan	nan	nan	nan	nan	nan	nan	nan	nan	nan	nan	nan	nan	nan	nan	0	0.0439	nan	nan	-0.168	0.0429
broad_tiling	YGR060W	ERG25	ERG25-610683-20bp	610683	610670	189	template	nan	nan	0.039	0.00722	nan	nan	nan	nan	-0.006	0.00807	nan	nan	nan	nan	nan	nan	nan	nan	nan	nan	nan	nan	nan	nan	nan	nan	nan	nan	nan	nan	nan	nan	nan	nan	nan	nan	0	0.0106	nan	nan	-0.499	0.0118
broad_tiling	YGR060W	ERG25	ERG25-610684-20bp	610684	610671	190	template	nan	nan	0.08	0.0153	nan	nan	nan	nan	-0.298	0.0188	nan	nan	nan	nan	nan	nan	nan	nan	nan	nan	nan	nan	nan	nan	nan	nan	nan	nan	nan	nan	nan	nan	nan	nan	nan	nan	0	0.0232	nan	nan	-1.602	0.0409
broad_tiling	YGR060W	ERG25	ERG25-610685-20bp	610685	610698	217	nontemplate	nan	nan	-2.827	0.076	nan	nan	nan	nan	-0.563	0.0378	nan	nan	nan	nan	nan	nan	nan	nan	nan	nan	nan	nan	nan	nan	nan	nan	nan	nan	nan	nan	nan	nan	nan	nan	nan	nan	0	0.0426	nan	nan	-0.499	0.046
broad_tiling	YGR060W	ERG25	ERG25-610692-20bp	610692	610679	198	template	nan	nan	-0.236	0.0107	nan	nan	nan	nan	-0.291	0.0123	nan	nan	nan	nan	nan	nan	nan	nan	nan	nan	nan	nan	nan	nan	nan	nan	nan	nan	nan	nan	nan	nan	nan	nan	nan	nan	0	0.0154	nan	nan	0.261	0.0125
broad_tiling	YGR060W	ERG25	ERG25-610720-20bp	610720	610707	226	template	nan	nan	-0.142	0.00565	nan	nan	nan	nan	0.064	0.00595	nan	nan	nan	nan	nan	nan	nan	nan	nan	nan	nan	nan	nan	nan	nan	nan	nan	nan	nan	nan	nan	nan	nan	nan	nan	nan	0	0.0081	nan	nan	-0.414	0.00837
broad_tiling	YGR060W	ERG25	ERG25-610721-20bp	610721	610734	253	nontemplate	nan	nan	-0.976	0.0219	nan	nan	nan	nan	0.152	0.0186	nan	nan	nan	nan	nan	nan	nan	nan	nan	nan	nan	nan	nan	nan	nan	nan	nan	nan	nan	nan	nan	nan	nan	nan	nan	nan	0	0.0253	nan	nan	-0.153	0.0249
broad_tiling	YGR060W	ERG25	ERG25-610724-20bp	610724	610737	256	nontemplate	nan	nan	-2.165	0.0285	nan	nan	nan	nan	0.492	0.0149	nan	nan	nan	nan	nan	nan	nan	nan	nan	nan	nan	nan	nan	nan	nan	nan	nan	nan	nan	nan	nan	nan	nan	nan	nan	nan	0	0.022	nan	nan	0.562	0.0168
broad_tiling	YGR060W	ERG25	ERG25-610727-20bp	610727	610714	233	template	nan	nan	-0.476	0.00519	nan	nan	nan	nan	-0.195	0.00544	nan	nan	nan	nan	nan	nan	nan	nan	nan	nan	nan	nan	nan	nan	nan	nan	nan	nan	nan	nan	nan	nan	nan	nan	nan	nan	0	0.00686	nan	nan	0.062	0.00633
broad_tiling	YGR060W	ERG25	ERG25-610777-20bp	610777	610790	309	nontemplate	nan	nan	-3.2	0.133	nan	nan	nan	nan	-0.189	0.0498	nan	nan	nan	nan	nan	nan	nan	nan	nan	nan	nan	nan	nan	nan	nan	nan	nan	nan	nan	nan	nan	nan	nan	nan	nan	nan	0	0.0634	nan	nan	0.089	0.0554
broad_tiling	YGR060W	ERG25	ERG25-610782-20bp	610782	610769	288	template	nan	nan	-0.123	0.031	nan	nan	nan	nan	-0.375	0.0363	nan	nan	nan	nan	nan	nan	nan	nan	nan	nan	nan	nan	nan	nan	nan	nan	nan	nan	nan	nan	nan	nan	nan	nan	nan	nan	0	0.0456	nan	nan	-0.183	0.0415
broad_tiling	YGR060W	ERG25	ERG25-610794-20bp	610794	610807	326	nontemplate	nan	nan	-0.818	0.0139	nan	nan	nan	nan	0.051	0.0128	nan	nan	nan	nan	nan	nan	nan	nan	nan	nan	nan	nan	nan	nan	nan	nan	nan	nan	nan	nan	nan	nan	nan	nan	nan	nan	0	0.0169	nan	nan	-0.79	0.0211
broad_tiling	YGR060W	ERG25	ERG25-610801-20bp	610801	610814	333	nontemplate	nan	nan	0.648	0.0301	nan	nan	nan	nan	0.582	0.0326	nan	nan	nan	nan	nan	nan	nan	nan	nan	nan	nan	nan	nan	nan	nan	nan	nan	nan	nan	nan	nan	nan	nan	nan	nan	nan	0	0.0469	nan	nan	0.351	0.0398
broad_tiling	YGR060W	ERG25	ERG25-610828-20bp	610828	610841	360	nontemplate	nan	nan	-4.261	0.0617	nan	nan	nan	nan	0.139	0.0115	nan	nan	nan	nan	nan	nan	nan	nan	nan	nan	nan	nan	nan	nan	nan	nan	nan	nan	nan	nan	nan	nan	nan	nan	nan	nan	0	0.0154	nan	nan	0.125	0.0141
broad_tiling	YGR060W	ERG25	ERG25-610840-20bp	610840	610853	372	nontemplate	nan	nan	-0.054	0.0044	nan	nan	nan	nan	0.124	0.0047	nan	nan	nan	nan	nan	nan	nan	nan	nan	nan	nan	nan	nan	nan	nan	nan	nan	nan	nan	nan	nan	nan	nan	nan	nan	nan	0	0.00629	nan	nan	0.372	0.00528
broad_tiling	YGR060W	ERG25	ERG25-610852-20bp	610852	610839	358	template	nan	nan	-0.249	0.0228	nan	nan	nan	nan	-0.459	0.0279	nan	nan	nan	nan	nan	nan	nan	nan	nan	nan	nan	nan	nan	nan	nan	nan	nan	nan	nan	nan	nan	nan	nan	nan	nan	nan	0	0.0331	nan	nan	-0.009	0.0293
broad_tiling	YGR060W	ERG25	ERG25-610874-20bp	610874	610887	406	nontemplate	nan	nan	-1.216	0.106	nan	nan	nan	nan	1.3	0.0708	nan	nan	nan	nan	nan	nan	nan	nan	nan	nan	nan	nan	nan	nan	nan	nan	nan	nan	nan	nan	nan	nan	nan	nan	nan	nan	0	0.121	nan	nan	0.137	0.0999
broad_tiling	YGR060W	ERG25	ERG25-610897-20bp	610897	610884	403	template	nan	nan	0.922	0.00866	nan	nan	nan	nan	0.947	0.00903	nan	nan	nan	nan	nan	nan	nan	nan	nan	nan	nan	nan	nan	nan	nan	nan	nan	nan	nan	nan	nan	nan	nan	nan	nan	nan	0	0.0144	nan	nan	1.057	0.0101
broad_tiling	YGR060W	ERG25	ERG25-610903-20bp	610903	610890	409	template	nan	nan	-0.178	0.00628	nan	nan	nan	nan	-0.032	0.00658	nan	nan	nan	nan	nan	nan	nan	nan	nan	nan	nan	nan	nan	nan	nan	nan	nan	nan	nan	nan	nan	nan	nan	nan	nan	nan	0	0.0084	nan	nan	0.255	0.0075
broad_tiling	YGR060W	ERG25	ERG25-610904-20bp	610904	610917	436	nontemplate	nan	nan	-1.926	0.0268	nan	nan	nan	nan	0.052	0.0175	nan	nan	nan	nan	nan	nan	nan	nan	nan	nan	nan	nan	nan	nan	nan	nan	nan	nan	nan	nan	nan	nan	nan	nan	nan	nan	0	0.0235	nan	nan	0.696	0.0179
broad_tiling	YGR060W	ERG25	ERG25-610908-20bp	610908	610921	440	nontemplate	nan	nan	-6.583	0.758	nan	nan	nan	nan	-0.722	0.0326	nan	nan	nan	nan	nan	nan	nan	nan	nan	nan	nan	nan	nan	nan	nan	nan	nan	nan	nan	nan	nan	nan	nan	nan	nan	nan	0	0.0351	nan	nan	0.486	0.0268
broad_tiling	YGR060W	ERG25	ERG25-610909-20bp	610909	610922	441	nontemplate	nan	nan	-6.399	1.01	nan	nan	nan	nan	0.318	0.0396	nan	nan	nan	nan	nan	nan	nan	nan	nan	nan	nan	nan	nan	nan	nan	nan	nan	nan	nan	nan	nan	nan	nan	nan	nan	nan	0	0.0547	nan	nan	0.731	0.043
broad_tiling	YGR060W	ERG25	ERG25-610917-20bp	610917	610904	423	template	nan	nan	0.001	0.00516	nan	nan	nan	nan	-0.011	0.00594	nan	nan	nan	nan	nan	nan	nan	nan	nan	nan	nan	nan	nan	nan	nan	nan	nan	nan	nan	nan	nan	nan	nan	nan	nan	nan	0	0.00781	nan	nan	0.574	0.00599
broad_tiling	YGR060W	ERG25	ERG25-610946-20bp	610946	610933	452	template	nan	nan	2.506	0.424	nan	nan	nan	nan	0.066	0.586	nan	nan	nan	nan	nan	nan	nan	nan	nan	nan	nan	nan	nan	nan	nan	nan	nan	nan	nan	nan	nan	nan	nan	nan	nan	nan	0	0.802	nan	nan	2.571	0.452
broad_tiling	YMR079W	SEC14	SEC14-424455-20bp	424455	424468	-486	nontemplate	nan	nan	1.197	0.0148	nan	nan	nan	nan	0.983	0.0161	nan	nan	nan	nan	nan	nan	nan	nan	nan	nan	nan	nan	nan	nan	nan	nan	nan	nan	nan	nan	nan	nan	nan	nan	nan	nan	0	0.0256	nan	nan	1.166	0.0173
broad_tiling	YMR079W	SEC14	SEC14-424490-20bp	424490	424503	-451	nontemplate	nan	nan	-0.098	0.0113	nan	nan	nan	nan	0.104	0.0119	nan	nan	nan	nan	nan	nan	nan	nan	nan	nan	nan	nan	nan	nan	nan	nan	nan	nan	nan	nan	nan	nan	nan	nan	nan	nan	0	0.0163	nan	nan	-0.064	0.0152
broad_tiling	YMR079W	SEC14	SEC14-424510-20bp	424510	424523	-431	nontemplate	nan	nan	0.26	0.012	nan	nan	nan	nan	0.181	0.0132	nan	nan	nan	nan	nan	nan	nan	nan	nan	nan	nan	nan	nan	nan	nan	nan	nan	nan	nan	nan	nan	nan	nan	nan	nan	nan	0	0.019	nan	nan	-0.121	0.0174
broad_tiling	YMR079W	SEC14	SEC14-424524-20bp	424524	424511	-443	template	nan	nan	0.044	0.00444	nan	nan	nan	nan	0.025	0.00497	nan	nan	nan	nan	nan	nan	nan	nan	nan	nan	nan	nan	nan	nan	nan	nan	nan	nan	nan	nan	nan	nan	nan	nan	nan	nan	0	0.00643	nan	nan	0.044	0.0059
broad_tiling	YMR079W	SEC14	SEC14-424525-20bp	424525	424512	-442	template	nan	nan	1.098	0.0287	nan	nan	nan	nan	0.261	0.0348	nan	nan	nan	nan	nan	nan	nan	nan	nan	nan	nan	nan	nan	nan	nan	nan	nan	nan	nan	nan	nan	nan	nan	nan	nan	nan	0	0.0489	nan	nan	1.013	0.0348
broad_tiling	YMR079W	SEC14	SEC14-424546-20bp	424546	424559	-395	nontemplate	nan	nan	0.278	0.00607	nan	nan	nan	nan	-0.281	0.00776	nan	nan	nan	nan	nan	nan	nan	nan	nan	nan	nan	nan	nan	nan	nan	nan	nan	nan	nan	nan	nan	nan	nan	nan	nan	nan	0	0.0101	nan	nan	0.177	0.00816
broad_tiling	YMR079W	SEC14	SEC14-424547-20bp	424547	424560	-394	nontemplate	nan	nan	-0.812	0.0636	nan	nan	nan	nan	-0.874	0.0742	nan	nan	nan	nan	nan	nan	nan	nan	nan	nan	nan	nan	nan	nan	nan	nan	nan	nan	nan	nan	nan	nan	nan	nan	nan	nan	0	0.0739	nan	nan	0.092	0.0695
broad_tiling	YMR079W	SEC14	SEC14-424550-20bp	424550	424537	-417	template	nan	nan	0.145	0.00585	nan	nan	nan	nan	-0.168	0.00703	nan	nan	nan	nan	nan	nan	nan	nan	nan	nan	nan	nan	nan	nan	nan	nan	nan	nan	nan	nan	nan	nan	nan	nan	nan	nan	0	0.00923	nan	nan	-0.286	0.0092
broad_tiling	YMR079W	SEC14	SEC14-424566-20bp	424566	424553	-401	template	nan	nan	1.189	0.012	nan	nan	nan	nan	0.766	0.0135	nan	nan	nan	nan	nan	nan	nan	nan	nan	nan	nan	nan	nan	nan	nan	nan	nan	nan	nan	nan	nan	nan	nan	nan	nan	nan	0	0.0206	nan	nan	2.301	0.0122
broad_tiling	YMR079W	SEC14	SEC14-424584-20bp	424584	424597	-357	nontemplate	nan	nan	-0.032	0.0118	nan	nan	nan	nan	0.147	0.0125	nan	nan	nan	nan	nan	nan	nan	nan	nan	nan	nan	nan	nan	nan	nan	nan	nan	nan	nan	nan	nan	nan	nan	nan	nan	nan	0	0.0168	nan	nan	0.362	0.0139
broad_tiling	YMR079W	SEC14	SEC14-424592-20bp	424592	424605	-349	nontemplate	nan	nan	0.75	0.0262	nan	nan	nan	nan	0.696	0.0283	nan	nan	nan	nan	nan	nan	nan	nan	nan	nan	nan	nan	nan	nan	nan	nan	nan	nan	nan	nan	nan	nan	nan	nan	nan	nan	0	0.0432	nan	nan	0.98	0.0314
broad_tiling	YMR079W	SEC14	SEC14-424623-20bp	424623	424636	-318	nontemplate	nan	nan	-0.153	0.0224	nan	nan	nan	nan	-0.351	0.0274	nan	nan	nan	nan	nan	nan	nan	nan	nan	nan	nan	nan	nan	nan	nan	nan	nan	nan	nan	nan	nan	nan	nan	nan	nan	nan	0	0.033	nan	nan	-0.087	0.0303
broad_tiling	YMR079W	SEC14	SEC14-424634-20bp	424634	424647	-307	nontemplate	nan	nan	0.108	0.0134	nan	nan	nan	nan	-0.409	0.0172	nan	nan	nan	nan	nan	nan	nan	nan	nan	nan	nan	nan	nan	nan	nan	nan	nan	nan	nan	nan	nan	nan	nan	nan	nan	nan	0	0.0198	nan	nan	0.012	0.0187
broad_tiling	YMR079W	SEC14	SEC14-424649-20bp	424649	424662	-292	nontemplate	nan	nan	0.034	0.011	nan	nan	nan	nan	-0.095	0.0125	nan	nan	nan	nan	nan	nan	nan	nan	nan	nan	nan	nan	nan	nan	nan	nan	nan	nan	nan	nan	nan	nan	nan	nan	nan	nan	0	0.0161	nan	nan	0.117	0.0143
broad_tiling	YMR079W	SEC14	SEC14-424653-20bp	424653	424640	-314	template	nan	nan	0.337	0.00494	nan	nan	nan	nan	-0.118	0.00593	nan	nan	nan	nan	nan	nan	nan	nan	nan	nan	nan	nan	nan	nan	nan	nan	nan	nan	nan	nan	nan	nan	nan	nan	nan	nan	0	0.00763	nan	nan	0.203	0.00655
broad_tiling	YMR079W	SEC14	SEC14-424654-20bp	424654	424641	-313	template	nan	nan	0.635	0.0125	nan	nan	nan	nan	0.124	0.0148	nan	nan	nan	nan	nan	nan	nan	nan	nan	nan	nan	nan	nan	nan	nan	nan	nan	nan	nan	nan	nan	nan	nan	nan	nan	nan	0	0.0192	nan	nan	0.226	0.0177
broad_tiling	YMR079W	SEC14	SEC14-424655-20bp	424655	424642	-312	template	nan	nan	0.519	0.00859	nan	nan	nan	nan	0.132	0.0101	nan	nan	nan	nan	nan	nan	nan	nan	nan	nan	nan	nan	nan	nan	nan	nan	nan	nan	nan	nan	nan	nan	nan	nan	nan	nan	0	0.0137	nan	nan	0.556	0.0109
broad_tiling	YMR079W	SEC14	SEC14-424685-20bp	424685	424672	-282	template	nan	nan	0.225	0.0151	nan	nan	nan	nan	0.323	0.0163	nan	nan	nan	nan	nan	nan	nan	nan	nan	nan	nan	nan	nan	nan	nan	nan	nan	nan	nan	nan	nan	nan	nan	nan	nan	nan	0	0.0239	nan	nan	-1.69	0.045
broad_tiling	YMR079W	SEC14	SEC14-424693-20bp	424693	424706	-248	nontemplate	nan	nan	0.884	0.0281	nan	nan	nan	nan	0.884	0.0303	nan	nan	nan	nan	nan	nan	nan	nan	nan	nan	nan	nan	nan	nan	nan	nan	nan	nan	nan	nan	nan	nan	nan	nan	nan	nan	0	0.0487	nan	nan	1.328	0.031
broad_tiling	YMR079W	SEC14	SEC14-424694-20bp	424694	424707	-247	nontemplate	nan	nan	0.085	0.0106	nan	nan	nan	nan	-0.141	0.0125	nan	nan	nan	nan	nan	nan	nan	nan	nan	nan	nan	nan	nan	nan	nan	nan	nan	nan	nan	nan	nan	nan	nan	nan	nan	nan	0	0.0157	nan	nan	0.194	0.0142
broad_tiling	YMR079W	SEC14	SEC14-424703-20bp	424703	424716	-238	nontemplate	nan	nan	0.294	0.0154	nan	nan	nan	nan	-0.152	0.0185	nan	nan	nan	nan	nan	nan	nan	nan	nan	nan	nan	nan	nan	nan	nan	nan	nan	nan	nan	nan	nan	nan	nan	nan	nan	nan	0	0.0234	nan	nan	-0.249	0.024
broad_tiling	YMR079W	SEC14	SEC14-424718-20bp	424718	424705	-249	template	nan	nan	-0.044	0.0041	nan	nan	nan	nan	-0.24	0.00487	nan	nan	nan	nan	nan	nan	nan	nan	nan	nan	nan	nan	nan	nan	nan	nan	nan	nan	nan	nan	nan	nan	nan	nan	nan	nan	0	0.00621	nan	nan	-0.03	0.00558
broad_tiling	YMR079W	SEC14	SEC14-424725-20bp	424725	424738	-216	nontemplate	nan	nan	-0.412	0.0234	nan	nan	nan	nan	-0.106	0.0246	nan	nan	nan	nan	nan	nan	nan	nan	nan	nan	nan	nan	nan	nan	nan	nan	nan	nan	nan	nan	nan	nan	nan	nan	nan	nan	0	0.0315	nan	nan	0.48	0.0259
broad_tiling	YMR079W	SEC14	SEC14-424732-20bp	424732	424745	-209	nontemplate	nan	nan	0.204	0.00617	nan	nan	nan	nan	-0.396	0.00797	nan	nan	nan	nan	nan	nan	nan	nan	nan	nan	nan	nan	nan	nan	nan	nan	nan	nan	nan	nan	nan	nan	nan	nan	nan	nan	0	0.00957	nan	nan	0.244	0.00804
broad_tiling	YMR079W	SEC14	SEC14-424733-20bp	424733	424746	-208	nontemplate	nan	nan	0.349	0.0211	nan	nan	nan	nan	-0.272	0.0267	nan	nan	nan	nan	nan	nan	nan	nan	nan	nan	nan	nan	nan	nan	nan	nan	nan	nan	nan	nan	nan	nan	nan	nan	nan	nan	0	0.0328	nan	nan	0.701	0.0247
broad_tiling	YMR079W	SEC14	SEC14-424738-20bp	424738	424751	-203	nontemplate	nan	nan	-0.181	0.0103	nan	nan	nan	nan	-0.643	0.0127	nan	nan	nan	nan	nan	nan	nan	nan	nan	nan	nan	nan	nan	nan	nan	nan	nan	nan	nan	nan	nan	nan	nan	nan	nan	nan	0	0.015	nan	nan	0.747	0.0106
broad_tiling	YMR079W	SEC14	SEC14-424746-20bp	424746	424759	-195	nontemplate	nan	nan	0.132	0.293	nan	nan	nan	nan	-0.854	0.437	nan	nan	nan	nan	nan	nan	nan	nan	nan	nan	nan	nan	nan	nan	nan	nan	nan	nan	nan	nan	nan	nan	nan	nan	nan	nan	0	0.449	nan	nan	2.421	0.25
broad_tiling	YMR079W	SEC14	SEC14-424749-20bp	424749	424762	-192	nontemplate	nan	nan	-0.073	0.00485	nan	nan	nan	nan	-0.125	0.00541	nan	nan	nan	nan	nan	nan	nan	nan	nan	nan	nan	nan	nan	nan	nan	nan	nan	nan	nan	nan	nan	nan	nan	nan	nan	nan	0	0.00728	nan	nan	-0.593	0.00783
broad_tiling	YMR079W	SEC14	SEC14-424756-20bp	424756	424743	-211	template	nan	nan	1.443	0.015	nan	nan	nan	nan	0.48	0.0179	nan	nan	nan	nan	nan	nan	nan	nan	nan	nan	nan	nan	nan	nan	nan	nan	nan	nan	nan	nan	nan	nan	nan	nan	nan	nan	0	0.0266	nan	nan	1.737	0.0163
broad_tiling	YMR079W	SEC14	SEC14-424757-20bp	424757	424744	-210	template	nan	nan	0.179	0.0149	nan	nan	nan	nan	0.132	0.0162	nan	nan	nan	nan	nan	nan	nan	nan	nan	nan	nan	nan	nan	nan	nan	nan	nan	nan	nan	nan	nan	nan	nan	nan	nan	nan	0	0.0219	nan	nan	0.728	0.0168
broad_tiling	YMR079W	SEC14	SEC14-424778-20bp	424778	424765	-189	template	nan	nan	0.047	0.0205	nan	nan	nan	nan	-0.118	0.0232	nan	nan	nan	nan	nan	nan	nan	nan	nan	nan	nan	nan	nan	nan	nan	nan	nan	nan	nan	nan	nan	nan	nan	nan	nan	nan	0	0.0308	nan	nan	0.516	0.0248
broad_tiling	YMR079W	SEC14	SEC14-424821-20bp	424821	424834	-120	nontemplate	nan	nan	0.453	0.0707	nan	nan	nan	nan	-0.848	0.104	nan	nan	nan	nan	nan	nan	nan	nan	nan	nan	nan	nan	nan	nan	nan	nan	nan	nan	nan	nan	nan	nan	nan	nan	nan	nan	0	0.114	nan	nan	1.338	0.0735
broad_tiling	YMR079W	SEC14	SEC14-424837-20bp	424837	424824	-130	template	nan	nan	0.005	0.0086	nan	nan	nan	nan	-2.2	0.0204	nan	nan	nan	nan	nan	nan	nan	nan	nan	nan	nan	nan	nan	nan	nan	nan	nan	nan	nan	nan	nan	nan	nan	nan	nan	nan	0	0.0126	nan	nan	1.121	0.0087
broad_tiling	YMR079W	SEC14	SEC14-424852-20bp	424852	424865	-89	nontemplate	nan	nan	0.388	0.326	nan	nan	nan	nan	1.514	0.295	nan	nan	nan	nan	nan	nan	nan	nan	nan	nan	nan	nan	nan	nan	nan	nan	nan	nan	nan	nan	nan	nan	nan	nan	nan	nan	0	0.513	nan	nan	nan	nan
broad_tiling	YMR079W	SEC14	SEC14-424899-20bp	424899	424912	-42	nontemplate	nan	nan	nan	nan	nan	nan	nan	nan	nan	nan	nan	nan	nan	nan	nan	nan	nan	nan	nan	nan	nan	nan	nan	nan	nan	nan	nan	nan	nan	nan	nan	nan	nan	nan	nan	nan	nan	nan	nan	nan	nan	nan
broad_tiling	YMR079W	SEC14	SEC14-424921-20bp	424921	424934	-20	nontemplate	nan	nan	nan	nan	nan	nan	nan	nan	nan	nan	nan	nan	nan	nan	nan	nan	nan	nan	nan	nan	nan	nan	nan	nan	nan	nan	nan	nan	nan	nan	nan	nan	nan	nan	nan	nan	nan	nan	nan	nan	nan	nan
broad_tiling	YMR079W	SEC14	SEC14-424926-20bp	424926	424939	-15	nontemplate	nan	nan	nan	nan	nan	nan	nan	nan	nan	nan	nan	nan	nan	nan	nan	nan	nan	nan	nan	nan	nan	nan	nan	nan	nan	nan	nan	nan	nan	nan	nan	nan	nan	nan	nan	nan	nan	nan	nan	nan	nan	nan
broad_tiling	YMR079W	SEC14	SEC14-424930-20bp	424930	424917	-37	template	nan	nan	0.838	0.0176	nan	nan	nan	nan	-2.553	0.0588	nan	nan	nan	nan	nan	nan	nan	nan	nan	nan	nan	nan	nan	nan	nan	nan	nan	nan	nan	nan	nan	nan	nan	nan	nan	nan	0	0.0282	nan	nan	2.03	0.0179
broad_tiling	YMR079W	SEC14	SEC14-424943-20bp	424943	424956	2	nontemplate	nan	nan	0.068	0.00835	nan	nan	nan	nan	-0.131	0.00981	nan	nan	nan	nan	nan	nan	nan	nan	nan	nan	nan	nan	nan	nan	nan	nan	nan	nan	nan	nan	nan	nan	nan	nan	nan	nan	0	0.013	nan	nan	0.621	0.0102
broad_tiling	YMR079W	SEC14	SEC14-424949-20bp	424949	424962	8	nontemplate	nan	nan	0.436	0.00455	nan	nan	nan	nan	-2.071	0.0114	nan	nan	nan	nan	nan	nan	nan	nan	nan	nan	nan	nan	nan	nan	nan	nan	nan	nan	nan	nan	nan	nan	nan	nan	nan	nan	0	0.00698	nan	nan	0.994	0.00514
broad_tiling	YMR079W	SEC14	SEC14-424963-20bp	424963	424976	22	nontemplate	nan	nan	0.749	0.0467	nan	nan	nan	nan	-1.836	0.113	nan	nan	nan	nan	nan	nan	nan	nan	nan	nan	nan	nan	nan	nan	nan	nan	nan	nan	nan	nan	nan	nan	nan	nan	nan	nan	0	0.074	nan	nan	1.69	0.0478
broad_tiling	YMR079W	SEC14	SEC14-424968-20bp	424968	424981	27	nontemplate	nan	nan	0.453	0.0181	nan	nan	nan	nan	-2.984	0.073	nan	nan	nan	nan	nan	nan	nan	nan	nan	nan	nan	nan	nan	nan	nan	nan	nan	nan	nan	nan	nan	nan	nan	nan	nan	nan	0	0.0283	nan	nan	1.985	0.0173
broad_tiling	YMR079W	SEC14	SEC14-424977-20bp	424977	424990	36	nontemplate	nan	nan	0.315	0.00577	nan	nan	nan	nan	-0.601	0.00794	nan	nan	nan	nan	nan	nan	nan	nan	nan	nan	nan	nan	nan	nan	nan	nan	nan	nan	nan	nan	nan	nan	nan	nan	nan	nan	0	0.00908	nan	nan	-0.074	0.00808
broad_tiling	YMR079W	SEC14	SEC14-424978-20bp	424978	424991	37	nontemplate	nan	nan	0.027	0.00519	nan	nan	nan	nan	0.013	0.00573	nan	nan	nan	nan	nan	nan	nan	nan	nan	nan	nan	nan	nan	nan	nan	nan	nan	nan	nan	nan	nan	nan	nan	nan	nan	nan	0	0.00769	nan	nan	0.057	0.00691
broad_tiling	YMR079W	SEC14	SEC14-424992-20bp	424992	424979	25	template	nan	nan	-0.342	0.0412	nan	nan	nan	nan	0.486	0.0384	nan	nan	nan	nan	nan	nan	nan	nan	nan	nan	nan	nan	nan	nan	nan	nan	nan	nan	nan	nan	nan	nan	nan	nan	nan	nan	0	0.059	nan	nan	-0.673	0.0671
broad_tiling	YMR079W	SEC14	SEC14-425127-20bp	425127	425114	160	template	nan	nan	0.213	0.0152	nan	nan	nan	nan	0.004	0.0176	nan	nan	nan	nan	nan	nan	nan	nan	nan	nan	nan	nan	nan	nan	nan	nan	nan	nan	nan	nan	nan	nan	nan	nan	nan	nan	0	0.0245	nan	nan	0.157	0.0214
broad_tiling	YMR079W	SEC14	SEC14-425166-20bp	425166	425153	199	template	nan	nan	1.007	0.0358	nan	nan	nan	nan	1.063	0.0372	nan	nan	nan	nan	nan	nan	nan	nan	nan	nan	nan	nan	nan	nan	nan	nan	nan	nan	nan	nan	nan	nan	nan	nan	nan	nan	0	0.0628	nan	nan	0.351	0.0518
broad_tiling	YMR079W	SEC14	SEC14-425179-20bp	425179	425192	238	nontemplate	nan	nan	0.071	0.00721	nan	nan	nan	nan	0.009	0.00804	nan	nan	nan	nan	nan	nan	nan	nan	nan	nan	nan	nan	nan	nan	nan	nan	nan	nan	nan	nan	nan	nan	nan	nan	nan	nan	0	0.0108	nan	nan	0.649	0.00812
broad_tiling	YMR079W	SEC14	SEC14-425183-20bp	425183	425196	242	nontemplate	nan	nan	0.578	0.0104	nan	nan	nan	nan	0.237	0.012	nan	nan	nan	nan	nan	nan	nan	nan	nan	nan	nan	nan	nan	nan	nan	nan	nan	nan	nan	nan	nan	nan	nan	nan	nan	nan	0	0.0166	nan	nan	0.844	0.0124
broad_tiling	YMR079W	SEC14	SEC14-425184-20bp	425184	425197	243	nontemplate	nan	nan	-0.126	0.00302	nan	nan	nan	nan	-0.325	0.00361	nan	nan	nan	nan	nan	nan	nan	nan	nan	nan	nan	nan	nan	nan	nan	nan	nan	nan	nan	nan	nan	nan	nan	nan	nan	nan	0	0.00439	nan	nan	0.143	0.00383
broad_tiling	YMR079W	SEC14	SEC14-425196-20bp	425196	425209	255	nontemplate	nan	nan	0.013	0.00511	nan	nan	nan	nan	-0.338	0.00628	nan	nan	nan	nan	nan	nan	nan	nan	nan	nan	nan	nan	nan	nan	nan	nan	nan	nan	nan	nan	nan	nan	nan	nan	nan	nan	0	0.00793	nan	nan	0.414	0.00608
broad_tiling	YMR079W	SEC14	SEC14-425199-20bp	425199	425212	258	nontemplate	nan	nan	0.255	0.0326	nan	nan	nan	nan	-0.294	0.0412	nan	nan	nan	nan	nan	nan	nan	nan	nan	nan	nan	nan	nan	nan	nan	nan	nan	nan	nan	nan	nan	nan	nan	nan	nan	nan	0	0.0513	nan	nan	0.676	0.0388
broad_tiling	YMR079W	SEC14	SEC14-425206-20bp	425206	425219	265	nontemplate	nan	nan	0.392	0.018	nan	nan	nan	nan	-0.323	0.0229	nan	nan	nan	nan	nan	nan	nan	nan	nan	nan	nan	nan	nan	nan	nan	nan	nan	nan	nan	nan	nan	nan	nan	nan	nan	nan	0	0.0277	nan	nan	-0.062	0.0265
broad_tiling	YMR079W	SEC14	SEC14-425211-20bp	425211	425224	270	nontemplate	nan	nan	0.18	0.00833	nan	nan	nan	nan	-0.544	0.0109	nan	nan	nan	nan	nan	nan	nan	nan	nan	nan	nan	nan	nan	nan	nan	nan	nan	nan	nan	nan	nan	nan	nan	nan	nan	nan	0	0.0126	nan	nan	0.257	0.0107
broad_tiling	YMR079W	SEC14	SEC14-425215-20bp	425215	425202	248	template	nan	nan	0.022	0.00226	nan	nan	nan	nan	-0.173	0.00267	nan	nan	nan	nan	nan	nan	nan	nan	nan	nan	nan	nan	nan	nan	nan	nan	nan	nan	nan	nan	nan	nan	nan	nan	nan	nan	0	0.00336	nan	nan	0.394	0.00276
broad_tiling	YMR079W	SEC14	SEC14-425220-20bp	425220	425233	279	nontemplate	nan	nan	0.149	0.00426	nan	nan	nan	nan	-0.225	0.00518	nan	nan	nan	nan	nan	nan	nan	nan	nan	nan	nan	nan	nan	nan	nan	nan	nan	nan	nan	nan	nan	nan	nan	nan	nan	nan	0	0.00629	nan	nan	0.127	0.00569
broad_tiling	YMR079W	SEC14	SEC14-425224-20bp	425224	425211	257	template	nan	nan	0.339	0.00499	nan	nan	nan	nan	0.19	0.00548	nan	nan	nan	nan	nan	nan	nan	nan	nan	nan	nan	nan	nan	nan	nan	nan	nan	nan	nan	nan	nan	nan	nan	nan	nan	nan	0	0.00799	nan	nan	0.801	0.0057
broad_tiling	YMR079W	SEC14	SEC14-425250-20bp	425250	425237	283	template	nan	nan	-0.307	0.019	nan	nan	nan	nan	-0.459	0.0228	nan	nan	nan	nan	nan	nan	nan	nan	nan	nan	nan	nan	nan	nan	nan	nan	nan	nan	nan	nan	nan	nan	nan	nan	nan	nan	0	0.0257	nan	nan	-0.887	0.0302
broad_tiling	YMR079W	SEC14	SEC14-425256-20bp	425256	425243	289	template	nan	nan	nan	nan	nan	nan	nan	nan	nan	nan	nan	nan	nan	nan	nan	nan	nan	nan	nan	nan	nan	nan	nan	nan	nan	nan	nan	nan	nan	nan	nan	nan	nan	nan	nan	nan	nan	nan	nan	nan	nan	nan
broad_tiling	YMR079W	SEC14	SEC14-425277-20bp	425277	425264	310	template	nan	nan	-0.152	0.00847	nan	nan	nan	nan	-0.008	0.00917	nan	nan	nan	nan	nan	nan	nan	nan	nan	nan	nan	nan	nan	nan	nan	nan	nan	nan	nan	nan	nan	nan	nan	nan	nan	nan	0	0.0122	nan	nan	-1.588	0.0209
broad_tiling	YMR079W	SEC14	SEC14-425287-20bp	425287	425274	320	template	nan	nan	0.128	0.00583	nan	nan	nan	nan	-0.017	0.00674	nan	nan	nan	nan	nan	nan	nan	nan	nan	nan	nan	nan	nan	nan	nan	nan	nan	nan	nan	nan	nan	nan	nan	nan	nan	nan	0	0.00875	nan	nan	0.53	0.007
broad_tiling	YMR079W	SEC14	SEC14-425335-20bp	425335	425348	394	nontemplate	nan	nan	0.703	0.0161	nan	nan	nan	nan	0.687	0.0174	nan	nan	nan	nan	nan	nan	nan	nan	nan	nan	nan	nan	nan	nan	nan	nan	nan	nan	nan	nan	nan	nan	nan	nan	nan	nan	0	0.0268	nan	nan	0.316	0.0221
broad_tiling	YMR079W	SEC14	SEC14-425358-20bp	425358	425345	391	template	nan	nan	0.112	0.0561	nan	nan	nan	nan	-0.304	0.069	nan	nan	nan	nan	nan	nan	nan	nan	nan	nan	nan	nan	nan	nan	nan	nan	nan	nan	nan	nan	nan	nan	nan	nan	nan	nan	0	0.0844	nan	nan	-0.187	0.082
broad_tiling	YMR079W	SEC14	SEC14-425390-20bp	425390	425377	423	template	nan	nan	0.268	0.0313	nan	nan	nan	nan	0.326	0.0337	nan	nan	nan	nan	nan	nan	nan	nan	nan	nan	nan	nan	nan	nan	nan	nan	nan	nan	nan	nan	nan	nan	nan	nan	nan	nan	0	0.0463	nan	nan	-0.633	0.0534
broad_tiling	YMR079W	SEC14	SEC14-425393-20bp	425393	425380	426	template	nan	nan	0.518	0.0599	nan	nan	nan	nan	0.586	0.0635	nan	nan	nan	nan	nan	nan	nan	nan	nan	nan	nan	nan	nan	nan	nan	nan	nan	nan	nan	nan	nan	nan	nan	nan	nan	nan	0	0.0942	nan	nan	1.097	0.0663
broad_tiling	YMR079W	SEC14	SEC14-425397-20bp	425397	425384	430	template	nan	nan	-6.36	10.1	nan	nan	nan	nan	-2.397	0.551	nan	nan	nan	nan	nan	nan	nan	nan	nan	nan	nan	nan	nan	nan	nan	nan	nan	nan	nan	nan	nan	nan	nan	nan	nan	nan	0	0.274	nan	nan	1.636	0.171
broad_tiling	YMR079W	SEC14	SEC14-425404-20bp	425404	425391	437	template	nan	nan	0.522	0.012	nan	nan	nan	nan	-0.457	0.0164	nan	nan	nan	nan	nan	nan	nan	nan	nan	nan	nan	nan	nan	nan	nan	nan	nan	nan	nan	nan	nan	nan	nan	nan	nan	nan	0	0.02	nan	nan	-0.911	0.0241
broad_tiling	YMR079W	SEC14	SEC14-425407-20bp	425407	425420	466	nontemplate	nan	nan	-0.153	0.0167	nan	nan	nan	nan	-2.433	0.0441	nan	nan	nan	nan	nan	nan	nan	nan	nan	nan	nan	nan	nan	nan	nan	nan	nan	nan	nan	nan	nan	nan	nan	nan	nan	nan	0	0.0243	nan	nan	0.604	0.0188
broad_tiling	YIL143C	SSL2	SSL2-82585-20bp	82585	82598	480	template	nan	nan	0.516	0.00599	nan	nan	nan	nan	0.195	0.00685	nan	nan	nan	nan	nan	nan	nan	nan	nan	nan	nan	nan	nan	nan	nan	nan	nan	nan	nan	nan	nan	nan	nan	nan	nan	nan	0	0.00938	nan	nan	-0.885	0.012
broad_tiling	YIL143C	SSL2	SSL2-82612-20bp	82612	82625	453	template	nan	nan	0.041	0.0204	nan	nan	nan	nan	-0.541	0.026	nan	nan	nan	nan	nan	nan	nan	nan	nan	nan	nan	nan	nan	nan	nan	nan	nan	nan	nan	nan	nan	nan	nan	nan	nan	nan	0	0.0296	nan	nan	-3.112	0.111
broad_tiling	YIL143C	SSL2	SSL2-82622-20bp	82622	82635	443	template	nan	nan	0.056	0.00508	nan	nan	nan	nan	-0.175	0.00603	nan	nan	nan	nan	nan	nan	nan	nan	nan	nan	nan	nan	nan	nan	nan	nan	nan	nan	nan	nan	nan	nan	nan	nan	nan	nan	0	0.00785	nan	nan	-2.419	0.02
broad_tiling	YIL143C	SSL2	SSL2-82626-20bp	82626	82639	439	template	nan	nan	1.011	0.019	nan	nan	nan	nan	0.914	0.0205	nan	nan	nan	nan	nan	nan	nan	nan	nan	nan	nan	nan	nan	nan	nan	nan	nan	nan	nan	nan	nan	nan	nan	nan	nan	nan	0	0.0325	nan	nan	-0.218	0.0311
broad_tiling	YIL143C	SSL2	SSL2-82636-20bp	82636	82623	455	nontemplate	nan	nan	0.044	0.00696	nan	nan	nan	nan	-0.184	0.00835	nan	nan	nan	nan	nan	nan	nan	nan	nan	nan	nan	nan	nan	nan	nan	nan	nan	nan	nan	nan	nan	nan	nan	nan	nan	nan	0	0.0108	nan	nan	-4.119	0.0765
broad_tiling	YIL143C	SSL2	SSL2-82643-20bp	82643	82656	422	template	nan	nan	0.112	0.00816	nan	nan	nan	nan	-0.014	0.00903	nan	nan	nan	nan	nan	nan	nan	nan	nan	nan	nan	nan	nan	nan	nan	nan	nan	nan	nan	nan	nan	nan	nan	nan	nan	nan	0	0.0123	nan	nan	-0.949	0.0161
broad_tiling	YIL143C	SSL2	SSL2-82649-20bp	82649	82636	442	nontemplate	nan	nan	0.247	0.0376	nan	nan	nan	nan	0.393	0.0398	nan	nan	nan	nan	nan	nan	nan	nan	nan	nan	nan	nan	nan	nan	nan	nan	nan	nan	nan	nan	nan	nan	nan	nan	nan	nan	0	0.0561	nan	nan	-1.711	0.109
broad_tiling	YIL143C	SSL2	SSL2-82650-20bp	82650	82637	441	nontemplate	nan	nan	0.559	0.017	nan	nan	nan	nan	-0.101	0.0211	nan	nan	nan	nan	nan	nan	nan	nan	nan	nan	nan	nan	nan	nan	nan	nan	nan	nan	nan	nan	nan	nan	nan	nan	nan	nan	0	0.0274	nan	nan	-6.232	1.05
broad_tiling	YIL143C	SSL2	SSL2-82651-20bp	82651	82638	440	nontemplate	nan	nan	0.866	0.202	nan	nan	nan	nan	0.866	0.219	nan	nan	nan	nan	nan	nan	nan	nan	nan	nan	nan	nan	nan	nan	nan	nan	nan	nan	nan	nan	nan	nan	nan	nan	nan	nan	0	0.353	nan	nan	-0.669	0.407
broad_tiling	YIL143C	SSL2	SSL2-82652-20bp	82652	82665	413	template	nan	nan	0.135	0.00326	nan	nan	nan	nan	-0.001	0.00366	nan	nan	nan	nan	nan	nan	nan	nan	nan	nan	nan	nan	nan	nan	nan	nan	nan	nan	nan	nan	nan	nan	nan	nan	nan	nan	0	0.00487	nan	nan	0.142	0.00427
broad_tiling	YIL143C	SSL2	SSL2-82656-20bp	82656	82643	435	nontemplate	nan	nan	0.036	0.0126	nan	nan	nan	nan	-0.221	0.0147	nan	nan	nan	nan	nan	nan	nan	nan	nan	nan	nan	nan	nan	nan	nan	nan	nan	nan	nan	nan	nan	nan	nan	nan	nan	nan	0	0.0186	nan	nan	-2.15	0.0429
broad_tiling	YIL143C	SSL2	SSL2-82664-20bp	82664	82651	427	nontemplate	nan	nan	-0.168	0.00764	nan	nan	nan	nan	-0.577	0.00972	nan	nan	nan	nan	nan	nan	nan	nan	nan	nan	nan	nan	nan	nan	nan	nan	nan	nan	nan	nan	nan	nan	nan	nan	nan	nan	0	0.0112	nan	nan	-0.607	0.0122
broad_tiling	YIL143C	SSL2	SSL2-82669-20bp	82669	82656	422	nontemplate	nan	nan	-0.265	0.0157	nan	nan	nan	nan	-0.571	0.019	nan	nan	nan	nan	nan	nan	nan	nan	nan	nan	nan	nan	nan	nan	nan	nan	nan	nan	nan	nan	nan	nan	nan	nan	nan	nan	0	0.0213	nan	nan	-3.997	0.158
broad_tiling	YIL143C	SSL2	SSL2-82676-20bp	82676	82689	389	template	nan	nan	0.241	0.0116	nan	nan	nan	nan	-0.143	0.0141	nan	nan	nan	nan	nan	nan	nan	nan	nan	nan	nan	nan	nan	nan	nan	nan	nan	nan	nan	nan	nan	nan	nan	nan	nan	nan	0	0.0183	nan	nan	0.132	0.0156
broad_tiling	YIL143C	SSL2	SSL2-82697-20bp	82697	82684	394	nontemplate	nan	nan	0.06	0.0118	nan	nan	nan	nan	0.255	0.0127	nan	nan	nan	nan	nan	nan	nan	nan	nan	nan	nan	nan	nan	nan	nan	nan	nan	nan	nan	nan	nan	nan	nan	nan	nan	nan	0	0.0181	nan	nan	-2.505	0.0526
broad_tiling	YIL143C	SSL2	SSL2-82710-20bp	82710	82723	355	template	nan	nan	0.14	0.00424	nan	nan	nan	nan	-0.168	0.00482	nan	nan	nan	nan	nan	nan	nan	nan	nan	nan	nan	nan	nan	nan	nan	nan	nan	nan	nan	nan	nan	nan	nan	nan	nan	nan	0	0.00612	nan	nan	0.124	0.00562
broad_tiling	YIL143C	SSL2	SSL2-82719-20bp	82719	82706	372	nontemplate	nan	nan	-0.054	0.0154	nan	nan	nan	nan	0.242	0.0164	nan	nan	nan	nan	nan	nan	nan	nan	nan	nan	nan	nan	nan	nan	nan	nan	nan	nan	nan	nan	nan	nan	nan	nan	nan	nan	0	0.0235	nan	nan	-2.643	0.0723
broad_tiling	YIL143C	SSL2	SSL2-82726-20bp	82726	82713	365	nontemplate	nan	nan	-0.136	0.0142	nan	nan	nan	nan	-0.199	0.0156	nan	nan	nan	nan	nan	nan	nan	nan	nan	nan	nan	nan	nan	nan	nan	nan	nan	nan	nan	nan	nan	nan	nan	nan	nan	nan	0	0.0194	nan	nan	-3.418	0.0872
broad_tiling	YIL143C	SSL2	SSL2-82741-20bp	82741	82728	350	nontemplate	nan	nan	-0.133	0.0144	nan	nan	nan	nan	-0.292	0.0165	nan	nan	nan	nan	nan	nan	nan	nan	nan	nan	nan	nan	nan	nan	nan	nan	nan	nan	nan	nan	nan	nan	nan	nan	nan	nan	0	0.02	nan	nan	-0.932	0.0242
broad_tiling	YIL143C	SSL2	SSL2-82759-20bp	82759	82772	306	template	nan	nan	-0.113	0.00973	nan	nan	nan	nan	-0.403	0.0119	nan	nan	nan	nan	nan	nan	nan	nan	nan	nan	nan	nan	nan	nan	nan	nan	nan	nan	nan	nan	nan	nan	nan	nan	nan	nan	0	0.0143	nan	nan	-0.339	0.0142
broad_tiling	YIL143C	SSL2	SSL2-82777-20bp	82777	82790	288	template	nan	nan	-0.087	0.00638	nan	nan	nan	nan	0.234	0.00682	nan	nan	nan	nan	nan	nan	nan	nan	nan	nan	nan	nan	nan	nan	nan	nan	nan	nan	nan	nan	nan	nan	nan	nan	nan	nan	0	0.00957	nan	nan	-1.382	0.0151
broad_tiling	YIL143C	SSL2	SSL2-82786-20bp	82786	82799	279	template	nan	nan	-0.53	0.0488	nan	nan	nan	nan	-0.683	0.0559	nan	nan	nan	nan	nan	nan	nan	nan	nan	nan	nan	nan	nan	nan	nan	nan	nan	nan	nan	nan	nan	nan	nan	nan	nan	nan	0	0.063	nan	nan	-0.967	0.0857
broad_tiling	YIL143C	SSL2	SSL2-82803-20bp	82803	82790	288	nontemplate	nan	nan	-0.074	0.0101	nan	nan	nan	nan	-0.072	0.0112	nan	nan	nan	nan	nan	nan	nan	nan	nan	nan	nan	nan	nan	nan	nan	nan	nan	nan	nan	nan	nan	nan	nan	nan	nan	nan	0	0.0149	nan	nan	0.314	0.0124
broad_tiling	YIL143C	SSL2	SSL2-82807-20bp	82807	82820	258	template	nan	nan	-0.352	0.00289	nan	nan	nan	nan	-0.112	0.00301	nan	nan	nan	nan	nan	nan	nan	nan	nan	nan	nan	nan	nan	nan	nan	nan	nan	nan	nan	nan	nan	nan	nan	nan	nan	nan	0	0.00389	nan	nan	-0.785	0.0048
broad_tiling	YIL143C	SSL2	SSL2-82810-20bp	82810	82823	255	template	nan	nan	0.633	0.0766	nan	nan	nan	nan	0.876	0.0797	nan	nan	nan	nan	nan	nan	nan	nan	nan	nan	nan	nan	nan	nan	nan	nan	nan	nan	nan	nan	nan	nan	nan	nan	nan	nan	0	0.121	nan	nan	-2.922	0.474
broad_tiling	YIL143C	SSL2	SSL2-82820-20bp	82820	82833	245	template	nan	nan	0.072	0.00381	nan	nan	nan	nan	-0.181	0.0042	nan	nan	nan	nan	nan	nan	nan	nan	nan	nan	nan	nan	nan	nan	nan	nan	nan	nan	nan	nan	nan	nan	nan	nan	nan	nan	0	0.00565	nan	nan	0.116	0.00489
broad_tiling	YIL143C	SSL2	SSL2-82833-20bp	82833	82820	258	nontemplate	nan	nan	0.56	0.00505	nan	nan	nan	nan	0.187	0.00588	nan	nan	nan	nan	nan	nan	nan	nan	nan	nan	nan	nan	nan	nan	nan	nan	nan	nan	nan	nan	nan	nan	nan	nan	nan	nan	0	0.00856	nan	nan	0.823	0.00594
broad_tiling	YIL143C	SSL2	SSL2-82841-20bp	82841	82854	224	template	nan	nan	0.076	0.013	nan	nan	nan	nan	0.185	0.0142	nan	nan	nan	nan	nan	nan	nan	nan	nan	nan	nan	nan	nan	nan	nan	nan	nan	nan	nan	nan	nan	nan	nan	nan	nan	nan	0	0.0204	nan	nan	-0.018	0.0182
broad_tiling	YIL143C	SSL2	SSL2-82856-20bp	82856	82869	209	template	nan	nan	0.194	0.0047	nan	nan	nan	nan	-0.219	0.00579	nan	nan	nan	nan	nan	nan	nan	nan	nan	nan	nan	nan	nan	nan	nan	nan	nan	nan	nan	nan	nan	nan	nan	nan	nan	nan	0	0.0075	nan	nan	0.191	0.00616
broad_tiling	YIL143C	SSL2	SSL2-82857-20bp	82857	82870	208	template	nan	nan	-0.249	0.00725	nan	nan	nan	nan	-0.518	0.00899	nan	nan	nan	nan	nan	nan	nan	nan	nan	nan	nan	nan	nan	nan	nan	nan	nan	nan	nan	nan	nan	nan	nan	nan	nan	nan	0	0.01	nan	nan	0.095	0.0089
broad_tiling	YIL143C	SSL2	SSL2-82864-20bp	82864	82877	201	template	nan	nan	-0.187	0.0111	nan	nan	nan	nan	-0.434	0.0132	nan	nan	nan	nan	nan	nan	nan	nan	nan	nan	nan	nan	nan	nan	nan	nan	nan	nan	nan	nan	nan	nan	nan	nan	nan	nan	0	0.0163	nan	nan	0.439	0.0127
broad_tiling	YIL143C	SSL2	SSL2-82869-20bp	82869	82856	222	nontemplate	nan	nan	0.777	0.0267	nan	nan	nan	nan	0.946	0.028	nan	nan	nan	nan	nan	nan	nan	nan	nan	nan	nan	nan	nan	nan	nan	nan	nan	nan	nan	nan	nan	nan	nan	nan	nan	nan	0	0.044	nan	nan	-0.817	0.0533
broad_tiling	YIL143C	SSL2	SSL2-82872-20bp	82872	82885	193	template	nan	nan	0.255	0.0124	nan	nan	nan	nan	-0.304	0.0154	nan	nan	nan	nan	nan	nan	nan	nan	nan	nan	nan	nan	nan	nan	nan	nan	nan	nan	nan	nan	nan	nan	nan	nan	nan	nan	0	0.0193	nan	nan	-1.628	0.0335
broad_tiling	YIL143C	SSL2	SSL2-82875-20bp	82875	82862	216	nontemplate	nan	nan	0.849	0.0133	nan	nan	nan	nan	-0.054	0.0174	nan	nan	nan	nan	nan	nan	nan	nan	nan	nan	nan	nan	nan	nan	nan	nan	nan	nan	nan	nan	nan	nan	nan	nan	nan	nan	0	0.0236	nan	nan	1.446	0.0143
broad_tiling	YIL143C	SSL2	SSL2-82879-20bp	82879	82892	186	template	nan	nan	0.368	0.0146	nan	nan	nan	nan	0.323	0.016	nan	nan	nan	nan	nan	nan	nan	nan	nan	nan	nan	nan	nan	nan	nan	nan	nan	nan	nan	nan	nan	nan	nan	nan	nan	nan	0	0.023	nan	nan	-1.883	0.0459
broad_tiling	YIL143C	SSL2	SSL2-82880-20bp	82880	82893	185	template	nan	nan	0.352	0.00849	nan	nan	nan	nan	0.242	0.00973	nan	nan	nan	nan	nan	nan	nan	nan	nan	nan	nan	nan	nan	nan	nan	nan	nan	nan	nan	nan	nan	nan	nan	nan	nan	nan	0	0.0135	nan	nan	-1.189	0.0204
broad_tiling	YIL143C	SSL2	SSL2-82887-20bp	82887	82900	178	template	nan	nan	0.101	0.00529	nan	nan	nan	nan	0.008	0.00578	nan	nan	nan	nan	nan	nan	nan	nan	nan	nan	nan	nan	nan	nan	nan	nan	nan	nan	nan	nan	nan	nan	nan	nan	nan	nan	0	0.00787	nan	nan	-3.432	0.0363
broad_tiling	YIL143C	SSL2	SSL2-82893-20bp	82893	82906	172	template	nan	nan	-0.055	0.011	nan	nan	nan	nan	-0.086	0.0123	nan	nan	nan	nan	nan	nan	nan	nan	nan	nan	nan	nan	nan	nan	nan	nan	nan	nan	nan	nan	nan	nan	nan	nan	nan	nan	0	0.0157	nan	nan	-1.089	0.0227
broad_tiling	YIL143C	SSL2	SSL2-82906-20bp	82906	82919	159	template	nan	nan	0.391	0.0149	nan	nan	nan	nan	-1.129	0.0245	nan	nan	nan	nan	nan	nan	nan	nan	nan	nan	nan	nan	nan	nan	nan	nan	nan	nan	nan	nan	nan	nan	nan	nan	nan	nan	0	0.0232	nan	nan	-7.119	2.06
broad_tiling	YIL143C	SSL2	SSL2-82907-20bp	82907	82920	158	template	nan	nan	-0.866	0.145	nan	nan	nan	nan	-0.998	0.167	nan	nan	nan	nan	nan	nan	nan	nan	nan	nan	nan	nan	nan	nan	nan	nan	nan	nan	nan	nan	nan	nan	nan	nan	nan	nan	0	0.168	nan	nan	nan	nan
broad_tiling	YIL143C	SSL2	SSL2-82951-20bp	82951	82938	140	nontemplate	nan	nan	0.222	0.0114	nan	nan	nan	nan	-0.143	0.0137	nan	nan	nan	nan	nan	nan	nan	nan	nan	nan	nan	nan	nan	nan	nan	nan	nan	nan	nan	nan	nan	nan	nan	nan	nan	nan	0	0.0169	nan	nan	-4.772	0.219
broad_tiling	YIL143C	SSL2	SSL2-82977-20bp	82977	82964	114	nontemplate	nan	nan	0.456	0.0234	nan	nan	nan	nan	-0.922	0.0362	nan	nan	nan	nan	nan	nan	nan	nan	nan	nan	nan	nan	nan	nan	nan	nan	nan	nan	nan	nan	nan	nan	nan	nan	nan	nan	0	0.0377	nan	nan	-1.028	0.0511
broad_tiling	YIL143C	SSL2	SSL2-82983-20bp	82983	82996	82	template	nan	nan	-0.167	0.038	nan	nan	nan	nan	0.177	0.0398	nan	nan	nan	nan	nan	nan	nan	nan	nan	nan	nan	nan	nan	nan	nan	nan	nan	nan	nan	nan	nan	nan	nan	nan	nan	nan	0	0.0557	nan	nan	-0.882	0.0706
broad_tiling	YIL143C	SSL2	SSL2-82984-20bp	82984	82997	81	template	nan	nan	0.01	0.00772	nan	nan	nan	nan	-0.211	0.00882	nan	nan	nan	nan	nan	nan	nan	nan	nan	nan	nan	nan	nan	nan	nan	nan	nan	nan	nan	nan	nan	nan	nan	nan	nan	nan	0	0.0115	nan	nan	-0.473	0.0126
broad_tiling	YIL143C	SSL2	SSL2-82993-20bp	82993	82980	98	nontemplate	nan	nan	-0.009	0.0057	nan	nan	nan	nan	-0.775	0.00779	nan	nan	nan	nan	nan	nan	nan	nan	nan	nan	nan	nan	nan	nan	nan	nan	nan	nan	nan	nan	nan	nan	nan	nan	nan	nan	0	0.00836	nan	nan	-4.103	0.0658
broad_tiling	YIL143C	SSL2	SSL2-83003-20bp	83003	83016	62	template	nan	nan	-0.173	0.0296	nan	nan	nan	nan	0.199	0.0293	nan	nan	nan	nan	nan	nan	nan	nan	nan	nan	nan	nan	nan	nan	nan	nan	nan	nan	nan	nan	nan	nan	nan	nan	nan	nan	0	0.0422	nan	nan	-1.267	0.0603
broad_tiling	YIL143C	SSL2	SSL2-83004-20bp	83004	83017	61	template	nan	nan	-0.194	0.00424	nan	nan	nan	nan	-0.098	0.00465	nan	nan	nan	nan	nan	nan	nan	nan	nan	nan	nan	nan	nan	nan	nan	nan	nan	nan	nan	nan	nan	nan	nan	nan	nan	nan	0	0.00597	nan	nan	-1.357	0.00901
broad_tiling	YIL143C	SSL2	SSL2-83005-20bp	83005	83018	60	template	nan	nan	0.322	0.00616	nan	nan	nan	nan	0.091	0.00707	nan	nan	nan	nan	nan	nan	nan	nan	nan	nan	nan	nan	nan	nan	nan	nan	nan	nan	nan	nan	nan	nan	nan	nan	nan	nan	0	0.00975	nan	nan	-0.512	0.0108
broad_tiling	YIL143C	SSL2	SSL2-83017-20bp	83017	83004	74	nontemplate	nan	nan	0.141	0.0286	nan	nan	nan	nan	-0.857	0.0411	nan	nan	nan	nan	nan	nan	nan	nan	nan	nan	nan	nan	nan	nan	nan	nan	nan	nan	nan	nan	nan	nan	nan	nan	nan	nan	0	0.0421	nan	nan	-0.48	0.0454
broad_tiling	YIL143C	SSL2	SSL2-83021-20bp	83021	83008	70	nontemplate	nan	nan	0.286	0.00378	nan	nan	nan	nan	-0.141	0.00452	nan	nan	nan	nan	nan	nan	nan	nan	nan	nan	nan	nan	nan	nan	nan	nan	nan	nan	nan	nan	nan	nan	nan	nan	nan	nan	0	0.00586	nan	nan	0.354	0.00495
broad_tiling	YIL143C	SSL2	SSL2-83025-20bp	83025	83038	40	template	nan	nan	-0.345	0.0124	nan	nan	nan	nan	-0.582	0.0147	nan	nan	nan	nan	nan	nan	nan	nan	nan	nan	nan	nan	nan	nan	nan	nan	nan	nan	nan	nan	nan	nan	nan	nan	nan	nan	0	0.0168	nan	nan	-1.13	0.023
broad_tiling	YIL143C	SSL2	SSL2-83035-20bp	83035	83048	30	template	nan	nan	0.586	0.014	nan	nan	nan	nan	0.122	0.0169	nan	nan	nan	nan	nan	nan	nan	nan	nan	nan	nan	nan	nan	nan	nan	nan	nan	nan	nan	nan	nan	nan	nan	nan	nan	nan	0	0.0229	nan	nan	-0.289	0.0222
broad_tiling	YIL143C	SSL2	SSL2-83052-20bp	83052	83065	13	template	nan	nan	0.703	0.0668	nan	nan	nan	nan	-0.635	0.0981	nan	nan	nan	nan	nan	nan	nan	nan	nan	nan	nan	nan	nan	nan	nan	nan	nan	nan	nan	nan	nan	nan	nan	nan	nan	nan	0	0.112	nan	nan	-2.633	0.357
broad_tiling	YIL143C	SSL2	SSL2-83061-20bp	83061	83074	4	template	nan	nan	0.22	0.0155	nan	nan	nan	nan	0.204	0.0174	nan	nan	nan	nan	nan	nan	nan	nan	nan	nan	nan	nan	nan	nan	nan	nan	nan	nan	nan	nan	nan	nan	nan	nan	nan	nan	0	0.0236	nan	nan	-4.229	0.195
broad_tiling	YIL143C	SSL2	SSL2-83119-20bp	83119	83132	-54	template	nan	nan	nan	nan	nan	nan	nan	nan	nan	nan	nan	nan	nan	nan	nan	nan	nan	nan	nan	nan	nan	nan	nan	nan	nan	nan	nan	nan	nan	nan	nan	nan	nan	nan	nan	nan	nan	nan	nan	nan	nan	nan
broad_tiling	YIL143C	SSL2	SSL2-83129-20bp	83129	83116	-38	nontemplate	nan	nan	0.091	0.0425	nan	nan	nan	nan	-0.575	0.0541	nan	nan	nan	nan	nan	nan	nan	nan	nan	nan	nan	nan	nan	nan	nan	nan	nan	nan	nan	nan	nan	nan	nan	nan	nan	nan	0	0.0623	nan	nan	-3.262	0.299
broad_tiling	YIL143C	SSL2	SSL2-83131-20bp	83131	83144	-66	template	nan	nan	0.332	0.0406	nan	nan	nan	nan	0.24	0.0466	nan	nan	nan	nan	nan	nan	nan	nan	nan	nan	nan	nan	nan	nan	nan	nan	nan	nan	nan	nan	nan	nan	nan	nan	nan	nan	0	0.0652	nan	nan	-1.881	0.125
broad_tiling	YIL143C	SSL2	SSL2-83161-20bp	83161	83174	-96	template	nan	nan	nan	nan	nan	nan	nan	nan	nan	nan	nan	nan	nan	nan	nan	nan	nan	nan	nan	nan	nan	nan	nan	nan	nan	nan	nan	nan	nan	nan	nan	nan	nan	nan	nan	nan	nan	nan	nan	nan	nan	nan
broad_tiling	YIL143C	SSL2	SSL2-83240-20bp	83240	83227	-149	nontemplate	nan	nan	nan	nan	nan	nan	nan	nan	nan	nan	nan	nan	nan	nan	nan	nan	nan	nan	nan	nan	nan	nan	nan	nan	nan	nan	nan	nan	nan	nan	nan	nan	nan	nan	nan	nan	nan	nan	nan	nan	nan	nan
broad_tiling	YIL143C	SSL2	SSL2-83248-20bp	83248	83235	-157	nontemplate	nan	nan	nan	nan	nan	nan	nan	nan	nan	nan	nan	nan	nan	nan	nan	nan	nan	nan	nan	nan	nan	nan	nan	nan	nan	nan	nan	nan	nan	nan	nan	nan	nan	nan	nan	nan	nan	nan	nan	nan	nan	nan
broad_tiling	YIL143C	SSL2	SSL2-83251-20bp	83251	83238	-160	nontemplate	nan	nan	nan	nan	nan	nan	nan	nan	nan	nan	nan	nan	nan	nan	nan	nan	nan	nan	nan	nan	nan	nan	nan	nan	nan	nan	nan	nan	nan	nan	nan	nan	nan	nan	nan	nan	nan	nan	nan	nan	nan	nan
broad_tiling	YIL143C	SSL2	SSL2-83252-20bp	83252	83265	-187	template	nan	nan	nan	nan	nan	nan	nan	nan	nan	nan	nan	nan	nan	nan	nan	nan	nan	nan	nan	nan	nan	nan	nan	nan	nan	nan	nan	nan	nan	nan	nan	nan	nan	nan	nan	nan	nan	nan	nan	nan	nan	nan
broad_tiling	YIL143C	SSL2	SSL2-83263-20bp	83263	83250	-172	nontemplate	nan	nan	nan	nan	nan	nan	nan	nan	nan	nan	nan	nan	nan	nan	nan	nan	nan	nan	nan	nan	nan	nan	nan	nan	nan	nan	nan	nan	nan	nan	nan	nan	nan	nan	nan	nan	nan	nan	nan	nan	nan	nan
broad_tiling	YIL143C	SSL2	SSL2-83301-20bp	83301	83288	-210	nontemplate	nan	nan	-0.255	0.0127	nan	nan	nan	nan	-0.543	0.0155	nan	nan	nan	nan	nan	nan	nan	nan	nan	nan	nan	nan	nan	nan	nan	nan	nan	nan	nan	nan	nan	nan	nan	nan	nan	nan	0	0.0182	nan	nan	-0.612	0.0208
broad_tiling	YIL143C	SSL2	SSL2-83321-20bp	83321	83308	-230	nontemplate	nan	nan	-0.103	0.582	nan	nan	nan	nan	-4.458	11.9	nan	nan	nan	nan	nan	nan	nan	nan	nan	nan	nan	nan	nan	nan	nan	nan	nan	nan	nan	nan	nan	nan	nan	nan	nan	nan	0	0.822	nan	nan	-3.733	9.69
broad_tiling	YIL143C	SSL2	SSL2-83325-20bp	83325	83338	-260	template	nan	nan	1.098	0.0144	nan	nan	nan	nan	0.072	0.0185	nan	nan	nan	nan	nan	nan	nan	nan	nan	nan	nan	nan	nan	nan	nan	nan	nan	nan	nan	nan	nan	nan	nan	nan	nan	nan	0	0.026	nan	nan	1.564	0.0154
broad_tiling	YIL143C	SSL2	SSL2-83329-20bp	83329	83316	-238	nontemplate	nan	nan	0.65	0.0296	nan	nan	nan	nan	0.576	0.0322	nan	nan	nan	nan	nan	nan	nan	nan	nan	nan	nan	nan	nan	nan	nan	nan	nan	nan	nan	nan	nan	nan	nan	nan	nan	nan	0	0.0504	nan	nan	0.203	0.0422
broad_tiling	YIL143C	SSL2	SSL2-83347-20bp	83347	83334	-256	nontemplate	nan	nan	1.282	0.046	nan	nan	nan	nan	0.294	0.0558	nan	nan	nan	nan	nan	nan	nan	nan	nan	nan	nan	nan	nan	nan	nan	nan	nan	nan	nan	nan	nan	nan	nan	nan	nan	nan	0	0.0826	nan	nan	0.772	0.0584
broad_tiling	YIL143C	SSL2	SSL2-83354-20bp	83354	83367	-289	template	nan	nan	0.903	0.0418	nan	nan	nan	nan	-0.549	0.0628	nan	nan	nan	nan	nan	nan	nan	nan	nan	nan	nan	nan	nan	nan	nan	nan	nan	nan	nan	nan	nan	nan	nan	nan	nan	nan	0	0.0718	nan	nan	1.982	0.0428
broad_tiling	YIL143C	SSL2	SSL2-83355-20bp	83355	83368	-290	template	nan	nan	1.416	0.108	nan	nan	nan	nan	1.122	0.117	nan	nan	nan	nan	nan	nan	nan	nan	nan	nan	nan	nan	nan	nan	nan	nan	nan	nan	nan	nan	nan	nan	nan	nan	nan	nan	0	0.195	nan	nan	1.195	0.128
broad_tiling	YIL143C	SSL2	SSL2-83365-20bp	83365	83352	-274	nontemplate	nan	nan	0.267	0.0176	nan	nan	nan	nan	-0.155	0.0212	nan	nan	nan	nan	nan	nan	nan	nan	nan	nan	nan	nan	nan	nan	nan	nan	nan	nan	nan	nan	nan	nan	nan	nan	nan	nan	0	0.0283	nan	nan	0.825	0.02
broad_tiling	YIL143C	SSL2	SSL2-83375-20bp	83375	83362	-284	nontemplate	nan	nan	0.151	0.00256	nan	nan	nan	nan	0.094	0.00289	nan	nan	nan	nan	nan	nan	nan	nan	nan	nan	nan	nan	nan	nan	nan	nan	nan	nan	nan	nan	nan	nan	nan	nan	nan	nan	0	0.004	nan	nan	0.62	0.00296
broad_tiling	YIL143C	SSL2	SSL2-83378-20bp	83378	83391	-313	template	nan	nan	nan	nan	nan	nan	nan	nan	nan	nan	nan	nan	nan	nan	nan	nan	nan	nan	nan	nan	nan	nan	nan	nan	nan	nan	nan	nan	nan	nan	nan	nan	nan	nan	nan	nan	nan	nan	nan	nan	nan	nan
broad_tiling	YIL143C	SSL2	SSL2-83384-20bp	83384	83397	-319	template	nan	nan	-0.074	0.123	nan	nan	nan	nan	-0.817	0.176	nan	nan	nan	nan	nan	nan	nan	nan	nan	nan	nan	nan	nan	nan	nan	nan	nan	nan	nan	nan	nan	nan	nan	nan	nan	nan	0	0.183	nan	nan	-0.339	0.189
broad_tiling	YIL143C	SSL2	SSL2-83389-20bp	83389	83376	-298	nontemplate	nan	nan	0.19	0.0055	nan	nan	nan	nan	0.023	0.0062	nan	nan	nan	nan	nan	nan	nan	nan	nan	nan	nan	nan	nan	nan	nan	nan	nan	nan	nan	nan	nan	nan	nan	nan	nan	nan	0	0.00836	nan	nan	0.787	0.00615
broad_tiling	YIL143C	SSL2	SSL2-83390-20bp	83390	83377	-299	nontemplate	nan	nan	-0.52	0.0122	nan	nan	nan	nan	-0.33	0.0133	nan	nan	nan	nan	nan	nan	nan	nan	nan	nan	nan	nan	nan	nan	nan	nan	nan	nan	nan	nan	nan	nan	nan	nan	nan	nan	0	0.0161	nan	nan	0.473	0.0127
broad_tiling	YIL143C	SSL2	SSL2-83398-20bp	83398	83385	-307	nontemplate	nan	nan	0.129	0.00304	nan	nan	nan	nan	0.207	0.00327	nan	nan	nan	nan	nan	nan	nan	nan	nan	nan	nan	nan	nan	nan	nan	nan	nan	nan	nan	nan	nan	nan	nan	nan	nan	nan	0	0.00465	nan	nan	0.031	0.00403
broad_tiling	YIL143C	SSL2	SSL2-83414-20bp	83414	83401	-323	nontemplate	nan	nan	0.589	0.00508	nan	nan	nan	nan	-0.34	0.00673	nan	nan	nan	nan	nan	nan	nan	nan	nan	nan	nan	nan	nan	nan	nan	nan	nan	nan	nan	nan	nan	nan	nan	nan	nan	nan	0	0.0083	nan	nan	-0.461	0.00898
broad_tiling	YIL143C	SSL2	SSL2-83415-20bp	83415	83428	-350	template	nan	nan	0.619	0.0212	nan	nan	nan	nan	0.108	0.0249	nan	nan	nan	nan	nan	nan	nan	nan	nan	nan	nan	nan	nan	nan	nan	nan	nan	nan	nan	nan	nan	nan	nan	nan	nan	nan	0	0.0338	nan	nan	-0.154	0.0335
broad_tiling	YIL143C	SSL2	SSL2-83416-20bp	83416	83429	-351	template	nan	nan	0.424	0.00267	nan	nan	nan	nan	0.281	0.00303	nan	nan	nan	nan	nan	nan	nan	nan	nan	nan	nan	nan	nan	nan	nan	nan	nan	nan	nan	nan	nan	nan	nan	nan	nan	nan	0	0.0043	nan	nan	-0.237	0.00423
broad_tiling	YIL143C	SSL2	SSL2-83423-20bp	83423	83410	-332	nontemplate	nan	nan	-0.307	0.02	nan	nan	nan	nan	0.117	0.0209	nan	nan	nan	nan	nan	nan	nan	nan	nan	nan	nan	nan	nan	nan	nan	nan	nan	nan	nan	nan	nan	nan	nan	nan	nan	nan	0	0.0275	nan	nan	-0.293	0.0278
broad_tiling	YIL143C	SSL2	SSL2-83424-20bp	83424	83411	-333	nontemplate	nan	nan	-0.28	0.24	nan	nan	nan	nan	-1.666	0.446	nan	nan	nan	nan	nan	nan	nan	nan	nan	nan	nan	nan	nan	nan	nan	nan	nan	nan	nan	nan	nan	nan	nan	nan	nan	nan	0	0.33	nan	nan	0.753	0.244
broad_tiling	YIL143C	SSL2	SSL2-83428-20bp	83428	83415	-337	nontemplate	nan	nan	nan	nan	nan	nan	nan	nan	nan	nan	nan	nan	nan	nan	nan	nan	nan	nan	nan	nan	nan	nan	nan	nan	nan	nan	nan	nan	nan	nan	nan	nan	nan	nan	nan	nan	nan	nan	nan	nan	nan	nan
broad_tiling	YIL143C	SSL2	SSL2-83450-20bp	83450	83463	-385	template	nan	nan	0.068	0.00243	nan	nan	nan	nan	-0.312	0.00295	nan	nan	nan	nan	nan	nan	nan	nan	nan	nan	nan	nan	nan	nan	nan	nan	nan	nan	nan	nan	nan	nan	nan	nan	nan	nan	0	0.00365	nan	nan	-0.206	0.00361
broad_tiling	YIL143C	SSL2	SSL2-83467-20bp	83467	83454	-376	nontemplate	nan	nan	0.121	0.00737	nan	nan	nan	nan	0.18	0.00804	nan	nan	nan	nan	nan	nan	nan	nan	nan	nan	nan	nan	nan	nan	nan	nan	nan	nan	nan	nan	nan	nan	nan	nan	nan	nan	0	0.0111	nan	nan	0.113	0.0103
broad_tiling	YIL143C	SSL2	SSL2-83480-20bp	83480	83467	-389	nontemplate	nan	nan	-0.798	0.0135	nan	nan	nan	nan	0.049	0.0124	nan	nan	nan	nan	nan	nan	nan	nan	nan	nan	nan	nan	nan	nan	nan	nan	nan	nan	nan	nan	nan	nan	nan	nan	nan	nan	0	0.0166	nan	nan	-0.291	0.017
broad_tiling	YIL143C	SSL2	SSL2-83503-20bp	83503	83516	-438	template	nan	nan	-0.056	0.00447	nan	nan	nan	nan	-0.3	0.00533	nan	nan	nan	nan	nan	nan	nan	nan	nan	nan	nan	nan	nan	nan	nan	nan	nan	nan	nan	nan	nan	nan	nan	nan	nan	nan	0	0.00644	nan	nan	0.307	0.00549
broad_tiling	YIL143C	SSL2	SSL2-83509-20bp	83509	83496	-418	nontemplate	nan	nan	0.166	0.00732	nan	nan	nan	nan	-0.207	0.00886	nan	nan	nan	nan	nan	nan	nan	nan	nan	nan	nan	nan	nan	nan	nan	nan	nan	nan	nan	nan	nan	nan	nan	nan	nan	nan	0	0.0114	nan	nan	0.296	0.00922
broad_tiling	YIL143C	SSL2	SSL2-83515-20bp	83515	83528	-450	template	nan	nan	-0.001	0.00284	nan	nan	nan	nan	-0.086	0.00326	nan	nan	nan	nan	nan	nan	nan	nan	nan	nan	nan	nan	nan	nan	nan	nan	nan	nan	nan	nan	nan	nan	nan	nan	nan	nan	0	0.00439	nan	nan	0.471	0.0034
broad_tiling	YIL143C	SSL2	SSL2-83516-20bp	83516	83529	-451	template	nan	nan	-0.03	0.00714	nan	nan	nan	nan	-0.031	0.00789	nan	nan	nan	nan	nan	nan	nan	nan	nan	nan	nan	nan	nan	nan	nan	nan	nan	nan	nan	nan	nan	nan	nan	nan	nan	nan	0	0.0108	nan	nan	0.426	0.00855
broad_tiling	YIL143C	SSL2	SSL2-83522-20bp	83522	83535	-457	template	nan	nan	0.369	0.0139	nan	nan	nan	nan	-0.402	0.0187	nan	nan	nan	nan	nan	nan	nan	nan	nan	nan	nan	nan	nan	nan	nan	nan	nan	nan	nan	nan	nan	nan	nan	nan	nan	nan	0	0.0223	nan	nan	0.359	0.0178
broad_tiling	YIL143C	SSL2	SSL2-83533-20bp	83533	83520	-442	nontemplate	nan	nan	0.456	0.0202	nan	nan	nan	nan	0.191	0.0234	nan	nan	nan	nan	nan	nan	nan	nan	nan	nan	nan	nan	nan	nan	nan	nan	nan	nan	nan	nan	nan	nan	nan	nan	nan	nan	0	0.032	nan	nan	0.828	0.0235
broad_tiling	YIL143C	SSL2	SSL2-83548-20bp	83548	83535	-457	nontemplate	nan	nan	-0.952	0.0467	nan	nan	nan	nan	-0.623	0.0482	nan	nan	nan	nan	nan	nan	nan	nan	nan	nan	nan	nan	nan	nan	nan	nan	nan	nan	nan	nan	nan	nan	nan	nan	nan	nan	0	0.0526	nan	nan	0.41	0.0446
broad_tiling	YIL143C	SSL2	SSL2-83554-20bp	83554	83541	-463	nontemplate	nan	nan	-0.028	0.00493	nan	nan	nan	nan	-0.313	0.00598	nan	nan	nan	nan	nan	nan	nan	nan	nan	nan	nan	nan	nan	nan	nan	nan	nan	nan	nan	nan	nan	nan	nan	nan	nan	nan	0	0.00718	nan	nan	0.329	0.00622
broad_tiling	YIL143C	SSL2	SSL2-83567-20bp	83567	83554	-476	nontemplate	nan	nan	nan	nan	nan	nan	nan	nan	nan	nan	nan	nan	nan	nan	nan	nan	nan	nan	nan	nan	nan	nan	nan	nan	nan	nan	nan	nan	nan	nan	nan	nan	nan	nan	nan	nan	nan	nan	nan	nan	nan	nan
broad_tiling	YIL143C	SSL2	SSL2-83573-20bp	83573	83560	-482	nontemplate	nan	nan	1.636	0.0572	nan	nan	nan	nan	1.057	0.0639	nan	nan	nan	nan	nan	nan	nan	nan	nan	nan	nan	nan	nan	nan	nan	nan	nan	nan	nan	nan	nan	nan	nan	nan	nan	nan	0	0.101	nan	nan	1.323	0.0691
gene_tiling_18bp	YHR107C	CDC12	CDC12-327990-18bp	327990	328003	91	template	0.326	0.0039	-0.062	0.00379	0.014	0.00409	0.611	0.0032	-0.683	0.00806	0.233	0.00344	0.185	0.00431	0.174	0.00412	0.03	0.00249	0.052	0.00515	-0.058	0.0032	-0.503	0.00635	0.09	0.00313	0.194	0.00368	0.025	0.00446	-0.577	0.00835	0.001	0.00298	-0.092	0.0034	0.246	0.00367	-0.124	0.00433	0.374	0.00415
gene_tiling_18bp	YHR107C	CDC12	CDC12-328011-18bp	328011	327998	96	nontemplate	nan	nan	nan	nan	nan	nan	nan	nan	nan	nan	nan	nan	nan	nan	nan	nan	nan	nan	nan	nan	nan	nan	nan	nan	nan	nan	nan	nan	nan	nan	nan	nan	nan	nan	nan	nan	nan	nan	nan	nan	nan	nan
gene_tiling_18bp	YHR107C	CDC12	CDC12-328026-18bp	328026	328013	81	nontemplate	0.725	0.043	0.086	0.0449	-0.474	0.0728	nan	nan	-1.063	0.132	nan	nan	-0.791	0.107	-1.14	0.142	0.048	0.0376	-0.454	0.0949	nan	nan	nan	nan	nan	nan	nan	nan	0.302	0.0496	nan	nan	-1.32	0.0998	nan	nan	nan	nan	0.04	0.0571	nan	nan
gene_tiling_18bp	YHR107C	CDC12	CDC12-328082-18bp	328082	328069	25	nontemplate	-0.071	0.00529	-0.017	0.00435	0.254	0.00398	0.089	0.00447	-0.148	0.00567	-0.65	0.00625	0.269	0.00459	-0.26	0.00605	-0.236	0.00319	0.097	0.00531	0.225	0.00287	-0.379	0.00647	0.305	0.00305	0.363	0.00347	-0.007	0.00545	0.176	0.00597	-0.307	0.00437	-0.213	0.00418	-0.173	0.00509	0.098	0.00434	0.068	0.00512
gene_tiling_18bp	YHR107C	CDC12	CDC12-328090-18bp	328090	328103	-9	template	2.824	0.118	-1.636	1.11	-0.348	0.523	0.466	0.361	0.623	0.301	-0.368	0.5	-3.505	10.7	-0.372	0.567	-4.528	8.82	-1.841	1.94	-0.791	0.481	-0.77	0.764	-0.644	0.455	-1.049	0.725	-0.755	0.765	2.108	0.176	-2.584	2	-4.204	9.54	-0.269	0.472	-0.333	0.502	1.218	0.247
gene_tiling_18bp	YHR107C	CDC12	CDC12-328106-18bp	328106	328119	-25	template	nan	nan	nan	nan	nan	nan	nan	nan	nan	nan	nan	nan	nan	nan	nan	nan	nan	nan	nan	nan	nan	nan	nan	nan	nan	nan	nan	nan	nan	nan	nan	nan	nan	nan	nan	nan	nan	nan	nan	nan	nan	nan
gene_tiling_18bp	YHR107C	CDC12	CDC12-328142-18bp	328142	328129	-35	nontemplate	0.273	1.21	-2.456	10.2	-2.306	10.3	-2.119	10.9	-1.962	9.3	-0.741	2.07	-2.003	10.4	-2.04	9.84	-1.441	2.06	-1.924	11.4	-2.749	9.78	0.246	1.36	-2.601	11.5	0.453	0.882	-2.061	10.8	-1.675	10.5	-2.667	9.37	-2.702	9.82	-0.641	2.31	2.754	0.388	-1.924	12.4
gene_tiling_18bp	YHR107C	CDC12	CDC12-328177-18bp	328177	328190	-96	template	1.295	0.109	-3.593	2.12	-2.706	1.16	-4.841	10.2	3.155	0.0661	-0.404	0.221	-4.725	10.9	-1.592	0.571	-1.841	0.33	-4.646	11.4	-5.471	10.5	-4.797	11.3	-3.739	1.98	0.053	0.165	-0.876	0.332	1.832	0.107	0.103	0.146	-2.617	0.793	-1.489	0.469	-0.765	0.27	-2.324	1.14
gene_tiling_18bp	YHR107C	CDC12	CDC12-328183-18bp	328183	328196	-102	template	-2.647	9.53	-3.054	9.8	-2.904	10.7	1.531	0.352	1.527	0.387	0.536	0.546	2.257	0.285	-2.638	11.1	0.624	0.348	-0.937	2.07	0.354	0.484	-2.673	10.6	-3.199	10.7	-2.953	10.4	-2.659	11.1	0.534	0.862	-3.265	10.5	-1.715	1.88	-2.824	10.5	-0.567	1.08	-2.522	8.49
gene_tiling_18bp	YHR107C	CDC12	CDC12-328234-18bp	328234	328221	-127	nontemplate	-0.01	0.00789	-0.37	0.00795	0.079	0.00611	-1.156	0.0141	0.067	0.00794	0.341	0.00533	-0.717	0.0129	-0.239	0.00881	-0.305	0.00488	0.001	0.0088	0.883	0.00337	1.611	0.003	-0.841	0.00937	-3.328	0.0614	-0.383	0.00982	0.846	0.00577	-0.294	0.00645	-0.291	0.00647	0.021	0.0068	-0.238	0.00753	0.105	0.00737
gene_tiling_18bp	YGL155W	CDC43	CDC43-213843-18bp	213843	213856	-126	nontemplate	-0.751	0.038	0.157	0.0178	-0.066	0.0237	-1.86	0.0777	-0.083	0.0275	-0.397	0.0263	0.411	0.0184	0.327	0.0203	-0.029	0.0141	-7.446	11.4	-8.271	11.5	0.267	0.0219	-0.02	0.0182	1.148	0.0105	0.039	0.0227	-0.968	0.0563	-0.229	0.0176	0.861	0.0107	0.235	0.0197	0.402	0.0159	-0.266	0.032
gene_tiling_18bp	YGL155W	CDC43	CDC43-213884-18bp	213884	213897	-85	nontemplate	1.137	0.0252	-1.422	0.0916	-2.183	0.176	-2.553	0.266	-1.625	0.149	-0.001	0.0408	-0.334	0.0622	-0.495	0.0746	-1.039	0.0519	-3.638	0.666	-4.948	1.12	-6.596	12	-0.933	0.0621	-1.094	0.0822	-0.516	0.0673	-0.314	0.0794	0.676	0.0237	0.108	0.0332	-0.061	0.0485	1.125	0.0223	-3.638	0.762
gene_tiling_18bp	YGL155W	CDC43	CDC43-213889-18bp	213889	213876	-106	template	0.099	0.00683	-0.013	0.00586	-0.162	0.00747	0.495	0.0055	-0.156	0.00882	-0.049	0.00687	0.248	0.00629	-0.145	0.00835	-0.128	0.00471	-1.137	0.0178	-3.139	0.04	-0.516	0.0101	-0.116	0.00554	0.419	0.00493	0.272	0.0067	0.001	0.00933	-0.053	0.00579	-0.545	0.00737	-0.004	0.00714	-0.249	0.00769	0.34	0.00678
gene_tiling_18bp	YGL155W	CDC43	CDC43-213897-18bp	213897	213884	-98	template	0.152	0.00436	0.078	0.00365	-0.301	0.00471	0.973	0.00247	0.084	0.00451	-0.473	0.00527	0.054	0.0048	-0.107	0.00459	-0.116	0.00265	-9.851	9.56	-10.676	9.32	-0.314	0.00544	0.129	0.00303	0.499	0.00299	-0.073	0.00489	-0.287	0.00739	-0.301	0.00382	-0.266	0.00347	-0.157	0.00441	-0.328	0.00492	-0.227	0.00556
gene_tiling_18bp	YGL155W	CDC43	CDC43-213940-18bp	213940	213953	-29	nontemplate	0.382	0.00575	0.091	0.00509	-0.106	0.00627	-0.304	0.00752	-0.058	0.00798	0.125	0.00531	0.173	0.00624	0.12	0.00648	-0.41	0.00528	0.182	0.00689	0.055	0.00469	-0.786	0.0118	-0.184	0.00601	-0.128	0.00688	0.266	0.00585	0.16	0.00821	-0.063	0.00497	-0.146	0.00491	0.061	0.00631	-0.33	0.00729	-0.391	0.0095
gene_tiling_18bp	YGL155W	CDC43	CDC43-213943-18bp	213943	213956	-26	nontemplate	0.453	0.00281	-0.128	0.00313	0.305	0.00275	-0.561	0.00526	-0.581	0.00526	-0.179	0.00372	0.133	0.0037	0.182	0.00348	0.182	0.00193	-6.041	0.234	-8.146	0.654	-0.527	0.00523	0.218	0.00225	-0.164	0.00342	-0.058	0.00388	-0.538	0.00721	0.091	0.00256	0.057	0.0025	0.084	0.00326	-0.268	0.0038	-0.067	0.00428
gene_tiling_18bp	YGL155W	CDC43	CDC43-213964-18bp	213964	213951	-31	template	-0.018	0.00339	-0.082	0.00281	0.238	0.00247	0.61	0.00224	-0.37	0.00429	0.189	0.00264	0.061	0.00313	0.008	0.00328	0.195	0.00168	-3.108	0.0275	-4.485	0.0418	-0.882	0.00567	0.122	0.00225	-0.073	0.00289	-0.181	0.00357	-0.325	0.00523	-0.032	0.00227	-0.29	0.00251	0.105	0.00277	-0.289	0.00344	0.303	0.00275
gene_tiling_18bp	YGL155W	CDC43	CDC43-213972-18bp	213972	213985	3	nontemplate	0.16	0.00781	0.153	0.00668	-0.343	0.0092	0.539	0.0062	-0.124	0.00959	0.118	0.00763	-0.374	0.0119	-0.138	0.00991	-0.406	0.00591	-2.952	0.072	-4.754	0.138	-1.04	0.0181	0.067	0.00638	0.399	0.00588	-0.38	0.0115	-0.606	0.0161	-0.081	0.00625	-0.449	0.00846	-0.461	0.01	-0.133	0.00874	-0.565	0.0143
gene_tiling_18bp	YGL155W	CDC43	CDC43-213975-18bp	213975	213988	6	nontemplate	0.163	0.00339	0.058	0.00264	0.009	0.00311	-0.309	0.00413	0.347	0.00322	-0.153	0.00335	0.051	0.00386	0.084	0.00329	0.046	0.00215	-1.345	0.00913	-4.363	0.042	0.078	0.00356	0.237	0.00231	0.358	0.00246	-0.119	0.00429	-0.02	0.00473	-0.247	0.00322	0.115	0.00232	-0.008	0.00323	0.228	0.00284	0.197	0.00354
gene_tiling_18bp	YGL155W	CDC43	CDC43-214016-18bp	214016	214029	47	nontemplate	0.257	0.0256	-0.044	0.0246	-0.259	0.0292	0.122	0.0251	0.833	0.0222	-0.768	0.0416	-0.014	0.0322	-0.152	0.0335	-0.475	0.0219	-2.886	0.205	-6.374	1.94	-0.517	0.0393	0.432	0.0175	0.17	0.0219	-0.013	0.0312	nan	nan	0.036	0.021	-0.901	0.0345	-0.001	0.0291	-0.361	0.0311	-0.447	0.0454
gene_tiling_18bp	YGL155W	CDC43	CDC43-214027-18bp	214027	214040	58	nontemplate	-0.033	0.0124	-0.485	0.0126	0.092	0.00941	0.478	0.00845	0.211	0.0114	-0.017	0.0109	0.115	0.0111	0.147	0.0114	-0.201	0.00741	0.187	0.0109	0.127	0.00721	0.39	0.0095	0.413	0.00688	0.594	0.00733	0.092	0.0118	-0.246	0.0183	-0.415	0.0105	0.039	0.00839	-0.456	0.0142	-0.425	0.0136	0.289	0.011
gene_tiling_18bp	YGL155W	CDC43	CDC43-214094-18bp	214094	214107	125	nontemplate	0.323	0.00445	-0.027	0.00448	0.037	0.00461	0.645	0.00354	-0.434	0.00762	0.148	0.00423	0.197	0.0051	0.015	0.0057	0.351	0.00263	-7.246	1.01	-6.145	0.252	-0.572	0.00747	0.146	0.00384	0.276	0.00402	0.12	0.00538	-0.665	0.0112	0.151	0.00333	0.116	0.00358	0.253	0.00435	-0.051	0.00518	-0.046	0.00668
gene_tiling_18bp	YGL155W	CDC43	CDC43-214100-18bp	214100	214087	105	template	nan	nan	nan	nan	nan	nan	nan	nan	nan	nan	nan	nan	nan	nan	nan	nan	nan	nan	nan	nan	nan	nan	nan	nan	nan	nan	nan	nan	nan	nan	nan	nan	nan	nan	nan	nan	nan	nan	nan	nan	nan	nan
gene_tiling_18bp	YGL155W	CDC43	CDC43-214101-18bp	214101	214114	132	nontemplate	0.294	0.0101	-0.068	0.0095	-0.077	0.00998	-0.68	0.0168	-0.304	0.015	-0.268	0.0116	0.026	0.0111	-0.497	0.0169	0.148	0.00573	-8.556	10.8	-7.796	1.97	0.057	0.0106	0.117	0.00782	0.684	0.00645	-0.01	0.0121	-0.418	0.0197	-0.414	0.011	0.099	0.00691	-0.093	0.011	0.135	0.00865	0.003	0.0123
gene_tiling_18bp	YPL160W	CDC60	CDC60-246781-18bp	246781	246794	-133	nontemplate	0.705	0.0349	0.606	0.0304	-1.286	0.111	nan	nan	0.29	0.0468	nan	nan	0.191	0.0493	-0.142	0.0589	-7.432	10.3	-0.838	0.106	nan	nan	-0.332	0.0636	0.741	0.0267	-0.928	0.0865	nan	nan	-0.466	0.0907	nan	nan	0.258	0.0324	nan	nan	-0.631	0.0634	0.113	0.0547
gene_tiling_18bp	YPL160W	CDC60	CDC60-246868-18bp	246868	246881	-46	nontemplate	0.817	0.185	-4.635	12.2	-2.163	1.1	-4.298	9.46	-2.556	1.78	0.019	0.249	-1.375	0.728	-2.634	1.9	-5.205	10.1	0.421	0.249	-0.535	0.277	-1.085	0.598	-2.459	1.03	0.596	0.172	0.284	0.236	nan	nan	-2.524	1.07	-4.881	10.5	-0.013	0.263	-0.769	0.422	-2.518	2.08
gene_tiling_18bp	YPL160W	CDC60	CDC60-246931-18bp	246931	246944	17	nontemplate	-0.292	0.0481	-0.362	0.0394	-1.505	0.0845	nan	nan	0.242	0.0353	-0.54	0.0482	-0.432	0.0537	0.122	0.0352	-0.738	0.0341	0.215	0.036	nan	nan	-0.538	0.0514	-0.125	0.0311	0.366	0.0268	-0.219	0.0434	nan	nan	0.008	0.0266	-0.632	0.0388	-0.622	0.0524	-0.72	0.052	0.17	0.0366
gene_tiling_18bp	YPL160W	CDC60	CDC60-246934-18bp	246934	246947	20	nontemplate	-0.657	0.0176	-0.08	0.0102	-0.021	0.0111	-0.74	0.0192	-0.546	0.0184	0.124	0.00942	0.404	0.0109	-0.138	0.0137	-1.331	0.0153	0.361	0.0111	0.793	0.0052	-0.097	0.0127	0.06	0.00901	-0.211	0.0116	0.014	0.0128	0.295	0.0131	0.08	0.00834	0.116	0.00801	-0.214	0.0121	-0.223	0.0125	-0.15	0.0161
gene_tiling_18bp	YPL160W	CDC60	CDC60-246980-18bp	246980	246993	66	nontemplate	0.94	0.0522	-0.481	0.0981	-0.063	0.0865	-1.852	0.295	-1.079	0.209	-0.293	0.0917	0.239	0.0814	-2.873	0.745	-6.666	10.8	0.164	0.0927	1.062	0.0332	0.854	0.0522	-0.569	0.0962	-0.709	0.121	-0.572	0.137	0.177	0.11	-0.635	0.09	nan	nan	-0.033	0.0817	0.756	0.0488	0.367	0.081
gene_tiling_18bp	YPL160W	CDC60	CDC60-247000-18bp	247000	246987	60	template	0.13	0.00521	-0.174	0.00507	0.465	0.00367	0.413	0.0044	-0.494	0.00842	0.006	0.00495	-0.589	0.00915	0.066	0.00573	0.045	0.00316	0.047	0.00602	0.437	0.00286	-0.046	0.00584	0.211	0.00343	-0.135	0.00542	-0.079	0.00632	-0.115	0.00755	-0.003	0.00392	-0.328	0.0049	0.079	0.00542	-0.161	0.00555	0.148	0.00582
gene_tiling_18bp	YPL160W	CDC60	CDC60-247005-18bp	247005	246992	65	template	-0.135	0.00556	-0.234	0.00447	0.331	0.00356	0.179	0.00421	-0.568	0.00769	0.289	0.00349	-0.106	0.0057	-0.173	0.00543	-0.036	0.00275	0.376	0.00408	0.475	0.00233	-0.603	0.00747	-0.11	0.00384	-0.643	0.00567	0.024	0.00446	0.45	0.00443	0.04	0.00327	0.166	0.00292	0.043	0.00477	-0.441	0.00519	0.274	0.00449
gene_tiling_18bp	YPL160W	CDC60	CDC60-247020-18bp	247020	247007	80	template	0.005	0.00332	0.476	0.00187	0.093	0.00265	0.511	0.00214	0.281	0.00274	0.015	0.00264	-0.058	0.00336	0.022	0.00309	-0.371	0.00217	0.119	0.00313	0.497	0.00153	-0.114	0.00319	0.141	0.00198	-0.011	0.00259	-0.12	0.00348	0.184	0.00331	-0.214	0.00232	-0.455	0.00286	-0.087	0.00286	0.069	0.00275	0.048	0.00328
gene_tiling_18bp	YHR209W	CRG1	CRG1-519285-18bp	519285	519298	-106	nontemplate	-0.4	0.0139	0.477	0.00721	-0.005	0.00917	-0.687	0.0167	0.249	0.00979	-0.152	0.0106	0.361	0.00945	0.214	0.00945	0.06	0.00593	0.446	0.00958	0.772	0.00493	0.472	0.00854	0.185	0.00764	0.31	0.00746	-0.468	0.0153	-3.371	0.131	0.016	0.00774	-0.442	0.0101	-0.38	0.0128	-0.092	0.0102	-0.302	0.0146
gene_tiling_18bp	YHR209W	CRG1	CRG1-519316-18bp	519316	519303	-101	template	-0.243	0.019	-0.2	0.0141	0.132	0.0125	-0.458	0.0187	-0.057	0.0167	-0.121	0.0139	0.434	0.0126	-0.167	0.0177	0.039	0.00845	0.586	0.0119	1.161	0.00567	-1.473	0.0415	0.043	0.0117	-0.596	0.0188	0.377	0.013	-2.226	0.0902	-0.562	0.0153	-0.413	0.0131	0.128	0.0126	0.015	0.0139	-0.084	0.018
gene_tiling_18bp	YHR209W	CRG1	CRG1-519319-18bp	519319	519332	-72	nontemplate	0.31	0.00571	0.269	0.00426	0.351	0.00477	0.937	0.00366	0.168	0.00659	-0.139	0.00643	0.356	0.00517	0.302	0.00544	0.184	0.00322	-0.089	0.00764	-0.444	0.00543	-0.875	0.011	0.095	0.00421	0.357	0.00428	0.156	0.00617	-1.57	0.0246	-0.008	0.00463	-0.39	0.00584	-0.002	0.00614	-0.149	0.00605	-0.033	0.00713
gene_tiling_18bp	YHR209W	CRG1	CRG1-519325-18bp	519325	519312	-92	template	0.165	0.0062	0.056	0.00544	0.016	0.0058	0.57	0.00466	0.442	0.00571	-0.1	0.0067	0.267	0.00591	-0.233	0.00785	-0.091	0.00409	-0.148	0.00798	-0.077	0.00476	-0.513	0.00987	0.235	0.00413	0.464	0.00428	-0.072	0.00682	-3.966	0.129	-0.13	0.00508	-0.335	0.00571	-0.055	0.00655	-0.185	0.00679	-0.501	0.0109
gene_tiling_18bp	YHR209W	CRG1	CRG1-519350-18bp	519350	519337	-67	template	-0.058	0.0162	0.013	0.013	-0.335	0.0175	-0.335	0.0184	0.117	0.0149	0.327	0.0113	-0.379	0.0208	-0.029	0.0158	-0.445	0.0122	-0.094	0.018	0.685	0.00674	0.349	0.0123	0.585	0.00855	0.397	0.0106	0.155	0.0142	-3.932	0.298	-0.141	0.0117	0.056	0.0103	-0.407	0.0176	-0.231	0.016	0.067	0.0162
gene_tiling_18bp	YHR209W	CRG1	CRG1-519365-18bp	519365	519352	-52	template	-0.662	0.0231	0.477	0.00806	0.311	0.0109	0.492	0.011	0.012	0.0159	-0.411	0.016	-0.203	0.0171	0.063	0.0142	0.061	0.00783	0.452	0.0126	1.915	0.00374	-1.531	0.0357	-0.034	0.0106	-1.71	0.0379	-0.126	0.0162	-6.34	1.81	0.375	0.00787	0.149	0.00855	-0.097	0.0139	-0.127	0.014	-0.261	0.0195
gene_tiling_18bp	YHR209W	CRG1	CRG1-519381-18bp	519381	519394	-10	nontemplate	0.335	0.00984	0.432	0.00742	-0.443	0.0143	0.857	0.00728	0.664	0.0095	-0.22	0.0114	0.11	0.0119	0.235	0.0104	0.169	0.00607	-0.07	0.0143	-0.282	0.00996	-0.285	0.0143	0.21	0.00776	0.735	0.00703	-0.396	0.0158	-0.649	0.0252	-0.143	0.0096	-0.362	0.0102	-0.445	0.015	-0.148	0.0119	0.422	0.00978
gene_tiling_18bp	YHR209W	CRG1	CRG1-519408-18bp	519408	519421	17	nontemplate	0.815	0.0168	-0.367	0.0265	0.022	0.0231	-0.097	0.028	-1.85	0.0996	0.323	0.0181	0.149	0.0237	-0.219	0.0324	0.34	0.012	-0.314	0.0371	0.4	0.0144	0.138	0.0257	-1.135	0.0391	-0.863	0.0394	0.044	0.0247	-4.732	1.01	0.802	0.0126	0.799	0.0119	0.32	0.0204	-0.53	0.0329	-0.027	0.0283
gene_tiling_18bp	YHR209W	CRG1	CRG1-519425-18bp	519425	519412	8	template	0.371	0.0106	-0.243	0.0115	-0.206	0.0133	1.025	0.00693	-0.437	0.0184	-0.18	0.0123	0.135	0.0131	-0.261	0.0145	0.345	0.00618	0.207	0.0128	-0.452	0.0112	-0.61	0.0186	0.069	0.0093	0.378	0.00847	0.123	0.0133	-0.284	0.0201	-0.002	0.00942	-0.264	0.00983	0.29	0.00977	-0.654	0.0171	0.677	0.00931
gene_tiling_18bp	YHR209W	CRG1	CRG1-519432-18bp	519432	519445	41	nontemplate	0.061	0.0119	0.153	0.00878	-0.248	0.012	-0.237	0.014	0.259	0.0107	-0.032	0.0107	0.488	0.00905	0.12	0.0123	0.06	0.00709	0.357	0.0106	0.226	0.00688	0.035	0.0128	0.209	0.00763	-0.335	0.0137	-0.088	0.0129	-0.519	0.0208	-0.268	0.0102	0.021	0.00815	0.093	0.0103	0.692	0.00689	-0.223	0.0144
gene_tiling_18bp	YHR209W	CRG1	CRG1-519440-18bp	519440	519453	49	nontemplate	-0.039	0.00521	0.349	0.00306	0.268	0.00385	0.657	0.00334	0.243	0.00459	-0.239	0.0052	0.354	0.00446	0.077	0.00461	0.038	0.00277	0.256	0.00506	0.131	0.0029	-0.659	0.00764	0.36	0.00295	0.201	0.00388	-0.124	0.00557	-0.634	0.00981	-0.074	0.00376	-0.482	0.00452	-0.124	0.00544	-0.071	0.0045	0.307	0.00438
gene_tiling_18bp	YHR007C	ERG11	ERG11-121647-18bp	121647	121660	165	template	0.715	0.00447	0.092	0.00575	0.303	0.00492	0.367	0.00541	-0.401	0.00985	0.219	0.00543	-0.026	0.00767	0.214	0.00691	0.386	0.00342	0.039	0.00795	0.29	0.00395	0.809	0.00448	0.017	0.00529	0.115	0.00552	-0.006	0.00701	0.21	0.00764	-0.162	0.00595	0.494	0.00365	0.036	0.00652	-0.017	0.00646	0.14	0.00705
gene_tiling_18bp	YHR007C	ERG11	ERG11-121653-18bp	121653	121666	159	template	0.064	0.00796	0.043	0.00621	0.182	0.0064	1.034	0.00423	-0.406	0.0111	-0.072	0.00716	0.277	0.00687	0.178	0.00764	0.522	0.00367	0.124	0.00826	0.152	0.00488	-0.712	0.0126	0.205	0.00549	0.019	0.00702	0.052	0.00784	-0.46	0.0144	0.219	0.00481	0.535	0.00417	0.063	0.00709	-0.223	0.00837	0.214	0.00799
gene_tiling_18bp	YHR007C	ERG11	ERG11-121658-18bp	121658	121671	154	template	0.333	0.00345	0.33	0.00258	-0.088	0.00398	0.682	0.00261	0.312	0.00378	-0.196	0.00378	0.333	0.00363	0.159	0.00401	0.262	0.00195	-0.092	0.00487	-0.47	0.00389	-0.591	0.00615	0.392	0.00241	0.589	0.00249	-0.118	0.00429	-0.319	0.00662	-0.193	0.00328	-0.505	0.00386	0.29	0.00308	-0.118	0.00383	0.166	0.00374
gene_tiling_18bp	YHR007C	ERG11	ERG11-121673-18bp	121673	121660	165	nontemplate	-0.037	0.00181	-0.113	0.00153	0.125	0.00147	-0.26	0.00214	-1.059	0.00374	-0.088	0.00165	-0.023	0.00184	0.07	0.0016	0.104	0.000962	-0.33	0.00257	-1.016	0.00208	-0.109	0.00182	-0.041	0.00138	-0.025	0.00159	-0.403	0.0023	-0.228	0.00278	-0.147	0.00131	-0.187	0.00138	0.176	0.00138	-0.339	0.002	-0.344	0.0025
gene_tiling_18bp	YHR007C	ERG11	ERG11-121684-18bp	121684	121697	128	template	0.338	0.0135	-0.129	0.0151	0.003	0.0142	0.293	0.014	0.059	0.0174	0.078	0.0139	0.029	0.0176	-0.393	0.0226	-0.306	0.0113	0.292	0.0154	0.727	0.00809	1.012	0.0103	0.272	0.0106	0.712	0.00962	-0.457	0.0233	-0.899	0.0384	-0.423	0.0153	-0.058	0.0118	0.487	0.0111	0.203	0.0138	-0.017	0.0183
gene_tiling_18bp	YHR007C	ERG11	ERG11-121719-18bp	121719	121732	93	template	0.464	0.00532	-0.269	0.00582	-0.51	0.00855	0.948	0.00369	-0.292	0.00791	0.154	0.00535	0.065	0.00686	0.363	0.00524	0.387	0.00311	0.189	0.00656	-0.04	0.00448	-0.347	0.00811	0.232	0.00411	0.419	0.00446	0.02	0.00673	-0.166	0.00937	0.031	0.00439	-0.437	0.00606	0.19	0.00558	-0.037	0.006	0.352	0.00589
gene_tiling_18bp	YHR007C	ERG11	ERG11-121737-18bp	121737	121724	101	nontemplate	0.214	0.00645	0.073	0.00593	-0.127	0.00686	0.216	0.00665	0.203	0.00753	-0.164	0.00671	0.344	0.0066	-0.237	0.00851	0.059	0.00412	-0.178	0.00905	-0.527	0.00727	-0.899	0.0134	0.307	0.00473	0.184	0.00577	0.051	0.00714	-0.151	0.011	-0.344	0.00697	-0.187	0.00594	0.017	0.00657	-0.312	0.00781	0.215	0.00732
gene_tiling_18bp	YHR007C	ERG11	ERG11-121791-18bp	121791	121804	21	template	0.082	0.00193	-0.032	0.00165	0.072	0.0017	0.184	0.0017	0.514	0.00157	0.172	0.00158	0.237	0.00181	-0.173	0.00238	-0.089	0.00124	0.02	0.00229	-0.324	0.00163	-0.615	0.00316	0.293	0.00129	0.523	0.00132	-0.019	0.00198	0.076	0.00237	-0.347	0.00174	-0.379	0.00168	-0.014	0.00186	-0.214	0.00194	-0.081	0.00238
gene_tiling_18bp	YHR007C	ERG11	ERG11-121864-18bp	121864	121851	-26	nontemplate	-0.144	0.009	-0.155	0.00766	0.138	0.00679	-0.816	0.0154	-0.356	0.0116	0.449	0.00545	-0.237	0.0109	-0.065	0.00918	-0.156	0.00511	0.377	0.00764	-0.338	0.00704	-0.001	0.00846	0.326	0.00527	-0.105	0.00781	-0.321	0.0111	0.058	0.0108	-0.03	0.00679	0.467	0.00469	-0.28	0.00941	-0.144	0.00829	0.14	0.00851
gene_tiling_18bp	YHR007C	ERG11	ERG11-121872-18bp	121872	121859	-34	nontemplate	1.162	0.0282	-1.146	0.0999	-1.567	0.144	-2.032	0.201	1.2	0.0296	-0.608	0.077	0.406	0.0446	-0.279	0.0662	-1.141	0.0649	0.111	0.0595	0.583	0.028	-1.336	0.131	-0.307	0.0478	-2.016	0.172	0.234	0.0478	-0.003	0.0733	-0.402	0.0523	0.493	0.029	0.155	0.0466	0.118	0.0458	-2.528	0.377
gene_tiling_18bp	YHR007C	ERG11	ERG11-121878-18bp	121878	121865	-40	nontemplate	-1.12	0.029	0.363	0.00888	0.517	0.00904	-3.319	0.125	-0.378	0.0191	0.237	0.00989	-0.099	0.0151	-0.097	0.0156	0.131	0.0077	-0.922	0.026	-1.578	0.0248	1.93	0.00465	0.227	0.00927	0.208	0.0102	-0.019	0.0137	-0.353	0.0208	0.186	0.00891	0.984	0.00543	0.071	0.0128	0.191	0.0104	-0.802	0.0239
gene_tiling_18bp	YHR007C	ERG11	ERG11-121915-18bp	121915	121902	-77	nontemplate	-0.58	0.0141	0.062	0.0073	0.195	0.0074	-2.307	0.0409	0.081	0.00891	-0.055	0.00791	0.277	0.00805	-0.075	0.01	0.233	0.00455	0.516	0.0072	0.255	0.00541	-0.715	0.0139	-0.054	0.00727	0.304	0.00607	0.006	0.00959	0.414	0.00959	0.002	0.00668	0.772	0.00404	-0.054	0.00852	0.309	0.0063	-1.119	0.0202
gene_tiling_18bp	YHR007C	ERG11	ERG11-121932-18bp	121932	121919	-94	nontemplate	0.197	0.0084	0.584	0.00482	0.566	0.0055	-1.431	0.02	-0.257	0.0107	0.414	0.00568	0.223	0.00783	0.064	0.0077	0.338	0.00386	0.255	0.00799	-0.946	0.01	0.954	0.00479	0.706	0.00416	1.093	0.00371	0.058	0.00814	0.272	0.0092	-0.023	0.00599	0.639	0.00395	0.042	0.00731	0.35	0.00613	-0.134	0.0112
gene_tiling_18bp	YHR007C	ERG11	ERG11-121967-18bp	121967	121954	-129	nontemplate	-0.5	0.00996	0.131	0.00479	0.627	0.00402	-0.442	0.00808	0.06	0.00667	0.133	0.00517	0.092	0.00676	0.026	0.00667	0.24	0.00368	0.077	0.00744	-1.527	0.0112	0.244	0.00586	0.158	0.00428	0.051	0.00588	0.174	0.00667	-0.078	0.00917	-0.173	0.00507	0.328	0.00383	0.321	0.00517	-0.216	0.00733	-0.298	0.00867
gene_tiling_18bp	YHR007C	ERG11	ERG11-121970-18bp	121970	121957	-132	nontemplate	-0.41	0.0145	-1.289	0.0197	-0.446	0.0124	-8.779	10.4	-0.488	0.0159	0.211	0.0082	0.173	0.00998	-0.457	0.0151	0.067	0.00587	-0.578	0.0177	-1.909	0.0243	1.149	0.00545	0.402	0.00615	0.953	0.00538	-0.017	0.0107	0.208	0.0127	-0.211	0.00934	0.232	0.00667	0.204	0.00863	-0.193	0.0116	-2.518	0.0603
gene_tiling_18bp	YML126C	ERG13	ERG13-20495-18bp	20495	20508	54	template	-1.09	0.029	0.198	0.011	0.097	0.0124	0.059	0.0139	0.031	0.0148	-0.183	0.0143	0.122	0.015	0.198	0.0139	0.386	0.0067	-1.07	0.0316	-1.601	0.028	0.803	0.00897	0.375	0.00847	0.958	0.00717	0.226	0.0133	0.643	0.014	-0.084	0.0107	-0.65	0.0141	-0.242	0.0153	0.219	0.0115	0.02	0.0161
gene_tiling_18bp	YML126C	ERG13	ERG13-20504-18bp	20504	20517	45	template	-1.346	0.0167	-0.172	0.00633	-0.164	0.00708	-0.721	0.011	-0.072	0.00802	-0.109	0.00675	0.023	0.00748	-0.005	0.00712	-0.221	0.00465	0.157	0.00729	0.328	0.00386	0.669	0.00485	0.254	0.00457	0.041	0.0061	-0.201	0.0087	-0.221	0.0105	-0.573	0.00735	-0.121	0.00528	-0.106	0.00738	0.001	0.00635	0.079	0.0076
gene_tiling_18bp	YML126C	ERG13	ERG13-20509-18bp	20509	20522	40	template	-0.018	0.0132	-0.766	0.0168	-0.013	0.0102	0.704	0.00813	-2.161	0.0588	-0.053	0.0122	0.059	0.0125	-0.074	0.0134	0.499	0.00591	-0.796	0.0235	-0.896	0.0144	-0.889	0.0231	-0.823	0.0163	-1.085	0.0214	-0.725	0.0186	-0.563	0.0245	-0.016	0.00904	0.088	0.00848	0.231	0.0104	-1.372	0.0268	0.207	0.0129
gene_tiling_18bp	YML126C	ERG13	ERG13-20542-18bp	20542	20555	7	template	-3.2	0.406	0.093	0.0339	0.534	0.0284	-0.355	0.0574	-0.164	0.0564	0.097	0.0371	0.717	0.0301	-0.051	0.0506	0.38	0.0216	-6.535	10.7	nan	nan	-0.709	0.0778	0.7	0.0234	0.935	0.0224	-0.164	0.0545	-0.057	0.0636	0.496	0.0239	-0.743	0.048	0.008	0.0433	0.064	0.0372	nan	nan
gene_tiling_18bp	YML126C	ERG13	ERG13-20559-18bp	20559	20546	16	nontemplate	-8.57	11	-0.16	0.011	0.979	0.00604	-3.596	0.116	-1.17	0.0276	-0.136	0.0113	0.673	0.00868	-0.28	0.0147	0.236	0.00601	-6.86	2.12	-3.715	0.0919	2.768	0.003	0.548	0.00655	1.354	0.00481	0.334	0.0101	1.322	0.00744	-0.136	0.00877	-0.59	0.0119	0.354	0.00884	0.202	0.00974	-1.187	0.0296
gene_tiling_18bp	YML126C	ERG13	ERG13-20572-18bp	20572	20559	3	nontemplate	-7.225	9.06	-0.319	0.0311	-0.322	0.0299	-2.166	0.121	-0.538	0.0482	-0.383	0.0334	-0.019	0.0307	-0.448	0.0418	0.341	0.0145	-7.1	10.5	-7.925	12	1.64	0.0124	0.407	0.0172	1.898	0.00948	0.147	0.0292	0.425	0.0293	-0.095	0.0226	-0.157	0.0228	-0.183	0.0323	-0.307	0.033	-1.169	0.0694
gene_tiling_18bp	YML126C	ERG13	ERG13-20577-18bp	20577	20564	-2	nontemplate	-6.159	0.548	-0.64	0.00877	0.435	0.00535	-3.784	0.0913	-1.067	0.0141	0.309	0.00481	0.366	0.00625	0.083	0.00722	0.306	0.00361	-6.034	0.532	-6.328	0.357	2.32	0.00197	0.194	0.00468	1.616	0.00257	0.445	0.00571	-0.045	0.00925	0.214	0.00438	-0.46	0.00642	0.224	0.00591	0.353	0.00503	-1.456	0.02
gene_tiling_18bp	YML126C	ERG13	ERG13-20580-18bp	20580	20593	-31	template	-3.029	0.16	0.231	0.0148	1.712	0.00737	-2.182	0.0805	-0.664	0.0342	0.427	0.014	0.916	0.0132	-0.027	0.0222	0.554	0.00936	-5.337	0.988	-3.96	0.199	3.236	0.00412	0.119	0.0128	1.455	0.0081	0.823	0.0131	1.193	0.0121	0.238	0.0129	-0.5	0.0206	0.067	0.0183	0.109	0.0172	-1.216	0.0523
gene_tiling_18bp	YML126C	ERG13	ERG13-20591-18bp	20591	20604	-42	template	-5.003	0.16	-0.39	0.0057	0.182	0.0042	-0.643	0.00784	-0.282	0.00679	0.342	0.0039	0.409	0.00466	0.228	0.00524	0.385	0.00234	-1.99	0.0226	-3.689	0.0436	-0.471	0.00791	0.153	0.00358	0.595	0.00355	0.094	0.00568	-0.456	0.00946	0.24	0.00335	-0.371	0.00477	0.134	0.00472	-0.391	0.00637	-0.525	0.00936
gene_tiling_18bp	YML126C	ERG13	ERG13-20594-18bp	20594	20607	-45	template	-7.461	1.02	-0.13	0.0044	0.576	0.00308	-0.873	0.00854	-0.183	0.00596	-0.17	0.00479	0.775	0.00371	-0.021	0.00564	0.206	0.00246	-5.57	0.267	-6.782	0.364	1.906	0.00178	0.302	0.00306	1.314	0.00207	0.492	0.00386	0.523	0.00447	0.139	0.00325	-0.189	0.00399	0.241	0.00388	-0.203	0.00504	-0.441	0.00786
gene_tiling_18bp	YML126C	ERG13	ERG13-20603-18bp	20603	20590	-28	nontemplate	-2.13	0.0275	-1.091	0.0112	-0.493	0.00755	-0.363	0.00777	0.58	0.00506	0.75	0.00386	0.645	0.00497	0.147	0.00666	0.422	0.00317	-0.955	0.0139	-0.992	0.00809	0.935	0.00414	0.143	0.00438	1.293	0.00267	0.07	0.00676	0.842	0.00533	0.596	0.0034	0.982	0.00294	0.408	0.00493	0.617	0.00423	0.443	0.00595
gene_tiling_18bp	YML126C	ERG13	ERG13-20604-18bp	20604	20617	-55	template	-5.621	0.413	0.315	0.00525	0.195	0.00678	0.671	0.00551	0.183	0.00836	-0.079	0.00763	0.132	0.00814	0.029	0.00818	0.507	0.00362	-2.652	0.0538	-3.094	0.0441	1.409	0.0036	0.644	0.00438	1.504	0.00323	0.421	0.00674	0.203	0.00939	0.044	0.00589	-0.021	0.00594	0.187	0.00701	0.337	0.00635	0.558	0.00644
gene_tiling_18bp	YML126C	ERG13	ERG13-20611-18bp	20611	20598	-36	nontemplate	-8.713	9.19	-0.375	0.0104	-0.036	0.00908	0.203	0.0105	-0.598	0.0169	-0.416	0.0118	0.181	0.0106	-0.085	0.0124	0.601	0.00478	-2.657	0.0781	-4.555	0.14	0.571	0.00822	0.224	0.00685	0.631	0.00653	0.092	0.0107	-0.115	0.0148	0.159	0.00661	-0.174	0.00851	-0.086	0.0104	-0.712	0.0143	0.095	0.0122
gene_tiling_18bp	YML126C	ERG13	ERG13-20614-18bp	20614	20627	-65	template	nan	nan	nan	nan	nan	nan	nan	nan	nan	nan	nan	nan	nan	nan	nan	nan	nan	nan	nan	nan	nan	nan	nan	nan	nan	nan	nan	nan	nan	nan	nan	nan	nan	nan	nan	nan	nan	nan	nan	nan	nan	nan
gene_tiling_18bp	YML126C	ERG13	ERG13-20645-18bp	20645	20658	-96	template	-8.276	10.7	-0.171	0.0131	-0.527	0.0185	-1.089	0.0292	-0.184	0.017	0.271	0.0116	0.041	0.0155	-0.217	0.0172	-0.262	0.0104	-0.337	0.0202	-2.672	0.0552	0.803	0.00929	0.359	0.0093	0.896	0.0076	-0.238	0.018	-0.195	0.0217	0.125	0.00939	0.051	0.00938	-0.014	0.0139	0.227	0.0112	-0.75	0.025
gene_tiling_18bp	YML126C	ERG13	ERG13-20649-18bp	20649	20636	-74	nontemplate	-1.544	0.122	-0.421	0.0484	0.27	0.0323	-0.002	0.0459	-1.377	0.115	0.039	0.0386	-0.323	0.0563	-0.125	0.0518	-0.043	0.0277	-0.398	0.0625	nan	nan	-1.027	0.0937	-0.511	0.0436	-0.536	0.0502	-0.146	0.0471	-0.684	0.092	-0.172	0.0346	nan	nan	0.248	0.0348	-1.032	0.0819	0.166	0.0449
gene_tiling_18bp	YML126C	ERG13	ERG13-20668-18bp	20668	20681	-119	template	0.097	0.00138	-0.212	0.0013	0.071	0.00122	0.724	0.000912	-0.298	0.00205	-0.084	0.00139	0.291	0.00131	0.078	0.0014	0.207	0.000774	-0.323	0.00201	-0.422	0.00128	-0.782	0.00241	0.01	0.00113	0.121	0.0011	-0.081	0.0016	-0.101	0.00207	-0.099	0.00112	-0.265	0.00116	0.079	0.00132	-0.376	0.00156	0.143	0.00147
gene_tiling_18bp	YML126C	ERG13	ERG13-20674-18bp	20674	20687	-125	template	-3.216	0.0416	0.017	0.00394	-0.281	0.00488	0.06	0.00456	0.374	0.00432	-0.316	0.00519	0.098	0.00434	-0.149	0.00588	-0.076	0.00279	0.086	0.00522	-0.183	0.0038	-0.302	0.006	0.102	0.00332	0.635	0.00277	0.058	0.00432	-0.526	0.0094	-0.206	0.00408	-0.686	0.0051	-0.128	0.00486	0.012	0.00411	-0.425	0.00696
gene_tiling_18bp	YML126C	ERG13	ERG13-20679-18bp	20679	20666	-104	nontemplate	-1.4	0.0882	-0.456	0.0388	0.004	0.0303	-0.485	0.0452	0.555	0.0265	0.388	0.0245	-0.779	0.0633	0.587	0.026	-0.4	0.0268	-0.32	0.0503	0.257	0.02	nan	nan	0.098	0.024	-0.309	0.0371	0.286	0.029	0.1	0.0422	-1.094	0.0517	0.025	0.0231	-0.653	0.0486	0.478	0.0228	-0.122	0.042
gene_tiling_18bp	YML126C	ERG13	ERG13-20688-18bp	20688	20675	-113	nontemplate	-1.58	0.0103	-0.351	0.00344	0.119	0.00284	0.269	0.00289	-0.567	0.00521	0.006	0.00299	0.038	0.00349	0.247	0.00289	0.347	0.0017	-0.469	0.00521	-0.46	0.00294	-0.862	0.00583	-0.325	0.00294	-0.455	0.00383	-0.315	0.0039	-0.564	0.00646	0.179	0.00209	0.138	0.00208	0.155	0.00281	-0.295	0.00343	0.276	0.00321
gene_tiling_18bp	YGR060W	ERG25	ERG25-610362-18bp	610362	610375	-106	nontemplate	0.842	0.00479	-2.206	0.0222	-2.898	0.0442	-2.02	0.0274	-0.677	0.012	-0.393	0.00832	-0.195	0.00867	0.126	0.00642	0.109	0.00388	-0.24	0.0097	-1.144	0.00989	-0.428	0.00906	0.693	0.00333	1.131	0.0033	0.109	0.00664	-0.271	0.0106	-0.236	0.00592	0.551	0.00373	0.26	0.00568	0.212	0.00588	-0.171	0.00827
gene_tiling_18bp	YGR060W	ERG25	ERG25-610399-18bp	610399	610386	-95	template	nan	nan	nan	nan	nan	nan	nan	nan	nan	nan	nan	nan	nan	nan	nan	nan	nan	nan	nan	nan	nan	nan	nan	nan	nan	nan	nan	nan	nan	nan	nan	nan	nan	nan	nan	nan	nan	nan	nan	nan	nan	nan
gene_tiling_18bp	YGR060W	ERG25	ERG25-610402-18bp	610402	610389	-92	template	0.252	0.0282	-3.325	0.229	-5.838	2.16	-3.777	0.413	-0.234	0.0372	-0.13	0.0324	-0.816	0.0566	0.523	0.0244	-0.659	0.028	0.159	0.0319	-2.193	0.0854	-0.685	0.0547	0.635	0.0166	0.106	0.0259	-1.028	0.06	-0.106	0.0457	-0.222	0.0252	-0.853	0.038	0.219	0.0247	0.06	0.0282	-2.183	0.152
gene_tiling_18bp	YGR060W	ERG25	ERG25-610438-18bp	610438	610451	-30	nontemplate	0.499	0.0157	-1.095	0.0322	-0.337	0.0207	-2.689	0.12	-0.375	0.0275	-0.228	0.0202	-0.488	0.0287	-0.435	0.0281	-0.723	0.0173	1.022	0.0123	0.619	0.00904	0.238	0.0183	0.571	0.0115	0.858	0.0102	-0.527	0.0295	0.881	0.0154	0.427	0.0107	-0.367	0.019	-0.674	0.0288	0.065	0.0171	-0.038	0.0226
gene_tiling_18bp	YGR060W	ERG25	ERG25-610464-18bp	610464	610477	-4	nontemplate	0.639	0.013	-1.481	0.0387	-1.802	0.0508	-2.375	0.093	0.27	0.0171	0.639	0.0111	0.25	0.0161	0.083	0.0199	0.1	0.0103	0.233	0.0187	0.165	0.0115	1.422	0.00848	0.338	0.0116	0.957	0.0091	0.074	0.0187	0.09	0.0235	-0.133	0.0146	0.158	0.0115	-0.271	0.0207	0.59	0.0112	-0.217	0.0233
gene_tiling_18bp	YGR060W	ERG25	ERG25-610468-18bp	610468	610481	0	nontemplate	0.087	0.009	-3.485	0.07	-2.666	0.044	-4.221	0.152	-0.068	0.0106	-0.118	0.00807	0.199	0.00787	-0.139	0.0094	-0.155	0.00534	-0.201	0.0114	-0.823	0.00955	0.076	0.00827	0.503	0.00465	0.478	0.00566	-0.075	0.0091	-0.131	0.0131	-0.029	0.00599	0.589	0.00441	0.2	0.00722	0.194	0.0066	-1.306	0.0237
gene_tiling_18bp	YGR060W	ERG25	ERG25-610522-18bp	610522	610509	28	template	-0.059	0.0336	-0.487	0.032	0.137	0.0254	0.813	0.0177	-0.923	0.0644	-0.145	0.0302	0.007	0.0327	0.49	0.0242	-0.324	0.0216	-0.474	0.0514	0.05	0.0213	-2.016	0.122	-0.189	0.0262	-0.997	0.0499	0.065	0.0273	-0.225	0.0463	-0.016	0.0218	-0.09	0.0236	-0.41	0.0378	-0.452	0.0371	-0.965	0.0713
gene_tiling_18bp	YGR060W	ERG25	ERG25-610529-18bp	610529	610516	35	template	0.414	0.00264	-0.11	0.00273	-0.265	0.00327	0.046	0.00318	0.099	0.00313	-0.101	0.00318	0.461	0.00246	-0.128	0.0035	-0.137	0.00206	-0.06	0.00361	-0.794	0.00363	-0.228	0.00359	0.387	0.00197	0.318	0.00223	-0.151	0.0036	0.063	0.00421	-0.232	0.00268	-0.488	0.00306	-0.126	0.00329	-0.096	0.00308	0.069	0.00333
gene_tiling_18bp	YGR060W	ERG25	ERG25-610558-18bp	610558	610545	64	template	0.088	0.0633	-0.319	0.0612	-0.207	0.066	-1.494	0.158	0.247	0.0584	-0.783	0.0875	-1.004	0.121	-0.884	0.118	-0.145	0.0404	0.485	0.0525	1.832	0.0173	-3.036	0.541	-0.428	0.0591	-2.237	0.249	-0.636	0.096	0.303	0.0698	0.363	0.0397	0.308	0.0367	-1.071	0.119	-0.192	0.0619	-0.171	0.0782
gene_tiling_18bp	YGR060W	ERG25	ERG25-610571-18bp	610571	610584	103	nontemplate	0.192	0.0106	-0.208	0.011	0.117	0.0103	-0.164	0.0142	0.078	0.0139	0.165	0.00914	0.193	0.0118	-0.05	0.0132	0.088	0.00684	0.228	0.013	-0.147	0.00924	0.214	0.011	0.407	0.00755	0.068	0.0111	-0.485	0.0175	-0.157	0.0194	-0.329	0.0111	0.088	0.00838	0.078	0.0119	-0.327	0.0135	-0.107	0.0159
gene_tiling_18bp	YGR060W	ERG25	ERG25-610589-18bp	610589	610602	121	nontemplate	nan	nan	nan	nan	nan	nan	nan	nan	nan	nan	nan	nan	nan	nan	nan	nan	nan	nan	nan	nan	nan	nan	nan	nan	nan	nan	nan	nan	nan	nan	nan	nan	nan	nan	nan	nan	nan	nan	nan	nan	nan	nan
gene_tiling_18bp	YGR060W	ERG25	ERG25-610598-18bp	610598	610585	104	template	0.361	0.00276	-0.184	0.00315	-0.098	0.00311	0.497	0.00254	-0.162	0.00428	-0.245	0.00336	0.199	0.00298	-0.004	0.00335	0.115	0.00182	0.002	0.00371	-0.459	0.00295	-0.697	0.00526	-0.092	0.00274	0.147	0.00265	-0.151	0.00389	-0.363	0.00528	-0.231	0.00291	-0.208	0.00253	0.121	0.00319	-0.206	0.00318	0.188	0.0032
gene_tiling_18bp	YML130C	ERO1	ERO1-13135-18bp	13135	13148	127	template	0.22	0.00602	-0.022	0.00499	-0.17	0.00592	0.398	0.0046	0.265	0.00633	-0.109	0.00609	0.476	0.00557	0.173	0.0056	0.008	0.00353	0.019	0.00647	-0.01	0.00436	-0.531	0.00899	0.217	0.0039	0.705	0.00363	0.317	0.005	0.491	0.00616	-0.167	0.00463	-0.5	0.00568	-0.017	0.00605	-0.001	0.00526	0.396	0.006
gene_tiling_18bp	YML130C	ERO1	ERO1-13152-18bp	13152	13139	136	nontemplate	0.032	0.00572	0.27	0.00385	-0.298	0.00599	0.001	0.00601	-0.404	0.00809	-1.09	0.0106	0.25	0.00515	-0.279	0.00728	-0.128	0.00353	-0.246	0.0076	-0.639	0.00587	0.978	0.00322	0.051	0.00409	-0.069	0.0051	-0.364	0.00771	0.686	0.00507	-0.12	0.00426	0.161	0.00358	0.402	0.00425	-0.276	0.00588	-1.785	0.0219
gene_tiling_18bp	YML130C	ERO1	ERO1-13158-18bp	13158	13145	130	nontemplate	0.172	0.00115	-0.014	0.00102	-0.188	0.00117	0.621	0.000772	0.264	0.0012	-0.111	0.00116	0.161	0.00117	0.188	0.00107	0.097	0.000669	-0.071	0.00139	-0.33	0.000927	-0.411	0.0017	0.334	0.000722	0.552	0.00078	-0.039	0.00127	-0.02	0.00169	-0.085	0.000928	-0.306	0.000974	-0.077	0.00113	-0.162	0.0012	-0.087	0.00137
gene_tiling_18bp	YML130C	ERO1	ERO1-13161-18bp	13161	13148	127	nontemplate	0.102	0.00288	-0.026	0.00238	-0.121	0.00274	-0.148	0.00317	-0.037	0.00356	-0.155	0.0027	0.175	0.00277	0.22	0.00292	0.036	0.00168	-0.005	0.00337	-0.461	0.00277	-0.241	0.00359	0.195	0.00202	0.509	0.00182	-0.123	0.00333	0.585	0.00279	-0.153	0.0023	0.338	0.00162	0.055	0.00265	-0.15	0.00302	-0.463	0.00429
gene_tiling_18bp	YML130C	ERO1	ERO1-13181-18bp	13181	13194	81	template	0.195	0.0119	-0.239	0.0111	-0.249	0.0125	0.623	0.0082	0.213	0.0114	-0.277	0.0129	0.5	0.00971	0.184	0.0108	0.013	0.00689	-0.39	0.0161	-0.002	0.00803	-0.336	0.0148	-0.048	0.00934	0.541	0.00749	-0.642	0.0181	-0.718	0.0253	-0.276	0.0102	-0.716	0.0122	0.202	0.00932	-0.13	0.0118	0.258	0.0108
gene_tiling_18bp	YML130C	ERO1	ERO1-13197-18bp	13197	13184	91	nontemplate	0.309	0.0039	0.045	0.00372	0.083	0.00407	0.483	0.00334	-0.046	0.005	-0.012	0.00415	0.156	0.00437	0.078	0.00469	0.2	0.00247	0.147	0.00462	-0.107	0.00345	-0.6	0.007	0.174	0.00297	0.418	0.00307	0.004	0.00461	-0.484	0.00835	-0.109	0.0036	-0.062	0.00344	-0.17	0.00483	0.063	0.00387	0.162	0.00463
gene_tiling_18bp	YML130C	ERO1	ERO1-13237-18bp	13237	13250	25	template	0.52	0.0093	0.421	0.00805	0.051	0.0114	-0.916	0.0224	0.237	0.0112	0.226	0.00952	-0.262	0.0161	0.107	0.0125	-0.003	0.00704	0.722	0.00869	1.575	0.00383	0.249	0.0103	0.555	0.00679	0.047	0.0104	-0.015	0.0141	0.076	0.016	0.327	0.00721	0.334	0.00725	0.291	0.0103	0.25	0.00918	-0.203	0.0169
gene_tiling_18bp	YML130C	ERO1	ERO1-13249-18bp	13249	13236	39	nontemplate	-0.545	0.008	-0.081	0.00485	0.003	0.00541	-0.209	0.00622	0.068	0.00616	-0.156	0.00585	0.293	0.00531	0.338	0.00503	-0.41	0.00442	0.512	0.00447	0.944	0.00238	-0.678	0.00872	0.137	0.00402	-0.975	0.00892	-0.111	0.00664	0.283	0.0057	-0.494	0.00562	-0.318	0.00513	0.064	0.00507	0.325	0.00431	0.357	0.00517
gene_tiling_18bp	YML130C	ERO1	ERO1-13254-18bp	13254	13267	8	template	0.063	0.00673	-0.044	0.00551	-0.061	0.00636	0.369	0.00504	0.236	0.00584	0.186	0.00495	0.07	0.00613	-0.127	0.00745	0.173	0.00324	0.296	0.00525	0.659	0.0032	0.235	0.00542	0.629	0.00326	0.439	0.00424	-0.235	0.0079	0.007	0.00854	0.057	0.00428	0.116	0.004	0.183	0.0055	0.04	0.00558	0.504	0.00523
gene_tiling_18bp	YML130C	ERO1	ERO1-13285-18bp	13285	13272	3	nontemplate	0.145	0.0038	0.085	0.00317	0.051	0.00366	0.803	0.00253	-0.005	0.00457	-0.335	0.00413	0.252	0.00385	0.021	0.00463	-0.006	0.00248	0.08	0.00433	-0.063	0.00293	-0.563	0.00585	0.254	0.00268	0.424	0.00276	0.064	0.00427	-0.113	0.00551	-0.037	0.00295	-0.019	0.00306	-0.008	0.00388	-0.073	0.00395	0.453	0.00357
gene_tiling_18bp	YML130C	ERO1	ERO1-13316-18bp	13316	13329	-54	template	1.256	0.464	-3.058	10.1	-0.101	0.792	-2.721	10	-2.564	11.3	1.827	0.333	1.482	0.426	0.165	0.815	0.459	0.419	0.934	0.585	1.042	0.368	-0.356	1.27	-0.396	0.827	-2.957	11.3	-2.663	9.72	-0.692	2.13	-1.684	2.05	-1.719	2.16	-2.828	10.8	0.567	0.582	-0.941	2.18
gene_tiling_18bp	YML130C	ERO1	ERO1-13376-18bp	13376	13363	-88	nontemplate	-0.173	0.0268	-0.485	0.0239	-0.351	0.0243	0.847	0.0142	-1.111	0.0493	0.054	0.0195	0.41	0.0195	0.048	0.0251	0.472	0.0107	-0.439	0.0312	-0.098	0.0162	-0.612	0.0331	-0.188	0.0189	-0.185	0.0216	-0.807	0.0373	-0.169	0.0337	0.103	0.0147	0.295	0.0133	0.472	0.0165	-0.499	0.0286	0.889	0.0147
gene_tiling_18bp	YML130C	ERO1	ERO1-13394-18bp	13394	13407	-132	template	-0.422	0.00509	-0.033	0.00298	-0.22	0.00363	0.493	0.00258	0.32	0.00349	-0.397	0.00425	0.176	0.00336	0.141	0.00337	-0.106	0.00223	-0.357	0.00479	-0.217	0.00268	-0.998	0.0066	0.439	0.00198	0.463	0.00243	-0.109	0.00416	0.164	0.00429	-0.034	0.0026	-0.475	0.00327	-0.105	0.00371	-0.317	0.00403	-0.656	0.00611
gene_tiling_18bp	YML130C	ERO1	ERO1-13398-18bp	13398	13385	-110	nontemplate	0.131	0.00409	0.022	0.00352	0.147	0.00372	-0.097	0.00499	0.278	0.00387	-0.205	0.004	0.043	0.00431	-0.037	0.00406	-0.201	0.00279	0.2	0.00397	0.452	0.00223	0.511	0.00315	0.12	0.00291	0.658	0.00251	-0.248	0.00469	0.16	0.00522	-0.262	0.00343	-0.111	0.00305	-0.092	0.00396	-0.02	0.00392	-0.299	0.00555
gene_tiling_18bp	YML130C	ERO1	ERO1-13422-18bp	13422	13409	-134	nontemplate	-0.495	0.0298	0.063	0.0168	-0.088	0.02	-0.114	0.0247	0.099	0.0225	-0.023	0.021	-0.231	0.0278	-0.447	0.029	-0.25	0.0139	-0.054	0.0251	0.343	0.0126	0.053	0.0216	-0.004	0.0176	0.724	0.0119	-0.207	0.025	-1.054	0.0593	-0.042	0.0166	0.164	0.0135	-0.207	0.0226	-0.421	0.0254	-0.008	0.0238
gene_tiling_18bp	YKL182W	FAS1	FAS1-100499-18bp	100499	100512	-132	nontemplate	-0.087	0.00674	-0.004	0.00466	0.039	0.0049	0.354	0.00463	0.472	0.00508	-0.222	0.00667	0.104	0.00602	-0.316	0.00788	-0.177	0.00421	0.396	0.00518	-0.561	0.00589	-1.707	0.0179	-0.216	0.00494	-0.835	0.00843	-0.154	0.00699	0.228	0.00717	-0.523	0.00583	-3.646	0.0451	-0.195	0.00657	-0.41	0.00678	0.295	0.00576
gene_tiling_18bp	YKL182W	FAS1	FAS1-100587-18bp	100587	100600	-44	nontemplate	0.255	0.00442	-0.188	0.00403	0.006	0.00385	0.822	0.00279	0.221	0.00436	-0.014	0.00392	-0.017	0.00459	-0.044	0.00508	0.021	0.00256	0.113	0.0047	-0.127	0.00334	-0.87	0.00777	0.271	0.00263	0.431	0.00311	-0.033	0.00473	-0.317	0.00719	-0.225	0.00366	-0.457	0.0041	0.059	0.00402	-0.251	0.00505	-0.191	0.00539
gene_tiling_18bp	YKL182W	FAS1	FAS1-100590-18bp	100590	100577	-67	template	0.064	0.0099	0.237	0.00711	-0.093	0.00899	-0.188	0.0104	0.472	0.00801	-0.063	0.00869	0.085	0.00976	-0.123	0.011	-0.114	0.00599	0.388	0.00839	0.416	0.00565	-0.724	0.0158	0.238	0.00592	-0.304	0.0108	-0.253	0.0122	-0.043	0.0126	-0.356	0.00836	-0.764	0.011	-0.002	0.00939	-0.36	0.0114	0.52	0.0076
gene_tiling_18bp	YKL182W	FAS1	FAS1-100611-18bp	100611	100598	-46	template	-0.395	0.0171	0.195	0.00845	-0.525	0.0155	-0.25	0.0146	-0.233	0.0161	0.374	0.0093	0.011	0.0133	-0.342	0.017	-0.169	0.0084	0.01	0.0141	0.21	0.00748	0.901	0.00775	-0.096	0.0106	-0.349	0.0139	-0.163	0.0151	0.304	0.0143	0.011	0.00963	-0.541	0.0117	0.004	0.0121	-0.091	0.0118	-0.798	0.0245
gene_tiling_18bp	YKL182W	FAS1	FAS1-100615-18bp	100615	100628	-16	nontemplate	0.595	0.0122	0.245	0.0114	-0.358	0.0183	0.644	0.0123	-0.657	0.0284	0.205	0.0136	0.26	0.0156	-0.19	0.0196	0.132	0.00965	0.301	0.016	1.749	0.00473	0.619	0.0126	0.277	0.0103	-0.063	0.0156	-0.09	0.0185	0.124	0.0214	0.122	0.012	-3.136	0.0855	-0.133	0.0181	0.167	0.0137	0.169	0.017
gene_tiling_18bp	YKL182W	FAS1	FAS1-100640-18bp	100640	100653	9	nontemplate	0.114	0.00684	0.608	0.00393	0.387	0.00508	0.949	0.00425	0.29	0.00638	0.367	0.00481	-0.128	0.00809	0.47	0.00534	-0.302	0.00478	0.016	0.00815	0.489	0.00368	2.091	0.00243	-0.599	0.00751	-1.723	0.0184	0.405	0.00575	0.23	0.00734	-2.936	0.0314	-3.655	0.0538	-0.097	0.00695	-0.184	0.0071	0.345	0.00655
gene_tiling_18bp	YKL182W	FAS1	FAS1-100645-18bp	100645	100658	14	nontemplate	-0.004	0.0228	0.027	0.0173	0.429	0.0146	0.874	0.0129	0.392	0.0188	-0.488	0.0257	-0.845	0.0379	-0.389	0.0289	-1.375	0.0261	0.327	0.0198	-0.372	0.0182	0.355	0.0179	-3.405	0.142	-8.017	10.6	-0.903	0.0384	0.097	0.0287	-4.242	0.266	-8.364	11.6	0.411	0.0155	0.053	0.0191	-0.255	0.0287
gene_tiling_18bp	YKL182W	FAS1	FAS1-100674-18bp	100674	100661	17	template	0.196	0.00424	0.142	0.00338	-0.021	0.00448	0.059	0.00453	-0.281	0.00623	-0.131	0.00451	-0.286	0.00633	-0.094	0.00555	-0.119	0.00313	0.216	0.00471	0.252	0.0028	-0.422	0.00662	0.085	0.0033	-0.321	0.00515	-0.241	0.00561	0.123	0.00569	-0.052	0.00329	-0.119	0.0037	-0.098	0.00498	-0.122	0.0047	-0.164	0.0058
gene_tiling_18bp	YKL182W	FAS1	FAS1-100684-18bp	100684	100697	53	nontemplate	-0.074	0.0116	0.207	0.00784	-0.097	0.00979	0.756	0.00695	0.311	0.00877	-0.571	0.0142	-0.146	0.0124	0.063	0.00985	-0.328	0.00704	0.4	0.0095	-0.685	0.0112	-0.572	0.0147	-0.34	0.00915	-1.348	0.022	-0.181	0.0109	0.071	0.0127	-1.116	0.0147	-2.203	0.0307	0.047	0.00934	-0.181	0.0113	0.512	0.00867
gene_tiling_18bp	YKL182W	FAS1	FAS1-100692-18bp	100692	100705	61	nontemplate	0.586	0.105	-1.188	0.258	1.089	0.0677	2.814	0.0365	0.786	0.0982	-1.399	0.321	-1.524	0.422	nan	nan	-4.421	1.88	nan	nan	-4.144	1.89	1.32	0.07	-0.827	0.201	-5.335	10.1	-1.581	0.427	0.837	0.113	-5.647	9.4	nan	nan	-1.506	0.361	-0.878	0.229	0.769	0.109
gene_tiling_18bp	YKL182W	FAS1	FAS1-100711-18bp	100711	100698	54	template	0.163	0.00311	0.333	0.00207	-0.008	0.00285	0.91	0.002	0.348	0.00305	-0.116	0.00322	0.307	0.003	-0.12	0.00387	0.133	0.00186	0.5	0.00279	-0.198	0.00244	-0.739	0.0056	0.481	0.00186	0.378	0.00232	0.191	0.00318	-0.054	0.00497	-0.386	0.00289	-0.702	0.00368	0.186	0.00271	-0.045	0.00316	0.241	0.00325
gene_tiling_18bp	YOR168W	GLN4	GLN4-649172-18bp	649172	649159	-116	template	0.202	0.00891	0.05	0.00744	-0.126	0.00916	0.608	0.00656	0.48	0.00774	-0.453	0.0105	-0.418	0.0126	0.007	0.0101	0.076	0.00551	0.029	0.0103	-0.265	0.00762	-0.417	0.0122	0.283	0.00603	0.326	0.00671	-0.378	0.0123	-0.345	0.0159	-0.175	0.00747	-0.441	0.00884	0.131	0.00776	-0.116	0.00869	0.105	0.0103
gene_tiling_18bp	YOR168W	GLN4	GLN4-649209-18bp	649209	649196	-79	template	-0.838	0.0667	0.397	0.0241	-1.011	0.0667	-0.374	0.0478	0.302	0.0359	-0.215	0.0385	-0.415	0.0517	0.245	0.0349	0.304	0.0183	0.276	0.034	0.26	0.022	-0.162	0.0432	0.42	0.0217	0.785	0.0202	-0.121	0.038	-0.464	0.0759	0.472	0.0209	0.178	0.0233	0.038	0.0339	0.054	0.0355	0.401	0.0328
gene_tiling_18bp	YOR168W	GLN4	GLN4-649222-18bp	649222	649209	-66	template	2.32	0.551	-2.175	11.4	-2.025	10.9	-1.838	10.1	-1.681	9.46	-2.045	10.1	-1.722	11.4	1.701	0.683	-1.16	2.31	-1.643	10.6	-2.468	9.66	-1.794	8.78	-2.32	9.42	-2.074	10.6	-0.195	2.23	-1.394	12.5	-2.386	11.6	-0.836	1.97	-1.945	11.7	-2.01	11.3	-0.058	2.06
gene_tiling_18bp	YOR168W	GLN4	GLN4-649241-18bp	649241	649228	-47	template	0.747	0.00242	-0.058	0.0032	-0.222	0.00391	0.398	0.00293	0.023	0.00395	0.195	0.00299	-1.603	0.0119	-0.014	0.00408	0.04	0.0021	0.366	0.00358	0.95	0.00152	0.02	0.00377	0.44	0.00211	0.562	0.00243	0.181	0.00344	-0.117	0.00572	0.22	0.00239	0.281	0.00226	0.148	0.00341	0.468	0.00251	-0.047	0.00427
gene_tiling_18bp	YOR168W	GLN4	GLN4-649277-18bp	649277	649264	-11	template	0.351	0.00683	0.357	0.00554	0.054	0.00654	-0.281	0.00969	0.368	0.00672	0.257	0.00578	-1.111	0.0166	0.303	0.00679	-0.124	0.00471	0.488	0.00639	1.233	0.00268	-0.304	0.01	0.406	0.00486	0.203	0.00615	-0.026	0.00851	0.68	0.00676	-0.03	0.00572	0.546	0.00422	-0.151	0.00792	0.164	0.00638	0.142	0.00811
gene_tiling_18bp	YOR168W	GLN4	GLN4-649342-18bp	649342	649329	54	template	0.421	0.0026	0.237	0.00216	-0.128	0.00318	0.658	0.00203	0.038	0.00333	-0.181	0.00291	0.196	0.00302	0.17	0.00292	0.163	0.00154	0.241	0.00287	0.053	0.0021	-0.451	0.00407	0.407	0.00186	0.44	0.00196	0.048	0.00325	-0.402	0.00479	-0.317	0.00263	-0.128	0.00232	0.004	0.00273	-0.025	0.00272	0.221	0.00313
gene_tiling_18bp	YOR168W	GLN4	GLN4-649346-18bp	649346	649333	58	template	0.15	0.00109	-0.007	0.000958	0.086	0.00101	0.585	0.000838	0.128	0.00111	-0.096	0.001	0.191	0.00113	-0.13	0.0013	0.092	0.00066	0.062	0.00134	-0.264	0.000927	0.204	0.00107	0.318	0.000803	0.715	0.00066	0.156	0.00113	-0.202	0.0017	-0.167	0.000868	-0.354	0.000992	-0.156	0.00121	-0.243	0.00112	0.055	0.00126
gene_tiling_18bp	YDR367W	KEI1	KEI1-1212669-18bp	1212669	1212656	-136	template	-0.601	0.0196	-0.241	0.0115	0.352	0.00828	-3.182	0.0996	0.459	0.0107	-0.376	0.0134	-0.4	0.0166	-0.193	0.013	0.006	0.00729	0.579	0.0097	0.867	0.00524	1.131	0.00624	-9.09	10.7	-8.844	10	-0.119	0.0123	0.18	0.0142	0.247	0.00723	-0.034	0.00866	-0.053	0.0116	-0.252	0.0123	0.298	0.0119
gene_tiling_18bp	YDR367W	KEI1	KEI1-1212675-18bp	1212675	1212662	-130	template	-0.882	0.00937	-0.493	0.00587	-0.16	0.00559	-5.495	0.227	-0.276	0.00717	-0.63	0.00718	-0.42	0.00782	0.253	0.00471	-0.002	0.00314	0.268	0.00529	0.363	0.00311	0.271	0.005	-5.582	0.173	-9.979	10.5	-0.175	0.00653	0.074	0.00668	-0.021	0.00423	-0.201	0.00419	-0.022	0.00541	-0.022	0.00481	-0.886	0.011
gene_tiling_18bp	YDR367W	KEI1	KEI1-1212678-18bp	1212678	1212691	-101	nontemplate	-0.377	0.0159	-0.577	0.0129	0.088	0.0102	-4.279	0.203	0.27	0.011	-0.113	0.0107	-0.1	0.0135	-0.195	0.0134	-0.467	0.00929	0.385	0.00962	1.761	0.00323	1.011	0.00685	-2.711	0.0518	-2.929	0.0658	-0.295	0.0142	0.538	0.0104	0.118	0.00739	0.747	0.00521	0.247	0.00879	0.182	0.00902	-0.437	0.0166
gene_tiling_18bp	YDR367W	KEI1	KEI1-1212696-18bp	1212696	1212709	-83	nontemplate	-1.329	0.0246	-0.909	0.0151	-0.478	0.0124	-0.909	0.0177	0.25	0.00983	-0.906	0.0144	0.323	0.00808	-0.024	0.0109	-0.609	0.00853	0.126	0.0109	0.269	0.00637	-1.323	0.0242	-9.316	8.88	-5.61	0.413	0.282	0.00884	-0.362	0.0179	-0.292	0.00861	-0.306	0.00837	-0.037	0.01	0.318	0.00791	-0.104	0.0121
gene_tiling_18bp	YDR367W	KEI1	KEI1-1212706-18bp	1212706	1212719	-73	nontemplate	-0.215	0.00228	-0.327	0.00192	-0.224	0.00205	-3.614	0.0223	-0.178	0.00239	-0.361	0.0022	-0.066	0.00217	-0.136	0.00227	-0.22	0.0013	0.222	0.00198	0.368	0.00112	0.167	0.00181	-7.782	0.303	-7.194	0.22	-0.24	0.00253	0.035	0.00263	-0.305	0.00178	-0.387	0.00173	-0.095	0.00196	-0.027	0.00189	-0.567	0.00307
gene_tiling_18bp	YDR367W	KEI1	KEI1-1212748-18bp	1212748	1212735	-57	template	0.137	0.008	-0.329	0.00816	-0.17	0.00827	-2.02	0.0313	-0.112	0.00876	-0.112	0.00776	0.128	0.00818	0.092	0.00832	-0.265	0.0056	0.066	0.0085	0.312	0.00494	0.61	0.00562	-8.058	2.01	-7.811	1.81	-0.093	0.00937	-0.345	0.0136	-0.095	0.00649	-0.02	0.00566	0.178	0.00699	0.274	0.00638	-0.289	0.0119
gene_tiling_18bp	YDR367W	KEI1	KEI1-1212809-18bp	1212809	1212822	30	nontemplate	0.371	0.00142	-0.283	0.00159	-0.155	0.00179	-1.158	0.00361	-0.663	0.00323	-0.323	0.00194	0.226	0.00164	0.335	0.00156	-0.022	0.000986	-0.165	0.00224	-0.265	0.00136	-0.154	0.00207	-9.044	0.668	-7.081	0.183	0.02	0.00183	0.088	0.00213	-0.002	0.00132	-0.318	0.00154	0.14	0.0014	0.174	0.00143	-0.303	0.00249
gene_tiling_18bp	YDR367W	KEI1	KEI1-1212813-18bp	1212813	1212800	8	template	-0.306	0.0269	-0.26	0.0181	0.252	0.0149	-1.838	0.0671	-0.484	0.0302	-0.203	0.0208	-0.778	0.037	-0.432	0.0282	-0.45	0.0153	0.438	0.0174	0.473	0.0105	1.013	0.0111	-6.758	1.96	-8.096	10.3	-0.286	0.0249	0.532	0.0183	-0.715	0.0215	-0.46	0.018	0.157	0.0164	-0.037	0.0176	-1.556	0.0724
gene_tiling_18bp	YDR367W	KEI1	KEI1-1212817-18bp	1212817	1212804	12	template	0.16	0.00307	-0.031	0.0026	0.261	0.00234	-0.494	0.00389	-0.194	0.00359	0.227	0.0024	0.334	0.00278	0.065	0.0031	-0.002	0.00184	0.031	0.00361	0.394	0.00168	0.523	0.00232	-1.648	0.00614	-1.837	0.00885	0.025	0.00315	-0.634	0.00619	0.041	0.0022	-0.743	0.00362	-0.057	0.00296	0.085	0.00242	-0.001	0.00328
gene_tiling_18bp	YDR367W	KEI1	KEI1-1212823-18bp	1212823	1212836	44	nontemplate	0.225	0.00365	0.135	0.00287	0.301	0.00303	0.036	0.00377	0.377	0.00342	0.187	0.0032	0.03	0.00431	0.186	0.00398	0.058	0.00219	0.439	0.00328	0.437	0.00224	0.017	0.00411	0.289	0.00233	-0.041	0.00359	0.087	0.00399	0.084	0.00532	-0.115	0.00315	0.034	0.00277	0.098	0.00347	0.076	0.00364	0.14	0.00453
gene_tiling_18bp	YDR367W	KEI1	KEI1-1212833-18bp	1212833	1212846	54	nontemplate	-0.284	0.0083	0.305	0.00468	0.295	0.00519	0.133	0.00652	0.107	0.00765	-0.073	0.0062	-0.108	0.00866	0.107	0.0067	0.186	0.00362	0.273	0.00707	0.465	0.00393	0.025	0.00719	-3.689	0.0591	-4.678	0.14	-0.018	0.00716	-0.513	0.0127	-0.27	0.00609	0.02	0.00475	-0.117	0.0067	0.117	0.00578	0.087	0.0071
gene_tiling_18bp	YDR367W	KEI1	KEI1-1212840-18bp	1212840	1212853	61	nontemplate	0.365	0.0059	0.324	0.00502	0.263	0.00576	0.108	0.00685	0.085	0.00773	-0.052	0.00687	0.206	0.00746	0.259	0.00658	0.103	0.00402	0.333	0.00704	0.169	0.00499	0.062	0.00777	0.139	0.00538	-0.688	0.00997	0.299	0.00692	0.011	0.00966	0.073	0.00549	-0.276	0.00667	0.207	0.00634	0.254	0.00607	-0.194	0.00977
gene_tiling_18bp	YDR367W	KEI1	KEI1-1212867-18bp	1212867	1212880	88	nontemplate	0.393	0.00502	0.303	0.00408	0.196	0.00483	0.243	0.00495	0.29	0.00527	0.213	0.0046	0.283	0.00584	0.312	0.00528	0.183	0.00322	0.392	0.0054	1.014	0.00236	1.752	0.00242	-0.712	0.00735	-1.588	0.0158	0.019	0.00648	0.197	0.00667	-0.174	0.00492	-0.124	0.00486	-0.1	0.00618	0.205	0.0049	0.692	0.00437
gene_tiling_18bp	YDR367W	KEI1	KEI1-1212872-18bp	1212872	1212885	93	nontemplate	-0.166	0.00408	0.156	0.00258	-0.255	0.0035	0.76	0.00227	0.338	0.00363	-0.11	0.0036	0.052	0.0036	-0.063	0.00399	0.005	0.00213	-0.176	0.00444	-0.05	0.00274	-0.582	0.00563	-1.527	0.0073	-4.348	0.055	-0.145	0.00402	0.189	0.00422	-0.183	0.00301	-0.355	0.00337	0.053	0.00317	-0.071	0.00333	0.224	0.00362
gene_tiling_18bp	YDR367W	KEI1	KEI1-1212889-18bp	1212889	1212876	84	template	0.454	0.0171	-0.781	0.0273	0.084	0.0189	1.231	0.0105	-1.279	0.0523	0.225	0.0167	0.012	0.0223	0.169	0.0197	0.464	0.0101	-0.456	0.0299	0.079	0.0144	-0.973	0.0414	-0.532	0.0204	-0.629	0.0291	0.074	0.021	-0.522	0.0373	0.252	0.0141	0.364	0.0117	0.504	0.0143	0.034	0.0191	0.477	0.0174
gene_tiling_18bp	YIL048W	NEO1	NEO1-261001-18bp	261001	261014	-122	nontemplate	-0.371	0.0157	-0.655	0.0155	-1.073	0.0213	-0.816	0.022	0.056	0.0145	-0.878	0.0201	0.377	0.011	-0.362	0.0171	-0.142	0.00805	-0.368	0.0186	0.482	0.00705	-0.772	0.0206	-0.558	0.0135	-1.793	0.0348	-0.552	0.0192	0.448	0.0123	-0.013	0.00889	-0.54	0.0118	-0.072	0.0128	-0.315	0.0142	0.508	0.0102
gene_tiling_18bp	YIL048W	NEO1	NEO1-261021-18bp	261021	261008	-128	template	-1.095	0.0379	-1.253	0.0343	-1.847	0.0561	-1.66	0.0513	-0.13	0.0203	-3.384	0.144	-0.821	0.0317	-0.409	0.0255	-0.132	0.0113	-0.039	0.0211	-0.52	0.0176	0.575	0.0134	-1.117	0.0284	-1.328	0.036	-0.542	0.0242	0.045	0.0234	-0.072	0.0133	-0.274	0.0155	-0.29	0.0215	-0.19	0.0181	-1.182	0.0428
gene_tiling_18bp	YIL048W	NEO1	NEO1-261049-18bp	261049	261036	-100	template	0.334	0.00729	0.215	0.00632	0.036	0.00786	0.529	0.00618	0.027	0.00949	-1.004	0.015	0.033	0.00974	-0.439	0.012	-0.071	0.00543	0.328	0.00834	0.712	0.00407	-0.017	0.00935	0.101	0.00598	0.144	0.00676	-0.712	0.0147	-0.281	0.0137	-0.049	0.00636	0.154	0.00531	-0.124	0.00874	0.221	0.0067	-0.122	0.0102
gene_tiling_18bp	YIL048W	NEO1	NEO1-261054-18bp	261054	261041	-95	template	0.099	0.163	-2.454	0.738	-5.112	10.2	-4.925	9.31	1.209	0.103	-3.547	2.07	-4.809	11.3	-0.322	0.228	-3.51	1.15	-0.338	0.228	-2.095	0.419	-3.297	2.07	-3.823	2.05	-5.161	9.65	0.262	0.15	-0.781	0.389	0.308	0.11	0.796	0.0827	0.696	0.11	0.458	0.117	-4.73	10.7
gene_tiling_18bp	YIL048W	NEO1	NEO1-261055-18bp	261055	261068	-68	nontemplate	-1.636	0.747	-4.85	10.5	-4.7	10.7	-4.513	10.2	1.258	0.124	-4.72	10.5	-0.005	0.233	-0.527	0.337	-0.211	0.15	-1.148	0.542	-0.619	0.228	-4.469	10.3	-3.411	2.1	-0.842	0.301	-2.133	0.963	2.271	0.0924	-0.669	0.248	-0.572	0.231	0.024	0.215	-2.363	1.06	-4.318	10.5
gene_tiling_18bp	YIL048W	NEO1	NEO1-261060-18bp	261060	261073	-63	nontemplate	-0.414	0.0157	-3.941	0.123	-2.686	0.0591	-0.797	0.0187	0.399	0.0104	-3.811	0.132	-0.941	0.0238	-0.681	0.0204	-0.658	0.00997	-1.215	0.0298	-0.98	0.016	-0.27	0.0149	-2.055	0.0316	-2.377	0.0523	-1.173	0.0264	0.506	0.0112	-0.281	0.00989	0.25	0.00716	-0.457	0.014	-0.349	0.013	0.25	0.0117
gene_tiling_18bp	YIL048W	NEO1	NEO1-261093-18bp	261093	261080	-56	template	0.06	0.222	-4.871	9.71	-4.721	11.6	-2.212	1.07	1.177	0.125	-4.741	10.5	-1.248	0.582	-2.133	1.14	-3.856	1.89	-4.339	10.7	-1.463	0.389	-4.49	10.2	-5.016	9.6	-3.185	2.01	-2.154	0.985	-2.505	1.86	-1.382	0.4	0.949	0.101	0.114	0.197	0.849	0.125	-0.879	0.466
gene_tiling_18bp	YIL048W	NEO1	NEO1-261101-18bp	261101	261088	-48	template	0.844	0.49	-3.264	9.58	-3.114	10.5	-0.12	0.809	0.037	0.788	-1.549	2.03	1.833	0.313	-1.263	2.15	-3.834	12.5	-2.732	9.59	-0.387	0.624	-2.883	9.49	0.05	0.537	-3.163	10.2	-1.284	2.03	1.217	0.467	0.432	0.426	1.348	0.282	-1.449	2.12	-0.291	0.817	2.023	0.295
gene_tiling_18bp	YIL048W	NEO1	NEO1-261108-18bp	261108	261121	-15	nontemplate	-0.171	0.00572	-1.697	0.0117	-1.597	0.0124	-0.472	0.00658	-0.884	0.0102	-2.781	0.0273	-0.207	0.00604	0.153	0.00498	0.001	0.00299	-0.727	0.00894	-0.984	0.00627	0.227	0.0046	-0.651	0.00531	-1.564	0.0118	-0.657	0.00821	-0.726	0.0114	0.096	0.00356	-0.364	0.00439	-0.037	0.00509	-0.575	0.00655	0.316	0.00487
gene_tiling_18bp	YIL048W	NEO1	NEO1-261118-18bp	261118	261131	-5	nontemplate	-0.87	0.00376	-2.364	0.00769	-2.828	0.0117	-1.295	0.00428	0.509	0.00169	-3.473	0.0171	0.042	0.00209	-0.064	0.00214	-0.427	0.00145	-0.393	0.00293	-0.775	0.0022	0.36	0.00166	-0.8	0.00246	-1.466	0.00423	-0.409	0.00238	0.273	0.00224	-0.039	0.00154	-0.326	0.00166	0.058	0.00175	-0.136	0.00188	0.317	0.00196
gene_tiling_18bp	YIL048W	NEO1	NEO1-261129-18bp	261129	261116	-20	template	0.299	0.00512	-0.047	0.00496	0.362	0.0041	0.883	0.00314	-0.324	0.00784	0.091	0.00456	0.046	0.00601	0.048	0.00597	0.353	0.00287	0.001	0.00631	0.151	0.00365	-0.108	0.00586	0.101	0.00409	-0.642	0.00705	-0.192	0.00627	-0.018	0.00751	0.348	0.00352	0.088	0.00374	-0.21	0.00542	-0.301	0.0056	0.59	0.0047
gene_tiling_18bp	YIL048W	NEO1	NEO1-261142-18bp	261142	261129	-7	template	-0.156	0.00535	0.344	0.00324	0.218	0.00369	0.087	0.00458	0.238	0.00456	-0.181	0.00487	0.209	0.00459	-0.005	0.00504	-0.24	0.00322	0.344	0.00442	0.736	0.00229	0.418	0.00395	0.487	0.00281	0.04	0.00409	0.102	0.00447	0.381	0.00512	-0.218	0.0041	0.012	0.00371	0.103	0.00408	0.168	0.00376	-0.063	0.00573
gene_tiling_18bp	YIL048W	NEO1	NEO1-261151-18bp	261151	261138	2	template	0.192	0.00231	0.008	0.00203	-0.217	0.00231	0.368	0.00196	0.677	0.00163	-0.747	0.00326	-0.029	0.00266	0.057	0.00233	0.095	0.00132	0.277	0.00218	0.031	0.00163	-0.32	0.00293	0.226	0.00157	0.225	0.00188	-0.015	0.00255	0.666	0.00203	-0.241	0.00186	-0.454	0.00217	-0.076	0.00248	-0.102	0.00224	0.01	0.00269
gene_tiling_18bp	YIL048W	NEO1	NEO1-261175-18bp	261175	261162	26	template	0.275	0.00832	0.11	0.00665	0.267	0.00648	0.518	0.0062	-0.039	0.0101	0.293	0.00632	-0.186	0.00969	0.151	0.00836	0.378	0.00405	0.174	0.00866	0.696	0.00382	0.524	0.00626	-0.185	0.00735	-0.462	0.01	0.329	0.00716	0.122	0.01	0.272	0.00541	0.149	0.00542	-0.205	0.00927	-0.042	0.00739	-0.153	0.0104
gene_tiling_18bp	YIL048W	NEO1	NEO1-261177-18bp	261177	261190	54	nontemplate	0.662	0.00949	0.385	0.00827	-0.105	0.0133	-0.026	0.0135	-0.105	0.0147	0.426	0.00892	0.227	0.0121	0.213	0.0117	-0.027	0.00801	0.453	0.0115	0.572	0.00602	-0.454	0.0192	0.381	0.00755	0.207	0.00978	0.008	0.0141	0.592	0.0125	0.075	0.00854	-0.061	0.00955	-0.141	0.0135	-0.112	0.0121	0.542	0.0105
gene_tiling_18bp	YIL048W	NEO1	NEO1-261193-18bp	261193	261206	70	nontemplate	-0.211	0.0101	0.234	0.00611	0.682	0.00529	-1.191	0.0189	0.377	0.00747	-0.07	0.00736	-0.243	0.0105	-0.202	0.0109	0.296	0.00441	0.613	0.0065	1.474	0.00277	0.628	0.00575	0.559	0.00457	0.376	0.00604	-0.281	0.0101	0.669	0.00708	0.018	0.00638	0.665	0.00391	-0.35	0.00927	0.246	0.00701	-0.111	0.00962
gene_tiling_18bp	YIL048W	NEO1	NEO1-261228-18bp	261228	261241	105	nontemplate	-0.086	0.0103	0.097	0.00697	0.126	0.00731	0.063	0.00888	0.277	0.00869	-0.232	0.00884	-0.003	0.01	-0.109	0.0109	-0.103	0.00615	0.357	0.008	0.55	0.00481	0.18	0.00773	0.156	0.00615	-0.337	0.0103	0.288	0.00782	0.894	0.00694	-0.367	0.00831	-0.08	0.00664	0.094	0.00838	0	0.00819	0.198	0.00949
gene_tiling_18bp	YIL048W	NEO1	NEO1-261251-18bp	261251	261264	128	nontemplate	-0.025	0.00747	0.154	0.00514	0.028	0.00617	0.196	0.00625	0.074	0.00664	-0.085	0.00631	-0.119	0.00783	0.027	0.00649	0.15	0.00355	-0.069	0.00691	0.274	0.00383	-0.261	0.00766	0.097	0.00439	0.144	0.00504	0.287	0.00589	-0.112	0.00993	-0.023	0.00474	0.141	0.00423	0.041	0.00622	0.017	0.00618	0.366	0.00568
gene_tiling_18bp	YIL048W	NEO1	NEO1-261281-18bp	261281	261268	132	template	nan	nan	nan	nan	nan	nan	nan	nan	nan	nan	nan	nan	nan	nan	nan	nan	nan	nan	nan	nan	nan	nan	nan	nan	nan	nan	nan	nan	nan	nan	nan	nan	nan	nan	nan	nan	nan	nan	nan	nan	nan	nan
gene_tiling_18bp	YIL048W	NEO1	NEO1-261377-18bp	261377	261364	228	template	0.49	0.00499	-0.053	0.00529	-0.135	0.0066	0.608	0.00442	0.138	0.00684	-0.876	0.00979	0.548	0.00492	0.053	0.00627	0.076	0.00367	0.038	0.00706	-0.066	0.00438	0.107	0.00647	0.238	0.00421	0.161	0.00484	-0.025	0.00666	-0.277	0.0103	-0.213	0.0053	-0.57	0.00636	0.073	0.00579	0.049	0.00571	0.22	0.00625
gene_tiling_18bp	YIL048W	NEO1	NEO1-261403-18bp	261403	261390	254	template	0.718	0.0332	-0.522	0.0497	0.48	0.0321	0.79	0.0314	-0.205	0.0615	0.22	0.0349	-0.245	0.0633	-0.618	0.0766	0.304	0.0244	0.413	0.0415	0.53	0.0247	0.236	0.0413	-0.396	0.0462	0.62	0.0285	-0.341	0.0599	0.636	0.0423	-0.234	0.0406	1.151	0.0179	0.298	0.0341	-0.39	0.0557	0.806	0.0346
gene_tiling_18bp	YIL048W	NEO1	NEO1-261420-18bp	261420	261407	271	template	0.063	0.00365	-0.058	0.00327	-0.187	0.00405	0.58	0.00262	0.447	0.00318	-0.245	0.00381	0.394	0.00304	0.06	0.00411	-0.061	0.00217	-0.338	0.0048	-0.507	0.0037	-1.008	0.00736	0.041	0.00295	0.435	0.00247	-0.036	0.00377	-0.18	0.0056	-0.299	0.00313	-0.231	0.00305	-0.237	0.00396	-0.203	0.00407	0.303	0.0037
gene_tiling_18bp	YIL048W	NEO1	NEO1-261440-18bp	261440	261453	317	nontemplate	-0.215	0.141	-0.974	0.166	0.888	0.0591	0.338	0.0895	-0.48	0.159	0.131	0.0918	0.454	0.0838	0.365	0.0935	0.198	0.0567	-1.84	0.445	-0.915	0.125	-0.697	0.168	-1.73	0.261	-0.116	0.104	-0.483	0.156	-0.528	0.191	0.751	0.0513	-1.034	0.152	-0.958	0.196	-0.309	0.12	0.722	0.0787
gene_tiling_18bp	YIL048W	NEO1	NEO1-261445-18bp	261445	261458	322	nontemplate	0.237	0.0809	-6.147	12.1	-3.19	0.666	-2.11	0.34	1.217	0.048	-6.017	9.75	-2.887	0.666	-0.976	0.164	-1.588	0.14	-0.189	0.114	-1.014	0.117	0.015	0.0861	-1.9	0.22	-2.139	0.299	-0.197	0.108	0.362	0.0842	-0.092	0.0644	0.115	0.0615	0.273	0.0707	0.041	0.0763	-1.091	0.207
gene_tiling_18bp	YIL048W	NEO1	NEO1-261449-18bp	261449	261462	326	nontemplate	0.274	0.00814	-0.227	0.0091	0.239	0.00721	0.016	0.00894	-0.981	0.0199	0.089	0.00804	-0.385	0.0132	0.001	0.00997	0.228	0.00487	-0.024	0.0112	0.359	0.00536	-0.332	0.0129	-0.32	0.00802	-0.778	0.0137	-0.325	0.0107	-0.668	0.0188	0.316	0.00559	0.113	0.00596	-0.137	0.00982	-0.384	0.0108	0.316	0.00822
gene_tiling_18bp	YNL267W	PIK1	PIK1-140752-18bp	140752	140765	-14	nontemplate	0.275	0.00428	0.341	0.00367	0.262	0.00448	0.302	0.0046	0.458	0.00514	0.235	0.00432	-0.045	0.00656	0.002	0.00642	-0.019	0.00325	0.31	0.00517	0.922	0.00234	0.072	0.00537	0.479	0.00305	0.241	0.00409	-0.03	0.00545	0.581	0.00501	-0.089	0.00398	0.424	0.00307	-0.311	0.00666	0.075	0.00482	0.274	0.0057
gene_tiling_18bp	YNL267W	PIK1	PIK1-140768-18bp	140768	140781	2	nontemplate	0.345	0.00898	-0.516	0.0115	-1.254	0.0215	-0.195	0.0122	-0.26	0.0137	-3.758	0.119	-0.628	0.0177	-0.346	0.0137	0.157	0.00568	-1.271	0.0259	-0.517	0.0103	0.45	0.00837	-1.01	0.0153	-0.461	0.0123	-0.239	0.0123	-0.312	0.0165	0.16	0.00714	0.016	0.00756	-0.013	0.01	0.131	0.00835	0.27	0.0101
gene_tiling_18bp	YNL267W	PIK1	PIK1-140795-18bp	140795	140782	3	template	0.593	0.00481	-0.486	0.00752	-0.604	0.0084	0.058	0.00669	-1.336	0.0172	-2.984	0.0417	-0.181	0.00764	-0.021	0.00647	0.447	0.00307	-0.414	0.00974	-1.749	0.0142	0.214	0.0058	-0.561	0.00681	-0.594	0.00773	-0.295	0.00808	-0.548	0.0123	0.612	0.0033	-0.2	0.00532	0.202	0.00575	-0.298	0.00758	-0.132	0.00792
gene_tiling_18bp	YNL267W	PIK1	PIK1-140797-18bp	140797	140810	31	nontemplate	0.077	0.0254	0.162	0.0177	0.408	0.0181	0.274	0.0225	0.164	0.0244	0.225	0.0204	-0.63	0.0413	0.34	0.0225	-0.262	0.0181	0.349	0.0225	-0.015	0.0169	0.081	0.0256	0.102	0.018	-0.154	0.0233	0.002	0.0272	-0.41	0.0414	-0.705	0.028	0.212	0.016	-0.409	0.0326	-0.381	0.029	0.568	0.0212
gene_tiling_18bp	YNL267W	PIK1	PIK1-140891-18bp	140891	140904	125	nontemplate	0.535	0.0035	0.14	0.00335	0.108	0.00383	-0.06	0.00458	-0.372	0.00624	0.326	0.00337	0.422	0.00369	0.243	0.00405	0.082	0.00239	0.339	0.00414	0.84	0.00203	-0.022	0.00438	0.139	0.00303	0.093	0.00368	0.001	0.00419	-0.014	0.00583	0.257	0.0026	0.402	0.00253	-0.059	0.00443	-0.178	0.00421	-0.222	0.00543
gene_tiling_18bp	YPR165W	RHO1	RHO1-875041-18bp	875041	875054	-117	nontemplate	0.732	0.0188	-0.398	0.0264	-1.274	0.0512	0.022	0.0271	0.787	0.019	-0.411	0.0294	-0.335	0.0381	-0.328	0.0342	-0.155	0.0159	-0.421	0.042	0.313	0.0151	-0.035	0.028	-0.157	0.0219	0.457	0.0172	-0.804	0.0461	0.383	0.028	0.369	0.0154	-1.506	0.0522	0.053	0.0237	-0.321	0.0297	-3.566	0.338
gene_tiling_18bp	YPR165W	RHO1	RHO1-875146-18bp	875146	875159	-12	nontemplate	1.025	0.00415	-0.065	0.00687	0.172	0.0063	0.595	0.00575	0.447	0.00628	0.444	0.00523	-0.466	0.0108	0.145	0.00728	-0.616	0.00659	-0.599	0.0123	-0.26	0.00591	-3.192	0.0603	0.174	0.00543	0.474	0.00504	0.402	0.00598	0.388	0.0073	-0.129	0.00598	0.019	0.00518	0.18	0.00645	0.356	0.00555	0.646	0.00565
gene_tiling_18bp	YPR165W	RHO1	RHO1-875169-18bp	875169	875182	11	nontemplate	0.123	0.00429	0.149	0.00311	0.095	0.00346	0.36	0.00351	-0.095	0.0052	-0.015	0.00388	0.042	0.00446	0.049	0.00418	-0.167	0.00265	0.046	0.00445	0.24	0.00261	-0.496	0.00621	0.295	0.00282	0.517	0.00267	-0.002	0.00401	0.17	0.00479	-0.156	0.003	-0.288	0.00363	-0.205	0.00435	-0.245	0.00431	0.086	0.00451
gene_tiling_18bp	YPR165W	RHO1	RHO1-875176-18bp	875176	875163	-8	template	0.103	0.00634	0.129	0.00491	-0.048	0.00595	0.573	0.00462	0.369	0.0059	0.009	0.0058	-0.154	0.00777	0.255	0.00587	-0.069	0.00394	-0.233	0.00894	-0.192	0.00502	-0.419	0.00942	0.376	0.00406	0.411	0.00478	-0.143	0.00802	-0.36	0.0104	-0.138	0.0054	-0.059	0.00501	0.119	0.00591	0.058	0.00559	0.232	0.00616
gene_tiling_18bp	YPR165W	RHO1	RHO1-875201-18bp	875201	875214	43	nontemplate	0.222	0.00391	0.076	0.00323	-0.188	0.00459	0.637	0.00298	0.026	0.00496	-0.06	0.00409	-0.048	0.00479	0.107	0.00422	-0.075	0.0027	-0.353	0.00626	-0.628	0.00447	-3.613	0.0469	0.341	0.00281	0.231	0.00337	0.158	0.00422	-0.181	0.00623	-0.125	0.00348	-0.344	0.00385	-0.017	0.00402	-0.037	0.00413	0.067	0.00487
gene_tiling_18bp	YPR165W	RHO1	RHO1-875240-18bp	875240	875227	56	template	-0.172	0.00937	0.024	0.00649	0.02	0.00737	0.053	0.0075	0.032	0.00849	-0.098	0.00775	-0.545	0.0132	-0.008	0.00868	-0.369	0.0059	-0.042	0.00909	0.539	0.00403	-0.454	0.0111	0.116	0.00549	-0.665	0.0104	-0.392	0.0105	-0.133	0.0118	-0.39	0.00704	-4.156	0.0935	-0.205	0.00861	-0.691	0.0113	0.229	0.00799
gene_tiling_18bp	YPR165W	RHO1	RHO1-875246-18bp	875246	875259	88	nontemplate	1.412	0.00174	0.113	0.00307	0.245	0.00318	0.174	0.00343	0.223	0.00375	0.524	0.00277	-0.404	0.00545	0.238	0.00362	-0.193	0.00264	-0.476	0.00597	-0.899	0.0049	-6.46	0.374	0.246	0.00264	0.053	0.00319	0.613	0.00284	0.441	0.00406	0.463	0.00223	0.136	0.00268	0.263	0.0032	0.282	0.00301	0.539	0.00332
gene_tiling_18bp	YPR165W	RHO1	RHO1-875277-18bp	875277	875264	93	template	-1.245	0.0485	0.112	0.016	0.694	0.0118	-0.566	0.0318	0.234	0.0194	-0.178	0.0207	-0.413	0.0301	-0.276	0.027	-0.242	0.0135	0.173	0.0213	0.885	0.00901	-2.107	0.0864	0.306	0.0131	0.312	0.015	-0.489	0.0285	-0.24	0.0308	-0.177	0.0162	-0.135	0.0156	0.087	0.0182	-0.373	0.0223	0.066	0.0216
gene_tiling_18bp	YPR165W	RHO1	RHO1-875314-18bp	875314	875301	130	template	0.465	0.00684	-0.027	0.0074	0.398	0.00622	0.34	0.00748	-0.631	0.014	-0.383	0.00966	-0.143	0.0103	0.119	0.00798	-0.333	0.00605	-0.077	0.00995	1.25	0.00303	-1.867	0.0299	-0.301	0.00803	-1.101	0.0159	-0.1	0.0097	-0.143	0.013	-0.137	0.00699	-0.123	0.00654	-0.083	0.00882	-0.367	0.00992	0.256	0.00821
gene_tiling_18bp	YPR165W	RHO1	RHO1-875384-18bp	875384	875371	200	template	0.146	0.00311	0.003	0.00269	-0.119	0.00339	0.331	0.00266	0.188	0.00328	-0.233	0.00341	0.088	0.00324	-0.067	0.00365	0.012	0.00207	0.288	0.00316	0.72	0.00148	-1.191	0.00786	0.159	0.00237	0.112	0.00282	-0.012	0.00359	0.384	0.00349	-0.222	0.00244	0.156	0.0022	-0.108	0.00347	0.135	0.00277	0.251	0.00317
gene_tiling_18bp	YPR165W	RHO1	RHO1-875407-18bp	875407	875394	223	template	0.519	0.00325	-0.057	0.00336	0.308	0.00292	0.219	0.00366	0.124	0.00439	-0.326	0.00436	0.083	0.00435	-0.166	0.00456	-0.247	0.00294	-0.062	0.00456	0.024	0.00272	-0.776	0.00665	0.079	0.00308	0.198	0.00315	-0.101	0.0047	0.211	0.00472	-0.167	0.00334	-0.147	0.00313	-0.177	0.00442	-0.612	0.00544	0.191	0.004
gene_tiling_18bp	YDL140C	RPO21	RPO21-210513-18bp	210513	210526	62	template	-0.269	0.0533	-0.711	0.0514	0.865	0.0228	-0.818	0.082	0.419	0.0354	0.163	0.0377	-0.8	0.0793	-0.227	0.0558	0.361	0.021	0.104	0.0459	nan	nan	-1.951	0.177	-0.573	0.045	-2.897	0.26	-1.562	0.124	-0.472	0.0752	0.827	0.0199	0.456	0.0243	0.133	0.0392	0.113	0.0379	-0.015	0.0512
gene_tiling_18bp	YDL140C	RPO21	RPO21-210534-18bp	210534	210521	67	nontemplate	0.454	0.032	-0.477	0.0442	-0.355	0.0465	-0.316	0.0476	nan	nan	0.015	0.0367	-0.264	0.0516	-0.237	0.0512	-0.041	0.0237	-0.47	0.0662	nan	nan	-2.419	0.209	-1.109	0.0587	-3.003	0.253	-1.439	0.106	nan	nan	-0.305	0.0378	0.255	0.0252	0.66	0.0261	-0.961	0.0645	-0.09	0.0464
gene_tiling_18bp	YDL140C	RPO21	RPO21-210554-18bp	210554	210567	21	template	0.22	0.00583	-0.183	0.00661	-0.077	0.0065	-0.705	0.0101	0.097	0.00667	0.221	0.00508	-0.223	0.00812	-0.143	0.00763	-0.082	0.00406	0.032	0.00698	0.291	0.00394	1.67	0.00267	0.268	0.00421	0.822	0.00363	-0.197	0.0077	0.766	0.00516	-0.252	0.00564	0.357	0.00362	-0.386	0.00717	-0.127	0.00613	-0.232	0.00875
gene_tiling_18bp	YDL140C	RPO21	RPO21-210558-18bp	210558	210571	17	template	-0.03	0.00588	-0.26	0.00521	0.31	0.00377	0.218	0.00442	-0.529	0.00831	0.17	0.0042	-0.24	0.00661	-0.115	0.00553	0.067	0.00287	0.095	0.00557	0.734	0.00241	0.392	0.00398	-0.118	0.00431	-0.339	0.00549	-0.446	0.00738	0.007	0.00697	0.074	0.0038	0.075	0.00322	0.231	0.0042	-0.251	0.00587	0.116	0.0057
gene_tiling_18bp	YDL140C	RPO21	RPO21-210581-18bp	210581	210568	20	nontemplate	0.206	0.00139	0.211	0.00107	0.02	0.00123	0.582	0.001	0.119	0.00143	0.07	0.00119	0.124	0.00145	0.17	0.0013	0.17	0.000796	0.268	0.00147	0.394	0.000794	-0.556	0.00206	0.447	0.000842	0.261	0.00111	-0.045	0.00163	0.017	0.00194	-0.094	0.00112	-0.04	0.00106	0.017	0.00139	-0.054	0.00128	0.309	0.00136
gene_tiling_18bp	YDL140C	RPO21	RPO21-210610-18bp	210610	210597	-9	nontemplate	0.225	0.00972	0.136	0.00771	0.054	0.00901	-0.048	0.0113	0.468	0.00894	0.27	0.00779	0.362	0.00966	0.161	0.0102	-0.256	0.00714	-0.066	0.0123	0.613	0.00518	-0.324	0.0136	0.467	0.00628	0.875	0.0055	0.578	0.00755	1.77	0.00518	-0.205	0.00873	-0.05	0.00816	0.036	0.00988	-0.349	0.0113	0.391	0.0091
gene_tiling_18bp	YDL140C	RPO21	RPO21-210622-18bp	210622	210609	-21	nontemplate	0.368	0.00371	0.19	0.00322	-0.051	0.00395	0.631	0.00284	0.293	0.00368	0.12	0.00333	0.222	0.00411	0.24	0.00391	0.248	0.00223	0.412	0.00407	0.094	0.00297	-0.045	0.00461	0.366	0.00264	0.491	0.00278	0.271	0.00399	0.233	0.00516	-0.087	0.00337	-0.202	0.00337	-0.266	0.0047	-0.119	0.00423	0.294	0.00391
gene_tiling_18bp	YDL140C	RPO21	RPO21-210634-18bp	210634	210621	-33	nontemplate	nan	nan	-0.647	0.156	nan	nan	0.516	0.0875	nan	nan	0.938	0.0671	nan	nan	-0.794	0.216	-0.195	0.0744	0.059	0.141	nan	nan	nan	nan	nan	nan	nan	nan	nan	nan	nan	nan	nan	nan	nan	nan	nan	nan	nan	nan	nan	nan
gene_tiling_18bp	YDL140C	RPO21	RPO21-210682-18bp	210682	210669	-81	nontemplate	-0.272	0.0128	0.293	0.0063	-0.002	0.00896	-1.565	0.0269	0.368	0.0083	0.464	0.00646	-0.319	0.0142	0.052	0.00977	0.453	0.00443	0.824	0.00688	1.255	0.00353	1.651	0.00375	0.449	0.00569	0.232	0.00716	-0.409	0.0128	0.73	0.00832	0.25	0.00578	0.768	0.0044	0.004	0.00881	0.185	0.00753	0.843	0.00644
gene_tiling_18bp	YMR079W	SEC14	SEC14-424821-18bp	424821	424834	-120	nontemplate	0.663	0.00599	-0.239	0.0083	0.653	0.00538	1.392	0.0038	-1.59	0.0257	-0.037	0.00774	-0.112	0.0101	-0.186	0.0101	0.28	0.00427	-0.245	0.0108	-0.739	0.00916	-1.489	0.0211	-0.281	0.00766	-1.059	0.0151	-0.074	0.00944	-0.408	0.0138	0.256	0.00527	0.166	0.00584	0.5	0.00647	-0.031	0.00775	-0.026	0.00944
gene_tiling_18bp	YMR079W	SEC14	SEC14-424837-18bp	424837	424824	-130	template	-0.124	0.00419	0.159	0.00274	0.136	0.00321	1.482	0.00167	-1.33	0.00997	-0.046	0.0034	0.15	0.00338	0.037	0.0036	0.297	0.00195	-0.047	0.00419	-0.14	0.00281	-1.031	0.00786	0.087	0.0024	-0.287	0.00373	0.016	0.00364	-0.492	0.00697	-0.303	0.00332	-0.459	0.00333	-0.237	0.00378	0.014	0.00333	0.022	0.00402
gene_tiling_18bp	YMR079W	SEC14	SEC14-424852-18bp	424852	424865	-89	nontemplate	0.389	0.00962	-0.451	0.0127	-0.754	0.017	-2.833	0.0805	0.265	0.0112	0.588	0.00744	-0.155	0.0144	-0.068	0.0145	0.03	0.00778	0.31	0.0114	1.757	0.00339	-1.169	0.0274	0.057	0.00879	-0.47	0.0156	-0.639	0.0211	0.173	0.0136	-0.025	0.00878	0.297	0.00753	-0.406	0.0155	0.058	0.0113	-0.36	0.018
gene_tiling_18bp	YMR079W	SEC14	SEC14-424890-18bp	424890	424877	-77	template	-0.204	0.014	0.281	0.00745	0.628	0.00704	1.415	0.00544	-2.592	0.0733	0.407	0.00767	-0.546	0.0172	0.145	0.0109	0.17	0.00619	-0.279	0.0145	-3.005	0.0583	-0.575	0.0176	-1.069	0.0154	-4.827	0.255	-0.359	0.0153	-0.153	0.0174	0.07	0.00783	0.224	0.00676	0.012	0.0102	0.218	0.00934	-0.501	0.017
gene_tiling_18bp	YMR079W	SEC14	SEC14-424899-18bp	424899	424912	-42	nontemplate	2.106	0.213	-4.029	11.1	-3.879	9.88	0.7	0.339	-3.535	9.02	0.494	0.329	-1.991	1.98	-0.443	0.708	-4.599	9.9	-1.912	2.12	-2	1.11	-3.648	9.03	-4.174	9.41	-3.928	10.3	-2.049	2.16	-1.663	1.97	-2.655	2.11	-4.275	10.5	-3.799	10.9	-1.056	0.819	0.751	0.357
gene_tiling_18bp	YMR079W	SEC14	SEC14-424921-18bp	424921	424934	-20	nontemplate	1.689	0.0343	-0.876	0.114	0.22	0.0626	1.904	0.0307	-3.418	0.918	-0.975	0.132	-2.611	0.521	0.204	0.0777	-1.023	0.0892	-1.31	0.227	-4.942	1.87	-0.181	0.0901	-6.379	10.8	-6.133	10.1	0.351	0.072	-1.994	0.428	-0.717	0.0959	-2.393	0.272	-0.96	0.145	-0.287	0.0836	1.241	0.0443
gene_tiling_18bp	YMR079W	SEC14	SEC14-424926-18bp	424926	424939	-15	nontemplate	1.019	0.0104	-0.439	0.0192	0.557	0.0128	2.103	0.00615	-3.903	0.286	-0.508	0.0219	-2.359	0.0936	-0.372	0.0241	-0.461	0.0153	-3.128	0.188	-6.275	1.01	-1.448	0.0482	-4.99	0.395	-4.296	0.279	-0.458	0.0269	-0.384	0.0316	-0.145	0.0152	-3.341	0.114	-0.161	0.0207	0.036	0.0151	0.165	0.0214
gene_tiling_18bp	YMR079W	SEC14	SEC14-424930-18bp	424930	424917	-37	template	0.106	0.00336	0.176	0.00277	0.278	0.00277	1.845	0.00128	-1.445	0.0101	0.06	0.00298	-0.076	0.00415	0.113	0.00354	-0.068	0.00222	-0.336	0.00478	-1.472	0.0063	-0.827	0.00645	-0.277	0.00323	-0.86	0.00577	0.101	0.00339	-0.485	0.00653	-0.077	0.00269	-0.545	0.00336	0.079	0.00342	0.057	0.00307	-0.219	0.0047
gene_tiling_18bp	YMR079W	SEC14	SEC14-424943-18bp	424943	424956	2	nontemplate	0.248	0.00298	0.198	0.00246	-0.106	0.00325	1.176	0.00176	-0.325	0.00443	-0.073	0.00314	0.167	0.00319	0.171	0.00301	0.133	0.0017	-0.143	0.00394	-0.264	0.00239	-0.62	0.00435	0.181	0.00224	0.407	0.00248	-0.2	0.00385	-0.219	0.00512	-0.177	0.00259	-0.233	0.00286	-0.097	0.00335	-0.158	0.00345	0.219	0.00324
gene_tiling_18bp	YMR079W	SEC14	SEC14-424949-18bp	424949	424962	8	nontemplate	-0.145	0.0149	0.375	0.00912	-0.28	0.0133	-0.215	0.015	-0.95	0.0283	-0.046	0.0119	0.4	0.0114	-0.127	0.0159	-0.242	0.00863	0.119	0.0143	0.614	0.00684	-0.537	0.0202	-0.144	0.0108	0.18	0.0113	-0.402	0.0182	-0.921	0.0315	-0.077	0.01	-0.023	0.0098	0.309	0.0112	-0.187	0.0144	-0.504	0.0207
gene_tiling_18bp	YMR079W	SEC14	SEC14-424963-18bp	424963	424976	22	nontemplate	0.023	0.00357	0.147	0.00253	0.282	0.00274	1.051	0.00186	-1.814	0.0122	0.124	0.00288	-0.134	0.00386	-0.059	0.0039	-0.18	0.0021	-0.01	0.00368	-0.969	0.00445	-0.171	0.0041	-0.876	0.0046	-3.044	0.0219	-0.059	0.00384	-0.455	0.00615	-0.157	0.00264	-0.012	0.00257	0.076	0.00311	0.181	0.00259	-0.193	0.00424
gene_tiling_18bp	YMR079W	SEC14	SEC14-424968-18bp	424968	424981	27	nontemplate	-0.056	0.00257	0.19	0.0017	0.183	0.00192	0.766	0.00164	-0.141	0.00306	-0.287	0.0026	0.418	0.00204	0.134	0.00245	-0.035	0.00152	0.199	0.00236	0.083	0.0015	-0.589	0.00394	0.273	0.00146	-0.35	0.00262	0.011	0.00239	-0.091	0.00342	-0.4	0.0024	-0.344	0.00213	-0.203	0.00279	0.011	0.00233	0.333	0.00226
gene_tiling_18bp	YMR079W	SEC14	SEC14-424977-18bp	424977	424990	36	nontemplate	0.381	0.00189	-0.022	0.00186	0.008	0.00215	1.136	0.00121	0.246	0.00212	-0.237	0.00262	0.546	0.00193	0.012	0.00238	0.04	0.00132	0.032	0.00263	-0.484	0.00216	-0.82	0.00409	0.363	0.00145	0.407	0.00154	-0.157	0.00254	-0.004	0.00311	-0.174	0.00186	-0.713	0.00268	-0.188	0.00247	-0.218	0.00258	0.246	0.00232
gene_tiling_18bp	YMR079W	SEC14	SEC14-424992-18bp	424992	424979	25	template	-0.688	0.0565	-0.037	0.0284	0.38	0.0234	-0.692	0.0544	-1.52	0.0997	0.333	0.0235	-1.03	0.076	-0.146	0.0359	-0.528	0.0279	-0.153	0.0416	0.658	0.0151	1.699	0.0133	0.015	0.0225	-0.348	0.0378	-1.001	0.0638	0.309	0.0391	0.058	0.0211	0.463	0.0183	0.209	0.0278	-0.18	0.0323	-0.054	0.0373
gene_tiling_18bp	YDR170C	SEC7	SEC7-802179-18bp	802179	802192	57	template	-0.18	0.00826	0.026	0.00539	-0.224	0.00749	-1	0.0135	0.543	0.00577	-0.155	0.00655	-0.074	0.00748	0.269	0.00632	-0.133	0.00472	0.629	0.00497	0.681	0.00322	0.203	0.00636	0.374	0.00408	0.946	0.00358	-0.405	0.00973	0.339	0.00722	-0.124	0.00534	0.311	0.0041	-0.372	0.0079	0.266	0.00565	-0.07	0.00862
gene_tiling_18bp	YDR170C	SEC7	SEC7-802185-18bp	802185	802198	51	template	0.011	0.0115	0.281	0.00832	-0.204	0.0112	0.185	0.00973	0.452	0.00874	0.437	0.00795	0.099	0.0117	-0.054	0.0125	-0.153	0.0069	0.685	0.00867	0.679	0.00494	-0.614	0.0181	0.153	0.00696	-0.057	0.01	-0.368	0.015	-0.02	0.0153	0.254	0.00713	-0.184	0.00872	-0.004	0.0103	-0.161	0.0113	0.092	0.0115
gene_tiling_18bp	YDR170C	SEC7	SEC7-802266-18bp	802266	802253	-4	nontemplate	0.314	0.00235	0.224	0.0019	0.072	0.0022	0.573	0.00177	0.357	0.00227	-0.138	0.00247	0.121	0.00243	0.066	0.0026	0.064	0.00141	0.285	0.00229	0.49	0.00132	-0.134	0.00311	0.232	0.00173	0.561	0.00168	0.054	0.00243	0.183	0.0031	-0.097	0.00197	0.163	0.00163	0.055	0.0023	0.001	0.00241	0.504	0.00202
gene_tiling_18bp	YDR170C	SEC7	SEC7-802273-18bp	802273	802260	-11	nontemplate	0.096	0.00591	0.202	0.005	0.274	0.00481	0.444	0.00524	0.206	0.00632	-0.759	0.00863	-0.232	0.00852	0.017	0.00695	-0.136	0.00414	0.104	0.00656	0.487	0.0032	-0.022	0.00625	0.372	0.00398	0.202	0.00492	0.259	0.00558	0.116	0.00774	-0.287	0.00525	0.254	0.004	-0.245	0.00699	-0.181	0.00657	0.267	0.00583
gene_tiling_18bp	YDR170C	SEC7	SEC7-802383-18bp	802383	802370	-121	nontemplate	0.385	0.00482	0.015	0.00474	-0.158	0.00548	0.738	0.00363	0.439	0.00525	0.084	0.00513	0.152	0.00543	-0.073	0.00623	0.158	0.00319	0.287	0.00569	-0.158	0.00443	-0.715	0.00958	0.464	0.00322	0.489	0.00362	0.133	0.00579	-0.083	0.00826	-0.103	0.00489	-0.239	0.00478	-0.189	0.00648	-0.037	0.00548	0.34	0.00536
gene_tiling_18bp	YIL143C	SSL2	SSL2-83005-18bp	83005	83018	60	template	-0.231	0.00497	-0.107	0.00411	0.128	0.00361	0.756	0.00275	0.128	0.00432	-0.333	0.00474	0.008	0.00485	0.292	0.004	0.336	0.00224	-0.416	0.00625	-0.139	0.00325	-0.453	0.00638	0.026	0.00329	0.611	0.00275	-0.179	0.00536	-0.455	0.00851	-0.071	0.00372	-0.483	0.0047	-0.185	0.00441	-0.389	0.00483	-2.08	0.02
gene_tiling_18bp	YIL143C	SSL2	SSL2-83017-18bp	83017	83004	74	nontemplate	-0.131	0.0225	0.261	0.0138	-0.522	0.0252	0.424	0.0162	0.251	0.0188	-0.573	0.0258	-0.085	0.0231	-0.352	0.0264	0.369	0.00994	0.181	0.0214	-0.253	0.0162	-1.413	0.0522	0.43	0.0118	0.132	0.016	-0.02	0.0226	0.17	0.0243	-0.19	0.0176	-0.536	0.0207	-0.172	0.0203	0.186	0.0158	-0.682	0.0382
gene_tiling_18bp	YIL143C	SSL2	SSL2-83021-18bp	83021	83008	70	nontemplate	0.527	0.00648	-0.521	0.0101	-0.053	0.00836	0.565	0.00636	-0.871	0.0183	-0.082	0.00808	-0.306	0.0118	0.287	0.00831	-0.078	0.00558	-0.433	0.013	-0.316	0.00723	0.784	0.0056	-0.034	0.00696	0.143	0.00681	-0.059	0.0103	-0.038	0.0118	0.002	0.00631	0.157	0.00557	0.184	0.00766	-0.047	0.00868	-0.703	0.0155
gene_tiling_18bp	YIL143C	SSL2	SSL2-83025-18bp	83025	83038	40	template	0.202	0.00455	-0.29	0.00513	-0.181	0.00488	0.58	0.00359	0.175	0.00521	-0.167	0.00508	-0.131	0.00611	-0.063	0.0059	0.164	0.00286	-0.052	0.00571	0.134	0.00313	-0.876	0.0085	-0.172	0.00431	0.246	0.00399	0.052	0.00504	-0.077	0.00723	-0.198	0.00401	-0.471	0.00493	-0.172	0.00529	-0.163	0.00501	-0.984	0.0113
gene_tiling_18bp	YIL143C	SSL2	SSL2-83035-18bp	83035	83048	30	template	0.028	0.00648	-0.081	0.00524	-0.332	0.00643	-0.402	0.00818	-0.109	0.00701	-0.134	0.00608	0.062	0.00677	0.363	0.005	0.135	0.00345	0.215	0.00621	0.494	0.00311	0.191	0.00559	0.448	0.00371	-0.113	0.00599	-0.091	0.00707	0.39	0.00689	-0.245	0.00525	0.079	0.00412	0.085	0.00517	0.07	0.00547	-0.638	0.011
gene_tiling_18bp	YIL143C	SSL2	SSL2-83052-18bp	83052	83065	13	template	0.367	0.00719	0.038	0.00678	-0.155	0.00814	-0.254	0.00946	-0.439	0.0114	0.196	0.00689	-0.33	0.0114	0.121	0.00778	-0.15	0.00523	0.386	0.00765	1.204	0.00302	-0.745	0.0138	0.149	0.0057	0.396	0.00585	0.16	0.008	-0.208	0.0131	-0.08	0.0063	0.323	0.00483	-0.075	0.00814	-2.629	0.0448	-8.92	11.1
gene_tiling_18bp	YIL143C	SSL2	SSL2-83061-18bp	83061	83074	4	template	-0.012	0.00276	0.091	0.00195	-0.104	0.00245	0.123	0.00239	0.094	0.00275	-0.152	0.00263	0.058	0.00267	0.045	0.00254	-0.177	0.00176	0.031	0.00283	-0.229	0.00204	-0.104	0.00277	0.171	0.00178	0.099	0.00224	-0.191	0.00298	0.022	0.0035	-0.285	0.00209	-0.25	0.00229	0.044	0.00235	-0.368	0.00295	-1.584	0.00837
gene_tiling_18bp	YIL143C	SSL2	SSL2-83119-18bp	83119	83132	-54	template	nan	nan	nan	nan	nan	nan	nan	nan	nan	nan	nan	nan	nan	nan	nan	nan	nan	nan	nan	nan	nan	nan	nan	nan	nan	nan	nan	nan	nan	nan	nan	nan	nan	nan	nan	nan	nan	nan	nan	nan	nan	nan
gene_tiling_18bp	YIL143C	SSL2	SSL2-83129-18bp	83129	83116	-38	nontemplate	0.937	0.00591	-0.347	0.00973	0.049	0.00876	-0.233	0.0115	-0.231	0.0126	0.17	0.00767	0.265	0.00921	0.154	0.00959	0.049	0.00568	0.159	0.00986	-0.003	0.00687	0.625	0.00712	0.691	0.00534	0.717	0.00609	0.263	0.00857	-0.107	0.0145	-0.004	0.00718	-0.118	0.00792	0.135	0.00858	-1.736	0.0286	-4.576	0.244
gene_tiling_18bp	YIL143C	SSL2	SSL2-83131-18bp	83131	83144	-66	template	-3.066	9.5	-3.473	9.44	-3.323	10.1	-3.136	11.1	-2.979	10.6	-3.343	10.2	-3.02	10.8	-1.472	2.04	-4.043	11.1	-2.941	10.2	-3.766	10.5	-3.092	9.78	-3.618	9.98	-3.372	10.4	-3.078	10.8	-2.692	10.7	-0.514	0.778	-2.134	2.27	-1.658	2.22	-3.308	11.2	-2.941	10.8
gene_tiling_18bp	YIL143C	SSL2	SSL2-83161-18bp	83161	83174	-96	template	-0.503	0.00833	0.069	0.00456	-0.117	0.00625	-1.116	0.0127	0.251	0.00598	0.168	0.00489	0.248	0.00551	0.341	0.00524	-0.036	0.00344	0.541	0.00477	1.172	0.0022	1.289	0.00292	0.404	0.00348	1.039	0.00284	-0.24	0.00686	0.169	0.00761	0.215	0.0039	0.206	0.00387	0.253	0.00508	-2.881	0.0352	-7.824	1.99
gene_tiling_18bp	YKL203C	TOR2	TOR2-63334-18bp	63334	63321	65	nontemplate	-0.291	0.0043	0.021	0.00269	-0.09	0.00345	0.045	0.00318	-0.081	0.0039	-0.152	0.00321	0.257	0.00295	0.15	0.00334	-0.145	0.00217	0.103	0.00369	0.231	0.00196	0.473	0.00269	0.221	0.00217	-0.382	0.00363	0.113	0.00335	0.243	0.00404	-0.263	0.00294	-0.777	0.00404	0.043	0.00311	0.25	0.0024	-0.142	0.00406
gene_tiling_18bp	YKL203C	TOR2	TOR2-63441-18bp	63441	63454	-68	template	-0.043	0.0226	0.064	0.0156	0.495	0.0132	-0.585	0.0275	0.057	0.0197	-0.108	0.0187	-0.011	0.0213	0.48	0.0148	-0.967	0.022	0.161	0.0204	0.682	0.00983	0.131	0.0185	-0.751	0.0237	-1.589	0.0502	-0.068	0.0228	0.099	0.0255	0.395	0.0117	-0.039	0.0143	-0.02	0.0185	0.162	0.0159	-0.371	0.0286
gene_tiling_18bp	YKL203C	TOR2	TOR2-63445-18bp	63445	63432	-46	nontemplate	0.262	0.00545	-0.18	0.00605	0.243	0.00515	0.779	0.0039	-0.581	0.00992	-0.039	0.00543	0.336	0.00573	0.081	0.00649	0.473	0.00297	-0.243	0.00903	-0.431	0.00538	-0.579	0.00917	0.059	0.00461	-0.023	0.00586	-0.123	0.00664	-0.517	0.0128	0.377	0.00367	-0.21	0.00521	0.147	0.00531	-0.626	0.0088	0.278	0.00583
gene_tiling_18bp	YKL203C	TOR2	TOR2-63454-18bp	63454	63467	-81	template	0.378	0.00444	0.253	0.00381	0.058	0.00494	0.449	0.00452	0.218	0.00544	0.006	0.00468	0.312	0.00467	0.034	0.00559	0.079	0.00312	0.282	0.00498	0.516	0.0027	-0.451	0.0082	0.23	0.00357	0.08	0.00485	-0.226	0.00662	0.208	0.00659	-0.208	0.00409	0.16	0.00353	-0.125	0.00524	0	0.00507	0.253	0.00529
gene_tiling_18bp	YKL203C	TOR2	TOR2-63468-18bp	63468	63481	-95	template	0.167	0.00821	0.271	0.0059	0.127	0.00744	0.351	0.00701	-0.031	0.00993	0.226	0.00649	0.062	0.00887	0.097	0.00828	0.219	0.00412	0.776	0.00567	0.775	0.00371	0.575	0.00585	0.091	0.00603	0.028	0.00714	-0.118	0.00946	0.023	0.0102	-0.284	0.00701	-0.166	0.0061	-0.391	0.0101	0.096	0.00707	0.446	0.00781
gene_tiling_18bp	YKL203C	TOR2	TOR2-63477-18bp	63477	63490	-104	template	0.262	0.00212	0.026	0.00186	0.084	0.00195	-0.361	0.00316	-0.044	0.00259	-0.198	0.0024	0.123	0.00231	-0.035	0.00258	-0.007	0.00138	0.483	0.00198	0.942	0.000977	0.427	0.00181	0.428	0.00145	0.341	0.00165	0.082	0.0023	-0.009	0.00327	-0.161	0.00181	0.046	0.00161	0.062	0.00216	-0.073	0.00218	-0.393	0.00352
gene_tiling_18bp	YKL203C	TOR2	TOR2-63510-18bp	63510	63497	-111	nontemplate	0.136	0.00509	0.018	0.00446	-0.046	0.00471	0.11	0.00526	0.118	0.00611	-0.135	0.00533	-0.031	0.00593	0.161	0.00477	0.148	0.00283	0.184	0.00534	0.338	0.00311	-1.105	0.0108	0.048	0.00397	-0.345	0.00611	0.375	0.00463	-0.141	0.00747	0.071	0.00396	0.105	0.00383	-0.121	0.00577	0.084	0.00431	0.022	0.00614
gene_tiling_18bp	YKL203C	TOR2	TOR2-63520-18bp	63520	63507	-121	nontemplate	nan	nan	nan	nan	nan	nan	nan	nan	nan	nan	nan	nan	nan	nan	nan	nan	nan	nan	nan	nan	nan	nan	nan	nan	nan	nan	nan	nan	nan	nan	nan	nan	nan	nan	nan	nan	nan	nan	nan	nan	nan	nan
gene_tiling_18bp	YDL015C	TSC13	TSC13-426896-18bp	426896	426909	78	template	nan	nan	nan	nan	nan	nan	nan	nan	nan	nan	nan	nan	nan	nan	nan	nan	nan	nan	nan	nan	nan	nan	nan	nan	nan	nan	nan	nan	nan	nan	nan	nan	nan	nan	nan	nan	nan	nan	nan	nan	nan	nan
gene_tiling_18bp	YDL015C	TSC13	TSC13-426903-18bp	426903	426916	71	template	0.177	0.017	-0.189	0.0171	0.407	0.0119	0.986	0.0109	-0.153	0.0204	-0.163	0.0182	-0.518	0.0283	0.186	0.0174	0.079	0.0107	0.363	0.0169	0.443	0.0102	-0.073	0.0206	0.004	0.0144	-0.452	0.0217	-0.184	0.0217	-0.224	0.0281	-0.441	0.0171	0.42	0.00999	0.051	0.0172	-0.495	0.0217	0.115	0.0195
gene_tiling_18bp	YDL015C	TSC13	TSC13-426914-18bp	426914	426901	86	nontemplate	0.402	0.00234	0.116	0.00225	-0.024	0.00267	1.163	0.00148	-0.73	0.00505	-0.067	0.00262	0.383	0.00249	0.014	0.00312	0.33	0.00145	0.124	0.00304	0.869	0.00131	-0.888	0.00527	0.398	0.00172	0.139	0.00225	-1.319	0.00661	-0.648	0.00616	0.11	0.00203	0.469	0.00164	0.104	0.00272	-0.022	0.00282	0.588	0.00236
gene_tiling_18bp	YDL015C	TSC13	TSC13-426982-18bp	426982	426969	18	nontemplate	0.024	0.00469	-0.044	0.00419	0.101	0.00403	-0.004	0.005	-0.158	0.00537	-0.089	0.0045	0.018	0.00491	-0.206	0.00612	0.107	0.00279	-0.024	0.00553	0.197	0.00281	-0.592	0.0073	0.197	0.00321	0.148	0.00384	-0.231	0.00564	0.02	0.00583	-0.234	0.00402	-0.341	0.0039	-0.135	0.00499	-0.371	0.00526	0.59	0.00404
gene_tiling_18bp	YDL015C	TSC13	TSC13-427018-18bp	427018	427031	-44	template	1	0.0266	-0.208	0.0433	-0.085	0.0415	0.824	0.0288	-2.448	0.259	-1.226	0.0928	-3.117	0.424	-0.832	0.084	0.122	0.0255	0.834	0.0323	0.902	0.0201	0.609	0.0321	-3.474	0.36	-4.12	0.676	-6.634	10.8	-1.119	0.134	-0.021	0.034	0.577	0.0256	-1.071	0.0831	0.485	0.0287	-1.639	0.154
gene_tiling_18bp	YDL015C	TSC13	TSC13-427021-18bp	427021	427034	-47	template	1.953	0.152	0.019	0.333	-3.919	9.9	-2.147	2.12	-3.575	10.8	-3.939	12.1	-3.616	10.7	0.871	0.265	-0.732	0.357	-3.537	10.1	-4.362	8.89	-2.104	1.97	-4.214	9.9	-0.508	0.45	-3.674	10.2	-0.966	1.06	-4.28	10.4	-1.993	0.965	-0.139	0.401	0.62	0.254	-1.952	2.2
gene_tiling_18bp	YDL015C	TSC13	TSC13-427048-18bp	427048	427061	-74	template	1.062	0.0136	0.248	0.0166	-0.003	0.0212	1.973	0.00781	-0.45	0.0338	0.378	0.0155	-0.795	0.0406	0.275	0.0206	0.179	0.0117	0.45	0.0194	0.853	0.00934	1.136	0.0121	-0.565	0.0232	-1.751	0.0573	-7.647	11.7	-0.184	0.0344	0.226	0.0138	1.123	0.0082	0.238	0.0193	0.432	0.0155	0.155	0.0242
gene_tiling_18bp	YDL015C	TSC13	TSC13-427062-18bp	427062	427075	-88	template	0.167	0.0215	0.381	0.0136	0.046	0.0201	0.209	0.02	0.06	0.0236	0.139	0.018	0.048	0.0224	-0.018	0.0232	0.546	0.0099	0.474	0.0188	0.793	0.0103	-1.121	0.0468	-0.192	0.0189	0.491	0.0145	-0.427	0.0301	-0.519	0.04	-0.028	0.0178	-0.374	0.0198	0.323	0.0167	-0.024	0.0226	0.156	0.0234
gene_tiling_20bp	YHR107C	CDC12	CDC12-327990-20bp	327990	328003	91	template	0.442	0.00164	0.24	0.00173	-0.043	0.00216	0.4	0.00154	0.244	0.00168	0.196	0.00213	0.03	0.00261	0.114	0.00192	-0.13	0.00149	0.188	0.00282	0.201	0.00193	0.137	0.00217	0.204	0.00148	0.645	0.00144	0.303	0.00195	-0.196	0.00228	0.127	0.00153	-0.206	0.00199	0.049	0.00189	0.087	0.00179	0.267	0.00178
gene_tiling_20bp	YHR107C	CDC12	CDC12-328011-20bp	328011	327998	96	nontemplate	-1.571	9.17	-1.571	10.8	-1.554	11.5	-1.75	10.6	-1.771	9.38	-1.37	10.3	-1.322	10.8	-1.546	10.9	-0.68	2.27	-0.948	10.2	-1.481	10.5	-1.341	10.2	-1.864	10.6	-1.465	10.3	-1.393	9.42	0.739	1.37	0.724	0.98	-1.964	8.98	-1.699	10.4	-1.74	10.5	-1.579	10.6
gene_tiling_20bp	YHR107C	CDC12	CDC12-328026-20bp	328026	328013	81	nontemplate	0.417	0.0146	0.182	0.0182	0.33	0.0151	0.023	0.0181	0.002	0.0169	-0.137	0.0256	0.162	0.0203	0.259	0.0172	-0.199	0.015	0.035	0.0281	0.053	0.0205	-0.14	0.0221	0.517	0.0118	0.467	0.0153	-0.305	0.0257	-0.512	0.0269	0.176	0.0126	0.128	0.015	0.095	0.0172	-0.256	0.0191	0.453	0.0138
gene_tiling_20bp	YHR107C	CDC12	CDC12-328082-20bp	328082	328069	25	nontemplate	-0.214	0.025	0.705	0.0151	-0.392	0.0282	0.019	0.021	0.737	0.0146	0.003	0.025	-0.198	0.0291	0.573	0.0164	0.236	0.0139	0.195	0.0301	0.324	0.0211	1.16	0.0138	0.186	0.0172	0.434	0.018	0.46	0.0191	0.415	0.0182	0.017	0.0158	-0.608	0.0256	-0.101	0.0218	0.501	0.0155	0.215	0.0206
gene_tiling_20bp	YHR107C	CDC12	CDC12-328090-20bp	328090	328103	-9	template	2.935	0.0763	-0.101	0.34	-0.29	0.417	-0.487	0.366	2.167	0.0898	-0.999	0.728	-3.759	11.4	1.509	0.135	0.252	0.178	1.007	0.242	-0.218	0.406	-0.319	0.484	-4.301	9.95	-0.732	0.55	0.694	0.229	2.826	0.0798	1.034	0.134	-0.314	0.322	-1.814	1.06	0.778	0.165	2.324	0.0934
gene_tiling_20bp	YHR107C	CDC12	CDC12-328106-20bp	328106	328119	-25	template	-1.002	1.2	-3.324	9.89	-3.307	12.7	-3.503	9.83	-3.524	10.9	-3.123	11.5	-3.075	9.58	-3.299	10.3	-4.018	10.3	-2.701	10.2	-3.234	12.2	-3.094	11.4	-3.617	9.76	-0.896	1.23	-1.561	2.16	0.571	0.427	-0.377	0.599	-3.717	11.1	-0.645	0.813	0.755	0.36	-3.332	10.1
gene_tiling_20bp	YHR107C	CDC12	CDC12-328163-20bp	328163	328150	-56	nontemplate	0.735	0.0435	0.896	0.0384	-0.212	0.0781	-0.317	0.0717	0.738	0.0371	-0.673	0.114	-2.452	0.471	nan	nan	-1.3	0.101	0.485	0.0774	nan	nan	1.921	0.0256	0.086	0.0546	-0.844	0.119	-0.556	0.109	nan	nan	-0.741	0.0792	-1.127	0.113	0.188	0.0528	0.211	0.0547	-2.08	0.287
gene_tiling_20bp	YHR107C	CDC12	CDC12-328177-20bp	328177	328190	-96	template	-2.634	2.21	-0.518	0.429	-4.202	11	-2.076	1.19	0.938	0.175	-4.018	10.6	-3.97	11.6	-4.194	11.2	-4.913	9.98	1.159	0.26	-4.129	10.3	-2.404	2.17	-4.512	10.4	-2.528	2.22	-1.719	1.14	-0.143	0.329	-0.824	0.348	-4.612	11.8	-4.347	9.53	-4.388	9.35	-4.227	9.21
gene_tiling_20bp	YHR107C	CDC12	CDC12-328183-20bp	328183	328196	-102	template	1.714	0.0291	0.598	0.0525	0.106	0.0768	0.837	0.0411	1.578	0.0267	-2.159	0.351	0.929	0.0481	0.651	0.0537	-0.778	0.0798	-1.19	0.256	0.368	0.0594	0.051	0.0783	-0.862	0.103	-0.024	0.0764	0.526	0.061	1.127	0.0415	-0.423	0.0686	-0.571	0.0798	-1.666	0.213	-1.02	0.132	-0.514	0.102
gene_tiling_20bp	YHR107C	CDC12	CDC12-328234-20bp	328234	328221	-127	nontemplate	-0.391	0.0333	-1.18	0.0588	0.101	0.0244	-2.011	0.0854	-0.614	0.0346	0.085	0.0283	-0.628	0.0468	-0.388	0.0355	-0.69	0.0279	0.021	0.0402	0.942	0.0162	1.593	0.0128	-1.054	0.0403	-5.756	1.73	-0.611	0.0478	1.021	0.0152	-0.646	0.0293	0.061	0.0217	-0.807	0.0413	-0.181	0.0263	0.617	0.0188
gene_tiling_20bp	YGL155W	CDC43	CDC43-213843-20bp	213843	213856	-126	nontemplate	-0.266	0.0104	0.086	0.00806	0.232	0.00772	-1.032	0.0148	-0.135	0.00856	0.484	0.00722	0.197	0.00841	0.054	0.00839	0.161	0.00506	-8.454	10.5	-8.987	9.98	-1.168	0.0214	0.606	0.00533	1.242	0.00451	-0.209	0.0106	-0.185	0.00949	0.013	0.00571	0.543	0.0049	0.069	0.00741	0.132	0.00688	-0.663	0.0129
gene_tiling_20bp	YGL155W	CDC43	CDC43-213884-20bp	213884	213897	-85	nontemplate	0.107	0.194	-1.84	0.721	-3.046	2.14	-3.242	1.97	-2.527	1.03	-1.639	0.69	0.124	0.216	-0.922	0.392	-3.757	1.92	-4.025	11.1	-4.558	11.3	-4.418	9.56	-4.941	11.2	-0.841	0.387	0.054	0.208	-3.075	1.73	-0.116	0.157	-0.649	0.234	-0.253	0.205	-0.424	0.248	-2.334	1.01
gene_tiling_20bp	YGL155W	CDC43	CDC43-213889-20bp	213889	213876	-106	template	0.087	0.00396	0.295	0.00339	0.25	0.00353	0.987	0.00221	0.044	0.0036	0.037	0.00458	0.45	0.0035	0.204	0.00359	0.184	0.00235	-0.786	0.0101	-3.804	0.0593	-0.204	0.00512	0.468	0.00259	0.799	0.00283	0.332	0.00368	-0.154	0.00414	0.115	0.00283	-0.141	0.00357	-0.168	0.00406	-0.13	0.00403	0.53	0.00306
gene_tiling_20bp	YGL155W	CDC43	CDC43-213897-20bp	213897	213884	-98	template	0.302	0.116	-0.208	0.15	-2.429	0.687	-5.432	10.2	-0.699	0.176	1.663	0.0571	-0.481	0.201	0.327	0.106	-0.393	0.113	-1.171	0.438	-5.163	11.6	-5.023	11.3	-0.054	0.113	-1.687	0.425	1.464	0.0629	-1.017	0.249	-0.556	0.13	-0.031	0.0979	0.291	0.0985	2.171	0.0385	-2.091	0.532
gene_tiling_20bp	YGL155W	CDC43	CDC43-213940-20bp	213940	213953	-29	nontemplate	0.514	0.00718	0.29	0.00883	-0.367	0.0122	-0.184	0.00976	0.293	0.00773	0.305	0.00899	-0.031	0.0117	-0.091	0.0102	0.349	0.00532	0.246	0.0125	0.557	0.00726	-0.936	0.0199	0.091	0.00792	0.095	0.0092	0.087	0.0103	-0.291	0.0111	-0.115	0.00781	0.022	0.00702	-0.188	0.0104	-0.304	0.011	-0.555	0.0135
gene_tiling_20bp	YGL155W	CDC43	CDC43-213943-20bp	213943	213956	-26	nontemplate	0.21	0.0233	-0.936	0.0505	-1.166	0.0627	-1.287	0.0611	0.162	0.0212	0.749	0.019	-0.318	0.0368	0.875	0.0185	0.341	0.0148	-5.204	1.85	-7.322	10.1	-3.095	0.294	0.334	0.0187	0.711	0.0181	0.167	0.0287	0.947	0.016	0.438	0.0147	0.906	0.0132	-0.024	0.0255	0.574	0.0169	0.608	0.0179
gene_tiling_20bp	YGL155W	CDC43	CDC43-213964-20bp	213964	213951	-31	template	0.185	0.00393	0.249	0.00377	0.112	0.00416	0.849	0.00225	0.272	0.00354	-0.006	0.00531	0.14	0.00468	-0.264	0.00513	0.163	0.00259	-5.369	0.275	-6.53	0.422	-0.604	0.00745	0.317	0.00296	0.702	0.00302	0.123	0.00464	-0.392	0.00577	-0.224	0.00343	-0.179	0.0037	-0.156	0.00475	-0.032	0.00392	0.404	0.00347
gene_tiling_20bp	YGL155W	CDC43	CDC43-213972-20bp	213972	213985	3	nontemplate	0.555	0.00814	0.434	0.00819	0.153	0.0103	0.197	0.00907	0.122	0.00877	0.474	0.00883	0.469	0.00931	-0.025	0.0112	-0.015	0.00777	-0.765	0.0274	-1.13	0.0242	-0.867	0.021	0.348	0.00763	0.191	0.0108	0.381	0.0101	-0.041	0.0106	0.129	0.00701	0.402	0.00696	0.026	0.00974	-0.103	0.0108	0.426	0.00893
gene_tiling_20bp	YGL155W	CDC43	CDC43-213975-20bp	213975	213988	6	nontemplate	nan	nan	0.379	0.0391	0.35	0.0395	-1.768	0.147	-0.175	0.0513	nan	nan	-0.551	0.0807	nan	nan	-0.07	0.0342	-2.84	0.531	-1.258	0.114	nan	nan	0.107	0.0356	-0.118	0.0573	0.231	0.0462	nan	nan	nan	nan	nan	nan	nan	nan	-1.672	0.128	0.018	0.0464
gene_tiling_20bp	YGL155W	CDC43	CDC43-214016-20bp	214016	214029	47	nontemplate	0.432	0.00439	0.377	0.00446	0.071	0.00547	0.603	0.00377	0.553	0.00334	0.498	0.0046	0.238	0.00572	-0.046	0.00599	0.164	0.00331	-4.989	0.267	-6.15	0.417	-0.182	0.00712	0.676	0.00314	0.9	0.00342	-0.051	0.00639	-0.258	0.00619	0.068	0.0039	-0.055	0.0047	-0.061	0.00586	0.247	0.00409	0.345	0.00438
gene_tiling_20bp	YGL155W	CDC43	CDC43-214027-20bp	214027	214040	58	nontemplate	0.062	0.0136	0.643	0.0103	0.412	0.0112	1.179	0.00656	0.262	0.0109	0.087	0.0153	0.302	0.0132	0.385	0.0113	0.391	0.00787	-0.866	0.037	-0.704	0.0238	0.086	0.0158	0.284	0.0102	0.15	0.0132	0.054	0.0147	-0.031	0.0152	0.089	0.0105	-0.19	0.0131	-0.147	0.0142	-0.124	0.0138	0.249	0.0127
gene_tiling_20bp	YGL155W	CDC43	CDC43-214076-20bp	214076	214063	81	template	0.285	0.00395	0.269	0.00401	0.123	0.00426	0.884	0.00255	-0.574	0.00588	-0.066	0.00549	-0.042	0.00533	-0.056	0.0051	0.172	0.00291	-5.453	0.279	-7.086	0.706	-0.338	0.00673	0.243	0.00327	0.569	0.00326	0.082	0.00473	-0.353	0.00533	0.192	0.00316	0.072	0.00351	0.203	0.0036	-0.283	0.00467	0.409	0.00373
gene_tiling_20bp	YGL155W	CDC43	CDC43-214094-20bp	214094	214107	125	nontemplate	0.3	0.00725	-0.023	0.00885	0.397	0.00744	0.682	0.00487	0.171	0.00673	0.382	0.00773	0.49	0.00701	0.22	0.00762	0.149	0.00534	-6.857	2.02	-8.975	9.63	-0.217	0.0121	0.087	0.00727	0.414	0.00729	0.354	0.00787	-0.191	0.00936	0.152	0.00591	0.298	0.0061	-0.077	0.00819	-0.306	0.0087	0.265	0.00745
gene_tiling_20bp	YGL155W	CDC43	CDC43-214100-20bp	214100	214087	105	template	-0.092	0.00489	0.287	0.00358	0.146	0.00403	0.52	0.00292	0.101	0.00361	0.106	0.00436	0.142	0.00434	-0.326	0.00541	0.129	0.00258	-5.788	0.333	-6.852	0.496	0.691	0.00333	0.208	0.00307	0.663	0.00292	0.236	0.00427	-0.063	0.00447	-0.305	0.00357	0.452	0.00222	0.095	0.00389	-0.113	0.00422	0.2	0.0036
gene_tiling_20bp	YGL155W	CDC43	CDC43-214101-20bp	214101	214114	132	nontemplate	0.436	0.0115	-0.209	0.0169	-0.408	0.0194	-1.262	0.0279	-1.085	0.0268	0.754	0.0103	-0.893	0.0302	-0.364	0.0184	-0.265	0.0113	-5.357	1.04	-8.212	10.5	-2.142	0.0664	-0.251	0.0154	0.522	0.0111	0.273	0.0143	-0.896	0.0264	0.276	0.00981	0.842	0.00719	0.486	0.0102	0.598	0.01	-1.191	0.0316
gene_tiling_20bp	YPL160W	CDC60	CDC60-246781-20bp	246781	246794	-133	nontemplate	-0.015	0.0102	0.058	0.0101	0.21	0.0106	0.185	0.00847	-0.542	0.0138	-0.124	0.0137	0.273	0.0105	-1.688	0.0314	-5.354	0.287	0.08	0.0161	0.474	0.00857	-0.138	0.0131	-0.083	0.00923	-0.244	0.0129	0.042	0.0114	-0.247	0.0125	-0.468	0.0108	0.206	0.00776	-0.371	0.0139	-0.477	0.0127	0.231	0.00938
gene_tiling_20bp	YPL160W	CDC60	CDC60-246868-20bp	246868	246881	-46	nontemplate	-0.313	0.246	-3.121	1.97	-4.689	10.2	-4.885	10.6	-4.906	9.82	-0.598	0.333	-2.135	0.872	-1.221	0.439	-5.4	10.1	-4.083	9.47	-0.529	0.302	-2.154	1.05	-4.999	8.97	-0.693	0.326	-1.721	0.736	-2.396	1.03	0.139	0.141	-1.012	0.304	-2.512	1.11	-1.705	0.557	-2.392	1.09
gene_tiling_20bp	YPL160W	CDC60	CDC60-246931-20bp	246931	246944	17	nontemplate	1.495	0.01	0.26	0.0217	-0.423	0.0331	-0.094	0.0223	0.108	0.0196	0.939	0.017	0.793	0.0186	-1.722	0.0768	-5.467	0.717	0.477	0.0266	1.467	0.0109	0.854	0.0167	0.453	0.0157	1.006	0.0146	0.16	0.0248	0.458	0.0187	0.911	0.0105	-0.366	0.024	0.24	0.02	0.334	0.0176	-0.01	0.0257
gene_tiling_20bp	YPL160W	CDC60	CDC60-246934-20bp	246934	246947	20	nontemplate	-1.109	0.0321	0.482	0.0108	-0.126	0.0158	-0.042	0.0138	0.469	0.00959	-0.073	0.0167	-0.193	0.0185	-0.249	0.0174	-5.891	0.518	0.652	0.0137	1.414	0.00653	-0.444	0.0209	0.291	0.0106	0.792	0.00887	-0.107	0.0166	-0.174	0.0168	-0.024	0.0104	-0.049	0.0125	-0.09	0.0141	0.007	0.0124	0.705	0.00927
gene_tiling_20bp	YPL160W	CDC60	CDC60-246980-20bp	246980	246993	66	nontemplate	1.16	0.0123	0.325	0.0192	0.386	0.0186	0.539	0.0146	0.577	0.0149	0.306	0.0206	-0.037	0.0289	-2.03	0.0875	-6.042	1.04	0.901	0.0196	1.587	0.00956	1.063	0.0146	0.603	0.0127	0.807	0.0151	-0.143	0.0258	0.29	0.0185	0.089	0.0158	-0.199	0.0199	0.387	0.017	0.316	0.0182	0.786	0.0145
gene_tiling_20bp	YPL160W	CDC60	CDC60-247000-20bp	247000	246987	60	template	0.103	0.00362	0.489	0.00292	0.118	0.00396	0.703	0.00241	0.053	0.00351	0.287	0.00397	0.082	0.0045	0.097	0.00379	-0.496	0.00364	0.106	0.00577	0.8	0.00268	0.057	0.00455	0.586	0.00233	0.749	0.00273	0.175	0.0043	-0.012	0.00413	-0.246	0.00344	0.152	0.00298	-0.032	0.00366	-0.134	0.00421	0.697	0.00272
gene_tiling_20bp	YPL160W	CDC60	CDC60-247005-20bp	247005	246992	65	template	-0.214	0.00604	0.528	0.00399	-0.064	0.00558	0.28	0.00407	0.07	0.0048	-0.068	0.00616	0.039	0.00665	-0.011	0.00569	-2.705	0.0194	0.566	0.00543	0.999	0.00339	-0.418	0.00867	0.225	0.00375	0.343	0.00456	0.269	0.00476	0.156	0.00514	0.088	0.00375	0.017	0.00417	-0.025	0.00502	-0.096	0.00515	0.366	0.00417
gene_tiling_20bp	YPL160W	CDC60	CDC60-247020-20bp	247020	247007	80	template	0.216	0.0069	0.478	0.00519	-0.009	0.00735	1.031	0.00366	0.375	0.00519	0.361	0.00659	0.021	0.0093	-0.033	0.00702	-0.283	0.00561	0.891	0.0057	0.707	0.00529	-0.052	0.00905	0.217	0.00551	0.071	0.0074	0.052	0.00741	-0.188	0.00795	-0.188	0.00518	0.085	0.00567	-0.091	0.00725	-0.118	0.00745	0.525	0.00517
gene_tiling_20bp	YHR209W	CRG1	CRG1-519285-20bp	519285	519298	-106	nontemplate	-0.427	0.0277	0.143	0.0219	-0.025	0.0226	-0.309	0.0243	0.781	0.0128	0.28	0.0213	-0.022	0.0276	0.297	0.0198	0.217	0.0127	0.861	0.0193	1.259	0.0113	0.741	0.0169	1.032	0.0104	0.927	0.0141	0.121	0.0235	-2.979	0.164	0.119	0.0154	0.381	0.014	0.178	0.0173	0.399	0.0164	-0.312	0.0278
gene_tiling_20bp	YHR209W	CRG1	CRG1-519316-20bp	519316	519303	-101	template	0.368	0.0102	0.238	0.0112	0.026	0.0125	-0.595	0.0194	0.413	0.00908	-0.236	0.0172	0.402	0.0118	-0.083	0.0135	0.191	0.00717	0.639	0.0119	1.842	0.00484	-1.954	0.0576	0.018	0.012	-0.421	0.0181	-0.227	0.0171	-8.499	11	-0.302	0.0123	-0.183	0.0117	-0.034	0.0122	-0.302	0.0153	0.606	0.00885
gene_tiling_20bp	YHR209W	CRG1	CRG1-519319-20bp	519319	519332	-72	nontemplate	-0.23	0.0053	0.364	0.00378	0.076	0.00488	1.074	0.00228	0.382	0.00366	0.275	0.00453	0.388	0.00456	0.009	0.00486	0.472	0.00238	0.615	0.00483	0.172	0.00468	-0.546	0.00831	0.209	0.00363	0.453	0.00379	0.348	0.00487	-1.723	0.0141	-0.23	0.00431	-0.385	0.00481	-0.221	0.00541	0.039	0.00419	0.377	0.0042
gene_tiling_20bp	YHR209W	CRG1	CRG1-519325-20bp	519325	519312	-92	template	0.085	0.00266	0.259	0.00229	0.258	0.00224	0.912	0.00138	0.138	0.00234	0.341	0.00267	0.198	0.00281	0.127	0.00258	0.168	0.00167	0.444	0.00298	0.548	0.0022	0.319	0.0026	0.274	0.00196	0.619	0.00199	-0.031	0.00299	-4.175	0.0436	0.098	0.002	0.043	0.00205	0.097	0.00219	-0.036	0.00244	0.345	0.002
gene_tiling_20bp	YHR209W	CRG1	CRG1-519350-20bp	519350	519337	-67	template	nan	nan	nan	nan	nan	nan	nan	nan	nan	nan	nan	nan	nan	nan	nan	nan	nan	nan	nan	nan	nan	nan	nan	nan	nan	nan	nan	nan	nan	nan	nan	nan	nan	nan	nan	nan	nan	nan	nan	nan	nan	nan
gene_tiling_20bp	YHR209W	CRG1	CRG1-519365-20bp	519365	519352	-52	template	-0.688	0.0273	0.103	0.0176	-0.422	0.0232	0.191	0.0144	-0.017	0.0158	0.375	0.0181	-0.457	0.0294	-0.541	0.0273	-0.613	0.0167	0.41	0.0222	1.991	0.0064	-2.345	0.103	-0.546	0.0223	-2.851	0.136	-0.663	0.0312	-8.013	10.8	-0.6	0.0196	0.575	0.00988	0.114	0.0151	-0.449	0.0204	-0.247	0.0224
gene_tiling_20bp	YHR209W	CRG1	CRG1-519381-20bp	519381	519394	-10	nontemplate	0.001	0.0212	-0.281	0.0255	0.164	0.0201	0.528	0.0143	-0.187	0.0217	0.277	0.0218	-0.017	0.0267	-0.531	0.0314	0.21	0.0114	-0.114	0.0334	-0.072	0.0234	-0.345	0.0314	0.828	0.0106	-0.1	0.0245	0.113	0.0203	-2.097	0.0814	-0.101	0.0165	-0.644	0.0264	-0.052	0.0194	0.057	0.0196	-0.17	0.0215
gene_tiling_20bp	YHR209W	CRG1	CRG1-519408-20bp	519408	519421	17	nontemplate	-0.109	0.003	0.468	0.00249	0.242	0.00262	0.048	0.00264	-0.015	0.00258	0.399	0.00265	0.056	0.00367	0.09	0.00281	0.022	0.00197	0.696	0.00301	1.157	0.00156	0.23	0.00314	0.583	0.00185	0.971	0.00189	0.008	0.00323	-4.661	0.069	-0.276	0.0027	0.194	0.00208	-0.174	0.00314	0.205	0.0025	0.22	0.00262
gene_tiling_20bp	YHR209W	CRG1	CRG1-519425-20bp	519425	519412	8	template	0.394	0.00433	0.138	0.00533	0.388	0.00461	0.892	0.00306	-0.246	0.00594	0.553	0.00473	0.105	0.00672	0.166	0.005	0.218	0.00328	0.599	0.00548	0.402	0.00496	-0.344	0.00794	0.31	0.00407	0.147	0.00536	-0.019	0.00646	-0.803	0.00945	-0.149	0.00426	-0.298	0.00545	0.098	0.00487	-0.419	0.00678	0.319	0.00508
gene_tiling_20bp	YHR209W	CRG1	CRG1-519432-20bp	519432	519445	41	nontemplate	0.266	0.00657	0.217	0.00698	-0.132	0.00875	0.389	0.00556	0.226	0.00618	0.095	0.00832	-0.245	0.0108	-0.091	0.00819	0.12	0.00501	0.247	0.00971	1.046	0.00443	0.043	0.00862	0.388	0.00514	0.245	0.00734	0.067	0.00878	-1	0.0149	-0.061	0.00609	0.121	0.00582	-0.569	0.0111	-0.107	0.0079	-0.24	0.00926
gene_tiling_20bp	YHR209W	CRG1	CRG1-519440-20bp	519440	519453	49	nontemplate	0.286	0.0326	0.893	0.0248	-0.577	0.0555	0.662	0.024	-0.016	0.0366	-0.358	0.0513	0.135	0.041	-0.68	0.0587	nan	nan	0.403	0.0441	1.092	0.0221	-0.727	0.0676	0.928	0.0181	-0.114	0.0413	0.089	0.0412	-1.816	0.121	-0.189	0.0322	0.173	0.0279	-0.096	0.0398	-0.334	0.042	0.389	0.0297
gene_tiling_20bp	YHR007C	ERG11	ERG11-121647-20bp	121647	121660	165	template	-0.326	0.0154	0.116	0.0119	-0.226	0.0156	-0.008	0.0109	-0.05	0.0117	-0.154	0.0153	0.006	0.0154	-0.61	0.0185	0.029	0.0084	-0.503	0.0247	0.907	0.00781	0.266	0.0129	-0.129	0.011	0.497	0.00952	0.214	0.0115	0.054	0.0133	-0.199	0.0101	0.126	0.00913	0.009	0.0105	-0.096	0.011	0.605	0.00829
gene_tiling_20bp	YHR007C	ERG11	ERG11-121653-20bp	121653	121666	159	template	-0.12	0.00571	0.077	0.00475	-0.154	0.00595	0.978	0.00281	-0.368	0.00585	0.194	0.00523	0.174	0.00596	0.044	0.00489	0.553	0.00255	0.589	0.00542	0.328	0.00501	-0.809	0.0102	0.342	0.00347	0.436	0.00434	-0.109	0.00619	-0.303	0.00683	-0.045	0.00418	-0.095	0.00429	0.024	0.0048	0.193	0.00398	0.018	0.00504
gene_tiling_20bp	YHR007C	ERG11	ERG11-121658-20bp	121658	121671	154	template	-0.128	0.011	0.471	0.00727	-0.259	0.012	0.873	0.00574	0.141	0.00816	0.213	0.00963	0.4	0.00895	-0.367	0.0136	0.218	0.00604	0.19	0.0132	-0.087	0.0108	0.004	0.0116	0.536	0.0058	1.048	0.00583	-0.026	0.0118	-0.134	0.0113	0.122	0.00606	0.276	0.00616	-0.297	0.0108	-0.139	0.00972	0.463	0.00705
gene_tiling_20bp	YHR007C	ERG11	ERG11-121673-20bp	121673	121660	165	nontemplate	0.231	0.00255	0.199	0.00261	0.409	0.0023	-0.438	0.0035	-0.37	0.00314	0.179	0.00312	0.153	0.00334	0.051	0.00292	0.304	0.00166	0.012	0.00484	-1.469	0.00848	0.324	0.0029	0.457	0.00192	0.943	0.00183	0.082	0.00319	-0.237	0.00344	-0.011	0.00227	0.532	0.00195	0.165	0.00261	-0.09	0.00275	0.163	0.0027
gene_tiling_20bp	YHR007C	ERG11	ERG11-121684-20bp	121684	121697	128	template	0.831	0.00603	0.4	0.00772	0.648	0.00589	0.739	0.00546	-0.618	0.0124	0.574	0.00833	0.271	0.00977	0.243	0.00848	0.7	0.00439	0.674	0.00901	1.276	0.00478	1.003	0.00597	0.501	0.00577	0.73	0.0066	0.183	0.0089	-0.859	0.0157	-0.073	0.00719	0.345	0.00651	-0.123	0.00941	0.275	0.00682	-0.027	0.0098
gene_tiling_20bp	YHR007C	ERG11	ERG11-121719-20bp	121719	121732	93	template	-0.174	0.00801	0.195	0.00617	-0.198	0.00807	0.313	0.00519	-0.327	0.0081	0.121	0.00789	-0.017	0.00799	0.008	0.00694	0.102	0.00449	0.203	0.00961	0.6	0.00507	-0.318	0.00973	0.277	0.00503	0.353	0.00596	0.139	0.00761	-0.432	0.0102	-0.096	0.00547	-0.121	0.00583	-0.431	0.0088	-0.314	0.0074	0.137	0.00648
gene_tiling_20bp	YHR007C	ERG11	ERG11-121737-20bp	121737	121724	101	nontemplate	0.45	0.00749	0.317	0.00802	0.926	0.00576	-0.436	0.0124	-0.574	0.0137	0.274	0.00935	0.255	0.00986	0.133	0.00896	0.289	0.00545	0.312	0.0114	-1.01	0.0206	-0.128	0.0133	0.138	0.0081	0.755	0.00669	-0.094	0.011	-0.345	0.0131	0.152	0.00676	0.722	0.00512	0.036	0.00974	-0.298	0.0102	0.094	0.00973
gene_tiling_20bp	YHR007C	ERG11	ERG11-121791-20bp	121791	121804	21	template	0.241	0.00445	0.429	0.00372	0.25	0.00488	0.307	0.00381	-0.006	0.00482	0.103	0.00577	0.357	0.00487	-0.039	0.00584	0.326	0.00277	0.075	0.00786	-0.81	0.00882	-0.074	0.00592	0.379	0.00339	1.176	0.00281	0.375	0.00445	-0.187	0.00573	0.028	0.00367	0.122	0.00376	-0.105	0.00489	0.017	0.00437	0.539	0.00364
gene_tiling_20bp	YHR007C	ERG11	ERG11-121864-20bp	121864	121851	-26	nontemplate	-0.478	0.0334	-0.065	0.0262	-0.342	0.0293	0.638	0.0144	1.13	0.0116	0.022	0.0272	-0.406	0.0322	-0.474	0.0333	-0.403	0.0219	-0.671	0.0541	-2.463	0.136	nan	nan	-0.671	0.0301	-0.983	0.0469	-1.115	0.0627	1.444	0.0109	-1.451	0.0431	-0.49	0.0263	-0.586	0.0353	-0.895	0.0385	-0.639	0.0378
gene_tiling_20bp	YHR007C	ERG11	ERG11-121878-20bp	121878	121865	-40	nontemplate	-0.329	0.0724	0.216	0.055	0.499	0.0477	-3.269	0.523	-0.969	0.098	0.511	0.0521	-0.339	0.0933	-0.258	0.0762	0.303	0.0354	-0.083	0.0932	-3.363	0.703	2.741	0.0167	1.222	0.0262	0.965	0.0374	0.659	0.0453	0.386	0.0486	0.408	0.0371	1.718	0.0209	-0.198	0.0589	-0.596	0.0822	-0.776	0.107
gene_tiling_20bp	YHR007C	ERG11	ERG11-121932-20bp	121932	121919	-94	nontemplate	0.131	0.0167	0.481	0.0133	1.014	0.0104	-1.623	0.0483	0.352	0.0131	0.698	0.0141	0.565	0.0154	0.497	0.0143	0.687	0.00919	0.232	0.0235	-1.665	0.0566	2.046	0.0068	1.423	0.0071	1.547	0.00797	0.36	0.0161	0.452	0.015	-0.224	0.0161	0.745	0.0101	-0.175	0.0185	0.236	0.0146	0.113	0.0169
gene_tiling_20bp	YHR007C	ERG11	ERG11-121967-20bp	121967	121954	-129	nontemplate	-0.408	0.0122	0.299	0.00798	0.755	0.00621	-1.17	0.0184	-0.09	0.00848	0.075	0.0109	0.149	0.0102	0.078	0.00941	0.214	0.00564	-0.507	0.0211	-2.625	0.058	2.175	0.00315	0.549	0.00619	1.391	0.0046	0.51	0.00815	0.413	0.00798	0.033	0.00704	1.218	0.00397	0.204	0.00781	-0.163	0.00947	-0.008	0.00953
gene_tiling_20bp	YHR007C	ERG11	ERG11-121970-20bp	121970	121957	-132	nontemplate	-0.555	0.0162	-0.565	0.0163	0.439	0.00848	-8.899	9.97	0.116	0.00874	0.764	0.00834	0.233	0.0106	-0.264	0.0143	0.217	0.00624	0.117	0.0146	-1.099	0.0223	1.789	0.00471	0.713	0.006	1.348	0.00549	0.466	0.00944	0.579	0.00756	0.421	0.00665	0.67	0.00622	-0.057	0.0109	-0.562	0.0151	-2.285	0.0493
gene_tiling_20bp	YML126C	ERG13	ERG13-20495-20bp	20495	20508	54	template	-3.998	0.714	-0.206	0.0506	0.833	0.023	-0.477	0.0489	-1.515	0.0957	-0.097	0.0538	0.362	0.04	-0.406	0.0577	0.436	0.0221	-4.598	1.91	-6.716	9.56	3.122	0.00967	-0.066	0.0359	1.283	0.0207	0.405	0.038	0.193	0.0371	0.457	0.0245	0.219	0.0281	0.517	0.0268	-0.056	0.0384	-0.155	0.047
gene_tiling_20bp	YML126C	ERG13	ERG13-20504-20bp	20504	20517	45	template	-1.626	0.00653	0.293	0.002	0.167	0.00218	-0.187	0.00245	0.037	0.00206	0.299	0.00206	0.319	0.00225	0.026	0.00251	0.245	0.00124	0.126	0.00312	-0.428	0.00319	0.567	0.00195	0.455	0.00157	0.628	0.00168	0.036	0.00269	-0.496	0.0034	-0.05	0.00178	0.191	0.00171	0.052	0.00217	-0.117	0.00235	0.42	0.00175
gene_tiling_20bp	YML126C	ERG13	ERG13-20509-20bp	20509	20522	40	template	-1.048	0.00918	0.305	0.00433	0.077	0.00497	0.666	0.00321	0.246	0.00413	0.134	0.00503	0.407	0.00475	-0.285	0.00619	0.243	0.00294	0.226	0.00651	-0.523	0.00751	-0.54	0.00853	0.349	0.00348	0.771	0.00357	0.271	0.00525	-0.127	0.00585	-0.101	0.00404	-0.306	0.00527	0.171	0.00399	-0.348	0.0056	0.584	0.00354
gene_tiling_20bp	YML126C	ERG13	ERG13-20542-20bp	20542	20555	7	template	-5.616	0.343	0.116	0.0064	0.086	0.00703	-0.427	0.00872	-0.47	0.00808	0.46	0.00612	0.074	0.00841	-0.1	0.00847	0.676	0.00331	-3.022	0.0839	-5.768	0.395	0.153	0.00739	0.538	0.00451	0.963	0.0044	0.008	0.00856	0.408	0.00537	0.135	0.0048	-0.108	0.00608	0.029	0.00673	0.127	0.00605	-0.127	0.00776
gene_tiling_20bp	YML126C	ERG13	ERG13-20559-20bp	20559	20546	16	nontemplate	-5.009	9.88	0.483	0.12	2.303	0.0456	-2.866	1.04	-1.509	0.363	0.478	0.134	0.098	0.183	-0.736	0.254	1.065	0.0548	-4.386	10	-2.598	1.07	3.7	0.0307	-0.017	0.125	0.141	0.16	0.897	0.106	1.283	0.0716	0.312	0.0956	0.326	0.0965	0.289	0.126	0.437	0.104	-0.373	0.201
gene_tiling_20bp	YML126C	ERG13	ERG13-20572-20bp	20572	20559	3	nontemplate	-6.591	1.03	-0.272	0.0122	0.271	0.00848	-1.994	0.0317	-0.316	0.0101	0.621	0.00773	0.185	0.0103	0.004	0.0095	0.46	0.00498	-3.898	0.214	-4.736	0.267	1.671	0.00429	0.587	0.00564	1.595	0.00405	0.21	0.00944	0.084	0.00973	-0.428	0.00989	-0.119	0.00833	0.065	0.00857	-0.068	0.00888	-0.687	0.0147
gene_tiling_20bp	YML126C	ERG13	ERG13-20577-20bp	20577	20564	-2	nontemplate	-4.703	10.3	-0.179	0.227	-0.042	0.196	-3.297	2.15	-4.903	10.9	0.022	0.219	0.5	0.18	-0.286	0.231	-0.443	0.167	-4.08	10.5	-0.09	0.22	1.83	0.0884	-0.473	0.234	0.829	0.14	0.23	0.18	-0.808	0.333	0.618	0.106	0.261	0.133	-0.076	0.201	0.801	0.121	-2.389	0.991
gene_tiling_20bp	YML126C	ERG13	ERG13-20580-20bp	20580	20593	-31	template	nan	nan	0.244	1.27	nan	nan	-2.257	10	nan	nan	-1.877	10.2	-1.829	10.6	-2.053	11.2	nan	nan	-1.455	10.5	nan	nan	nan	nan	nan	nan	0.835	0.971	0.422	1.3	nan	nan	-2.59	9.65	nan	nan	nan	nan	0.075	1.2	0.722	0.877
gene_tiling_20bp	YML126C	ERG13	ERG13-20594-20bp	20594	20607	-45	template	-6.245	10.1	-1.035	0.121	1.067	0.0344	-2.517	0.319	0.754	0.0346	0.614	0.0475	0.69	0.0466	-1.362	0.149	-0.31	0.0495	-5.622	9.72	-6.155	10.7	2.077	0.0219	-0.348	0.0666	1.245	0.0297	0.727	0.0428	0.962	0.0353	-0.976	0.0825	-1.281	0.0989	0.036	0.0566	-0.922	0.099	-0.895	0.105
gene_tiling_20bp	YML126C	ERG13	ERG13-20603-20bp	20603	20590	-28	nontemplate	-9.577	11.1	-0.563	0.00843	0.246	0.00547	-1.326	0.0122	-0.232	0.0061	0.773	0.00427	0.474	0.00512	0.178	0.0059	0.756	0.0026	-1.641	0.0261	-2.593	0.0347	1.942	0.00235	0.258	0.0043	1.315	0.00308	0.442	0.00532	0.632	0.00406	0.445	0.00395	0.736	0.00297	0.418	0.0043	0.151	0.00503	0.231	0.00529
gene_tiling_20bp	YML126C	ERG13	ERG13-20604-20bp	20604	20617	-55	template	-5.723	0.194	0.532	0.00267	0.463	0.00292	0.313	0.00279	-0.244	0.00369	0.4	0.00364	0.554	0.00323	-0.004	0.00374	0.324	0.00218	-2.706	0.0342	-3.588	0.0463	1.638	0.00172	0.61	0.00221	1.504	0.0017	0.175	0.00391	-0.208	0.00436	0.141	0.00272	0.101	0.00282	-0.034	0.00398	-0.066	0.00351	-0.008	0.00383
gene_tiling_20bp	YML126C	ERG13	ERG13-20611-20bp	20611	20598	-36	nontemplate	-9.222	9.95	-0.64	0.0119	0.448	0.00588	0.322	0.0058	-0.05	0.00679	-0.172	0.00987	0.328	0.00775	-0.571	0.0123	0.01	0.0053	-3.108	0.0982	-4.088	0.124	1.762	0.0032	-0.151	0.00647	1.133	0.00417	0.014	0.00891	0.068	0.00721	-0.513	0.00733	-0.766	0.00949	-0.639	0.0106	-0.542	0.0103	0.346	0.00621
gene_tiling_20bp	YML126C	ERG13	ERG13-20614-20bp	20614	20627	-65	template	-4.18	0.0628	0.068	0.00378	-0.059	0.00391	-0.665	0.00491	-0.086	0.0035	0.055	0.00387	0.267	0.00359	0.174	0.00323	0.387	0.00203	-2.224	0.0249	-1.941	0.0151	1.023	0.0024	0.325	0.00245	1.027	0.00217	0.29	0.00317	0.001	0.00381	-0.075	0.00284	-0.139	0.003	-0.037	0.00339	-0.036	0.00341	-0.058	0.00376
gene_tiling_20bp	YML126C	ERG13	ERG13-20645-20bp	20645	20658	-96	template	-7.626	10.3	0.239	0.0201	0.463	0.0188	0.806	0.0128	0.918	0.0123	0.389	0.0191	0.437	0.0228	-0.344	0.0288	-0.217	0.0172	0.095	0.0312	-3.144	0.184	0.392	0.0234	0.52	0.0142	1.142	0.0128	0.144	0.0238	1.236	0.0115	0.047	0.0168	-0.094	0.0202	0.072	0.0218	-0.295	0.0263	0.046	0.0221
gene_tiling_20bp	YML126C	ERG13	ERG13-20649-20bp	20649	20636	-74	nontemplate	-6.943	2.02	0.054	0.012	0.001	0.0135	0.399	0.00857	-0.273	0.0132	0.398	0.0119	-0.251	0.0172	0.208	0.0104	0.452	0.00663	-0.328	0.0224	-0.55	0.0202	-0.238	0.0165	0.28	0.00863	0.439	0.0111	0.193	0.0123	-0.627	0.0206	0.284	0.00799	-0.55	0.014	0.465	0.00922	-0.064	0.0123	0.202	0.011
gene_tiling_20bp	YML126C	ERG13	ERG13-20668-20bp	20668	20681	-119	template	-1.322	0.0402	0.309	0.0148	0.488	0.0139	0.792	0.00991	-0.015	0.0162	0.093	0.0203	0.116	0.0196	0.211	0.0165	0.254	0.0101	0.502	0.0192	0.314	0.016	-0.703	0.0364	0.496	0.0116	0.901	0.0115	-0.124	0.021	-0.132	0.0186	0.34	0.0115	0.895	0.00857	-0.261	0.0181	-0.338	0.0211	0	0.018
gene_tiling_20bp	YML126C	ERG13	ERG13-20674-20bp	20674	20687	-125	template	-6.351	0.714	0.347	0.0069	0.324	0.00682	0.164	0.00661	0.174	0.00637	0.225	0.00831	0.35	0.00822	-0.054	0.00809	-0.009	0.00538	0.385	0.00949	0.005	0.00832	0.028	0.00911	0.515	0.00532	1.02	0.00478	0.392	0.00689	-0.039	0.00805	-0.197	0.00635	-0.365	0.00794	-0.125	0.00754	-0.191	0.00821	0.166	0.00755
gene_tiling_20bp	YML126C	ERG13	ERG13-20679-20bp	20679	20666	-104	nontemplate	-2.64	0.0514	0.138	0.0079	-0.357	0.0105	0.413	0.00615	-0.145	0.00873	-0.084	0.0108	0.336	0.00832	0.086	0.0088	0.065	0.0056	0.003	0.0129	0.171	0.00859	-0.285	0.0127	0.255	0.00651	0.799	0.00558	0.153	0.00912	-0.379	0.0101	-0.225	0.00696	-0.04	0.00709	-0.016	0.00812	-0.315	0.00949	0.4	0.00694
gene_tiling_20bp	YML126C	ERG13	ERG13-20688-20bp	20688	20675	-113	nontemplate	-1.929	0.0161	0.095	0.00391	0.124	0.00384	0.209	0.00307	-0.828	0.00583	0.074	0.00434	0.17	0.00417	0.031	0.00426	0.453	0.00211	-0.24	0.00716	0.159	0.0039	-0.068	0.005	-0.073	0.00348	0.134	0.00399	0.133	0.00417	-0.707	0.00621	0.184	0.00267	-0.071	0.00325	0.049	0.00371	-0.16	0.00402	0.422	0.0032
gene_tiling_20bp	YGR060W	ERG25	ERG25-610362-20bp	610362	610375	-106	nontemplate	2.753	0.0224	-5.711	9.53	-5.694	9.45	-2.72	0.562	-1.664	0.249	1.029	0.0518	-0.105	0.116	-0.328	0.107	0.583	0.0443	-0.134	0.154	-0.577	0.15	0.541	0.075	0.263	0.0674	2.389	0.0267	0.876	0.0589	0.343	0.0753	0.285	0.0596	0.004	0.0707	0.501	0.0647	-2.179	0.356	-1.471	0.235
gene_tiling_20bp	YGR060W	ERG25	ERG25-610399-20bp	610399	610386	-95	template	nan	nan	nan	nan	nan	nan	nan	nan	nan	nan	nan	nan	nan	nan	nan	nan	nan	nan	nan	nan	nan	nan	nan	nan	nan	nan	nan	nan	nan	nan	nan	nan	nan	nan	nan	nan	nan	nan	nan	nan	nan	nan
gene_tiling_20bp	YGR060W	ERG25	ERG25-610402-20bp	610402	610389	-92	template	1.92	0.00712	-5.522	1.12	-7.827	10.2	-5.701	0.946	-0.437	0.023	-0.654	0.0332	-0.395	0.0319	0.033	0.0209	-0.567	0.0186	-2.177	0.14	-6.169	1.84	0.897	0.0134	0.843	0.0106	1.648	0.00855	0.395	0.0173	0.848	0.0131	0.233	0.013	-0.385	0.0208	0.363	0.0141	0.122	0.0176	-0.503	0.0277
gene_tiling_20bp	YGR060W	ERG25	ERG25-610438-20bp	610438	610451	-30	nontemplate	3.826	0.0646	-4.001	10.1	-3.984	9.66	-4.18	12.2	-0.501	0.415	1.558	0.154	-0.582	0.564	-0.069	0.349	-2.373	1.09	0.081	0.418	-2.326	1.99	0.135	0.342	-0.046	0.278	-0.194	0.385	0.821	0.226	1.715	0.131	-0.606	0.355	-0.146	0.269	-1.807	1.12	1.612	0.123	-0.549	0.458
gene_tiling_20bp	YGR060W	ERG25	ERG25-610464-20bp	610464	610477	-4	nontemplate	0.445	0.00649	-3.553	0.087	-3.599	0.0927	-2.601	0.0408	-0.044	0.00737	-0.135	0.0106	0.527	0.00722	0.182	0.00774	0.133	0.00522	-0.414	0.0173	-2.124	0.0382	-0.26	0.0115	0.603	0.00518	1.066	0.00474	0.353	0.0081	0.063	0.00798	0.14	0.00557	0.395	0.00541	-0.308	0.00962	0.168	0.00675	-0.612	0.0121
gene_tiling_20bp	YGR060W	ERG25	ERG25-610468-20bp	610468	610481	0	nontemplate	0.692	0.037	-4.105	1.05	-6.41	9.84	-6.606	10.4	-0.745	0.08	0.594	0.0446	-0.345	0.0818	nan	nan	nan	nan	-0.76	0.142	nan	nan	nan	nan	-0.12	0.0491	nan	nan	-0.577	0.0902	nan	nan	0.445	0.0308	nan	nan	nan	nan	-0.53	0.0677	-1.48	0.144
gene_tiling_20bp	YGR060W	ERG25	ERG25-610522-20bp	610522	610509	28	template	0.542	0.0207	-1.55	0.0757	-1.811	0.0942	-2.136	0.102	-2.539	0.132	0.302	0.0257	-0.595	0.0489	-0.392	0.0368	0.156	0.016	-0.351	0.0522	nan	nan	-2.399	0.157	nan	nan	-1.722	0.1	-0.83	0.0511	-1.02	0.0528	0.006	0.02	-0.392	0.0287	-0.162	0.0292	-0.893	0.042	-0.622	0.0401
gene_tiling_20bp	YGR060W	ERG25	ERG25-610529-20bp	610529	610516	35	template	nan	nan	0.173	0.0464	0.624	0.0402	nan	nan	0.491	0.0372	-0.611	0.0935	0.265	0.0521	0.517	0.0417	0.572	0.0266	0.029	0.0819	-0.455	0.0798	-0.131	0.0688	0.575	0.032	0.549	0.0412	0.519	0.0446	0.329	0.0436	-0.253	0.049	nan	nan	nan	nan	0.173	0.0459	nan	nan
gene_tiling_20bp	YGR060W	ERG25	ERG25-610558-20bp	610558	610545	64	template	0.477	0.115	0.132	0.131	-0.417	0.19	-0.213	0.142	0.449	0.102	0.851	0.0992	0.597	0.118	-0.099	0.155	-0.563	0.13	0.589	0.151	3.274	0.0294	-0.761	0.264	-0.417	0.155	-0.58	0.216	nan	nan	-0.335	0.18	-0.233	0.117	-0.342	0.129	-0.451	0.178	0.903	0.0732	0.845	0.0843
gene_tiling_20bp	YGR060W	ERG25	ERG25-610571-20bp	610571	610584	103	nontemplate	0.254	0.014	-1.81	0.051	-2.285	0.0693	-1.764	0.047	0.248	0.0121	0.151	0.0159	0.146	0.0166	-0.005	0.016	0.168	0.0097	0.374	0.0193	-0.695	0.0268	-0.167	0.0204	0.205	0.0118	0.639	0.0121	0.032	0.0176	0.507	0.0113	0.322	0.00904	0.146	0.0116	0.117	0.0136	0.272	0.0129	-0.008	0.0169
gene_tiling_20bp	YGR060W	ERG25	ERG25-610589-20bp	610589	610602	121	nontemplate	0.411	0.00913	-0.479	0.015	-0.63	0.0173	0.21	0.00914	0.015	0.0102	0.241	0.0116	0.136	0.012	0.113	0.0109	0.538	0.00601	0.062	0.0174	-0.787	0.0195	-0.621	0.0197	0.488	0.00775	1.168	0.00631	0.285	0.011	-0.229	0.0137	0.139	0.00764	-0.037	0.00948	-0.196	0.0122	0.215	0.00881	0.418	0.00909
gene_tiling_20bp	YGR060W	ERG25	ERG25-610598-20bp	610598	610585	104	template	-0.119	0.00928	0.298	0.00759	0.224	0.00813	0.942	0.0048	-0.279	0.00961	-0.067	0.0102	0.328	0.0086	0.129	0.00843	-0.052	0.00594	0.638	0.00846	0.034	0.00876	-0.092	0.0103	0.553	0.00556	0.937	0.00541	0.023	0.0102	-0.167	0.0101	0.081	0.00581	0.26	0.0061	-0.224	0.00934	0.038	0.00789	0.534	0.00655
gene_tiling_20bp	YML130C	ERO1	ERO1-13135-20bp	13135	13148	127	template	0.152	0.00351	-0.056	0.00393	0.048	0.0039	0.7	0.0023	-0.871	0.00581	-0.033	0.00448	0.187	0.00401	-0.17	0.00449	0.004	0.00249	0.024	0.00552	0.114	0.00385	-0.43	0.00546	0.119	0.00283	0.137	0.00362	0.058	0.00397	-0.523	0.00514	-0.17	0.00314	-0.225	0.00346	0.122	0.00298	-0.572	0.00491	0.379	0.00324
gene_tiling_20bp	YML130C	ERO1	ERO1-13152-20bp	13152	13139	136	nontemplate	0.008	0.15	0.088	0.133	0.826	0.0861	-1.214	0.254	-0.93	0.228	-1.751	0.51	-0.35	0.208	0.458	0.108	0.87	0.0577	-0.592	0.315	nan	nan	nan	nan	0.313	0.0993	0.817	0.0906	-0.42	0.202	0.749	0.0932	-1.547	0.268	0.675	0.0751	0.632	0.089	0.264	0.104	-5.13	10.3
gene_tiling_20bp	YML130C	ERO1	ERO1-13158-20bp	13158	13145	130	nontemplate	0.116	0.0026	0.147	0.00254	0.039	0.00263	0.882	0.00157	-0.269	0.00283	0.081	0.00312	-0.017	0.00344	0.123	0.00254	0.221	0.00154	0.267	0.00346	0.303	0.0027	-0.118	0.0037	-0.024	0.00243	0.349	0.0024	-0.05	0.00334	-0.091	0.00296	0.036	0.00208	0.114	0.00202	-0.027	0.00261	-0.205	0.00291	-0.19	0.00299
gene_tiling_20bp	YML130C	ERO1	ERO1-13161-20bp	13161	13148	127	nontemplate	-0.028	0.0103	0.233	0.0083	-0.321	0.0117	-0.043	0.00861	-0.305	0.0106	-0.407	0.0139	0.385	0.00979	-0.16	0.0116	0.122	0.00596	0.213	0.0126	0.226	0.00953	1.137	0.00578	0.702	0.00519	0.845	0.00682	0.15	0.0103	0.306	0.00773	-0.068	0.00746	1.054	0.00424	-0.131	0.0104	-0.197	0.00976	-2.297	0.0427
gene_tiling_20bp	YML130C	ERO1	ERO1-13181-20bp	13181	13194	81	template	0.072	0.00654	0.143	0.00621	-0.26	0.00806	0.938	0.00337	-0.463	0.00775	0.369	0.00569	-0.019	0.00737	-0.257	0.00753	0.082	0.00386	0.218	0.00859	0.217	0.00559	-0.279	0.00876	-0.032	0.00528	-0.023	0.007	-0.042	0.0078	-0.555	0.0096	-0.248	0.00546	0.128	0.00513	0.126	0.00568	-0.766	0.00948	0.267	0.00554
gene_tiling_20bp	YML130C	ERO1	ERO1-13197-20bp	13197	13184	91	nontemplate	0.387	0.00226	0.454	0.00211	0.053	0.00264	0.792	0.00168	0.116	0.00242	0.419	0.00259	0.278	0.00286	-0.006	0.00298	0.409	0.00152	0.414	0.00323	0.727	0.00195	-0.103	0.00338	0.209	0.00211	0.659	0.00191	0.3	0.00274	-0.318	0.00359	0.032	0.00209	0.12	0.00197	-0.11	0.00275	-0.229	0.00292	0.322	0.00243
gene_tiling_20bp	YML130C	ERO1	ERO1-13237-20bp	13237	13250	25	template	0.049	0.00804	0.518	0.00608	0.272	0.00723	-0.861	0.0127	0.033	0.00678	0.529	0.00665	0.134	0.00898	-0.267	0.00947	0.216	0.00424	0.822	0.00717	2.093	0.00269	0.818	0.00555	0.413	0.00509	0.698	0.00575	0.101	0.00858	0.161	0.00731	0.083	0.00613	0.622	0.004	-0.085	0.00717	0.082	0.00733	-0.122	0.00814
gene_tiling_20bp	YML130C	ERO1	ERO1-13249-20bp	13249	13236	39	nontemplate	-0.458	0.00719	0.58	0.00377	0.484	0.00403	0.006	0.00535	-0.775	0.00764	-0.094	0.00668	0.273	0.00545	0.14	0.00509	0.108	0.00329	0.759	0.00514	1.864	0.00192	-0.412	0.00903	0.116	0.00413	-0.978	0.0107	-0.138	0.0067	0.18	0.00468	0.147	0.00371	0.561	0.00326	0.37	0.00427	0.268	0.00413	-0.065	0.00545
gene_tiling_20bp	YML130C	ERO1	ERO1-13254-20bp	13254	13267	8	template	0.62	0.0213	-0.472	0.0415	0.271	0.0253	0.992	0.0154	0.512	0.0209	0.309	0.0295	0.175	0.0322	0.621	0.0205	0.616	0.0134	0.696	0.0292	0.835	0.0196	0.303	0.0294	0.618	0.0173	0.42	0.0224	0.712	0.0204	0.457	0.0225	0.298	0.0193	0.753	0.0149	0.013	0.0275	-0.45	0.0353	0.551	0.0215
gene_tiling_20bp	YML130C	ERO1	ERO1-13285-20bp	13285	13272	3	nontemplate	0.18	0.00168	0.4	0.00146	0.077	0.00179	1.064	0.000917	0.064	0.00158	0.288	0.00183	0.386	0.00164	-0.012	0.00197	0.225	0.00108	0.405	0.00208	0.441	0.00152	-0.237	0.00243	0.379	0.00124	0.609	0.00134	0.011	0.00223	-0.157	0.00214	0.14	0.0013	0.043	0.00138	0.05	0.00168	-0.196	0.00187	0.634	0.00132
gene_tiling_20bp	YML130C	ERO1	ERO1-13316-20bp	13316	13329	-54	template	0.257	0.107	-0.125	0.149	-1.246	0.322	0.628	0.0836	0.56	0.0853	-0.015	0.167	0.436	0.127	-1.444	0.399	0.066	0.0885	0.81	0.127	-0.222	0.173	-0.082	0.173	-0.334	0.129	-0.976	0.262	0.137	0.138	0.701	0.0941	1.004	0.0589	-0.278	0.127	0.128	0.118	-1.091	0.231	1.232	0.0671
gene_tiling_20bp	YML130C	ERO1	ERO1-13376-20bp	13376	13363	-88	nontemplate	-0.632	0.0214	-0.073	0.0154	0.113	0.0136	0.344	0.0104	0.099	0.0119	-0.2	0.0194	0.386	0.0135	-0.273	0.018	0.038	0.00972	0.071	0.0205	0.88	0.009	-0.208	0.0197	0.482	0.00935	0.647	0.0115	0.24	0.0136	0.414	0.0109	0.209	0.00934	0.55	0.00888	0.186	0.0118	-0.37	0.0161	0.071	0.0143
gene_tiling_20bp	YML130C	ERO1	ERO1-13394-20bp	13394	13407	-132	template	-0.856	0.0235	0.14	0.0118	-0.553	0.0185	-0.542	0.0155	-0.038	0.0119	0.271	0.0129	0.077	0.0149	0.231	0.0114	-0.109	0.00905	-0.063	0.0203	0.191	0.0131	0.226	0.0135	0.379	0.00911	1.019	0.00844	-0.273	0.0176	0.511	0.0098	0.117	0.00921	-0.405	0.0146	0.085	0.0122	-0.448	0.0163	-1.058	0.0262
gene_tiling_20bp	YML130C	ERO1	ERO1-13398-20bp	13398	13385	-110	nontemplate	0.173	0.00191	0.383	0.00163	-0.254	0.00252	0.768	0.0011	0.368	0.00143	0.083	0.00241	0.126	0.00238	-0.244	0.00255	-0.089	0.00159	0.257	0.00271	0.158	0.00199	-0.302	0.00293	0.427	0.00131	0.818	0.00145	-0.284	0.0028	-0.108	0.00245	-0.164	0.00166	-0.254	0.00185	-0.279	0.00251	-0.209	0.00229	0.099	0.00214
gene_tiling_20bp	YML130C	ERO1	ERO1-13422-20bp	13422	13409	-134	nontemplate	-0.651	0.0627	0.359	0.0325	0.471	0.032	0.557	0.027	0.118	0.0327	0.56	0.0312	0.066	0.0479	-0.666	0.0676	nan	nan	0.576	0.0444	1.254	0.0202	1.096	0.0257	0.301	0.0292	1.573	0.0186	0.207	0.039	0.478	0.0284	-0.695	0.049	nan	nan	-0.05	0.0402	-0.38	0.0498	0.163	0.0392
gene_tiling_20bp	YKL182W	FAS1	FAS1-100499-20bp	100499	100512	-132	nontemplate	0.189	0.00679	0.169	0.00655	0.039	0.00725	1.015	0.00402	0.48	0.00476	-0.043	0.00921	-0.876	0.0143	-0.506	0.0105	-0.856	0.00814	-0.667	0.0169	-1.136	0.0168	-0.488	0.0115	-3.556	0.0662	-6.901	1.04	-0.061	0.00817	0.445	0.00562	-5.197	0.177	-9.722	9.93	-0.781	0.0107	-0.467	0.00901	0.298	0.00634
gene_tiling_20bp	YKL182W	FAS1	FAS1-100587-20bp	100587	100600	-44	nontemplate	0.152	0.00558	0.217	0.00543	-0.073	0.00686	0.7	0.00373	0.141	0.00473	0.055	0.00642	0.201	0.00613	-0.065	0.00625	0.007	0.00396	0.504	0.00604	0.538	0.00451	-0.31	0.00875	0.417	0.0037	0.53	0.00483	-0.075	0.0078	-0.102	0.00667	-0.133	0.00482	-1.004	0.00841	-0.43	0.00763	-0.175	0.0058	0.386	0.0048
gene_tiling_20bp	YKL182W	FAS1	FAS1-100590-20bp	100590	100577	-67	template	0.264	0.0065	0.474	0.0056	0.461	0.00617	0.308	0.00552	0.485	0.00484	0.271	0.00691	0.095	0.00828	0.154	0.00734	0.094	0.00497	0.571	0.00749	0.775	0.00488	-0.362	0.0108	0.776	0.00372	0.312	0.00636	-0.048	0.0087	-0.15	0.00762	0.411	0.0041	-0.431	0.0074	0.209	0.00606	-0.297	0.00795	0.757	0.00472
gene_tiling_20bp	YKL182W	FAS1	FAS1-100611-20bp	100611	100598	-46	template	0.108	0.00725	0.51	0.00569	0.245	0.00667	0.393	0.00551	0.141	0.00654	-0.093	0.00895	-0.13	0.0102	0.16	0.00728	0.05	0.00492	0.28	0.00973	0.544	0.00604	0.338	0.00716	0.556	0.00463	0.178	0.00741	-0.291	0.0104	-0.193	0.00939	0.066	0.00561	-0.558	0.00883	-0.136	0.00818	0.013	0.00683	0.36	0.00623
gene_tiling_20bp	YKL182W	FAS1	FAS1-100615-20bp	100615	100628	-16	nontemplate	0.423	0.00849	0.312	0.00938	0.209	0.0105	0.666	0.00694	-0.487	0.0144	-0.051	0.0137	0.218	0.012	-0.253	0.0148	0.004	0.00739	0.577	0.0116	1.967	0.00408	0.364	0.0108	0.37	0.00773	-0.356	0.0163	-0.451	0.0182	-0.514	0.016	-1.119	0.0167	-6.243	0.672	-0.074	0.0109	-0.115	0.0111	0.537	0.0087
gene_tiling_20bp	YKL182W	FAS1	FAS1-100640-20bp	100640	100653	9	nontemplate	0.569	0.0772	0.231	0.0982	0.075	0.103	1.84	0.0375	0.932	0.0559	-0.438	0.176	-3.663	1.95	-0.046	0.114	-1.436	0.182	-4.874	9.97	-1.501	0.302	0.461	0.0995	-2.983	0.757	-3.806	1.8	-0.11	0.123	0.831	0.0692	-6.009	10.1	-4.305	1.83	0.047	0.0965	0.4	0.0762	1.034	0.057
gene_tiling_20bp	YKL182W	FAS1	FAS1-100645-20bp	100645	100658	14	nontemplate	0.671	0.0677	0.397	0.0745	1.035	0.0549	2.975	0.0227	0.606	0.0603	-2.66	0.701	-3.098	0.99	-0.515	0.138	-6.363	10.3	-2.239	0.641	-1.492	0.279	0.342	0.096	-5.962	11.4	-2.103	0.441	0.237	0.088	1.632	0.0416	-6.181	9.09	-6.062	11.4	-1.274	0.178	-0.11	0.0929	0.206	0.086
gene_tiling_20bp	YKL182W	FAS1	FAS1-100674-20bp	100674	100661	17	template	0.169	0.01	0.23	0.00874	0.294	0.00819	0.65	0.00651	-0.13	0.00984	0.266	0.00942	0.169	0.0113	-0.022	0.00984	-0.038	0.0065	0.411	0.0111	0.504	0.00815	-0.894	0.0204	0.024	0.0084	-0.135	0.0123	0.325	0.00999	-0.139	0.0114	0.141	0.0066	0.113	0.00761	-0.143	0.0103	-0.057	0.00936	0.383	0.00837
gene_tiling_20bp	YKL182W	FAS1	FAS1-100684-20bp	100684	100697	53	nontemplate	0.516	0.0065	0.492	0.00677	0.669	0.00586	1.567	0.00352	0.255	0.00683	-0.536	0.0144	-0.993	0.0196	-0.019	0.00972	-0.537	0.00836	0.063	0.013	-0.776	0.0158	0.527	0.00784	-2.713	0.0419	-3.392	0.0966	0.168	0.00942	0.176	0.00822	-3.312	0.0598	-9.383	10	-0.245	0.00968	0.469	0.00575	0.63	0.00619
gene_tiling_20bp	YKL182W	FAS1	FAS1-100692-20bp	100692	100705	61	nontemplate	0.204	0.0119	0.461	0.0103	0.754	0.00875	2.389	0.00386	0.552	0.00874	-1.328	0.0389	-1.612	0.0486	-0.668	0.0229	-1.158	0.0176	0.049	0.0209	-1.49	0.0386	0.455	0.0118	-1.952	0.0431	-1.636	0.0434	-0.057	0.0161	1.098	0.00712	-4.389	0.196	-3.178	0.0873	-0.727	0.0198	0.176	0.0105	0.79	0.00852
gene_tiling_20bp	YKL182W	FAS1	FAS1-100711-20bp	100711	100698	54	template	0.365	0.0103	0.241	0.0107	0.078	0.0118	1.024	0.00679	0.007	0.0114	0.024	0.0141	0.273	0.0119	-0.318	0.0159	-0.001	0.00851	0.537	0.0125	0.524	0.00934	-1.015	0.027	0.718	0.0066	1.023	0.00768	0.261	0.0124	-0.155	0.0144	-0.089	0.00905	-0.179	0.0108	-0.142	0.012	0.249	0.00983	0.583	0.00845
gene_tiling_20bp	YOR168W	GLN4	GLN4-649159-20bp	649159	649146	-129	template	-0.165	0.00328	0.313	0.00264	-0.012	0.00324	0.452	0.00218	0.021	0.00287	-0.015	0.00353	-0.479	0.00513	-0.173	0.00349	-0.041	0.00199	0.192	0.00375	0.582	0.00231	0.011	0.00365	0.191	0.00237	0.578	0.00247	-0.07	0.00365	-0.276	0.00368	-0.173	0.00243	-0.193	0.00272	-0.006	0.00268	-0.15	0.00335	0.199	0.00268
gene_tiling_20bp	YOR168W	GLN4	GLN4-649172-20bp	649172	649159	-116	template	0.302	0.00545	0.405	0.00495	-0.469	0.00944	0.824	0.00357	0.297	0.00504	-0.055	0.00772	-0.812	0.013	-0.016	0.00723	0.176	0.00428	-0.438	0.0136	0.197	0.00632	0.18	0.0075	0.405	0.00441	0.71	0.00451	0.088	0.00751	-0.694	0.0113	-0.259	0.00603	-0.383	0.00653	0.01	0.00633	-0.065	0.00673	0.419	0.00493
gene_tiling_20bp	YOR168W	GLN4	GLN4-649209-20bp	649209	649196	-79	template	0.699	0.00896	0.177	0.0116	0.472	0.0114	0.655	0.00917	-0.516	0.0168	0.447	0.0128	-6.509	1.91	-0.104	0.0151	0.5	0.00722	0.383	0.0151	0.968	0.00891	-0.312	0.0193	-0.181	0.0137	0.848	0.00988	0.424	0.0133	-0.954	0.0265	0.125	0.00953	-0.018	0.0114	-0.4	0.0167	0.157	0.0113	0.76	0.0095
gene_tiling_20bp	YOR168W	GLN4	GLN4-649222-20bp	649222	649209	-66	template	nan	nan	nan	nan	nan	nan	nan	nan	nan	nan	nan	nan	nan	nan	nan	nan	nan	nan	nan	nan	nan	nan	nan	nan	nan	nan	nan	nan	nan	nan	nan	nan	nan	nan	nan	nan	nan	nan	nan	nan	nan	nan
gene_tiling_20bp	YOR168W	GLN4	GLN4-649277-20bp	649277	649264	-11	template	0.27	0.00792	0.195	0.00836	-0.108	0.0104	-0.141	0.00902	0.098	0.0074	0.228	0.0099	-2.762	0.0703	0.069	0.00937	-0.123	0.00671	0.578	0.0101	1.805	0.00357	-0.46	0.014	0.477	0.00603	0.222	0.0091	-0.04	0.0107	-0.143	0.00997	0.302	0.0059	0.292	0.00624	-0.387	0.0116	-0.021	0.00858	0.599	0.00602
gene_tiling_20bp	YOR168W	GLN4	GLN4-649342-20bp	649342	649329	54	template	0.298	0.00332	0.157	0.00358	0.201	0.00364	0.507	0.00241	0.015	0.00346	0.183	0.00408	-0.206	0.00526	0.094	0.00351	0.277	0.00221	0.444	0.00443	0.812	0.00245	-0.268	0.00528	0.421	0.00242	0.965	0.00229	0.085	0.00426	-0.425	0.00484	-0.421	0.00392	-0.104	0.00331	0.207	0.0031	-0.342	0.00422	0.456	0.00302
gene_tiling_20bp	YOR168W	GLN4	GLN4-649346-20bp	649346	649333	58	template	0.438	0.00374	0.402	0.00412	0.286	0.00443	1.044	0.00241	0.146	0.00396	0.575	0.00378	0.157	0.00523	0.072	0.00463	0.277	0.00259	0.498	0.00507	0.473	0.0038	0.393	0.00439	0.527	0.00317	0.96	0.00286	0.041	0.00474	-0.244	0.00563	0.09	0.00371	0.276	0.00317	-0.128	0.00459	0.008	0.00405	0.456	0.00346
gene_tiling_20bp	YDR367W	KEI1	KEI1-1212669-20bp	1212669	1212656	-136	template	-2.702	0.0583	-0.512	0.014	-0.632	0.0147	-4.984	0.274	0.034	0.00781	0.284	0.0095	0.167	0.00976	0.119	0.00953	0.197	0.00544	0.482	0.0117	1.318	0.00483	-0.266	0.0135	-9.185	9.35	-7.201	2.06	0.266	0.00934	0.425	0.00701	0.339	0.00576	0.508	0.0063	0.295	0.00762	0.087	0.00891	-0.638	0.0142
gene_tiling_20bp	YDR367W	KEI1	KEI1-1212675-20bp	1212675	1212662	-130	template	-2.582	0.0929	-0.431	0.0248	-0.032	0.0175	-6.603	2.04	0.081	0.0153	-0.34	0.0268	-0.641	0.0318	-0.024	0.0189	-0.256	0.014	0.585	0.0197	1.602	0.00729	-0.703	0.0338	nan	nan	nan	nan	-0.5	0.0277	0.083	0.0169	0.289	0.011	-0.067	0.0144	0.207	0.0141	-0.043	0.0167	-0.633	0.0274
gene_tiling_20bp	YDR367W	KEI1	KEI1-1212678-20bp	1212678	1212691	-101	nontemplate	-1.545	0.0492	-0.106	0.0184	-0.156	0.0194	-4.417	0.303	0.158	0.0132	0.409	0.0153	0.098	0.0184	0.469	0.0123	-0.088	0.0109	0.612	0.0161	2.145	0.00546	1.306	0.00908	-4.738	0.356	-8.039	10.1	0.016	0.0189	0.424	0.0121	0.012	0.0116	0.207	0.0109	-0.159	0.0177	0.541	0.0109	-0.029	0.016
gene_tiling_20bp	YDR367W	KEI1	KEI1-1212696-20bp	1212696	1212709	-83	nontemplate	-2.012	0.0622	-0.91	0.0265	-0.602	0.0209	-3.062	0.101	0.627	0.00959	-0.622	0.0256	0.111	0.0167	-0.123	0.0159	-0.565	0.0145	0.258	0.021	0.811	0.0102	-2.967	0.133	-8.534	11.3	-6.55	2	0.071	0.0161	0.739	0.00971	-0.817	0.0198	-0.195	0.0135	0.369	0.012	-0.317	0.0175	-0.177	0.0157
gene_tiling_20bp	YDR367W	KEI1	KEI1-1212706-20bp	1212706	1212719	-73	nontemplate	-0.454	0.0161	-0.338	0.0158	-0.114	0.0133	-3.754	0.122	-0.081	0.0116	-0.336	0.0184	0.142	0.013	-0.555	0.019	-0.272	0.00951	-0.036	0.0174	0.744	0.00795	0.138	0.013	-3.958	0.143	-8.513	10.2	-0.447	0.0192	-0.754	0.0187	-0.079	0.00915	-0.557	0.0134	-0.043	0.0112	0.232	0.00986	-0.318	0.0149
gene_tiling_20bp	YDR367W	KEI1	KEI1-1212748-20bp	1212748	1212735	-57	template	-0.355	0.0277	0.023	0.0211	0.092	0.0202	-3.394	0.194	-0.113	0.0219	0.375	0.0209	-0.214	0.0292	-0.263	0.0265	0.062	0.0144	-0.246	0.0379	1.012	0.0123	0.986	0.0145	-8.032	9.92	-7.633	11.4	-0.03	0.0244	0.162	0.0202	-0.257	0.0177	0.203	0.0152	0.116	0.0197	-0.214	0.0243	-0.876	0.0387
gene_tiling_20bp	YDR367W	KEI1	KEI1-1212809-20bp	1212809	1212822	30	nontemplate	0.341	0.0018	-0.28	0.00269	-0.555	0.00302	-1.321	0.00458	-0.276	0.0023	-0.404	0.00327	-0.023	0.00252	0.119	0.00216	-0.257	0.00177	0.332	0.00277	-0.085	0.00243	0.266	0.00211	-4.081	0.0274	-4.58	0.0552	0.268	0.00209	-0.07	0.00237	-0.112	0.00174	-0.29	0.00222	0.004	0.00214	0.177	0.00181	-0.373	0.00268
gene_tiling_20bp	YDR367W	KEI1	KEI1-1212813-20bp	1212813	1212800	8	template	-0.231	0.0275	-0.231	0.0302	0.092	0.0229	-2.196	0.096	-0.693	0.0332	-0.231	0.0347	0.456	0.0221	0	0.0246	-0.064	0.0163	0.322	0.0282	1.483	0.0103	2.381	0.0076	-7.925	10.5	-7.526	10.2	-0.584	0.0365	-0.007	0.0237	0.311	0.0157	0.218	0.0166	0.502	0.0166	-0.066	0.0209	-1.45	0.0594
gene_tiling_20bp	YDR367W	KEI1	KEI1-1212817-20bp	1212817	1212804	12	template	0.043	0.0187	-0.413	0.0267	0.082	0.0179	-2.616	0.0931	-0.891	0.0304	0.149	0.0202	-0.015	0.0236	-0.003	0.0187	0.148	0.0111	0.507	0.0194	0.345	0.017	1.396	0.0104	-8.222	10	-7.823	9.17	0.31	0.0172	-0.089	0.021	0.117	0.0137	-0.041	0.0156	-0.231	0.0209	0.894	0.0104	-0.606	0.0282
gene_tiling_20bp	YDR367W	KEI1	KEI1-1212823-20bp	1212823	1212836	44	nontemplate	0.364	0.003	0.164	0.0034	0.488	0.00301	0.117	0.00341	-0.716	0.00541	0.365	0.00355	0.041	0.00472	0.139	0.00363	0.268	0.00232	0.17	0.00508	0.831	0.00257	0.105	0.00419	-0.716	0.00501	-2.287	0.0175	-0.207	0.00501	-0.277	0.00447	0.165	0.00266	0.454	0.00231	-0.104	0.00373	-0.278	0.00436	0.648	0.00278
gene_tiling_20bp	YDR367W	KEI1	KEI1-1212833-20bp	1212833	1212846	54	nontemplate	-0.373	0.00535	-0.149	0.00476	-0.112	0.00451	-1.349	0.00933	-0.041	0.00391	-0.318	0.00653	0.147	0.00473	-0.37	0.00574	0.039	0.00296	0.581	0.00458	0.618	0.00329	0.545	0.00375	-8.745	1.98	-9.931	12.8	0.17	0.00451	0.013	0.00429	-0.054	0.00322	-0.001	0.00331	-0.266	0.0048	0.203	0.00336	-0.198	0.00512
gene_tiling_20bp	YDR367W	KEI1	KEI1-1212840-20bp	1212840	1212853	61	nontemplate	0.044	0.00406	0.45	0.00287	0.155	0.00384	-0.482	0.00439	-0.167	0.00401	-0.149	0.00483	0.117	0.00441	-0.194	0.00449	0.245	0.0022	0.55	0.0044	0.526	0.00294	0.244	0.00436	-5.039	0.0985	-7.259	0.655	-0.086	0.0048	-0.058	0.00414	-0.16	0.00337	-0.309	0.00373	-0.217	0.00409	0.07	0.00369	0.311	0.00333
gene_tiling_20bp	YDR367W	KEI1	KEI1-1212867-20bp	1212867	1212880	88	nontemplate	0.191	0.00501	0.561	0.00448	0.71	0.00365	-0.024	0.00532	-0.482	0.0075	0.591	0.00479	-0.242	0.00786	-0.44	0.00826	0.237	0.00333	0.768	0.00565	1.72	0.0024	2.065	0.00209	-2.555	0.0271	-4.393	0.124	-0.303	0.00799	-0.211	0.00711	0.083	0.00409	0.228	0.00413	0.22	0.00497	0.112	0.00483	0.678	0.00383
gene_tiling_20bp	YDR367W	KEI1	KEI1-1212872-20bp	1212872	1212885	93	nontemplate	0.138	0.0043	0.229	0.00385	0.18	0.00401	-0.499	0.00559	-0.255	0.00488	0.044	0.00476	-0.06	0.00529	0.053	0.00429	0.229	0.0026	0.431	0.00488	0.814	0.00301	0.359	0.00422	-2.629	0.0211	-1.383	0.0111	0.091	0.00492	-0.135	0.00505	-0.113	0.00349	0.203	0.00312	-0.179	0.00473	-0.024	0.00426	0.212	0.00431
gene_tiling_20bp	YDR367W	KEI1	KEI1-1212889-20bp	1212889	1212876	84	template	0.148	0.00552	-0.145	0.00616	0.19	0.00543	0.249	0.0046	-0.906	0.00897	0.119	0.00672	-0.093	0.00768	0.043	0.00571	0.256	0.00332	0.11	0.0081	0.184	0.00547	-0.418	0.0087	-5.54	0.202	-7.948	1.76	-0.324	0.00756	-0.682	0.00938	-0.136	0.00499	-0.121	0.00492	-0.065	0.0056	-0.62	0.00845	0.519	0.00438
gene_tiling_20bp	YIL048W	NEO1	NEO1-261001-20bp	261001	261014	-122	nontemplate	-0.837	0.0118	-0.885	0.0127	-0.348	0.00866	-0.853	0.0113	0.51	0.00492	-2.016	0.0301	-0.337	0.0106	-0.547	0.00981	-0.417	0.00632	0.151	0.01	1.017	0.00408	-0.903	0.0142	-0.576	0.00878	-1.279	0.0178	-0.356	0.00987	0.627	0.00517	-0.707	0.0079	-0.548	0.00828	-0.211	0.00813	0.131	0.00626	0.463	0.00552
gene_tiling_20bp	YIL048W	NEO1	NEO1-261021-20bp	261021	261008	-128	template	-0.735	0.017	-1.707	0.0335	-1.162	0.0227	-1.909	0.0313	0.701	0.00664	-2.707	0.0755	-0.731	0.0223	-0.012	0.0109	-0.455	0.00927	0.312	0.0137	0.708	0.00703	0.428	0.00974	-0.192	0.0106	-0.86	0.0228	0.127	0.0113	0.045	0.0103	-0.012	0.00832	0.163	0.00808	0.105	0.00937	-0.454	0.0131	-0.045	0.012
gene_tiling_20bp	YIL048W	NEO1	NEO1-261049-20bp	261049	261036	-100	template	2.487	0.139	-3.396	10.6	-3.379	10.3	-3.575	13.7	1.689	0.177	-3.195	10.8	-3.147	9.02	-3.371	9.8	-2.505	2.2	-1.188	2.03	-0.985	1.07	-3.166	9.84	-2.104	1.98	-3.29	10	-3.218	10	-1.086	1.07	0.615	0.254	0.855	0.24	-0.717	0.736	0.828	0.269	-3.404	9.81
gene_tiling_20bp	YIL048W	NEO1	NEO1-261054-20bp	261054	261041	-95	template	-0.594	2.31	2.465	0.433	-2.162	9.8	-2.358	11.3	2.83	0.361	-1.978	11.3	-0.345	2.17	0.653	0.968	-1.288	2.19	0.029	2.22	-2.089	11.6	-1.949	12.2	1.228	0.602	-2.073	10.8	-2.001	9.34	0.131	1.2	0.116	0.915	0.598	0.729	-0.722	2.26	-0.763	2.01	-0.602	2.17
gene_tiling_20bp	YIL048W	NEO1	NEO1-261055-20bp	261055	261068	-68	nontemplate	-3.768	8.66	-3.768	10.1	-3.751	10.3	-2.362	2.29	2.054	0.15	-3.567	9.62	-3.519	9.45	-3.743	11	-0.762	0.408	-3.145	10.4	-2.093	2.15	-3.538	11	-4.061	10.4	-3.662	11	-0.131	0.51	1.646	0.187	-1.473	0.786	0.231	0.299	-2.311	2.15	-1.129	0.757	-3.776	11.2
gene_tiling_20bp	YIL048W	NEO1	NEO1-261060-20bp	261060	261073	-63	nontemplate	-3.204	0.253	-2.768	0.187	-2.883	0.217	-0.963	0.0532	0.946	0.0164	-3.003	0.262	-1.315	0.0813	-0.301	0.0389	-0.293	0.0232	-0.294	0.0525	0.546	0.0229	-1.448	0.0902	-1.318	0.0594	-2.057	0.126	-1.137	0.0746	0.18	0.0273	-0.304	0.0261	-0.234	0.0283	-0.478	0.036	-0.077	0.0295	-0.96	0.0508
gene_tiling_20bp	YIL048W	NEO1	NEO1-261093-20bp	261093	261080	-56	template	-0.717	0.413	-4.418	10.8	-4.401	10.6	-4.597	9.96	0.336	0.202	-0.516	0.41	-4.169	10.1	-4.393	8.28	-0.72	0.273	-2.21	1.82	-2.743	1.92	-2.603	2.07	-4.711	9.5	-0.852	0.452	-4.24	9.73	0.428	0.219	-1.471	0.477	-0.419	0.278	-4.546	10	0.057	0.246	-1.256	0.575
gene_tiling_20bp	YIL048W	NEO1	NEO1-261101-20bp	261101	261088	-48	template	-0.28	0.223	-3.219	2.09	-4.787	10.2	-2.661	1.15	1.654	0.0737	-2.281	1.01	-2.97	2.06	-0.872	0.31	-2.039	0.431	-1.011	0.581	-0.627	0.284	-4.574	10.6	-5.097	11.2	-1.891	0.73	-1.819	0.802	0.47	0.14	0.874	0.0894	1.143	0.0839	-3.347	1.82	-0.449	0.221	-0.724	0.283
gene_tiling_20bp	YIL048W	NEO1	NEO1-261108-20bp	261108	261121	-15	nontemplate	-1.184	0.0109	-2.315	0.0258	-3.046	0.0399	-1.89	0.0178	0.558	0.00352	-3.282	0.0502	-0.159	0.00684	-0.051	0.00555	-0.566	0.00526	-0.285	0.0101	-0.059	0.00601	0.243	0.0056	-0.49	0.00623	-1.026	0.0113	-0.82	0.00979	0.392	0.00416	0.045	0.00394	0.15	0.00388	-0.193	0.00602	0.046	0.00488	0.064	0.00531
gene_tiling_20bp	YIL048W	NEO1	NEO1-261118-20bp	261118	261131	-5	nontemplate	-1.246	0.00288	-2.789	0.00823	-2.481	0.00677	-1.803	0.00384	0.544	0.000891	-2.525	0.0083	-0.229	0.00174	-0.126	0.00163	-0.37	0.0011	-0.502	0.00296	-0.433	0.00182	0.499	0.0012	-0.723	0.00181	-1.12	0.00294	-0.527	0.00214	0.315	0.00106	0.033	0.00101	-0.014	0.00106	-0.149	0.00136	-0.112	0.00139	0.065	0.00138
gene_tiling_20bp	YIL048W	NEO1	NEO1-261129-20bp	261129	261116	-20	template	-0.041	0.0216	-0.079	0.0211	-2.203	0.083	-0.147	0.0197	-0.332	0.0214	-1.249	0.0498	-0.525	0.0313	-0.246	0.0224	0.016	0.0128	0.147	0.0272	0.514	0.0147	0.617	0.0159	-0.041	0.0173	-0.165	0.0248	-0.022	0.0225	-0.211	0.0215	-0.043	0.0144	-0.111	0.0171	-0.708	0.0294	-0.261	0.0217	0.274	0.017
gene_tiling_20bp	YIL048W	NEO1	NEO1-261142-20bp	261142	261129	-7	template	0.258	0.0115	-0.137	0.0141	0.142	0.0122	0.389	0.0101	0.291	0.00994	-0.537	0.0212	-0.098	0.0172	0.196	0.0125	0.365	0.00718	0.549	0.0141	1.096	0.00755	0.055	0.0156	0.52	0.00876	0.328	0.0124	0.05	0.0151	0.026	0.0137	-0.668	0.0151	-0.013	0.0105	-0.322	0.0152	0.444	0.00925	0.133	0.0114
gene_tiling_20bp	YIL048W	NEO1	NEO1-261151-20bp	261151	261138	2	template	-0.236	0.00706	-1.395	0.0134	-2.024	0.0226	-0.507	0.00708	0.536	0.0037	-3.257	0.0629	-0.501	0.00965	0.012	0.00576	0.097	0.00338	0.096	0.008	0.251	0.00526	0.725	0.00437	-0.455	0.00673	-1.12	0.0126	-0.141	0.00697	0.424	0.00432	-0.114	0.00442	-0.142	0.00477	-0.197	0.00559	0.327	0.00432	0.297	0.00496
gene_tiling_20bp	YIL048W	NEO1	NEO1-261175-20bp	261175	261162	26	template	0.204	0.00744	0.043	0.0085	-0.331	0.0111	0.236	0.00691	-0.174	0.00849	-0.533	0.0138	0.031	0.0105	0.229	0.00823	0.102	0.00532	0.628	0.00901	1.174	0.00455	0.947	0.00556	0.114	0.00652	-0.414	0.0118	-0.143	0.0107	-0.128	0.00909	0.46	0.00487	-0.019	0.00713	0.01	0.00757	-0.443	0.01	0.003	0.00812
gene_tiling_20bp	YIL048W	NEO1	NEO1-261177-20bp	261177	261190	54	nontemplate	0.047	0.011	0.409	0.00907	0.465	0.00964	0.285	0.00876	0.115	0.00989	0.332	0.0115	0.44	0.0106	0.411	0.00945	-0.167	0.00938	0.373	0.0143	0.846	0.00798	-0.282	0.0161	0.703	0.00683	0.521	0.00961	-0.145	0.0147	0.02	0.0124	0.036	0.00838	-0.132	0.0104	-0.786	0.0173	-0.073	0.0108	0.462	0.00952
gene_tiling_20bp	YIL048W	NEO1	NEO1-261193-20bp	261193	261206	70	nontemplate	-0.495	0.0294	0.15	0.0214	0.319	0.0184	-0.975	0.0386	-0.323	0.0243	0.399	0.0197	-0.347	0.0322	-0.159	0.0267	0.329	0.0118	1.16	0.0162	1.454	0.0103	0.03	0.0241	0.116	0.0179	0.166	0.0212	-0.069	0.0264	-0.006	0.0224	-1.784	0.0532	0.796	0.0111	-0.312	0.0263	-0.07	0.0201	0.283	0.0198
gene_tiling_20bp	YIL048W	NEO1	NEO1-261228-20bp	261228	261241	105	nontemplate	0.346	0.00833	-0.179	0.0121	0.357	0.00774	0.581	0.00664	-0.564	0.0128	0.036	0.0113	-0.344	0.0149	0.002	0.0106	0.508	0.00501	-0.08	0.0167	0.683	0.00744	-0.235	0.0136	0.007	0.00846	-0.92	0.0199	-0.368	0.0152	0.257	0.00856	0.089	0.0071	0.27	0.00684	-0.027	0.00953	-0.445	0.0129	0.302	0.00865
gene_tiling_20bp	YIL048W	NEO1	NEO1-261251-20bp	261251	261264	128	nontemplate	-0.29	0.00766	0.343	0.00481	0.236	0.00503	0.324	0.00449	-0.105	0.00509	-0.217	0.00793	-0.041	0.0072	-0.181	0.00728	-0.152	0.00445	0.602	0.00611	0.878	0.00383	-0.209	0.00781	0.379	0.00381	0.159	0.00601	0.202	0.00618	-0.074	0.00612	-0.135	0.00473	0.068	0.00468	-0.263	0.00691	0.22	0.00476	-0.11	0.0063
gene_tiling_20bp	YIL048W	NEO1	NEO1-261281-20bp	261281	261268	132	template	0.127	0.00453	0.325	0.00429	0.409	0.00391	-0.388	0.00588	0.129	0.00426	0.262	0.00492	-0.269	0.00714	-0.051	0.00508	0.054	0.00324	0.712	0.00447	1.569	0.00224	0.425	0.00441	0.194	0.00382	0.396	0.00422	-0.142	0.00575	0.325	0.00422	-0.233	0.00445	0.262	0.00345	0.107	0.00438	-0.108	0.00467	0.453	0.00366
gene_tiling_20bp	YIL048W	NEO1	NEO1-261377-20bp	261377	261364	228	template	0.362	0.00206	-0.352	0.00326	-0.907	0.00535	-0.432	0.00301	0.234	0.00202	-1.629	0.00828	-0.331	0.00367	0.093	0.00246	-0.157	0.00181	0.27	0.00353	-0.076	0.00278	0.182	0.00263	0.003	0.00203	-0.072	0.0028	0.154	0.00242	-0.068	0.00287	-0.052	0.0019	-0.039	0.0021	-0.174	0.00276	-0.121	0.00255	0.015	0.00263
gene_tiling_20bp	YIL048W	NEO1	NEO1-261403-20bp	261403	261390	254	template	0.262	0.0196	0.646	0.0171	0.387	0.0192	0.314	0.0185	0.455	0.0162	-0.321	0.0335	-0.072	0.0299	-0.152	0.0289	0.564	0.0117	1.116	0.0183	1.633	0.00982	0.817	0.0168	0.455	0.0161	0.916	0.0158	0.116	0.0233	0.047	0.0223	-0.051	0.0168	0.78	0.0121	-0.468	0.0273	-0.053	0.0224	0.629	0.0174
gene_tiling_20bp	YIL048W	NEO1	NEO1-261420-20bp	261420	261407	271	template	0.309	0.00339	0.44	0.00322	0.032	0.00408	1.01	0.00197	0.17	0.00325	0.455	0.00344	0.41	0.00383	0.315	0.00349	0.353	0.00226	0.239	0.0051	0.168	0.00395	-0.118	0.00486	0.472	0.00272	0.882	0.00268	0.144	0.00437	-0.036	0.00416	-0.07	0.00314	-0.034	0.00327	0.161	0.00347	-0.01	0.00343	0.43	0.00324
gene_tiling_20bp	YIL048W	NEO1	NEO1-261440-20bp	261440	261453	317	nontemplate	0.189	0.851	-2.619	11.2	-2.602	11	-2.798	10	1.573	0.364	-2.418	10.7	-2.37	10.6	-0.272	1.2	-3.313	9.95	-1.996	10.2	-0.944	2.22	-2.389	11.1	-2.912	10.2	-0.928	1.92	-0.119	1.09	-1.046	2.13	1.117	0.408	0.158	0.669	-1.162	1.91	-1.203	2.1	-2.627	9.85
gene_tiling_20bp	YIL048W	NEO1	NEO1-261445-20bp	261445	261458	322	nontemplate	-0.168	1.2	-0.905	2.02	-2.473	10	-0.347	1.22	2.168	0.276	-2.289	10.4	0.566	0.818	-2.465	11.3	-1.599	2.03	-1.867	10	-0.815	2.09	-2.26	11.3	-2.783	10.2	-2.384	10.2	0.858	0.633	-0.917	1.89	1.246	0.384	-2.883	10.8	-1.033	2.14	-2.659	10.4	-2.498	10.2
gene_tiling_20bp	YIL048W	NEO1	NEO1-261449-20bp	261449	261462	326	nontemplate	-0.553	0.0714	0.55	0.0405	0.353	0.0455	0.772	0.0309	0.136	0.042	-0.133	0.0673	-0.878	0.119	-0.269	0.0616	nan	nan	nan	nan	nan	nan	nan	nan	0.093	0.0429	0.442	0.0446	-1.914	0.231	-0.519	0.0682	-0.03	0.0406	-0.769	0.0615	nan	nan	-0.053	0.0522	0.627	0.0353
gene_tiling_20bp	YNL267W	PIK1	PIK1-140752-20bp	140752	140765	-14	nontemplate	-0.252	0.167	-0.252	0.165	-0.139	0.154	nan	nan	0.471	0.0954	-4.909	10.8	-0.003	0.152	-0.693	0.212	nan	nan	0.036	0.209	nan	nan	nan	nan	-3.081	0.945	-0.612	0.215	nan	nan	0.164	0.124	-0.068	0.112	-0.011	0.109	nan	nan	nan	nan	0.012	0.141
gene_tiling_20bp	YNL267W	PIK1	PIK1-140768-20bp	140768	140781	2	nontemplate	0.422	0.0872	-3.139	0.969	-3.859	1.88	-1.116	0.2	-0.304	0.118	-5.26	10.2	-0.689	0.193	-0.578	0.171	-0.133	0.0845	-0.446	0.222	-2.202	0.536	0.877	0.073	-5.754	10.2	-2.548	0.718	0.002	0.123	0.504	0.08	-0.301	0.0978	-1.21	0.178	0.026	0.1	-0.272	0.12	1.497	0.0459
gene_tiling_20bp	YNL267W	PIK1	PIK1-140795-20bp	140795	140782	3	template	0.314	0.00492	-0.448	0.00741	-0.648	0.00896	0.609	0.00374	-0.007	0.00542	-2.403	0.0356	-0.331	0.00888	-0.154	0.00648	0.327	0.00332	0.107	0.00879	-0.795	0.00955	0.79	0.00437	-0.659	0.00793	-0.255	0.0071	-0.118	0.00708	0	0.006	0.121	0.00404	-0.116	0.0052	0.209	0.0047	0.121	0.0053	0.535	0.00433
gene_tiling_20bp	YNL267W	PIK1	PIK1-140891-20bp	140891	140904	125	nontemplate	0.209	0.0129	0.072	0.0145	0.309	0.0128	0.31	0.0108	-0.301	0.0156	-0.196	0.0206	0.329	0.0142	-0.164	0.0172	-0.101	0.0104	0.153	0.0199	0.466	0.0113	-0.828	0.0257	0.222	0.0105	0.595	0.0107	-0.196	0.0184	0.134	0.0134	0.052	0.0109	-0.297	0.0146	0.026	0.0129	-0.531	0.0178	0.146	0.0142
gene_tiling_20bp	YPR165W	RHO1	RHO1-875041-20bp	875041	875054	-117	nontemplate	2.616	0.546	-1.908	11.5	0.431	1.38	-2.087	10.6	-2.108	10.8	-1.707	11.9	-1.659	10.8	-1.883	10.9	-2.602	10.5	-1.285	11.4	-1.818	9.42	-1.678	9.98	-2.201	10.5	-1.802	11.1	-1.73	9.93	-0.335	2.29	-0.098	1.39	-0.716	2.13	-0.451	2.32	-0.492	2.29	0.406	1.43
gene_tiling_20bp	YPR165W	RHO1	RHO1-875146-20bp	875146	875159	-12	nontemplate	2.73	0.0275	-2.677	0.679	0.722	0.0696	0.358	0.0751	0.973	0.0554	0.143	0.12	-3.651	1.98	-0.816	0.181	-2.479	0.335	-2.055	0.775	0.096	0.11	-3.67	2.11	-1.255	0.208	-0.425	0.15	0.802	0.0784	0.386	0.0861	0.232	0.0723	1.302	0.0423	0.269	0.0821	0.946	0.0582	2.007	0.0351
gene_tiling_20bp	YPR165W	RHO1	RHO1-875169-20bp	875169	875182	11	nontemplate	-0.019	0.00388	0.394	0.00296	0.134	0.00363	0.651	0.00237	0.066	0.00354	0.103	0.00387	0.088	0.00421	0.102	0.00363	0.157	0.00227	0.325	0.00467	0.664	0.00283	-3.505	0.0469	0.086	0.00312	0.429	0.00334	0.154	0.00382	-0.043	0.00382	0.031	0.00282	0.259	0.00263	-0.131	0.00394	0.074	0.00347	0.536	0.00274
gene_tiling_20bp	YPR165W	RHO1	RHO1-875176-20bp	875176	875163	-8	template	0.218	0.00392	0.213	0.00443	0.07	0.00463	0.877	0.0026	0.203	0.00374	0.229	0.00438	0.071	0.00539	0.355	0.00393	0.403	0.00247	0.713	0.00495	1.048	0.00273	-0.432	0.00652	0.316	0.00333	0.424	0.00391	0.304	0.00445	0.078	0.00434	0.161	0.00332	-0.006	0.00368	-0.163	0.00498	0.21	0.00378	0.192	0.00404
gene_tiling_20bp	YPR165W	RHO1	RHO1-875201-20bp	875201	875214	43	nontemplate	1.099	0.00932	-0.163	0.019	-0.246	0.0201	0.924	0.00931	0.446	0.012	0.132	0.0179	-0.414	0.0259	-0.318	0.0223	-0.97	0.0194	-1.138	0.0557	-0.698	0.0308	-5.512	0.976	-0.444	0.0198	-0.144	0.0203	0.376	0.0151	0.363	0.0153	0.272	0.0113	-0.158	0.0145	0.089	0.0158	-0.393	0.0217	1.207	0.00803
gene_tiling_20bp	YPR165W	RHO1	RHO1-875240-20bp	875240	875227	56	template	-0.022	0.00453	0.309	0.00351	0.128	0.00392	0.559	0.00258	0.363	0.00284	0.202	0.00412	0.193	0.00436	-0.14	0.00436	0.118	0.00258	0.378	0.00537	0.926	0.00264	-1.755	0.0143	0.539	0.00248	0.231	0.00359	0.093	0.00432	0.274	0.00382	-0.05	0.00322	-2.388	0.0149	-0.224	0.00453	-0.204	0.00417	0.404	0.00319
gene_tiling_20bp	YPR165W	RHO1	RHO1-875246-20bp	875246	875259	88	nontemplate	0.967	0.00324	0.486	0.00436	0.254	0.00466	0.442	0.0036	0.388	0.00369	0.826	0.0039	-0.57	0.00927	0.294	0.00475	0.161	0.00312	-0.351	0.0109	-0.018	0.0062	-3.491	0.0691	0.267	0.00414	0.448	0.00483	0.467	0.00498	0.376	0.00449	-0.041	0.0044	0.129	0.00408	0.073	0.00522	0.217	0.00428	0.483	0.00421
gene_tiling_20bp	YPR165W	RHO1	RHO1-875277-20bp	875277	875264	93	template	nan	nan	-1.028	0.271	0.923	0.0822	nan	nan	0.516	0.0949	0.64	0.106	-1.408	0.421	nan	nan	-0.453	0.121	0.262	0.173	nan	nan	nan	nan	0.424	0.0886	nan	nan	0.42	0.12	0.654	0.0987	1.192	0.0527	nan	nan	nan	nan	nan	nan	nan	nan
gene_tiling_20bp	YPR165W	RHO1	RHO1-875314-20bp	875314	875301	130	template	0.042	0.00871	0.178	0.00815	0.01	0.00929	-0.117	0.00819	0.219	0.00653	0.279	0.00866	0.537	0.00743	0.173	0.0075	0.015	0.00568	0.828	0.00753	2.39	0.00256	-2.004	0.0371	-0.126	0.00804	-0.649	0.0137	-0.172	0.0119	-0.242	0.0099	0.006	0.00601	0.086	0.00662	0.212	0.00696	-0.512	0.0105	0.63	0.00616
gene_tiling_20bp	YPR165W	RHO1	RHO1-875384-20bp	875384	875371	200	template	-0.001	0.00395	0.224	0.00374	-0.054	0.00417	0.403	0.00287	0.323	0.00308	0.284	0.00376	0.157	0.00423	-0.282	0.00487	0.064	0.0026	0.705	0.00392	0.984	0.00239	-0.988	0.00833	0.461	0.00267	0.087	0.00409	-0.029	0.00473	0.174	0.00343	-0.252	0.00365	0.036	0.00328	0.058	0.00378	-0.025	0.00363	0.647	0.00278
gene_tiling_20bp	YPR165W	RHO1	RHO1-875407-20bp	875407	875394	223	template	-0.062	0.00546	0.391	0.00418	0.103	0.00482	0.506	0.00338	0.12	0.00429	0.506	0.00416	0.312	0.00527	0.004	0.0056	0.322	0.00292	0.522	0.00592	1.123	0.00294	-2.342	0.029	0.702	0.0031	0.584	0.00387	-0.044	0.0062	-0.49	0.00723	-0.119	0.00424	-0.089	0.00441	-0.018	0.00482	-0.04	0.00464	0.302	0.00433
gene_tiling_20bp	YDL140C	RPO21	RPO21-210513-20bp	210513	210526	62	template	-0.379	0.0316	0.21	0.0224	-0.071	0.0266	-0.599	0.0344	-0.998	0.0405	0.097	0.0277	-0.986	0.0607	-0.395	0.0315	-0.089	0.0172	0.615	0.0268	2.27	0.00765	-2.024	0.11	nan	nan	-0.833	0.0484	-0.181	0.0324	-0.004	0.0252	-0.996	0.0345	0.564	0.0146	-0.336	0.0286	0.287	0.0183	-0.86	0.0446
gene_tiling_20bp	YDL140C	RPO21	RPO21-210534-20bp	210534	210521	67	nontemplate	1.233	0.00747	0.345	0.0137	-0.023	0.0165	0.343	0.0112	0.08	0.013	-0.352	0.0228	-0.458	0.0232	-0.167	0.0186	0.367	0.00846	0.747	0.0143	2.203	0.00511	-2.164	0.0761	-0.386	0.0183	-1.199	0.0391	-0.36	0.0234	0.598	0.0106	0.155	0.0111	0.649	0.00885	-0.004	0.0152	0.637	0.00964	0.436	0.0121
gene_tiling_20bp	YDL140C	RPO21	RPO21-210554-20bp	210554	210567	21	template	0.19	0.00283	0.387	0.00245	0.153	0.00307	-0.287	0.00364	0.257	0.00234	0.171	0.00335	0.229	0.0034	0.087	0.00313	0.135	0.00198	0.694	0.00344	1.099	0.00188	1.872	0.00124	0.533	0.00199	1.468	0.00147	-0.032	0.00393	0.451	0.00243	-0.273	0.00261	0.196	0.00231	0.015	0.00293	-0.211	0.00357	-0.136	0.00342
gene_tiling_20bp	YDL140C	RPO21	RPO21-210558-20bp	210558	210571	17	template	0.305	0.0202	0.067	0.0224	-0.005	0.0246	0.725	0.0149	-1.155	0.0419	0.392	0.0214	0.049	0.0294	-0.525	0.0357	0.391	0.0128	0.554	0.0251	1.784	0.00888	0.57	0.0201	-0.393	0.0279	-0.129	0.0265	0.287	0.0231	0.012	0.0256	0.275	0.015	0.558	0.0142	0.338	0.0176	-0.116	0.0224	0.016	0.0245
gene_tiling_20bp	YDL140C	RPO21	RPO21-210581-20bp	210581	210568	20	nontemplate	0.489	0.00284	0.485	0.00286	0.16	0.00363	0.513	0.0024	-0.426	0.00433	0.378	0.00329	-0.047	0.00419	0.007	0.00384	0.271	0.00207	0.206	0.00463	0.918	0.0024	-0.424	0.00555	0.284	0.00256	0.137	0.00357	0.184	0.00368	-0.072	0.00398	0.224	0.00244	0.231	0.00274	0.049	0.00338	-0.053	0.00341	0.756	0.00222
gene_tiling_20bp	YDL140C	RPO21	RPO21-210610-20bp	210610	210597	-9	nontemplate	0.096	0.00986	0.307	0.00914	-0.233	0.0129	-0.166	0.0106	0.148	0.00839	0.188	0.0102	0.104	0.0112	0.139	0.00978	0.021	0.00741	-0.207	0.0166	1.078	0.00607	0.767	0.00746	0.454	0.00675	1.098	0.00589	0.124	0.011	0.084	0.0108	0.196	0.0072	-0.097	0.009	-0.402	0.0115	0.28	0.0079	0.547	0.00761
gene_tiling_20bp	YDL140C	RPO21	RPO21-210622-20bp	210622	210609	-21	nontemplate	0.937	0.00389	0.396	0.00552	0.293	0.00608	-0.144	0.00689	0.252	0.00513	0.446	0.00603	-0.146	0.00846	-0.015	0.00651	0.429	0.00364	0.354	0.00777	1.2	0.00349	1.695	0.00302	0.219	0.00509	0.698	0.00457	0.23	0.00639	0.555	0.00437	0.392	0.00412	0.499	0.00414	0.182	0.00536	0.128	0.00574	0.898	0.00394
gene_tiling_20bp	YDL140C	RPO21	RPO21-210634-20bp	210634	210621	-33	nontemplate	0.789	0.183	-1.747	1.02	-0.351	0.377	-4.248	9.38	-1.1	0.581	-0.408	0.479	-1.013	0.696	-1.237	0.681	-0.008	0.204	0.254	0.37	0.775	0.196	-0.38	0.464	-0.903	0.517	-3.963	10.3	-2.306	1.95	0.873	0.18	0.277	0.183	1.266	0.12	-0.29	0.334	-0.15	0.304	-0.376	0.41
gene_tiling_20bp	YDL140C	RPO21	RPO21-210682-20bp	210682	210669	-81	nontemplate	-1.258	0.0873	-0.43	0.0515	-0.227	0.049	-3.593	0.396	-0.305	0.0452	0.95	0.0248	-0.249	0.055	-0.698	0.0641	0.627	0.0193	0.225	0.0504	1.805	0.0159	2.966	0.0103	-0.068	0.0349	0.199	0.0367	-0.156	0.0486	0.903	0.0249	-0.109	0.033	1.033	0.0199	-0.558	0.0479	-0.03	0.0367	1.381	0.0191
gene_tiling_20bp	YMR079W	SEC14	SEC14-424821-20bp	424821	424834	-120	nontemplate	0.836	0.0183	0.463	0.0225	0.453	0.0218	1.929	0.00974	-1.477	0.072	1.067	0.0175	0.401	0.0283	-1.045	0.0584	-0.045	0.0213	0.379	0.0376	0.322	0.0267	-3.899	0.536	-0.015	0.0253	-0.451	0.0425	0.192	0.0302	-0.171	0.0329	0.479	0.0172	-0.797	0.0374	-0.288	0.0303	0.095	0.0257	0.301	0.025
gene_tiling_20bp	YMR079W	SEC14	SEC14-424852-20bp	424852	424865	-89	nontemplate	0.229	0.00633	-0.524	0.0114	-0.196	0.00892	-0.53	0.0101	-0.375	0.00824	0.505	0.00671	-0.222	0.0111	-0.061	0.00851	0.238	0.0043	0.738	0.00675	1.988	0.00282	-0.885	0.0149	-0.017	0.00626	-0.764	0.014	-0.28	0.01	0.205	0.00632	0.114	0.00544	0.794	0.004	-0.235	0.00801	0.217	0.00637	0.205	0.00646
gene_tiling_20bp	YMR079W	SEC14	SEC14-424890-20bp	424890	424877	-77	template	1.918	0.0481	-1.233	0.271	-1.056	0.249	2.179	0.0399	-2.352	0.513	-3.535	1.8	-2.265	0.724	-1.389	0.287	-1.372	0.2	-4.698	9.22	-3.646	2.04	-5.091	9.89	-5.614	9.05	-3.63	1.99	-1.056	0.283	0.55	0.0969	-0.789	0.154	-2.907	0.672	-0.805	0.201	0.002	0.113	1.769	0.0529
gene_tiling_20bp	YMR079W	SEC14	SEC14-424899-20bp	424899	424912	-42	nontemplate	1.377	0.841	-1.793	10.3	-1.776	11.2	1.198	0.782	1.466	0.693	1.868	0.692	-1.544	10.3	-1.768	11.2	-2.487	11.1	-1.17	8.73	1.104	1.03	-1.563	9.9	-2.086	9.38	-1.687	11.1	-0.03	2.41	-1.805	11.4	-2.305	9.88	-0.601	2.43	-0.336	2.35	1.739	0.631	0.521	1.25
gene_tiling_20bp	YMR079W	SEC14	SEC14-424921-20bp	424921	424934	-20	nontemplate	2.21	0.121	-0.598	0.581	2.271	0.125	-0.04	0.349	-1.647	1.06	2.583	0.116	0.873	0.259	-0.283	0.459	0.823	0.164	1.984	0.178	-2.093	2.19	-0.731	0.761	-1.254	0.797	-3.662	10	-3.59	10	0.613	0.267	-0.821	0.49	3.115	0.0836	-0.196	0.397	-0.477	0.48	-0.316	0.472
gene_tiling_20bp	YMR079W	SEC14	SEC14-424926-20bp	424926	424939	-15	nontemplate	1.782	0.0732	-1.147	0.367	-1.661	0.521	2.028	0.0622	-5.048	10.4	-3.062	1.82	-3.014	2.07	-2.016	0.782	-1.455	0.29	-2.64	2.09	-4.758	9.93	-2.296	1.12	-3.556	1.94	-1.935	0.703	-4.67	8.81	-0.612	0.274	-1.66	0.388	-1.782	0.431	-1.806	0.545	-2.209	0.755	0.571	0.134
gene_tiling_20bp	YMR079W	SEC14	SEC14-424930-20bp	424930	424917	-37	template	1.235	0.00473	0.422	0.00753	0.724	0.00636	2.238	0.00262	-2.565	0.0455	-0.031	0.0117	-0.814	0.0188	0.229	0.00848	0.238	0.00534	-1.521	0.0375	-4.482	0.216	-0.858	0.0197	-3.28	0.0695	-2.449	0.0544	0.159	0.00934	-0.537	0.0138	0.25	0.0058	-2.302	0.0318	0.029	0.00845	0.389	0.00604	0.436	0.00718
gene_tiling_20bp	YMR079W	SEC14	SEC14-424943-20bp	424943	424956	2	nontemplate	-0.374	0.0214	0.35	0.0127	-0.519	0.023	1.287	0.00675	-0.158	0.0157	0.061	0.0167	0.495	0.0139	0.105	0.0151	0.211	0.00913	0.405	0.0187	-0.051	0.0166	-1.029	0.0362	0.617	0.0089	0.417	0.0141	0.091	0.0182	-0.795	0.0267	0.185	0.0106	0.273	0.00977	0.101	0.0147	-0.662	0.0231	0.342	0.0125
gene_tiling_20bp	YMR079W	SEC14	SEC14-424949-20bp	424949	424962	8	nontemplate	0.209	0.00759	0.718	0.00558	0.548	0.00637	1.148	0.00387	-1.894	0.0249	0.472	0.00757	0.212	0.00843	0.03	0.00879	0.685	0.00386	-0.54	0.0184	-1.506	0.0253	0.04	0.00948	-1.888	0.0242	-5.098	0.308	0.064	0.00886	-0.213	0.00939	0.285	0.00533	-0.594	0.00909	-0.305	0.0093	0.513	0.00548	0.083	0.00774
gene_tiling_20bp	YMR079W	SEC14	SEC14-424963-20bp	424963	424976	22	nontemplate	1.209	0.0132	0.389	0.0212	0.636	0.0186	2.196	0.00769	-3.093	0.179	0.258	0.0252	-1.506	0.0824	-0.592	0.0382	-0.379	0.0204	-0.983	0.0733	-3.987	0.41	-0.412	0.0385	-4.129	0.348	-7.43	10.2	0.008	0.0294	-0.181	0.0288	-0.209	0.0213	-2.314	0.0915	-0.566	0.0327	0.44	0.0185	0.844	0.0155
gene_tiling_20bp	YMR079W	SEC14	SEC14-424968-20bp	424968	424981	27	nontemplate	-0.587	0.11	0.245	0.0648	-0.718	0.134	2.09	0.0241	-2.445	0.332	-0.989	0.169	-1.304	0.233	-0.562	0.114	-0.531	0.073	-1.622	0.326	-5.855	9.49	-0.961	0.168	-3.431	0.729	-5.839	10.5	-0.212	0.103	-0.175	0.0841	-0.903	0.0974	-1.694	0.169	-3.266	0.696	0.329	0.0567	-0.07	0.0806
gene_tiling_20bp	YMR079W	SEC14	SEC14-424977-20bp	424977	424990	36	nontemplate	0.355	0.00189	0.674	0.00156	0.306	0.00202	1.827	0.000814	-1.065	0.00386	0.256	0.00226	0.15	0.00256	-0.278	0.00301	0.086	0.00152	-0.295	0.00424	-1.101	0.00544	-1.085	0.00597	-0.006	0.00203	-0.985	0.00472	0.004	0.00276	-0.618	0.00332	0.094	0.00165	-0.249	0.00231	-0.135	0.00251	0.03	0.00202	0.227	0.00211
gene_tiling_20bp	YMR079W	SEC14	SEC14-424992-20bp	424992	424979	25	template	0.497	0.0388	-0.356	0.0668	0.071	0.0537	-0.031	0.0482	-1.265	0.112	-0.493	0.0787	-0.681	0.099	0.013	0.0541	-0.222	0.0418	0.034	0.0792	nan	nan	1.744	0.0225	0.227	0.0406	0.371	0.0497	0.023	0.0582	0.361	0.0406	-0.114	0.0419	0.262	0.0368	0.218	0.0467	-0.401	0.0643	0.846	0.0319
gene_tiling_20bp	YDR170C	SEC7	SEC7-802179-20bp	802179	802192	57	template	1.58	0.016	0.347	0.0327	0.964	0.0228	-1.456	0.0898	0.573	0.0247	-5.106	1.87	0.299	0.0379	0.446	0.0289	0.43	0.0207	1.438	0.0233	1.524	0.0174	0.755	0.0314	0.452	0.0262	-0.636	0.0592	0.446	0.0333	0.215	0.0332	0.344	0.024	0.89	0.019	0.199	0.0343	0.888	0.0203	0.484	0.0293
gene_tiling_20bp	YDR170C	SEC7	SEC7-802185-20bp	802185	802198	51	template	0.108	0.00627	0.73	0.00421	0.559	0.00469	-0.042	0.00579	0.161	0.00535	0.161	0.00648	0.2	0.00652	0.025	0.00602	0.388	0.0035	0.549	0.00688	0.869	0.00399	0.213	0.00682	0.579	0.00397	0.391	0.0052	0.146	0.00623	-0.213	0.00775	-0.182	0.00544	0.219	0.00407	-0.054	0.00615	0.233	0.00525	0.537	0.00495
gene_tiling_20bp	YDR170C	SEC7	SEC7-802266-20bp	802266	802253	-4	nontemplate	-0.074	0.01	0.426	0.00713	0.142	0.00928	1.084	0.00474	0.221	0.00745	-0.076	0.0109	0	0.0106	0.15	0.00949	0.544	0.00443	0.614	0.0096	0.779	0.00654	0.118	0.0106	0.53	0.00522	0.676	0.0067	-0.037	0.0109	-0.55	0.0129	-0.398	0.00903	0.462	0.00579	-0.215	0.00966	-0.243	0.00931	0.916	0.00571
gene_tiling_20bp	YDR170C	SEC7	SEC7-802273-20bp	802273	802260	-11	nontemplate	0.429	0.0036	0.518	0.00385	0.248	0.00456	0.958	0.00258	0.517	0.00316	-0.242	0.00649	0.459	0.0042	0.165	0.0044	0.343	0.00295	0.399	0.00552	0.833	0.00333	-0.041	0.00575	0.424	0.00311	0.608	0.0037	0.108	0.00505	-0.108	0.00511	-0.001	0.00373	0.09	0.00364	-0.054	0.00457	0.063	0.0044	0.619	0.00346
gene_tiling_20bp	YDR170C	SEC7	SEC7-802383-20bp	802383	802370	-121	nontemplate	-0.17	0.0086	-0.107	0.00859	0.071	0.00723	-0.019	0.00725	-0.165	0.00745	-0.036	0.00956	0.284	0.00768	-0.184	0.00894	0.27	0.00424	0.571	0.00792	0.369	0.00651	-0.696	0.0141	0.317	0.00547	0.463	0.00642	-0.105	0.00872	-0.266	0.00927	0.091	0.00568	0.459	0.00505	-0.31	0.00889	-0.345	0.00854	0.195	0.00661
gene_tiling_20bp	YIL143C	SSL2	SSL2-83005-20bp	83005	83018	60	template	-0.321	0.0401	-0.139	0.035	-0.405	0.042	1.201	0.0139	0.611	0.0193	-0.385	0.0465	0.271	0.0294	-0.031	0.0332	0.848	0.0128	0.938	0.0247	-0.007	0.0324	-0.218	0.0391	0.905	0.0151	-0.012	0.0332	0.017	0.0331	-0.752	0.0524	0.02	0.0231	0.362	0.0201	-0.425	0.0399	-0.373	0.0376	-0.685	0.05
gene_tiling_20bp	YIL143C	SSL2	SSL2-83017-20bp	83017	83004	74	nontemplate	-0.159	0.00824	0.206	0.00659	0.194	0.00699	1.121	0.00351	0.316	0.00541	0.455	0.00606	0.015	0.00829	-0.005	0.00774	0.201	0.00438	0.453	0.00834	0.459	0.00617	-1.395	0.0217	0.457	0.00508	0.283	0.00663	-0.129	0.00894	-0.115	0.00757	0.165	0.00497	0.005	0.0058	-0.103	0.00773	-0.36	0.00919	-2.026	0.0301
gene_tiling_20bp	YIL143C	SSL2	SSL2-83021-20bp	83021	83008	70	nontemplate	0.083	0.00534	0.24	0.00449	0.001	0.0052	0.556	0.0037	-0.04	0.00487	0.08	0.00576	0.067	0.00621	0.304	0.0048	0.225	0.00298	0.262	0.00717	0.75	0.00366	1.248	0.00306	0.375	0.00361	1.014	0.00321	-0.082	0.006	-0.22	0.00612	0.037	0.00388	0.284	0.00372	0.111	0.00465	-0.525	0.00662	-1.095	0.011
gene_tiling_20bp	YIL143C	SSL2	SSL2-83025-20bp	83025	83038	40	template	-0.289	0.00922	0.407	0.00626	-0.333	0.01	0.246	0.00611	0.116	0.00663	0.216	0.00794	0.263	0.00767	-0.388	0.0105	-0.015	0.00494	0.469	0.00821	0.41	0.00661	-0.283	0.0103	0.516	0.0049	0.528	0.00612	0.128	0.00829	-0.307	0.00893	0.051	0.00552	-0.108	0.00689	0.124	0.00668	-0.804	0.0118	-1.678	0.0239
gene_tiling_20bp	YIL143C	SSL2	SSL2-83035-20bp	83035	83048	30	template	0.152	0.00305	0.359	0.0026	0.486	0.00225	0.404	0.00232	-0.185	0.0031	0.338	0.00284	0.075	0.0035	-0.011	0.00315	0.348	0.00163	0.468	0.00347	1.016	0.00186	0.138	0.0033	0.383	0.0021	0.298	0.00279	-0.103	0.00398	-0.199	0.00371	-0.006	0.00246	0.5	0.0018	-0.086	0.00317	-0.647	0.00414	-1.704	0.0103
gene_tiling_20bp	YIL143C	SSL2	SSL2-83052-20bp	83052	83065	13	template	1.062	0.00715	0.285	0.0117	-0.056	0.0132	-0.839	0.019	-0.343	0.0148	0.023	0.0147	-1.272	0.0363	-0.267	0.0155	-0.024	0.00931	0.218	0.018	1.547	0.00604	0.131	0.0138	0.099	0.0105	0.943	0.00848	0.008	0.0147	0.036	0.0122	-0.234	0.0108	0.497	0.00789	-0.072	0.0129	-4.955	0.348	-5.035	0.414
gene_tiling_20bp	YIL143C	SSL2	SSL2-83061-20bp	83061	83074	4	template	0.089	0.00679	0.205	0.0074	-0.249	0.0087	-0.627	0.00988	-0.094	0.00693	0.15	0.0076	0.23	0.00828	0.281	0.00615	0.016	0.00484	0.623	0.0074	0.849	0.0049	1.089	0.00428	0.409	0.00477	1.103	0.00402	0.127	0.00808	0.015	0.00713	0.072	0.00523	0.218	0.00518	0.263	0.00597	-2.99	0.0485	-6.497	0.682
gene_tiling_20bp	YIL143C	SSL2	SSL2-83119-20bp	83119	83132	-54	template	nan	nan	nan	nan	nan	nan	nan	nan	nan	nan	nan	nan	nan	nan	nan	nan	nan	nan	nan	nan	nan	nan	nan	nan	nan	nan	nan	nan	nan	nan	nan	nan	nan	nan	nan	nan	nan	nan	nan	nan	nan	nan
gene_tiling_20bp	YIL143C	SSL2	SSL2-83129-20bp	83129	83116	-38	nontemplate	-4.037	10.9	-4.037	11.5	-4.02	9.79	-2.631	2.04	-4.237	12	-0.135	0.481	-3.788	11.8	-4.012	10.9	-4.731	10.4	-3.414	9.06	-2.362	2.09	-3.807	10.7	-4.33	10.3	-3.931	11.2	-3.859	9.35	-4.049	9.33	-4.549	12.1	-1.26	0.613	0.59	0.298	-4.206	9.48	-4.045	9.47
gene_tiling_20bp	YIL143C	SSL2	SSL2-83131-20bp	83131	83144	-66	template	-3.92	11.2	-3.92	11.8	-3.903	10.3	-4.099	9.55	-2.535	1.85	-0.259	0.456	-2.086	1.91	-3.895	9.73	-0.527	0.307	-1.712	2.05	-3.83	10.3	-3.69	10.3	-4.213	10.5	-3.814	11.3	-2.157	2.04	-3.932	11.1	-1.262	0.585	-2.728	1.77	0.707	0.213	1.121	0.164	-1.12	0.694
gene_tiling_20bp	YIL143C	SSL2	SSL2-83161-20bp	83161	83174	-96	template	0.379	0.0847	-1.597	0.302	-1.095	0.239	0.098	0.0887	-0.95	0.16	-0.445	0.16	0.03	0.123	0.671	0.0769	-1.069	0.14	0.61	0.109	-0.556	0.161	-1.026	0.234	-2.338	0.422	-0.113	0.116	-0.117	0.126	-3.931	1.78	-0.807	0.126	0.948	0.05	-0.503	0.141	-0.181	0.103	0.103	0.0967
gene_tiling_20bp	YKL203C	TOR2	TOR2-63334-20bp	63334	63321	65	nontemplate	-0.53	0.0266	0.334	0.0165	-0.207	0.0232	0.084	0.018	-0.354	0.0217	0.006	0.0233	-0.601	0.0356	-0.009	0.0221	-0.02	0.0139	-0.296	0.0401	0.353	0.0163	0.34	0.0197	0.243	0.0151	-0.075	0.0225	0.607	0.0149	0.144	0.019	0.09	0.0137	0.081	0.0158	0.225	0.0165	0.095	0.0178	-0.434	0.0262
gene_tiling_20bp	YKL203C	TOR2	TOR2-63441-20bp	63441	63454	-68	template	0.693	0.00664	-0.507	0.0143	-0.566	0.0164	-1.162	0.0194	-1.158	0.0197	0.719	0.00809	-1.329	0.03	0.329	0.00879	-0.03	0.00676	-0.061	0.0165	-0.747	0.0187	-0.528	0.0175	-3.535	0.0931	-7.106	1.95	0.361	0.00911	0.095	0.0105	0.386	0.00591	0.002	0.00796	0.262	0.00859	0.56	0.00708	-1.289	0.023
gene_tiling_20bp	YKL203C	TOR2	TOR2-63445-20bp	63445	63432	-46	nontemplate	0.491	0.00262	0.261	0.00316	0.266	0.00298	0.874	0.00191	0.043	0.00316	0.041	0.00368	0.281	0.00387	0.013	0.00356	0.005	0.0021	0.379	0.00409	-0.017	0.00379	-0.304	0.00533	0.533	0.00213	0.773	0.00246	0.303	0.00321	-0.012	0.00365	0.072	0.00253	-0.01	0.00304	-0.03	0.00351	-0.006	0.00329	0.554	0.00239
gene_tiling_20bp	YKL203C	TOR2	TOR2-63454-20bp	63454	63467	-81	template	0.209	0.00491	0.254	0.00515	0.4	0.00443	0.737	0.00337	0.361	0.00372	0.463	0.00466	0.275	0.00573	-0.137	0.00601	-0.012	0.00382	0.649	0.00586	0.644	0.00412	-0.118	0.00694	0.34	0.00408	0.287	0.00531	0.137	0.00566	0.105	0.00523	-0.035	0.00432	0.206	0.00398	-0.102	0.00572	-0.163	0.00547	0.668	0.00373
gene_tiling_20bp	YKL203C	TOR2	TOR2-63468-20bp	63468	63481	-95	template	-0.399	0.0222	-0.029	0.0174	0.335	0.0141	0.308	0.0123	0.029	0.0156	-0.198	0.0216	-0.499	0.0282	0.081	0.0169	0.148	0.0105	0.136	0.0246	0.49	0.0137	-0.65	0.0292	-0.238	0.0179	0.317	0.0149	-0.417	0.0259	-0.202	0.0181	-0.247	0.0152	-0.137	0.015	-0.083	0.0155	-0.155	0.0183	0.876	0.0103
gene_tiling_20bp	YKL203C	TOR2	TOR2-63477-20bp	63477	63490	-104	template	0.031	0.0111	0.218	0.0107	0.533	0.00836	-0.092	0.0113	-1.316	0.0223	0.644	0.00903	0.057	0.0128	0.098	0.0115	0.63	0.00545	0.595	0.0126	1.28	0.00585	0.224	0.0123	0.253	0.0087	0.137	0.011	-0.258	0.016	-0.147	0.0134	0.481	0.00628	0.49	0.00734	0.388	0.0093	-0.159	0.0126	0.353	0.0104
gene_tiling_20bp	YKL203C	TOR2	TOR2-63510-20bp	63510	63497	-111	nontemplate	0.439	0.0136	0.022	0.0156	-0.054	0.0173	-0.014	0.0149	-0.892	0.0241	0.776	0.0118	0.112	0.019	0.62	0.0111	-0.046	0.0111	0.268	0.0209	0.007	0.0184	-1.019	0.0392	-3.227	0.121	-5.715	1.06	0.37	0.0149	-0.16	0.0182	0.175	0.0109	0.45	0.00999	0.325	0.0117	0.518	0.0122	-0.363	0.0215
gene_tiling_20bp	YKL203C	TOR2	TOR2-63520-20bp	63520	63507	-121	nontemplate	nan	nan	nan	nan	nan	nan	nan	nan	nan	nan	nan	nan	nan	nan	nan	nan	nan	nan	nan	nan	nan	nan	nan	nan	nan	nan	nan	nan	nan	nan	nan	nan	nan	nan	nan	nan	nan	nan	nan	nan	nan	nan
gene_tiling_20bp	YDL015C	TSC13	TSC13-426903-20bp	426903	426916	71	template	-0.278	0.0369	0.046	0.0274	0.099	0.0306	0.678	0.0165	-0.622	0.0419	nan	nan	-0.076	0.0389	-0.766	0.0491	-0.254	0.0227	0.495	0.0337	0.322	0.0275	-1.365	0.082	0.188	0.0237	-0.367	0.0388	-0.295	0.0394	-0.04	0.0331	-0.248	0.0272	-0.113	0.0263	-0.384	0.038	-0.296	0.0312	0.697	0.0203
gene_tiling_20bp	YDL015C	TSC13	TSC13-426914-20bp	426914	426901	86	nontemplate	0.456	0.00333	0.401	0.00347	0.224	0.00424	1.494	0.00172	-0.175	0.00442	0.003	0.00517	0.556	0.00371	0.217	0.00397	0.401	0.00227	0.607	0.00432	1.044	0.00253	-0.532	0.00753	0.401	0.00279	0.759	0.00286	-1.55	0.014	-0.21	0.00484	0.019	0.00328	0.658	0.00235	0.19	0.00348	0.13	0.00399	0.749	0.00286
gene_tiling_20bp	YDL015C	TSC13	TSC13-426982-20bp	426982	426969	18	nontemplate	0.176	0.00507	0.765	0.00323	0.435	0.00417	1.82	0.00169	-0.2	0.00539	0.506	0.00415	0.12	0.00563	0.28	0.00429	0.143	0.00306	0.645	0.00489	1.186	0.00264	0.059	0.00551	0.582	0.00305	0.591	0.00379	-3.722	0.0717	0.153	0.00467	0.002	0.00365	0.395	0.00314	-0.027	0.00464	0.024	0.00465	0.674	0.00331
gene_tiling_20bp	YDL015C	TSC13	TSC13-427018-20bp	427018	427031	-44	template	1.786	0.0258	0.606	0.0481	-0.263	0.081	1.126	0.0326	0.012	0.0566	-0.47	0.105	0.906	0.0437	-0.646	0.0994	-0.414	0.0527	-0.682	0.165	0.613	0.0497	-0.101	0.0788	0.763	0.0368	1.2	0.0342	-0.313	0.0897	-0.62	0.0988	0.464	0.0367	0.521	0.0395	0.309	0.0496	0.298	0.0515	-0.062	0.0688
gene_tiling_20bp	YDL015C	TSC13	TSC13-427021-20bp	427021	427034	-47	template	-2.841	2.02	-2.841	1.99	-4.409	9.77	-4.605	10.7	-4.626	9.72	-2.64	2.06	-0.718	0.468	-0.941	0.501	-2.798	1.06	-3.803	10.7	-1.167	0.578	-4.196	10.2	-1.912	0.754	-2.735	2.18	-1.926	1.13	-4.438	9.95	-3.353	1.86	-2.012	0.757	-4.554	9.93	-0.347	0.299	-2.849	1.96
gene_tiling_20bp	YDL015C	TSC13	TSC13-427048-20bp	427048	427061	-74	template	2.924	0.0579	-2.822	2.25	0.134	0.222	2.234	0.068	-0.084	0.222	-2.621	2.2	-4.158	10.3	0.373	0.184	-1.642	0.443	-0.977	0.708	1.174	0.124	-1.855	1.02	-1.893	0.753	-4.301	10.5	-4.229	10.8	1.007	0.139	-1.46	0.43	1.504	0.0844	-1.365	0.552	0.179	0.193	1.313	0.116
gene_tiling_20bp	YDL015C	TSC13	TSC13-427062-20bp	427062	427075	-88	template	-0.493	0.00662	0.251	0.00379	0.383	0.00353	0.593	0.00282	0.148	0.00344	0.538	0.00349	-0.376	0.00628	0.009	0.00443	-0.005	0.00304	0.595	0.0048	1.177	0.0024	-0.361	0.00658	0.492	0.00264	-0.33	0.00585	-0.061	0.00522	-0.115	0.0052	-0.073	0.00345	0.484	0.00261	-0.041	0.00436	-0.26	0.00498	-0.002	0.00455
mutant20	YHR209W	CRG1	CRG1-NRg2	519380	519393	-11	nontemplate	nan	nan	nan	nan	nan	nan	-0.231	0.0155	0.136	0.0154	nan	nan	nan	nan	nan	nan	nan	nan	nan	nan	nan	nan	nan	nan	nan	nan	nan	nan	nan	nan	-5.187	0.553	nan	nan	nan	nan	-0.129	0.0185	nan	nan	nan	nan
mutant18	YHR209W	CRG1	CRG1-NRg2.18	519380	519393	-11	nontemplate	nan	nan	nan	nan	nan	nan	-0.517	0.0103	-0.071	0.00968	nan	nan	nan	nan	nan	nan	nan	nan	nan	nan	nan	nan	nan	nan	nan	nan	nan	nan	nan	nan	-4.228	0.147	nan	nan	nan	nan	-0.018	0.0101	nan	nan	nan	nan
mutant18	YHR209W	CRG1	CRG1-NRg2.18a	519380	519393	-11	nontemplate	nan	nan	nan	nan	nan	nan	-0.054	0.0115	-0.156	0.0141	nan	nan	nan	nan	nan	nan	nan	nan	nan	nan	nan	nan	nan	nan	nan	nan	nan	nan	nan	nan	0.36	0.0133	nan	nan	nan	nan	0.07	0.0135	nan	nan	nan	nan
mutant18	YHR209W	CRG1	CRG1-NRg2.18b	519380	519393	-11	nontemplate	nan	nan	nan	nan	nan	nan	-0.151	0.00322	0.17	0.00355	nan	nan	nan	nan	nan	nan	nan	nan	nan	nan	nan	nan	nan	nan	nan	nan	nan	nan	nan	nan	-0.113	0.00435	nan	nan	nan	nan	0.062	0.00372	nan	nan	nan	nan
mutant18	YHR209W	CRG1	CRG1-NRg2.18c	519380	519393	-11	nontemplate	nan	nan	nan	nan	nan	nan	0.661	0.00469	0.235	0.00594	nan	nan	nan	nan	nan	nan	nan	nan	nan	nan	nan	nan	nan	nan	nan	nan	nan	nan	nan	nan	-0.361	0.00893	nan	nan	nan	nan	0.044	0.00697	nan	nan	nan	nan
mutant18	YHR209W	CRG1	CRG1-NRg2.18d	519380	519393	-11	nontemplate	nan	nan	nan	nan	nan	nan	0.221	0.00927	-0.048	0.0119	nan	nan	nan	nan	nan	nan	nan	nan	nan	nan	nan	nan	nan	nan	nan	nan	nan	nan	nan	nan	-0.29	0.0152	nan	nan	nan	nan	0.141	0.0114	nan	nan	nan	nan
mutant18	YHR209W	CRG1	CRG1-NRg2.18e	519380	519393	-11	nontemplate	nan	nan	nan	nan	nan	nan	-0.151	0.0131	0.044	0.0138	nan	nan	nan	nan	nan	nan	nan	nan	nan	nan	nan	nan	nan	nan	nan	nan	nan	nan	nan	nan	-0.112	0.017	nan	nan	nan	nan	-0.126	0.016	nan	nan	nan	nan
mutant18	YHR209W	CRG1	CRG1-NRg2.18eb	519380	519393	-11	nontemplate	nan	nan	nan	nan	nan	nan	-0.231	0.011	-0.144	0.0125	nan	nan	nan	nan	nan	nan	nan	nan	nan	nan	nan	nan	nan	nan	nan	nan	nan	nan	nan	nan	-0.173	0.0152	nan	nan	nan	nan	-0.018	0.0123	nan	nan	nan	nan
mutant18	YHR209W	CRG1	CRG1-NRg2.18f	519380	519393	-11	nontemplate	nan	nan	nan	nan	nan	nan	-0.39	0.00494	0.545	0.00386	nan	nan	nan	nan	nan	nan	nan	nan	nan	nan	nan	nan	nan	nan	nan	nan	nan	nan	nan	nan	0.51	0.00442	nan	nan	nan	nan	0.051	0.00484	nan	nan	nan	nan
mutant18	YHR209W	CRG1	CRG1-NRg2.18g	519380	519393	-11	nontemplate	nan	nan	nan	nan	nan	nan	0.026	0.00389	0.137	0.00423	nan	nan	nan	nan	nan	nan	nan	nan	nan	nan	nan	nan	nan	nan	nan	nan	nan	nan	nan	nan	0.102	0.00476	nan	nan	nan	nan	0.035	0.00464	nan	nan	nan	nan
mutant18	YHR209W	CRG1	CRG1-NRg2.18h	519380	519393	-11	nontemplate	nan	nan	nan	nan	nan	nan	-0.756	0.016	0.345	0.0118	nan	nan	nan	nan	nan	nan	nan	nan	nan	nan	nan	nan	nan	nan	nan	nan	nan	nan	nan	nan	0.408	0.0136	nan	nan	nan	nan	0.046	0.0139	nan	nan	nan	nan
mutant18	YHR209W	CRG1	CRG1-NRg2.18hb	519380	519393	-11	nontemplate	nan	nan	nan	nan	nan	nan	-0.057	0.00577	0.061	0.00614	nan	nan	nan	nan	nan	nan	nan	nan	nan	nan	nan	nan	nan	nan	nan	nan	nan	nan	nan	nan	0.195	0.00686	nan	nan	nan	nan	-0.1	0.00694	nan	nan	nan	nan
mutant18	YHR209W	CRG1	CRG1-NRg2.18he	519380	519393	-11	nontemplate	nan	nan	nan	nan	nan	nan	0.045	0.0128	0.282	0.0129	nan	nan	nan	nan	nan	nan	nan	nan	nan	nan	nan	nan	nan	nan	nan	nan	nan	nan	nan	nan	0.22	0.0162	nan	nan	nan	nan	0.041	0.0153	nan	nan	nan	nan
mutant18	YHR209W	CRG1	CRG1-NRg2.18heb	519380	519393	-11	nontemplate	nan	nan	nan	nan	nan	nan	-0.341	0.0129	-0.072	0.0134	nan	nan	nan	nan	nan	nan	nan	nan	nan	nan	nan	nan	nan	nan	nan	nan	nan	nan	nan	nan	0.065	0.015	nan	nan	nan	nan	0.236	0.0119	nan	nan	nan	nan
mutant18	YHR209W	CRG1	CRG1-NRg2.18i	519380	519393	-11	nontemplate	nan	nan	nan	nan	nan	nan	-0.294	0.00433	0.05	0.00437	nan	nan	nan	nan	nan	nan	nan	nan	nan	nan	nan	nan	nan	nan	nan	nan	nan	nan	nan	nan	-3.272	0.0347	nan	nan	nan	nan	-0.11	0.00476	nan	nan	nan	nan
mutant18	YHR209W	CRG1	CRG1-NRg2.18j	519380	519393	-11	nontemplate	nan	nan	nan	nan	nan	nan	0.118	0.00507	0.12	0.00569	nan	nan	nan	nan	nan	nan	nan	nan	nan	nan	nan	nan	nan	nan	nan	nan	nan	nan	nan	nan	-0.363	0.00817	nan	nan	nan	nan	-0.062	0.00667	nan	nan	nan	nan
mutant18	YHR209W	CRG1	CRG1-NRg2.18k	519380	519393	-11	nontemplate	nan	nan	nan	nan	nan	nan	-1.005	0.00926	0.149	0.0062	nan	nan	nan	nan	nan	nan	nan	nan	nan	nan	nan	nan	nan	nan	nan	nan	nan	nan	nan	nan	-1.217	0.0141	nan	nan	nan	nan	-0.104	0.00724	nan	nan	nan	nan
mutant18	YHR209W	CRG1	CRG1-NRg2.18l	519380	519393	-11	nontemplate	nan	nan	nan	nan	nan	nan	-0.18	0.00995	0.291	0.00904	nan	nan	nan	nan	nan	nan	nan	nan	nan	nan	nan	nan	nan	nan	nan	nan	nan	nan	nan	nan	-0.045	0.0125	nan	nan	nan	nan	-0.169	0.0125	nan	nan	nan	nan
mutant18	YHR209W	CRG1	CRG1-NRg2.18n	519380	519393	-11	nontemplate	nan	nan	nan	nan	nan	nan	nan	nan	nan	nan	nan	nan	nan	nan	nan	nan	nan	nan	nan	nan	nan	nan	nan	nan	nan	nan	nan	nan	nan	nan	nan	nan	nan	nan	nan	nan	nan	nan	nan	nan	nan	nan
mutant18	YHR209W	CRG1	CRG1-NRg2.18p	519380	519393	-11	nontemplate	nan	nan	nan	nan	nan	nan	-0.214	0.0049	0.104	0.00479	nan	nan	nan	nan	nan	nan	nan	nan	nan	nan	nan	nan	nan	nan	nan	nan	nan	nan	nan	nan	-3.12	0.0376	nan	nan	nan	nan	-0.098	0.00576	nan	nan	nan	nan
mutant18	YHR209W	CRG1	CRG1-NRg2.18pb	519380	519393	-11	nontemplate	nan	nan	nan	nan	nan	nan	nan	nan	nan	nan	nan	nan	nan	nan	nan	nan	nan	nan	nan	nan	nan	nan	nan	nan	nan	nan	nan	nan	nan	nan	nan	nan	nan	nan	nan	nan	nan	nan	nan	nan	nan	nan
mutant18	YHR209W	CRG1	CRG1-NRg2.18pe	519380	519393	-11	nontemplate	nan	nan	nan	nan	nan	nan	0.191	0.00377	0.376	0.00426	nan	nan	nan	nan	nan	nan	nan	nan	nan	nan	nan	nan	nan	nan	nan	nan	nan	nan	nan	nan	0.08	0.00552	nan	nan	nan	nan	0.041	0.00501	nan	nan	nan	nan
mutant18	YHR209W	CRG1	CRG1-NRg2.18peb	519380	519393	-11	nontemplate	nan	nan	nan	nan	nan	nan	0.098	0.0268	0.589	0.0248	nan	nan	nan	nan	nan	nan	nan	nan	nan	nan	nan	nan	nan	nan	nan	nan	nan	nan	nan	nan	0.081	0.0368	nan	nan	nan	nan	-0.096	0.0344	nan	nan	nan	nan
mutant18	YHR209W	CRG1	CRG1-NRg2.18ph	519380	519393	-11	nontemplate	nan	nan	nan	nan	nan	nan	-0.067	0.0142	-0.285	0.0174	nan	nan	nan	nan	nan	nan	nan	nan	nan	nan	nan	nan	nan	nan	nan	nan	nan	nan	nan	nan	0.411	0.0145	nan	nan	nan	nan	-0.117	0.0178	nan	nan	nan	nan
mutant18	YHR209W	CRG1	CRG1-NRg2.18phb	519380	519393	-11	nontemplate	nan	nan	nan	nan	nan	nan	0.233	0.00719	-0.076	0.00957	nan	nan	nan	nan	nan	nan	nan	nan	nan	nan	nan	nan	nan	nan	nan	nan	nan	nan	nan	nan	-0.062	0.0116	nan	nan	nan	nan	0.059	0.0096	nan	nan	nan	nan
mutant18	YHR209W	CRG1	CRG1-NRg2.18phe	519380	519393	-11	nontemplate	nan	nan	nan	nan	nan	nan	0.06	0.0169	-0.415	0.0246	nan	nan	nan	nan	nan	nan	nan	nan	nan	nan	nan	nan	nan	nan	nan	nan	nan	nan	nan	nan	0.389	0.0197	nan	nan	nan	nan	-0.066	0.0231	nan	nan	nan	nan
mutant20	YHR209W	CRG1	CRG1-NRg2.a	519380	519393	-11	nontemplate	nan	nan	nan	nan	nan	nan	-0.314	0.00224	-0.112	0.00229	nan	nan	nan	nan	nan	nan	nan	nan	nan	nan	nan	nan	nan	nan	nan	nan	nan	nan	nan	nan	-0.432	0.00326	nan	nan	nan	nan	-0.013	0.00238	nan	nan	nan	nan
mutant20	YHR209W	CRG1	CRG1-NRg2.b	519380	519393	-11	nontemplate	nan	nan	nan	nan	nan	nan	-0.014	0.00589	-0.036	0.00646	nan	nan	nan	nan	nan	nan	nan	nan	nan	nan	nan	nan	nan	nan	nan	nan	nan	nan	nan	nan	-0.996	0.0133	nan	nan	nan	nan	0.008	0.0073	nan	nan	nan	nan
mutant20	YHR209W	CRG1	CRG1-NRg2.c	519380	519393	-11	nontemplate	nan	nan	nan	nan	nan	nan	0.915	0.0165	0.401	0.0208	nan	nan	nan	nan	nan	nan	nan	nan	nan	nan	nan	nan	nan	nan	nan	nan	nan	nan	nan	nan	-2.744	0.137	nan	nan	nan	nan	-0.116	0.0278	nan	nan	nan	nan
mutant20	YHR209W	CRG1	CRG1-NRg2.d	519380	519393	-11	nontemplate	nan	nan	nan	nan	nan	nan	0.183	0.00517	0.437	0.00534	nan	nan	nan	nan	nan	nan	nan	nan	nan	nan	nan	nan	nan	nan	nan	nan	nan	nan	nan	nan	-0.928	0.0121	nan	nan	nan	nan	-0.075	0.0066	nan	nan	nan	nan
mutant20	YHR209W	CRG1	CRG1-NRg2.e	519380	519393	-11	nontemplate	nan	nan	nan	nan	nan	nan	0.261	0.0199	0.552	0.0203	nan	nan	nan	nan	nan	nan	nan	nan	nan	nan	nan	nan	nan	nan	nan	nan	nan	nan	nan	nan	-0.177	0.0328	nan	nan	nan	nan	-0.284	0.0297	nan	nan	nan	nan
mutant20	YHR209W	CRG1	CRG1-NRg2.eb	519380	519393	-11	nontemplate	nan	nan	nan	nan	nan	nan	0.03	0.0226	-0.4	0.0292	nan	nan	nan	nan	nan	nan	nan	nan	nan	nan	nan	nan	nan	nan	nan	nan	nan	nan	nan	nan	0.295	0.0269	nan	nan	nan	nan	0.054	0.0256	nan	nan	nan	nan
mutant20	YHR209W	CRG1	CRG1-NRg2.f	519380	519393	-11	nontemplate	nan	nan	nan	nan	nan	nan	-0.134	0.00556	0.077	0.00565	nan	nan	nan	nan	nan	nan	nan	nan	nan	nan	nan	nan	nan	nan	nan	nan	nan	nan	nan	nan	0.391	0.00625	nan	nan	nan	nan	-0.039	0.00674	nan	nan	nan	nan
mutant20	YHR209W	CRG1	CRG1-NRg2.g	519380	519393	-11	nontemplate	nan	nan	nan	nan	nan	nan	-0.032	0.0121	0.419	0.0116	nan	nan	nan	nan	nan	nan	nan	nan	nan	nan	nan	nan	nan	nan	nan	nan	nan	nan	nan	nan	-0.16	0.0173	nan	nan	nan	nan	-0.122	0.0148	nan	nan	nan	nan
mutant20	YHR209W	CRG1	CRG1-NRg2.h	519380	519393	-11	nontemplate	nan	nan	nan	nan	nan	nan	-0.065	0.0316	-0.017	0.0344	nan	nan	nan	nan	nan	nan	nan	nan	nan	nan	nan	nan	nan	nan	nan	nan	nan	nan	nan	nan	0.086	0.0401	nan	nan	nan	nan	0.086	0.0376	nan	nan	nan	nan
mutant20	YHR209W	CRG1	CRG1-NRg2.hb	519380	519393	-11	nontemplate	nan	nan	nan	nan	nan	nan	0.061	0.0223	-0.662	0.0319	nan	nan	nan	nan	nan	nan	nan	nan	nan	nan	nan	nan	nan	nan	nan	nan	nan	nan	nan	nan	-0.416	0.0374	nan	nan	nan	nan	-0.185	0.029	nan	nan	nan	nan
mutant20	YHR209W	CRG1	CRG1-NRg2.he	519380	519393	-11	nontemplate	nan	nan	nan	nan	nan	nan	-0.071	0.00794	0.11	0.00839	nan	nan	nan	nan	nan	nan	nan	nan	nan	nan	nan	nan	nan	nan	nan	nan	nan	nan	nan	nan	0.151	0.00956	nan	nan	nan	nan	0.1	0.00891	nan	nan	nan	nan
mutant20	YHR209W	CRG1	CRG1-NRg2.heb	519380	519393	-11	nontemplate	nan	nan	nan	nan	nan	nan	0.528	0.0334	0.276	0.0401	nan	nan	nan	nan	nan	nan	nan	nan	nan	nan	nan	nan	nan	nan	nan	nan	nan	nan	nan	nan	-0.165	0.0557	nan	nan	nan	nan	-0.025	0.0484	nan	nan	nan	nan
mutant20	YHR209W	CRG1	CRG1-NRg2.i	519380	519393	-11	nontemplate	nan	nan	nan	nan	nan	nan	-0.45	0.0151	0.159	0.0137	nan	nan	nan	nan	nan	nan	nan	nan	nan	nan	nan	nan	nan	nan	nan	nan	nan	nan	nan	nan	-8.538	10.7	nan	nan	nan	nan	-0.025	0.0163	nan	nan	nan	nan
mutant20	YHR209W	CRG1	CRG1-NRg2.j	519380	519393	-11	nontemplate	nan	nan	nan	nan	nan	nan	0.503	0.00893	0.282	0.0111	nan	nan	nan	nan	nan	nan	nan	nan	nan	nan	nan	nan	nan	nan	nan	nan	nan	nan	nan	nan	-0.215	0.0161	nan	nan	nan	nan	-0.027	0.0131	nan	nan	nan	nan
mutant20	YHR209W	CRG1	CRG1-NRg2.k	519380	519393	-11	nontemplate	nan	nan	nan	nan	nan	nan	-1.027	0.0198	0.645	0.0119	nan	nan	nan	nan	nan	nan	nan	nan	nan	nan	nan	nan	nan	nan	nan	nan	nan	nan	nan	nan	-3.834	0.186	nan	nan	nan	nan	0.087	0.0162	nan	nan	nan	nan
mutant20	YHR209W	CRG1	CRG1-NRg2.l	519380	519393	-11	nontemplate	nan	nan	nan	nan	nan	nan	-0.158	0.0144	-0.353	0.018	nan	nan	nan	nan	nan	nan	nan	nan	nan	nan	nan	nan	nan	nan	nan	nan	nan	nan	nan	nan	-1.531	0.0412	nan	nan	nan	nan	-0.222	0.019	nan	nan	nan	nan
mutant20	YHR209W	CRG1	CRG1-NRg2.n	519380	519393	-11	nontemplate	nan	nan	nan	nan	nan	nan	0.027	0.0114	0.27	0.0118	nan	nan	nan	nan	nan	nan	nan	nan	nan	nan	nan	nan	nan	nan	nan	nan	nan	nan	nan	nan	-3.533	0.124	nan	nan	nan	nan	0.192	0.0125	nan	nan	nan	nan
mutant20	YHR209W	CRG1	CRG1-NRg2.p	519380	519393	-11	nontemplate	nan	nan	nan	nan	nan	nan	-0.048	0.00869	0.125	0.00923	nan	nan	nan	nan	nan	nan	nan	nan	nan	nan	nan	nan	nan	nan	nan	nan	nan	nan	nan	nan	-3.257	0.0704	nan	nan	nan	nan	-0.114	0.0105	nan	nan	nan	nan
mutant20	YHR209W	CRG1	CRG1-NRg2.pe	519380	519393	-11	nontemplate	nan	nan	nan	nan	nan	nan	0.186	0.0153	-0.101	0.0212	nan	nan	nan	nan	nan	nan	nan	nan	nan	nan	nan	nan	nan	nan	nan	nan	nan	nan	nan	nan	0.05	0.0228	nan	nan	nan	nan	-0.056	0.0213	nan	nan	nan	nan
mutant20	YHR209W	CRG1	CRG1-NRg2.peb	519380	519393	-11	nontemplate	nan	nan	nan	nan	nan	nan	0.213	0.00525	0.068	0.0065	nan	nan	nan	nan	nan	nan	nan	nan	nan	nan	nan	nan	nan	nan	nan	nan	nan	nan	nan	nan	0.009	0.00767	nan	nan	nan	nan	-0.014	0.00697	nan	nan	nan	nan
mutant20	YHR209W	CRG1	CRG1-NRg2.ph	519380	519393	-11	nontemplate	nan	nan	nan	nan	nan	nan	-0.399	0.00894	0.055	0.00829	nan	nan	nan	nan	nan	nan	nan	nan	nan	nan	nan	nan	nan	nan	nan	nan	nan	nan	nan	nan	0.079	0.00979	nan	nan	nan	nan	-0.178	0.00993	nan	nan	nan	nan
mutant20	YHR209W	CRG1	CRG1-NRg2.phb	519380	519393	-11	nontemplate	nan	nan	nan	nan	nan	nan	0.363	0.00394	0.145	0.00448	nan	nan	nan	nan	nan	nan	nan	nan	nan	nan	nan	nan	nan	nan	nan	nan	nan	nan	nan	nan	0.085	0.00559	nan	nan	nan	nan	0.043	0.00524	nan	nan	nan	nan
mutant20	YHR209W	CRG1	CRG1-NRg2.phe	519380	519393	-11	nontemplate	nan	nan	nan	nan	nan	nan	-0.112	0.0076	-0.122	0.00874	nan	nan	nan	nan	nan	nan	nan	nan	nan	nan	nan	nan	nan	nan	nan	nan	nan	nan	nan	nan	-0.216	0.0104	nan	nan	nan	nan	0.075	0.00871	nan	nan	nan	nan
mutant20	YHR007C	ERG11	ERG11-NRg1	121864	121851	-26	nontemplate	nan	nan	nan	nan	nan	nan	-0.692	0.0176	-0.05	0.0151	nan	nan	nan	nan	nan	nan	nan	nan	nan	nan	nan	nan	nan	nan	nan	nan	nan	nan	nan	nan	0.33	0.015	nan	nan	nan	nan	0.019	0.015	nan	nan	nan	nan
mutant18	YHR007C	ERG11	ERG11-NRg1.18	121864	121851	-26	nontemplate	nan	nan	nan	nan	nan	nan	-0.785	0.0215	-0.081	0.0174	nan	nan	nan	nan	nan	nan	nan	nan	nan	nan	nan	nan	nan	nan	nan	nan	nan	nan	nan	nan	0.383	0.0168	nan	nan	nan	nan	0.109	0.0172	nan	nan	nan	nan
mutant18	YHR007C	ERG11	ERG11-NRg1.18a	121864	121851	-26	nontemplate	nan	nan	nan	nan	nan	nan	-0.524	0.0116	0.345	0.00951	nan	nan	nan	nan	nan	nan	nan	nan	nan	nan	nan	nan	nan	nan	nan	nan	nan	nan	nan	nan	0.559	0.00998	nan	nan	nan	nan	-0.218	0.0121	nan	nan	nan	nan
mutant18	YHR007C	ERG11	ERG11-NRg1.18b	121864	121851	-26	nontemplate	nan	nan	nan	nan	nan	nan	-0.234	0.0161	-0.193	0.0176	nan	nan	nan	nan	nan	nan	nan	nan	nan	nan	nan	nan	nan	nan	nan	nan	nan	nan	nan	nan	0.128	0.0186	nan	nan	nan	nan	0.119	0.0172	nan	nan	nan	nan
mutant18	YHR007C	ERG11	ERG11-NRg1.18c	121864	121851	-26	nontemplate	nan	nan	nan	nan	nan	nan	0.463	0.00928	0.524	0.0101	nan	nan	nan	nan	nan	nan	nan	nan	nan	nan	nan	nan	nan	nan	nan	nan	nan	nan	nan	nan	0.351	0.0123	nan	nan	nan	nan	-0.26	0.0147	nan	nan	nan	nan
mutant18	YHR007C	ERG11	ERG11-NRg1.18d	121864	121851	-26	nontemplate	nan	nan	nan	nan	nan	nan	-0.866	0.0414	-0.32	0.0391	nan	nan	nan	nan	nan	nan	nan	nan	nan	nan	nan	nan	nan	nan	nan	nan	nan	nan	nan	nan	-0.403	0.0484	nan	nan	nan	nan	-0.09	0.0368	nan	nan	nan	nan
mutant18	YHR007C	ERG11	ERG11-NRg1.18e	121864	121851	-26	nontemplate	nan	nan	nan	nan	nan	nan	0.018	0.0104	0.05	0.0115	nan	nan	nan	nan	nan	nan	nan	nan	nan	nan	nan	nan	nan	nan	nan	nan	nan	nan	nan	nan	0.614	0.0106	nan	nan	nan	nan	-0.122	0.0132	nan	nan	nan	nan
mutant18	YHR007C	ERG11	ERG11-NRg1.18eb	121864	121851	-26	nontemplate	nan	nan	nan	nan	nan	nan	-0.303	0.00905	0.508	0.0077	nan	nan	nan	nan	nan	nan	nan	nan	nan	nan	nan	nan	nan	nan	nan	nan	nan	nan	nan	nan	0.435	0.00917	nan	nan	nan	nan	0.075	0.00951	nan	nan	nan	nan
mutant18	YHR007C	ERG11	ERG11-NRg1.18f	121864	121851	-26	nontemplate	nan	nan	nan	nan	nan	nan	-0.629	0.00624	-0.131	0.00532	nan	nan	nan	nan	nan	nan	nan	nan	nan	nan	nan	nan	nan	nan	nan	nan	nan	nan	nan	nan	0.156	0.00585	nan	nan	nan	nan	-0.394	0.00696	nan	nan	nan	nan
mutant18	YHR007C	ERG11	ERG11-NRg1.18g	121864	121851	-26	nontemplate	nan	nan	nan	nan	nan	nan	-0.097	0.00778	-0.476	0.0103	nan	nan	nan	nan	nan	nan	nan	nan	nan	nan	nan	nan	nan	nan	nan	nan	nan	nan	nan	nan	0.166	0.00899	nan	nan	nan	nan	-0.091	0.00937	nan	nan	nan	nan
mutant18	YHR007C	ERG11	ERG11-NRg1.18h	121864	121851	-26	nontemplate	nan	nan	nan	nan	nan	nan	-0.523	0.00639	-0.006	0.00592	nan	nan	nan	nan	nan	nan	nan	nan	nan	nan	nan	nan	nan	nan	nan	nan	nan	nan	nan	nan	0.265	0.00611	nan	nan	nan	nan	-0.223	0.00663	nan	nan	nan	nan
mutant18	YHR007C	ERG11	ERG11-NRg1.18hb	121864	121851	-26	nontemplate	nan	nan	nan	nan	nan	nan	-0.224	0.00839	0.007	0.00784	nan	nan	nan	nan	nan	nan	nan	nan	nan	nan	nan	nan	nan	nan	nan	nan	nan	nan	nan	nan	-0.687	0.0134	nan	nan	nan	nan	-0.009	0.00871	nan	nan	nan	nan
mutant18	YHR007C	ERG11	ERG11-NRg1.18he	121864	121851	-26	nontemplate	nan	nan	nan	nan	nan	nan	-0.019	0.0102	0.36	0.01	nan	nan	nan	nan	nan	nan	nan	nan	nan	nan	nan	nan	nan	nan	nan	nan	nan	nan	nan	nan	0.624	0.0106	nan	nan	nan	nan	-0.231	0.0129	nan	nan	nan	nan
mutant18	YHR007C	ERG11	ERG11-NRg1.18heb	121864	121851	-26	nontemplate	nan	nan	nan	nan	nan	nan	-0.931	0.0223	0.039	0.0164	nan	nan	nan	nan	nan	nan	nan	nan	nan	nan	nan	nan	nan	nan	nan	nan	nan	nan	nan	nan	-0.125	0.0223	nan	nan	nan	nan	0.061	0.017	nan	nan	nan	nan
mutant18	YHR007C	ERG11	ERG11-NRg1.18i	121864	121851	-26	nontemplate	nan	nan	nan	nan	nan	nan	-0.179	0.00921	-0.008	0.0101	nan	nan	nan	nan	nan	nan	nan	nan	nan	nan	nan	nan	nan	nan	nan	nan	nan	nan	nan	nan	0.09	0.0115	nan	nan	nan	nan	0.023	0.0103	nan	nan	nan	nan
mutant18	YHR007C	ERG11	ERG11-NRg1.18j	121864	121851	-26	nontemplate	nan	nan	nan	nan	nan	nan	-0.239	0.00617	0.168	0.00623	nan	nan	nan	nan	nan	nan	nan	nan	nan	nan	nan	nan	nan	nan	nan	nan	nan	nan	nan	nan	0.268	0.00659	nan	nan	nan	nan	0.065	0.00646	nan	nan	nan	nan
mutant18	YHR007C	ERG11	ERG11-NRg1.18k	121864	121851	-26	nontemplate	nan	nan	nan	nan	nan	nan	-0.143	0.00877	-0.102	0.00967	nan	nan	nan	nan	nan	nan	nan	nan	nan	nan	nan	nan	nan	nan	nan	nan	nan	nan	nan	nan	0.203	0.00986	nan	nan	nan	nan	-0.117	0.0109	nan	nan	nan	nan
mutant18	YHR007C	ERG11	ERG11-NRg1.18l	121864	121851	-26	nontemplate	nan	nan	nan	nan	nan	nan	-0.86	0.0274	-0.306	0.0241	nan	nan	nan	nan	nan	nan	nan	nan	nan	nan	nan	nan	nan	nan	nan	nan	nan	nan	nan	nan	0.49	0.0211	nan	nan	nan	nan	0.015	0.0236	nan	nan	nan	nan
mutant18	YHR007C	ERG11	ERG11-NRg1.18n	121864	121851	-26	nontemplate	nan	nan	nan	nan	nan	nan	-0.734	0.00737	-0.13	0.0065	nan	nan	nan	nan	nan	nan	nan	nan	nan	nan	nan	nan	nan	nan	nan	nan	nan	nan	nan	nan	0.306	0.00619	nan	nan	nan	nan	0.008	0.00634	nan	nan	nan	nan
mutant18	YHR007C	ERG11	ERG11-NRg1.18p	121864	121851	-26	nontemplate	nan	nan	nan	nan	nan	nan	-0.929	0.0247	0.082	0.0184	nan	nan	nan	nan	nan	nan	nan	nan	nan	nan	nan	nan	nan	nan	nan	nan	nan	nan	nan	nan	-0.213	0.0249	nan	nan	nan	nan	0.106	0.0191	nan	nan	nan	nan
mutant18	YHR007C	ERG11	ERG11-NRg1.18pb	121864	121851	-26	nontemplate	nan	nan	nan	nan	nan	nan	0.255	0.00324	0.15	0.00389	nan	nan	nan	nan	nan	nan	nan	nan	nan	nan	nan	nan	nan	nan	nan	nan	nan	nan	nan	nan	-0.327	0.00552	nan	nan	nan	nan	-0.018	0.00434	nan	nan	nan	nan
mutant18	YHR007C	ERG11	ERG11-NRg1.18pe	121864	121851	-26	nontemplate	nan	nan	nan	nan	nan	nan	-0.342	0.0146	-0.409	0.0178	nan	nan	nan	nan	nan	nan	nan	nan	nan	nan	nan	nan	nan	nan	nan	nan	nan	nan	nan	nan	0.012	0.0164	nan	nan	nan	nan	-0.071	0.0152	nan	nan	nan	nan
mutant18	YHR007C	ERG11	ERG11-NRg1.18peb	121864	121851	-26	nontemplate	nan	nan	nan	nan	nan	nan	0.005	0.00338	0.165	0.00356	nan	nan	nan	nan	nan	nan	nan	nan	nan	nan	nan	nan	nan	nan	nan	nan	nan	nan	nan	nan	0.431	0.00379	nan	nan	nan	nan	0.034	0.00407	nan	nan	nan	nan
mutant18	YHR007C	ERG11	ERG11-NRg1.18ph	121864	121851	-26	nontemplate	nan	nan	nan	nan	nan	nan	nan	nan	nan	nan	nan	nan	nan	nan	nan	nan	nan	nan	nan	nan	nan	nan	nan	nan	nan	nan	nan	nan	nan	nan	-0.241	0.152	nan	nan	nan	nan	-0.164	0.129	nan	nan	nan	nan
mutant18	YHR007C	ERG11	ERG11-NRg1.18phb	121864	121851	-26	nontemplate	nan	nan	nan	nan	nan	nan	-0.091	0.0216	0.047	0.0236	nan	nan	nan	nan	nan	nan	nan	nan	nan	nan	nan	nan	nan	nan	nan	nan	nan	nan	nan	nan	-0.012	0.0287	nan	nan	nan	nan	-0.13	0.0258	nan	nan	nan	nan
mutant18	YHR007C	ERG11	ERG11-NRg1.18phe	121864	121851	-26	nontemplate	nan	nan	nan	nan	nan	nan	-0.154	0.0165	-0.02	0.018	nan	nan	nan	nan	nan	nan	nan	nan	nan	nan	nan	nan	nan	nan	nan	nan	nan	nan	nan	nan	0.3	0.0174	nan	nan	nan	nan	-0.359	0.0225	nan	nan	nan	nan
mutant20	YHR007C	ERG11	ERG11-NRg1.a	121864	121851	-26	nontemplate	nan	nan	nan	nan	nan	nan	-0.22	0.0084	-0.032	0.00863	nan	nan	nan	nan	nan	nan	nan	nan	nan	nan	nan	nan	nan	nan	nan	nan	nan	nan	nan	nan	0.42	0.009	nan	nan	nan	nan	0.056	0.00885	nan	nan	nan	nan
mutant20	YHR007C	ERG11	ERG11-NRg1.b	121864	121851	-26	nontemplate	nan	nan	nan	nan	nan	nan	-0.173	0.00719	-0.27	0.00847	nan	nan	nan	nan	nan	nan	nan	nan	nan	nan	nan	nan	nan	nan	nan	nan	nan	nan	nan	nan	-0.468	0.0108	nan	nan	nan	nan	0.074	0.00741	nan	nan	nan	nan
mutant20	YHR007C	ERG11	ERG11-NRg1.c	121864	121851	-26	nontemplate	nan	nan	nan	nan	nan	nan	0.507	0.00844	0.368	0.00967	nan	nan	nan	nan	nan	nan	nan	nan	nan	nan	nan	nan	nan	nan	nan	nan	nan	nan	nan	nan	0.339	0.0118	nan	nan	nan	nan	0.067	0.0126	nan	nan	nan	nan
mutant20	YHR007C	ERG11	ERG11-NRg1.d	121864	121851	-26	nontemplate	nan	nan	nan	nan	nan	nan	-0.682	0.0057	-0.026	0.00462	nan	nan	nan	nan	nan	nan	nan	nan	nan	nan	nan	nan	nan	nan	nan	nan	nan	nan	nan	nan	-0.144	0.00561	nan	nan	nan	nan	-0.188	0.00564	nan	nan	nan	nan
mutant20	YHR007C	ERG11	ERG11-NRg1.e	121864	121851	-26	nontemplate	nan	nan	nan	nan	nan	nan	-0.305	0.00418	-0.189	0.00461	nan	nan	nan	nan	nan	nan	nan	nan	nan	nan	nan	nan	nan	nan	nan	nan	nan	nan	nan	nan	0.036	0.00486	nan	nan	nan	nan	-0.352	0.00538	nan	nan	nan	nan
mutant20	YHR007C	ERG11	ERG11-NRg1.eb	121864	121851	-26	nontemplate	nan	nan	nan	nan	nan	nan	-0.014	0.0224	-0.067	0.0247	nan	nan	nan	nan	nan	nan	nan	nan	nan	nan	nan	nan	nan	nan	nan	nan	nan	nan	nan	nan	-0.132	0.0311	nan	nan	nan	nan	0.128	0.0238	nan	nan	nan	nan
mutant20	YHR007C	ERG11	ERG11-NRg1.f	121864	121851	-26	nontemplate	nan	nan	nan	nan	nan	nan	0.253	0.0119	0.115	0.0134	nan	nan	nan	nan	nan	nan	nan	nan	nan	nan	nan	nan	nan	nan	nan	nan	nan	nan	nan	nan	-0.378	0.0204	nan	nan	nan	nan	0.012	0.0155	nan	nan	nan	nan
mutant20	YHR007C	ERG11	ERG11-NRg1.g	121864	121851	-26	nontemplate	nan	nan	nan	nan	nan	nan	0.406	0.0148	0.1	0.0185	nan	nan	nan	nan	nan	nan	nan	nan	nan	nan	nan	nan	nan	nan	nan	nan	nan	nan	nan	nan	0.77	0.0165	nan	nan	nan	nan	0.056	0.0196	nan	nan	nan	nan
mutant20	YHR007C	ERG11	ERG11-NRg1.h	121864	121851	-26	nontemplate	nan	nan	nan	nan	nan	nan	-0.49	0.00994	0.189	0.00871	nan	nan	nan	nan	nan	nan	nan	nan	nan	nan	nan	nan	nan	nan	nan	nan	nan	nan	nan	nan	0.303	0.00933	nan	nan	nan	nan	-0.101	0.0104	nan	nan	nan	nan
mutant20	YHR007C	ERG11	ERG11-NRg1.hb	121864	121851	-26	nontemplate	nan	nan	nan	nan	nan	nan	-0.131	0.0273	-0.458	0.0371	nan	nan	nan	nan	nan	nan	nan	nan	nan	nan	nan	nan	nan	nan	nan	nan	nan	nan	nan	nan	-0.337	0.0424	nan	nan	nan	nan	-0.05	0.0331	nan	nan	nan	nan
mutant20	YHR007C	ERG11	ERG11-NRg1.he	121864	121851	-26	nontemplate	nan	nan	nan	nan	nan	nan	-0.084	0.00868	0.036	0.00942	nan	nan	nan	nan	nan	nan	nan	nan	nan	nan	nan	nan	nan	nan	nan	nan	nan	nan	nan	nan	0.408	0.00932	nan	nan	nan	nan	-0.074	0.0112	nan	nan	nan	nan
mutant20	YHR007C	ERG11	ERG11-NRg1.heb	121864	121851	-26	nontemplate	nan	nan	nan	nan	nan	nan	-0.394	0.0141	0.28	0.0117	nan	nan	nan	nan	nan	nan	nan	nan	nan	nan	nan	nan	nan	nan	nan	nan	nan	nan	nan	nan	0.184	0.0133	nan	nan	nan	nan	0.075	0.0135	nan	nan	nan	nan
mutant20	YHR007C	ERG11	ERG11-NRg1.i	121864	121851	-26	nontemplate	nan	nan	nan	nan	nan	nan	-0.212	0.00698	-0.06	0.00758	nan	nan	nan	nan	nan	nan	nan	nan	nan	nan	nan	nan	nan	nan	nan	nan	nan	nan	nan	nan	0.091	0.00842	nan	nan	nan	nan	-0.151	0.008	nan	nan	nan	nan
mutant20	YHR007C	ERG11	ERG11-NRg1.j	121864	121851	-26	nontemplate	nan	nan	nan	nan	nan	nan	0.064	0.0216	-0.148	0.0271	nan	nan	nan	nan	nan	nan	nan	nan	nan	nan	nan	nan	nan	nan	nan	nan	nan	nan	nan	nan	0.441	0.0253	nan	nan	nan	nan	-0.107	0.0276	nan	nan	nan	nan
mutant20	YHR007C	ERG11	ERG11-NRg1.k	121864	121851	-26	nontemplate	nan	nan	nan	nan	nan	nan	-0.729	0.0209	-0.57	0.022	nan	nan	nan	nan	nan	nan	nan	nan	nan	nan	nan	nan	nan	nan	nan	nan	nan	nan	nan	nan	-0.311	0.0233	nan	nan	nan	nan	-0.393	0.0219	nan	nan	nan	nan
mutant20	YHR007C	ERG11	ERG11-NRg1.l	121864	121851	-26	nontemplate	nan	nan	nan	nan	nan	nan	-0.332	0.00698	-0.301	0.00787	nan	nan	nan	nan	nan	nan	nan	nan	nan	nan	nan	nan	nan	nan	nan	nan	nan	nan	nan	nan	0.119	0.00801	nan	nan	nan	nan	-0.077	0.00756	nan	nan	nan	nan
mutant20	YHR007C	ERG11	ERG11-NRg1.n	121864	121851	-26	nontemplate	nan	nan	nan	nan	nan	nan	nan	nan	-0.276	0.0541	nan	nan	nan	nan	nan	nan	nan	nan	nan	nan	nan	nan	nan	nan	nan	nan	nan	nan	nan	nan	-2.319	0.219	nan	nan	nan	nan	-0.2	0.0571	nan	nan	nan	nan
mutant20	YHR007C	ERG11	ERG11-NRg1.p	121864	121851	-26	nontemplate	nan	nan	nan	nan	nan	nan	-0.593	0.0077	0.345	0.00606	nan	nan	nan	nan	nan	nan	nan	nan	nan	nan	nan	nan	nan	nan	nan	nan	nan	nan	nan	nan	0.366	0.00697	nan	nan	nan	nan	-0.17	0.00782	nan	nan	nan	nan
mutant20	YHR007C	ERG11	ERG11-NRg1.pb	121864	121851	-26	nontemplate	nan	nan	nan	nan	nan	nan	-0.147	0.00699	-0.62	0.00988	nan	nan	nan	nan	nan	nan	nan	nan	nan	nan	nan	nan	nan	nan	nan	nan	nan	nan	nan	nan	-0.389	0.0108	nan	nan	nan	nan	-0.023	0.00799	nan	nan	nan	nan
mutant20	YHR007C	ERG11	ERG11-NRg1.pe	121864	121851	-26	nontemplate	nan	nan	nan	nan	nan	nan	0.212	0.0152	0.595	0.0153	nan	nan	nan	nan	nan	nan	nan	nan	nan	nan	nan	nan	nan	nan	nan	nan	nan	nan	nan	nan	0.782	0.0157	nan	nan	nan	nan	-0.025	0.0199	nan	nan	nan	nan
mutant20	YHR007C	ERG11	ERG11-NRg1.peb	121864	121851	-26	nontemplate	nan	nan	nan	nan	nan	nan	0.152	0.00619	0.23	0.00679	nan	nan	nan	nan	nan	nan	nan	nan	nan	nan	nan	nan	nan	nan	nan	nan	nan	nan	nan	nan	0.292	0.00767	nan	nan	nan	nan	-0.003	0.00798	nan	nan	nan	nan
mutant20	YHR007C	ERG11	ERG11-NRg1.ph	121864	121851	-26	nontemplate	nan	nan	nan	nan	nan	nan	-0.586	0.0424	0.32	0.0325	nan	nan	nan	nan	nan	nan	nan	nan	nan	nan	nan	nan	nan	nan	nan	nan	nan	nan	nan	nan	-0.715	0.0684	nan	nan	nan	nan	-0.444	0.0473	nan	nan	nan	nan
mutant20	YHR007C	ERG11	ERG11-NRg1.phb	121864	121851	-26	nontemplate	nan	nan	nan	nan	nan	nan	-0.493	0.0188	0.053	0.017	nan	nan	nan	nan	nan	nan	nan	nan	nan	nan	nan	nan	nan	nan	nan	nan	nan	nan	nan	nan	-0.613	0.0275	nan	nan	nan	nan	-0.082	0.0187	nan	nan	nan	nan
mutant20	YHR007C	ERG11	ERG11-NRg1.phe	121864	121851	-26	nontemplate	nan	nan	nan	nan	nan	nan	0.559	0.0271	-0.14	0.0391	nan	nan	nan	nan	nan	nan	nan	nan	nan	nan	nan	nan	nan	nan	nan	nan	nan	nan	nan	nan	0.276	0.0383	nan	nan	nan	nan	-0.028	0.0395	nan	nan	nan	nan
mutant20	YGR060W	ERG25	ERG25-NRg1	610438	610451	-30	nontemplate	nan	nan	nan	nan	nan	nan	-4.839	11.2	-0.01	0.37	nan	nan	nan	nan	nan	nan	nan	nan	nan	nan	nan	nan	nan	nan	nan	nan	nan	nan	nan	nan	1.931	0.245	nan	nan	nan	nan	-1.58	0.859	nan	nan	nan	nan
mutant18	YGR060W	ERG25	ERG25-NRg1.18	610438	610451	-30	nontemplate	nan	nan	nan	nan	nan	nan	-2.92	0.116	-0.875	0.0434	nan	nan	nan	nan	nan	nan	nan	nan	nan	nan	nan	nan	nan	nan	nan	nan	nan	nan	nan	nan	0.946	0.0244	nan	nan	nan	nan	-0.442	0.0369	nan	nan	nan	nan
mutant18	YGR060W	ERG25	ERG25-NRg1.18a	610438	610451	-30	nontemplate	nan	nan	nan	nan	nan	nan	-0.422	0.0395	0.384	0.0312	nan	nan	nan	nan	nan	nan	nan	nan	nan	nan	nan	nan	nan	nan	nan	nan	nan	nan	nan	nan	0.344	0.0375	nan	nan	nan	nan	-0.229	0.0428	nan	nan	nan	nan
mutant18	YGR060W	ERG25	ERG25-NRg1.18b	610438	610451	-30	nontemplate	nan	nan	nan	nan	nan	nan	-0.814	0.00498	0.124	0.00382	nan	nan	nan	nan	nan	nan	nan	nan	nan	nan	nan	nan	nan	nan	nan	nan	nan	nan	nan	nan	-0.068	0.00497	nan	nan	nan	nan	0.05	0.00424	nan	nan	nan	nan
mutant18	YGR060W	ERG25	ERG25-NRg1.18c	610438	610451	-30	nontemplate	nan	nan	nan	nan	nan	nan	-5.719	0.311	-0.169	0.0122	nan	nan	nan	nan	nan	nan	nan	nan	nan	nan	nan	nan	nan	nan	nan	nan	nan	nan	nan	nan	0.477	0.0107	nan	nan	nan	nan	-0.042	0.012	nan	nan	nan	nan
mutant18	YGR060W	ERG25	ERG25-NRg1.18d	610438	610451	-30	nontemplate	nan	nan	nan	nan	nan	nan	-1.245	0.0106	0.244	0.00593	nan	nan	nan	nan	nan	nan	nan	nan	nan	nan	nan	nan	nan	nan	nan	nan	nan	nan	nan	nan	0.164	0.00729	nan	nan	nan	nan	-0.139	0.00713	nan	nan	nan	nan
mutant18	YGR060W	ERG25	ERG25-NRg1.18e	610438	610451	-30	nontemplate	nan	nan	nan	nan	nan	nan	-3.974	0.171	0.199	0.0208	nan	nan	nan	nan	nan	nan	nan	nan	nan	nan	nan	nan	nan	nan	nan	nan	nan	nan	nan	nan	0.574	0.021	nan	nan	nan	nan	0.124	0.022	nan	nan	nan	nan
mutant18	YGR060W	ERG25	ERG25-NRg1.18eb	610438	610451	-30	nontemplate	nan	nan	nan	nan	nan	nan	-2.844	0.0315	-0.12	0.00851	nan	nan	nan	nan	nan	nan	nan	nan	nan	nan	nan	nan	nan	nan	nan	nan	nan	nan	nan	nan	0.11	0.00907	nan	nan	nan	nan	0.023	0.00853	nan	nan	nan	nan
mutant18	YGR060W	ERG25	ERG25-NRg1.18f	610438	610451	-30	nontemplate	nan	nan	nan	nan	nan	nan	-1.049	0.0321	0.324	0.0192	nan	nan	nan	nan	nan	nan	nan	nan	nan	nan	nan	nan	nan	nan	nan	nan	nan	nan	nan	nan	0.805	0.0182	nan	nan	nan	nan	-0.134	0.0251	nan	nan	nan	nan
mutant18	YGR060W	ERG25	ERG25-NRg1.18g	610438	610451	-30	nontemplate	nan	nan	nan	nan	nan	nan	nan	nan	nan	nan	nan	nan	nan	nan	nan	nan	nan	nan	nan	nan	nan	nan	nan	nan	nan	nan	nan	nan	nan	nan	nan	nan	nan	nan	nan	nan	nan	nan	nan	nan	nan	nan
mutant18	YGR060W	ERG25	ERG25-NRg1.18h	610438	610451	-30	nontemplate	nan	nan	nan	nan	nan	nan	-0.866	0.0326	-0.297	0.0286	nan	nan	nan	nan	nan	nan	nan	nan	nan	nan	nan	nan	nan	nan	nan	nan	nan	nan	nan	nan	-0.43	0.0392	nan	nan	nan	nan	-0.176	0.031	nan	nan	nan	nan
mutant18	YGR060W	ERG25	ERG25-NRg1.18hb	610438	610451	-30	nontemplate	nan	nan	nan	nan	nan	nan	0.563	0.00948	0.245	0.0117	nan	nan	nan	nan	nan	nan	nan	nan	nan	nan	nan	nan	nan	nan	nan	nan	nan	nan	nan	nan	-0.469	0.0188	nan	nan	nan	nan	-0.231	0.015	nan	nan	nan	nan
mutant18	YGR060W	ERG25	ERG25-NRg1.18he	610438	610451	-30	nontemplate	nan	nan	nan	nan	nan	nan	0.869	0.0395	0.448	0.049	nan	nan	nan	nan	nan	nan	nan	nan	nan	nan	nan	nan	nan	nan	nan	nan	nan	nan	nan	nan	0.194	0.065	nan	nan	nan	nan	-0.397	0.0723	nan	nan	nan	nan
mutant18	YGR060W	ERG25	ERG25-NRg1.18heb	610438	610451	-30	nontemplate	nan	nan	nan	nan	nan	nan	nan	nan	nan	nan	nan	nan	nan	nan	nan	nan	nan	nan	nan	nan	nan	nan	nan	nan	nan	nan	nan	nan	nan	nan	nan	nan	nan	nan	nan	nan	nan	nan	nan	nan	nan	nan
mutant18	YGR060W	ERG25	ERG25-NRg1.18i	610438	610451	-30	nontemplate	nan	nan	nan	nan	nan	nan	-5.378	1.72	0.308	0.0651	nan	nan	nan	nan	nan	nan	nan	nan	nan	nan	nan	nan	nan	nan	nan	nan	nan	nan	nan	nan	0.941	0.0583	nan	nan	nan	nan	-0.445	0.0961	nan	nan	nan	nan
mutant18	YGR060W	ERG25	ERG25-NRg1.18j	610438	610451	-30	nontemplate	nan	nan	nan	nan	nan	nan	-0.107	0.0187	-0.126	0.0216	nan	nan	nan	nan	nan	nan	nan	nan	nan	nan	nan	nan	nan	nan	nan	nan	nan	nan	nan	nan	-0.206	0.0246	nan	nan	nan	nan	0.199	0.0201	nan	nan	nan	nan
mutant18	YGR060W	ERG25	ERG25-NRg1.18k	610438	610451	-30	nontemplate	nan	nan	nan	nan	nan	nan	-1.428	0.0328	0.057	0.018	nan	nan	nan	nan	nan	nan	nan	nan	nan	nan	nan	nan	nan	nan	nan	nan	nan	nan	nan	nan	-0.236	0.0254	nan	nan	nan	nan	-0.015	0.0209	nan	nan	nan	nan
mutant18	YGR060W	ERG25	ERG25-NRg1.18l	610438	610451	-30	nontemplate	nan	nan	nan	nan	nan	nan	-4.842	0.445	0.096	0.0281	nan	nan	nan	nan	nan	nan	nan	nan	nan	nan	nan	nan	nan	nan	nan	nan	nan	nan	nan	nan	-0.632	0.05	nan	nan	nan	nan	-0.69	0.0424	nan	nan	nan	nan
mutant18	YGR060W	ERG25	ERG25-NRg1.18n	610438	610451	-30	nontemplate	nan	nan	nan	nan	nan	nan	-7.406	10.4	-1.078	0.0952	nan	nan	nan	nan	nan	nan	nan	nan	nan	nan	nan	nan	nan	nan	nan	nan	nan	nan	nan	nan	0.766	0.0531	nan	nan	nan	nan	-2	0.165	nan	nan	nan	nan
mutant18	YGR060W	ERG25	ERG25-NRg1.18p	610438	610451	-30	nontemplate	nan	nan	nan	nan	nan	nan	-4.393	1.05	-0.433	0.109	nan	nan	nan	nan	nan	nan	nan	nan	nan	nan	nan	nan	nan	nan	nan	nan	nan	nan	nan	nan	1.828	0.0576	nan	nan	nan	nan	-0.535	0.119	nan	nan	nan	nan
mutant18	YGR060W	ERG25	ERG25-NRg1.18pb	610438	610451	-30	nontemplate	nan	nan	nan	nan	nan	nan	-0.151	0.0187	0.038	0.0207	nan	nan	nan	nan	nan	nan	nan	nan	nan	nan	nan	nan	nan	nan	nan	nan	nan	nan	nan	nan	0.202	0.0219	nan	nan	nan	nan	0.023	0.0224	nan	nan	nan	nan
mutant18	YGR060W	ERG25	ERG25-NRg1.18pe	610438	610451	-30	nontemplate	nan	nan	nan	nan	nan	nan	-4.033	0.101	-0.251	0.0136	nan	nan	nan	nan	nan	nan	nan	nan	nan	nan	nan	nan	nan	nan	nan	nan	nan	nan	nan	nan	0.201	0.0137	nan	nan	nan	nan	-0.561	0.0169	nan	nan	nan	nan
mutant18	YGR060W	ERG25	ERG25-NRg1.18peb	610438	610451	-30	nontemplate	nan	nan	nan	nan	nan	nan	-2.661	0.0529	-0.126	0.0152	nan	nan	nan	nan	nan	nan	nan	nan	nan	nan	nan	nan	nan	nan	nan	nan	nan	nan	nan	nan	-0.362	0.0216	nan	nan	nan	nan	-0.282	0.018	nan	nan	nan	nan
mutant18	YGR060W	ERG25	ERG25-NRg1.18ph	610438	610451	-30	nontemplate	nan	nan	nan	nan	nan	nan	0.024	0.0516	0.153	0.0563	nan	nan	nan	nan	nan	nan	nan	nan	nan	nan	nan	nan	nan	nan	nan	nan	nan	nan	nan	nan	0.352	0.0598	nan	nan	nan	nan	0.123	0.0601	nan	nan	nan	nan
mutant18	YGR060W	ERG25	ERG25-NRg1.18phb	610438	610451	-30	nontemplate	nan	nan	nan	nan	nan	nan	-0.157	0.0353	-0.543	0.0488	nan	nan	nan	nan	nan	nan	nan	nan	nan	nan	nan	nan	nan	nan	nan	nan	nan	nan	nan	nan	-0.19	0.0558	nan	nan	nan	nan	-0.49	0.0521	nan	nan	nan	nan
mutant18	YGR060W	ERG25	ERG25-NRg1.18phe	610438	610451	-30	nontemplate	nan	nan	nan	nan	nan	nan	0.422	0.016	0.017	0.0216	nan	nan	nan	nan	nan	nan	nan	nan	nan	nan	nan	nan	nan	nan	nan	nan	nan	nan	nan	nan	1.191	0.0162	nan	nan	nan	nan	-0.287	0.0249	nan	nan	nan	nan
mutant20	YGR060W	ERG25	ERG25-NRg1.a	610438	610451	-30	nontemplate	nan	nan	nan	nan	nan	nan	-0.945	0.0169	0.163	0.0125	nan	nan	nan	nan	nan	nan	nan	nan	nan	nan	nan	nan	nan	nan	nan	nan	nan	nan	nan	nan	0.192	0.0141	nan	nan	nan	nan	-0.054	0.0144	nan	nan	nan	nan
mutant20	YGR060W	ERG25	ERG25-NRg1.b	610438	610451	-30	nontemplate	nan	nan	nan	nan	nan	nan	-3.458	0.305	-0.87	0.0797	nan	nan	nan	nan	nan	nan	nan	nan	nan	nan	nan	nan	nan	nan	nan	nan	nan	nan	nan	nan	-0.471	0.0801	nan	nan	nan	nan	-0.145	0.0625	nan	nan	nan	nan
mutant20	YGR060W	ERG25	ERG25-NRg1.c	610438	610451	-30	nontemplate	nan	nan	nan	nan	nan	nan	nan	nan	nan	nan	nan	nan	nan	nan	nan	nan	nan	nan	nan	nan	nan	nan	nan	nan	nan	nan	nan	nan	nan	nan	nan	nan	nan	nan	nan	nan	nan	nan	nan	nan	nan	nan
mutant20	YGR060W	ERG25	ERG25-NRg1.d	610438	610451	-30	nontemplate	nan	nan	nan	nan	nan	nan	-2.888	0.0639	0.574	0.0133	nan	nan	nan	nan	nan	nan	nan	nan	nan	nan	nan	nan	nan	nan	nan	nan	nan	nan	nan	nan	0.098	0.0183	nan	nan	nan	nan	-0.13	0.0182	nan	nan	nan	nan
mutant20	YGR060W	ERG25	ERG25-NRg1.e	610438	610451	-30	nontemplate	nan	nan	nan	nan	nan	nan	-5.844	1.01	0.111	0.0293	nan	nan	nan	nan	nan	nan	nan	nan	nan	nan	nan	nan	nan	nan	nan	nan	nan	nan	nan	nan	1.112	0.0244	nan	nan	nan	nan	-0.365	0.0401	nan	nan	nan	nan
mutant20	YGR060W	ERG25	ERG25-NRg1.eb	610438	610451	-30	nontemplate	nan	nan	nan	nan	nan	nan	-1.915	0.0453	-0.154	0.0215	nan	nan	nan	nan	nan	nan	nan	nan	nan	nan	nan	nan	nan	nan	nan	nan	nan	nan	nan	nan	0.199	0.0223	nan	nan	nan	nan	0.247	0.0206	nan	nan	nan	nan
mutant20	YGR060W	ERG25	ERG25-NRg1.g	610438	610451	-30	nontemplate	nan	nan	nan	nan	nan	nan	0.059	0.0227	0.465	0.0206	nan	nan	nan	nan	nan	nan	nan	nan	nan	nan	nan	nan	nan	nan	nan	nan	nan	nan	nan	nan	0.654	0.0225	nan	nan	nan	nan	-0.033	0.0293	nan	nan	nan	nan
mutant20	YGR060W	ERG25	ERG25-NRg1.h	610438	610451	-30	nontemplate	nan	nan	nan	nan	nan	nan	-0.974	0.021	0.064	0.0149	nan	nan	nan	nan	nan	nan	nan	nan	nan	nan	nan	nan	nan	nan	nan	nan	nan	nan	nan	nan	0.004	0.0187	nan	nan	nan	nan	0.064	0.0163	nan	nan	nan	nan
mutant20	YGR060W	ERG25	ERG25-NRg1.he	610438	610451	-30	nontemplate	nan	nan	nan	nan	nan	nan	1.218	0.0495	-0.083	0.0807	nan	nan	nan	nan	nan	nan	nan	nan	nan	nan	nan	nan	nan	nan	nan	nan	nan	nan	nan	nan	nan	nan	nan	nan	nan	nan	-0.481	0.109	nan	nan	nan	nan
mutant20	YGR060W	ERG25	ERG25-NRg1.heb	610438	610451	-30	nontemplate	nan	nan	nan	nan	nan	nan	-1.357	0.0367	-0.415	0.0265	nan	nan	nan	nan	nan	nan	nan	nan	nan	nan	nan	nan	nan	nan	nan	nan	nan	nan	nan	nan	-0.052	0.0283	nan	nan	nan	nan	0.266	0.0227	nan	nan	nan	nan
mutant20	YGR060W	ERG25	ERG25-NRg1.i	610438	610451	-30	nontemplate	nan	nan	nan	nan	nan	nan	-4.387	9.45	-0.381	0.562	nan	nan	nan	nan	nan	nan	nan	nan	nan	nan	nan	nan	nan	nan	nan	nan	nan	nan	nan	nan	1.809	0.319	nan	nan	nan	nan	-1.128	0.927	nan	nan	nan	nan
mutant20	YGR060W	ERG25	ERG25-NRg1.j	610438	610451	-30	nontemplate	nan	nan	nan	nan	nan	nan	-0.34	0.015	0.2	0.0138	nan	nan	nan	nan	nan	nan	nan	nan	nan	nan	nan	nan	nan	nan	nan	nan	nan	nan	nan	nan	-0.086	0.018	nan	nan	nan	nan	-0.067	0.0158	nan	nan	nan	nan
mutant20	YGR060W	ERG25	ERG25-NRg1.k	610438	610451	-30	nontemplate	nan	nan	nan	nan	nan	nan	-4.319	0.116	0.038	0.011	nan	nan	nan	nan	nan	nan	nan	nan	nan	nan	nan	nan	nan	nan	nan	nan	nan	nan	nan	nan	0.267	0.0111	nan	nan	nan	nan	-0.09	0.0128	nan	nan	nan	nan
mutant20	YGR060W	ERG25	ERG25-NRg1.l	610438	610451	-30	nontemplate	nan	nan	nan	nan	nan	nan	-5.216	0.18	-0.204	0.0102	nan	nan	nan	nan	nan	nan	nan	nan	nan	nan	nan	nan	nan	nan	nan	nan	nan	nan	nan	nan	-0.418	0.0143	nan	nan	nan	nan	-0.768	0.0147	nan	nan	nan	nan
mutant20	YGR060W	ERG25	ERG25-NRg1.n	610438	610451	-30	nontemplate	nan	nan	nan	nan	nan	nan	-6.871	10	-0.951	0.123	nan	nan	nan	nan	nan	nan	nan	nan	nan	nan	nan	nan	nan	nan	nan	nan	nan	nan	nan	nan	1.513	0.0621	nan	nan	nan	nan	-1.664	0.209	nan	nan	nan	nan
mutant20	YGR060W	ERG25	ERG25-NRg1.p	610438	610451	-30	nontemplate	nan	nan	nan	nan	nan	nan	-3.084	0.612	-0.394	0.16	nan	nan	nan	nan	nan	nan	nan	nan	nan	nan	nan	nan	nan	nan	nan	nan	nan	nan	nan	nan	1.851	0.0881	nan	nan	nan	nan	-1.41	0.302	nan	nan	nan	nan
mutant20	YGR060W	ERG25	ERG25-NRg1.pb	610438	610451	-30	nontemplate	nan	nan	nan	nan	nan	nan	-1.144	0.0325	-0.138	0.0235	nan	nan	nan	nan	nan	nan	nan	nan	nan	nan	nan	nan	nan	nan	nan	nan	nan	nan	nan	nan	0.241	0.023	nan	nan	nan	nan	-0.66	0.0298	nan	nan	nan	nan
mutant20	YGR060W	ERG25	ERG25-NRg1.pe	610438	610451	-30	nontemplate	nan	nan	nan	nan	nan	nan	-6.393	0.988	-0.349	0.0247	nan	nan	nan	nan	nan	nan	nan	nan	nan	nan	nan	nan	nan	nan	nan	nan	nan	nan	nan	nan	0.279	0.0223	nan	nan	nan	nan	-0.411	0.0262	nan	nan	nan	nan
mutant20	YGR060W	ERG25	ERG25-NRg1.peb	610438	610451	-30	nontemplate	nan	nan	nan	nan	nan	nan	-2.678	0.0525	-0.215	0.0149	nan	nan	nan	nan	nan	nan	nan	nan	nan	nan	nan	nan	nan	nan	nan	nan	nan	nan	nan	nan	0	0.0169	nan	nan	nan	nan	-0.016	0.015	nan	nan	nan	nan
mutant20	YGR060W	ERG25	ERG25-NRg1.phb	610438	610451	-30	nontemplate	nan	nan	nan	nan	nan	nan	0.548	0.00995	0.48	0.0112	nan	nan	nan	nan	nan	nan	nan	nan	nan	nan	nan	nan	nan	nan	nan	nan	nan	nan	nan	nan	0.189	0.0146	nan	nan	nan	nan	-0.018	0.0148	nan	nan	nan	nan
mutant20	YGR060W	ERG25	ERG25-NRg1.phe	610438	610451	-30	nontemplate	nan	nan	nan	nan	nan	nan	-0.258	0.0153	0.13	0.0151	nan	nan	nan	nan	nan	nan	nan	nan	nan	nan	nan	nan	nan	nan	nan	nan	nan	nan	nan	nan	0.149	0.0174	nan	nan	nan	nan	-0.188	0.0171	nan	nan	nan	nan
mutant20	YMR079W	SEC14	SEC14-NRg2	424921	424934	-20	nontemplate	nan	nan	nan	nan	nan	nan	nan	nan	nan	nan	nan	nan	nan	nan	nan	nan	nan	nan	nan	nan	nan	nan	nan	nan	nan	nan	nan	nan	nan	nan	nan	nan	nan	nan	nan	nan	nan	nan	nan	nan	nan	nan
mutant18	YMR079W	SEC14	SEC14-NRg2.18	424921	424934	-20	nontemplate	nan	nan	nan	nan	nan	nan	1.422	0.053	-4.055	1.11	nan	nan	nan	nan	nan	nan	nan	nan	nan	nan	nan	nan	nan	nan	nan	nan	nan	nan	nan	nan	-1.73	0.284	nan	nan	nan	nan	0.179	0.0848	nan	nan	nan	nan
mutant18	YMR079W	SEC14	SEC14-NRg2.18a	424921	424934	-20	nontemplate	nan	nan	nan	nan	nan	nan	0.288	0.00452	-0.247	0.00622	nan	nan	nan	nan	nan	nan	nan	nan	nan	nan	nan	nan	nan	nan	nan	nan	nan	nan	nan	nan	-0.209	0.00723	nan	nan	nan	nan	0.165	0.00568	nan	nan	nan	nan
mutant18	YMR079W	SEC14	SEC14-NRg2.18b	424921	424934	-20	nontemplate	nan	nan	nan	nan	nan	nan	0.37	0.0386	-0.783	0.0675	nan	nan	nan	nan	nan	nan	nan	nan	nan	nan	nan	nan	nan	nan	nan	nan	nan	nan	nan	nan	0.271	0.0522	nan	nan	nan	nan	0.178	0.0486	nan	nan	nan	nan
mutant18	YMR079W	SEC14	SEC14-NRg2.18c	424921	424934	-20	nontemplate	nan	nan	nan	nan	nan	nan	0.813	0.0202	-0.435	0.0328	nan	nan	nan	nan	nan	nan	nan	nan	nan	nan	nan	nan	nan	nan	nan	nan	nan	nan	nan	nan	-0.633	0.0472	nan	nan	nan	nan	0.213	0.0278	nan	nan	nan	nan
mutant18	YMR079W	SEC14	SEC14-NRg2.18d	424921	424934	-20	nontemplate	nan	nan	nan	nan	nan	nan	0.452	0.00571	-0.59	0.00988	nan	nan	nan	nan	nan	nan	nan	nan	nan	nan	nan	nan	nan	nan	nan	nan	nan	nan	nan	nan	-0.259	0.00942	nan	nan	nan	nan	0.185	0.00791	nan	nan	nan	nan
mutant18	YMR079W	SEC14	SEC14-NRg2.18e	424921	424934	-20	nontemplate	nan	nan	nan	nan	nan	nan	0.697	0.00511	-0.701	0.0104	nan	nan	nan	nan	nan	nan	nan	nan	nan	nan	nan	nan	nan	nan	nan	nan	nan	nan	nan	nan	-0.224	0.0101	nan	nan	nan	nan	0.141	0.00715	nan	nan	nan	nan
mutant18	YMR079W	SEC14	SEC14-NRg2.18eb	424921	424934	-20	nontemplate	nan	nan	nan	nan	nan	nan	0.148	0.0034	-0.62	0.00549	nan	nan	nan	nan	nan	nan	nan	nan	nan	nan	nan	nan	nan	nan	nan	nan	nan	nan	nan	nan	-0.382	0.00564	nan	nan	nan	nan	0.15	0.00418	nan	nan	nan	nan
mutant18	YMR079W	SEC14	SEC14-NRg2.18f	424921	424934	-20	nontemplate	nan	nan	nan	nan	nan	nan	0.696	0.0086	-0.536	0.0154	nan	nan	nan	nan	nan	nan	nan	nan	nan	nan	nan	nan	nan	nan	nan	nan	nan	nan	nan	nan	-0.214	0.017	nan	nan	nan	nan	0.041	0.0134	nan	nan	nan	nan
mutant18	YMR079W	SEC14	SEC14-NRg2.18g	424921	424934	-20	nontemplate	nan	nan	nan	nan	nan	nan	0.11	0.00727	-0.718	0.0124	nan	nan	nan	nan	nan	nan	nan	nan	nan	nan	nan	nan	nan	nan	nan	nan	nan	nan	nan	nan	-0.086	0.0112	nan	nan	nan	nan	0.065	0.00899	nan	nan	nan	nan
mutant18	YMR079W	SEC14	SEC14-NRg2.18h	424921	424934	-20	nontemplate	nan	nan	nan	nan	nan	nan	0.678	0.00332	-0.617	0.00602	nan	nan	nan	nan	nan	nan	nan	nan	nan	nan	nan	nan	nan	nan	nan	nan	nan	nan	nan	nan	-0.238	0.00599	nan	nan	nan	nan	0.077	0.00463	nan	nan	nan	nan
mutant18	YMR079W	SEC14	SEC14-NRg2.18hb	424921	424934	-20	nontemplate	nan	nan	nan	nan	nan	nan	0.31	0.0104	-0.87	0.0198	nan	nan	nan	nan	nan	nan	nan	nan	nan	nan	nan	nan	nan	nan	nan	nan	nan	nan	nan	nan	-0.868	0.0251	nan	nan	nan	nan	0.19	0.0128	nan	nan	nan	nan
mutant18	YMR079W	SEC14	SEC14-NRg2.18he	424921	424934	-20	nontemplate	nan	nan	nan	nan	nan	nan	0.874	0.00433	-0.522	0.0077	nan	nan	nan	nan	nan	nan	nan	nan	nan	nan	nan	nan	nan	nan	nan	nan	nan	nan	nan	nan	0.004	0.00752	nan	nan	nan	nan	0.147	0.00622	nan	nan	nan	nan
mutant18	YMR079W	SEC14	SEC14-NRg2.18heb	424921	424934	-20	nontemplate	nan	nan	nan	nan	nan	nan	0.295	0.00399	-0.414	0.00676	nan	nan	nan	nan	nan	nan	nan	nan	nan	nan	nan	nan	nan	nan	nan	nan	nan	nan	nan	nan	-0.457	0.00775	nan	nan	nan	nan	0.169	0.00515	nan	nan	nan	nan
mutant18	YMR079W	SEC14	SEC14-NRg2.18i	424921	424934	-20	nontemplate	nan	nan	nan	nan	nan	nan	1.663	0.0168	-0.226	0.0324	nan	nan	nan	nan	nan	nan	nan	nan	nan	nan	nan	nan	nan	nan	nan	nan	nan	nan	nan	nan	0.054	0.0346	nan	nan	nan	nan	-0.052	0.0312	nan	nan	nan	nan
mutant18	YMR079W	SEC14	SEC14-NRg2.18j	424921	424934	-20	nontemplate	nan	nan	nan	nan	nan	nan	1.053	0.0199	-0.507	0.0396	nan	nan	nan	nan	nan	nan	nan	nan	nan	nan	nan	nan	nan	nan	nan	nan	nan	nan	nan	nan	-0.074	0.0338	nan	nan	nan	nan	0.048	0.0318	nan	nan	nan	nan
mutant18	YMR079W	SEC14	SEC14-NRg2.18k	424921	424934	-20	nontemplate	nan	nan	nan	nan	nan	nan	1.754	0.00477	-1.362	0.0164	nan	nan	nan	nan	nan	nan	nan	nan	nan	nan	nan	nan	nan	nan	nan	nan	nan	nan	nan	nan	-0.556	0.0134	nan	nan	nan	nan	0.152	0.00906	nan	nan	nan	nan
mutant18	YMR079W	SEC14	SEC14-NRg2.18l	424921	424934	-20	nontemplate	nan	nan	nan	nan	nan	nan	1.077	0.0127	-4.768	0.339	nan	nan	nan	nan	nan	nan	nan	nan	nan	nan	nan	nan	nan	nan	nan	nan	nan	nan	nan	nan	-1.47	0.053	nan	nan	nan	nan	0.174	0.0198	nan	nan	nan	nan
mutant18	YMR079W	SEC14	SEC14-NRg2.18n	424921	424934	-20	nontemplate	nan	nan	nan	nan	nan	nan	0.928	0.0218	-3.891	0.305	nan	nan	nan	nan	nan	nan	nan	nan	nan	nan	nan	nan	nan	nan	nan	nan	nan	nan	nan	nan	-1.024	0.0675	nan	nan	nan	nan	0.201	0.0322	nan	nan	nan	nan
mutant18	YMR079W	SEC14	SEC14-NRg2.18p	424921	424934	-20	nontemplate	nan	nan	nan	nan	nan	nan	1.322	0.02	-3.835	0.311	nan	nan	nan	nan	nan	nan	nan	nan	nan	nan	nan	nan	nan	nan	nan	nan	nan	nan	nan	nan	-0.685	0.0549	nan	nan	nan	nan	0.153	0.0338	nan	nan	nan	nan
mutant18	YMR079W	SEC14	SEC14-NRg2.18pb	424921	424934	-20	nontemplate	nan	nan	nan	nan	nan	nan	0.706	0.00209	-0.579	0.0038	nan	nan	nan	nan	nan	nan	nan	nan	nan	nan	nan	nan	nan	nan	nan	nan	nan	nan	nan	nan	-0.31	0.00415	nan	nan	nan	nan	0.125	0.00298	nan	nan	nan	nan
mutant18	YMR079W	SEC14	SEC14-NRg2.18pe	424921	424934	-20	nontemplate	nan	nan	nan	nan	nan	nan	0.774	0.00919	-0.49	0.0169	nan	nan	nan	nan	nan	nan	nan	nan	nan	nan	nan	nan	nan	nan	nan	nan	nan	nan	nan	nan	0.023	0.0166	nan	nan	nan	nan	0.136	0.0137	nan	nan	nan	nan
mutant18	YMR079W	SEC14	SEC14-NRg2.18peb	424921	424934	-20	nontemplate	nan	nan	nan	nan	nan	nan	0.223	0.0048	-0.712	0.00833	nan	nan	nan	nan	nan	nan	nan	nan	nan	nan	nan	nan	nan	nan	nan	nan	nan	nan	nan	nan	-0.648	0.01	nan	nan	nan	nan	0.139	0.00639	nan	nan	nan	nan
mutant18	YMR079W	SEC14	SEC14-NRg2.18ph	424921	424934	-20	nontemplate	nan	nan	nan	nan	nan	nan	0.951	0.012	-0.019	0.018	nan	nan	nan	nan	nan	nan	nan	nan	nan	nan	nan	nan	nan	nan	nan	nan	nan	nan	nan	nan	-0.237	0.0247	nan	nan	nan	nan	0.173	0.0172	nan	nan	nan	nan
mutant18	YMR079W	SEC14	SEC14-NRg2.18phb	424921	424934	-20	nontemplate	nan	nan	nan	nan	nan	nan	1.023	0.0125	0.056	0.0182	nan	nan	nan	nan	nan	nan	nan	nan	nan	nan	nan	nan	nan	nan	nan	nan	nan	nan	nan	nan	-0.215	0.0244	nan	nan	nan	nan	0.08	0.0197	nan	nan	nan	nan
mutant18	YMR079W	SEC14	SEC14-NRg2.18phe	424921	424934	-20	nontemplate	nan	nan	nan	nan	nan	nan	0.039	0.0113	-0.74	0.0178	nan	nan	nan	nan	nan	nan	nan	nan	nan	nan	nan	nan	nan	nan	nan	nan	nan	nan	nan	nan	0.006	0.0155	nan	nan	nan	nan	0.134	0.0132	nan	nan	nan	nan
mutant20	YMR079W	SEC14	SEC14-NRg2.a	424921	424934	-20	nontemplate	nan	nan	nan	nan	nan	nan	0.427	0.00712	0.22	0.00875	nan	nan	nan	nan	nan	nan	nan	nan	nan	nan	nan	nan	nan	nan	nan	nan	nan	nan	nan	nan	0.255	0.0102	nan	nan	nan	nan	0.082	0.00981	nan	nan	nan	nan
mutant20	YMR079W	SEC14	SEC14-NRg2.b	424921	424934	-20	nontemplate	nan	nan	nan	nan	nan	nan	1.034	0.0231	-0.518	0.0415	nan	nan	nan	nan	nan	nan	nan	nan	nan	nan	nan	nan	nan	nan	nan	nan	nan	nan	nan	nan	-0.453	0.0501	nan	nan	nan	nan	0.142	0.0348	nan	nan	nan	nan
mutant20	YMR079W	SEC14	SEC14-NRg2.c	424921	424934	-20	nontemplate	nan	nan	nan	nan	nan	nan	0.809	0.00975	0.446	0.012	nan	nan	nan	nan	nan	nan	nan	nan	nan	nan	nan	nan	nan	nan	nan	nan	nan	nan	nan	nan	0.495	0.0136	nan	nan	nan	nan	0.02	0.0152	nan	nan	nan	nan
mutant20	YMR079W	SEC14	SEC14-NRg2.d	424921	424934	-20	nontemplate	nan	nan	nan	nan	nan	nan	0.577	0.0119	-0.165	0.0169	nan	nan	nan	nan	nan	nan	nan	nan	nan	nan	nan	nan	nan	nan	nan	nan	nan	nan	nan	nan	-0.293	0.0232	nan	nan	nan	nan	-0.049	0.0184	nan	nan	nan	nan
mutant20	YMR079W	SEC14	SEC14-NRg2.e	424921	424934	-20	nontemplate	nan	nan	nan	nan	nan	nan	1.437	0.0442	-4.281	1.01	nan	nan	nan	nan	nan	nan	nan	nan	nan	nan	nan	nan	nan	nan	nan	nan	nan	nan	nan	nan	-0.476	0.104	nan	nan	nan	nan	0.114	0.0731	nan	nan	nan	nan
mutant20	YMR079W	SEC14	SEC14-NRg2.eb	424921	424934	-20	nontemplate	nan	nan	nan	nan	nan	nan	0.51	0.00544	0.087	0.0069	nan	nan	nan	nan	nan	nan	nan	nan	nan	nan	nan	nan	nan	nan	nan	nan	nan	nan	nan	nan	-0.044	0.00898	nan	nan	nan	nan	0.166	0.0078	nan	nan	nan	nan
mutant20	YMR079W	SEC14	SEC14-NRg2.f	424921	424934	-20	nontemplate	nan	nan	nan	nan	nan	nan	0.344	0.013	-0.371	0.0197	nan	nan	nan	nan	nan	nan	nan	nan	nan	nan	nan	nan	nan	nan	nan	nan	nan	nan	nan	nan	0.17	0.0191	nan	nan	nan	nan	0.017	0.0177	nan	nan	nan	nan
mutant20	YMR079W	SEC14	SEC14-NRg2.g	424921	424934	-20	nontemplate	nan	nan	nan	nan	nan	nan	0.254	0.0127	-0.629	0.0195	nan	nan	nan	nan	nan	nan	nan	nan	nan	nan	nan	nan	nan	nan	nan	nan	nan	nan	nan	nan	-0.24	0.0202	nan	nan	nan	nan	0.01	0.0161	nan	nan	nan	nan
mutant20	YMR079W	SEC14	SEC14-NRg2.h	424921	424934	-20	nontemplate	nan	nan	nan	nan	nan	nan	1.191	0.0118	0.01	0.0199	nan	nan	nan	nan	nan	nan	nan	nan	nan	nan	nan	nan	nan	nan	nan	nan	nan	nan	nan	nan	-0.465	0.0297	nan	nan	nan	nan	-0.068	0.0216	nan	nan	nan	nan
mutant20	YMR079W	SEC14	SEC14-NRg2.hb	424921	424934	-20	nontemplate	nan	nan	nan	nan	nan	nan	0.755	0.00794	0.333	0.00985	nan	nan	nan	nan	nan	nan	nan	nan	nan	nan	nan	nan	nan	nan	nan	nan	nan	nan	nan	nan	0.59	0.0107	nan	nan	nan	nan	0.069	0.0115	nan	nan	nan	nan
mutant20	YMR079W	SEC14	SEC14-NRg2.he	424921	424934	-20	nontemplate	nan	nan	nan	nan	nan	nan	0.589	0.00802	0.845	0.00844	nan	nan	nan	nan	nan	nan	nan	nan	nan	nan	nan	nan	nan	nan	nan	nan	nan	nan	nan	nan	0.736	0.0101	nan	nan	nan	nan	0.154	0.0121	nan	nan	nan	nan
mutant20	YMR079W	SEC14	SEC14-NRg2.heb	424921	424934	-20	nontemplate	nan	nan	nan	nan	nan	nan	0.372	0.00782	0.352	0.00907	nan	nan	nan	nan	nan	nan	nan	nan	nan	nan	nan	nan	nan	nan	nan	nan	nan	nan	nan	nan	0.012	0.0118	nan	nan	nan	nan	-0.013	0.0111	nan	nan	nan	nan
mutant20	YMR079W	SEC14	SEC14-NRg2.i	424921	424934	-20	nontemplate	nan	nan	nan	nan	nan	nan	0.019	0.0927	-1.074	0.169	nan	nan	nan	nan	nan	nan	nan	nan	nan	nan	nan	nan	nan	nan	nan	nan	nan	nan	nan	nan	nan	nan	nan	nan	nan	nan	0.218	0.0962	nan	nan	nan	nan
mutant20	YMR079W	SEC14	SEC14-NRg2.j	424921	424934	-20	nontemplate	nan	nan	nan	nan	nan	nan	1.66	0.0149	-1.379	0.053	nan	nan	nan	nan	nan	nan	nan	nan	nan	nan	nan	nan	nan	nan	nan	nan	nan	nan	nan	nan	-0.391	0.0357	nan	nan	nan	nan	0.25	0.0258	nan	nan	nan	nan
mutant20	YMR079W	SEC14	SEC14-NRg2.k	424921	424934	-20	nontemplate	nan	nan	nan	nan	nan	nan	nan	nan	-2.09	0.326	nan	nan	nan	nan	nan	nan	nan	nan	nan	nan	nan	nan	nan	nan	nan	nan	nan	nan	nan	nan	-0.553	0.178	nan	nan	nan	nan	0.172	0.116	nan	nan	nan	nan
mutant20	YMR079W	SEC14	SEC14-NRg2.l	424921	424934	-20	nontemplate	nan	nan	nan	nan	nan	nan	nan	nan	nan	nan	nan	nan	nan	nan	nan	nan	nan	nan	nan	nan	nan	nan	nan	nan	nan	nan	nan	nan	nan	nan	nan	nan	nan	nan	nan	nan	nan	nan	nan	nan	nan	nan
mutant20	YMR079W	SEC14	SEC14-NRg2.n	424921	424934	-20	nontemplate	nan	nan	nan	nan	nan	nan	0.531	0.0148	-4.012	0.212	nan	nan	nan	nan	nan	nan	nan	nan	nan	nan	nan	nan	nan	nan	nan	nan	nan	nan	nan	nan	-0.972	0.0427	nan	nan	nan	nan	0.023	0.0212	nan	nan	nan	nan
mutant20	YMR079W	SEC14	SEC14-NRg2.p	424921	424934	-20	nontemplate	nan	nan	nan	nan	nan	nan	0.609	0.102	-3.423	1.06	nan	nan	nan	nan	nan	nan	nan	nan	nan	nan	nan	nan	nan	nan	nan	nan	nan	nan	nan	nan	-0.702	0.237	nan	nan	nan	nan	0.235	0.14	nan	nan	nan	nan
mutant20	YMR079W	SEC14	SEC14-NRg2.pb	424921	424934	-20	nontemplate	nan	nan	nan	nan	nan	nan	0.977	0.00621	-0.07	0.0105	nan	nan	nan	nan	nan	nan	nan	nan	nan	nan	nan	nan	nan	nan	nan	nan	nan	nan	nan	nan	0.027	0.0113	nan	nan	nan	nan	0.034	0.0108	nan	nan	nan	nan
mutant20	YMR079W	SEC14	SEC14-NRg2.pe	424921	424934	-20	nontemplate	nan	nan	nan	nan	nan	nan	1.162	0.0087	-0.14	0.0148	nan	nan	nan	nan	nan	nan	nan	nan	nan	nan	nan	nan	nan	nan	nan	nan	nan	nan	nan	nan	0.14	0.0149	nan	nan	nan	nan	0.111	0.0137	nan	nan	nan	nan
mutant20	YMR079W	SEC14	SEC14-NRg2.peb	424921	424934	-20	nontemplate	nan	nan	nan	nan	nan	nan	0.033	0.00461	-0.19	0.00627	nan	nan	nan	nan	nan	nan	nan	nan	nan	nan	nan	nan	nan	nan	nan	nan	nan	nan	nan	nan	-0.228	0.00697	nan	nan	nan	nan	0.104	0.0053	nan	nan	nan	nan
mutant20	YMR079W	SEC14	SEC14-NRg2.ph	424921	424934	-20	nontemplate	nan	nan	nan	nan	nan	nan	1.025	0.0106	0.168	0.0155	nan	nan	nan	nan	nan	nan	nan	nan	nan	nan	nan	nan	nan	nan	nan	nan	nan	nan	nan	nan	0.052	0.0192	nan	nan	nan	nan	0.153	0.016	nan	nan	nan	nan
mutant20	YMR079W	SEC14	SEC14-NRg2.phb	424921	424934	-20	nontemplate	nan	nan	nan	nan	nan	nan	0.442	0.00643	0.17	0.00807	nan	nan	nan	nan	nan	nan	nan	nan	nan	nan	nan	nan	nan	nan	nan	nan	nan	nan	nan	nan	-0.01	0.0103	nan	nan	nan	nan	-0.055	0.00906	nan	nan	nan	nan
mutant20	YMR079W	SEC14	SEC14-NRg2.phe	424921	424934	-20	nontemplate	nan	nan	nan	nan	nan	nan	0.301	0.0404	-0.803	0.0715	nan	nan	nan	nan	nan	nan	nan	nan	nan	nan	nan	nan	nan	nan	nan	nan	nan	nan	nan	nan	-0.002	0.0583	nan	nan	nan	nan	0.143	0.0511	nan	nan	nan	nan
[truncated: 10 more columns]
