# Supplementary material for: Quantitative CRISPR interference screens in yeast identify chemical-genetic interactions and new rules for guide RNA design
Source: Genome Biol. 2016 Mar 8;17:45. doi: 10.1186/s13059-016-0900-9 (PMC4784398; doi:10.1186/s13059-016-0900-9)
Supplement: Additional file 12: — Average drug-specific effects for each guide set (gRNAs directed against the same gene). (XLSX 27 kb) [file 13059_2016_900_MOESM12_ESM.xlsx]

## Sheet: READ_ME
Aditional file 12
Average drug-specific effects for each guide set (gRNAs directed against the same gene).
#Pool	Name of Pool
ORF	Systematic Gene Name
Gene	Standard Gene Name
Guide_length	Length of guide RNA specificity sequence.
0KPI-0099_12.5uM_mean	Mean drug-specific effect for repression of gene in specified drug condition. (0KPI-0099 at 12.5uM in this case, general fromat Drug_Concentration_mean)
0KPI-0099_12.5uM_std	Standard deviation of mean drug-specific effect for repression of gene in specified drug condition. (0KPI-0099 at 12.5uM in this case, general fromat Drug_Concentration_std)
…

## Sheet: Combined Effects
#Pool	ORF	Gene	Guide_length	0KPI-0099_12.5uM_mean	0KPI-0099_12.5uM_std	1181-0519_10uM_mean	1181-0519_10uM_std	1181-0519_15uM_mean	1181-0519_15uM_std	1181-0519_25uM_mean	1181-0519_25uM_std	4130-1276_2uM_mean	4130-1276_2uM_std	6630449_75uM_mean	6630449_75uM_std	7312221_75uM_mean	7312221_75uM_std	9121982_21.55uM_mean	9121982_21.55uM_std	9121982_50uM_mean	9121982_50uM_std	9125678_50uM_mean	9125678_50uM_std	9125678_75uM_mean	9125678_75uM_std	9150499_35.5uM_mean	9150499_35.5uM_std	Aureobasidin-A_20nM_mean	Aureobasidin-A_20nM_std	Aureobasidin-A_30nM_mean	Aureobasidin-A_30nM_std	CBF-666774_166.7uM_mean	CBF-666774_166.7uM_std	Cantharidin_10uM_mean	Cantharidin_10uM_std	Cerulenin_0.98uM_mean	Cerulenin_0.98uM_std	Cerulenin_1.95uM_mean	Cerulenin_1.95uM_std	DMSO_1%_mean	DMSO_1%_std	Daunorubicin_31.25uM_mean	Daunorubicin_31.25uM_std	Doxorubicin_12.5uM_mean	Doxorubicin_12.5uM_std	Fluconazole_20uM_mean	Fluconazole_20uM_std	NSC-180973_7uM_mean	NSC-180973_7uM_std
broad_tiling	YGR060W	ERG25	20bp	nan	nan	-2.24	2.428	nan	nan	nan	nan	0.03	0.6563	nan	nan	nan	nan	nan	nan	nan	nan	nan	nan	nan	nan	nan	nan	nan	nan	nan	nan	nan	nan	nan	nan	nan	nan	nan	nan	0	0	nan	nan	0.27	0.9004	0.27	0.6712	nan	nan
broad_tiling	YHR007C	ERG11	20bp	nan	nan	0.24	0.4904	nan	nan	nan	nan	0.15	0.5442	nan	nan	nan	nan	nan	nan	nan	nan	nan	nan	nan	nan	nan	nan	nan	nan	nan	nan	nan	nan	nan	nan	nan	nan	nan	nan	0	0	nan	nan	0.12	0.7821	-1.74	2.854	nan	nan
broad_tiling	YHR209W	CRG1	20bp	nan	nan	0.15	0.3954	nan	nan	nan	nan	0.05	0.5638	nan	nan	nan	nan	nan	nan	nan	nan	nan	nan	nan	nan	nan	nan	nan	nan	nan	nan	nan	nan	nan	nan	nan	nan	nan	nan	0	0	nan	nan	0.17	0.6834	0.04	0.3954	nan	nan
broad_tiling	YIL143C	SSL2	20bp	nan	nan	0.17	0.4585	nan	nan	nan	nan	-0.15	0.6709	nan	nan	nan	nan	nan	nan	nan	nan	nan	nan	nan	nan	nan	nan	nan	nan	nan	nan	nan	nan	nan	nan	nan	nan	nan	nan	0	0	nan	nan	-0.9	1.749	0	0.4046	nan	nan
broad_tiling	YMR079W	SEC14	20bp	nan	nan	0.16	0.924	nan	nan	nan	nan	-0.26	0.8768	nan	nan	nan	nan	nan	nan	nan	nan	nan	nan	nan	nan	nan	nan	nan	nan	nan	nan	nan	nan	nan	nan	nan	nan	nan	nan	0	0	nan	nan	0.43	0.8194	0.08	0.3988	nan	nan
gene_tiling_18bp	YDL015C	TSC13	18bp	0.68	0.6943	0.05	0.2185	-0.5	1.518	0.43	1.308	-1.06	1.392	-0.71	1.511	-1.09	1.612	0.04	0.5151	0.09	0.398	-0.19	1.502	-0.04	1.922	-0.43	1.094	-1.12	1.897	-0.86	1.61	-2.87	3.167	-0.52	0.4215	-0.67	1.608	-0.02	1.018	-0.09	0.4659	0.09	0.4348	-0.28	1.056	-0.5	1.66	-0.36	0.7794
gene_tiling_18bp	YDL140C	RPO21	18bp	0.11	0.2748	-0.16	0.3881	0.1	0.3604	-0.17	0.7514	0.18	0.3419	0.27	0.2818	-0.14	0.3689	-0.1	0.3159	0.08	0.246	0.14	0.3525	0.56	0.4082	-0.2	1.485	0.02	0.5846	-0.44	1.592	-0.41	0.7565	0.44	0.7303	0.03	0.3706	0.2	0.3192	0.05	0.3174	-0.2	0.3552	0.2	0.3369	0.03	0.3885	-0.06	0.4281
gene_tiling_18bp	YDR170C	SEC7	18bp	0.13	0.2292	0.15	0.1214	-0.05	0.2153	0.19	0.6942	0.4	0.1266	-0.11	0.4361	0.01	0.1628	0.05	0.137	-0.04	0.142	0.4	0.2486	0.44	0.3455	-0.26	0.3934	0.32	0.1245	0.43	0.3795	-0.07	0.3024	0.11	0.1673	-0.07	0.198	0.06	0.255	-0.15	0.1755	-0.02	0.1791	0.23	0.2222	0.01	0.1971	0	0.3022
gene_tiling_18bp	YDR367W	KEI1	18bp	-0.14	0.5169	-0.2	0.3931	0.04	0.2604	-1.37	1.996	-0.07	0.4709	-0.16	0.3248	-0.02	0.3131	0.05	0.2199	-0.07	0.285	0.18	0.2815	0.44	0.4824	0.24	0.818	-4.4	3.682	-4.76	3.321	-0.04	0.1819	-0.03	0.366	-0.1	0.2473	-0.14	0.3563	0.07	0.1702	0.09	0.1537	-0.16	0.5622	0.02	0.2234	-0.08	0.2869
gene_tiling_18bp	YGL155W	CDC43	18bp	0.2	0.4107	-0.13	0.4206	-0.22	0.6217	-0.18	1.041	-0.17	0.5715	-0.13	0.2828	0.06	0.2138	-0.05	0.2445	-0.14	0.3714	-4.14	3.352	-5.3	3.145	-0.84	1.785	0.05	0.344	0.24	0.5376	-0.04	0.2257	-0.35	0.3156	-0.07	0.2875	-0.09	0.4252	-0.04	0.2197	-0.04	0.432	-0.35	1.033	0	0.337	0.03	0.2225
gene_tiling_18bp	YGR060W	ERG25	18bp	0.33	0.2765	-1.29	1.302	-1.39	1.941	-1.54	1.781	-0.17	0.3918	-0.13	0.3648	-0.12	0.4943	-0.04	0.412	-0.17	0.3107	0.12	0.4222	-0.29	1.085	-0.51	1.245	0.28	0.3832	0.08	1.013	-0.28	0.3742	0.01	0.3634	-0.06	0.2609	-0.03	0.4619	-0.17	0.4416	-0.02	0.3048	-0.49	0.7571	0.15	0.2904	-0.08	0.4635
gene_tiling_18bp	YHR007C	ERG11	18bp	0.05	0.5598	-0.1	0.5056	0	0.5426	-1.04	2.491	-0.08	0.5254	0.06	0.2669	0.14	0.1848	-0.05	0.2327	0.07	0.4016	-0.01	0.3744	-0.44	0.8102	0.05	0.9306	0.21	0.2376	0.2	0.71	-0.05	0.1972	-0.09	0.334	-0.13	0.1987	0.21	0.4713	0.11	0.1807	-0.04	0.2252	-0.44	0.9345	-2.26	2.996	-0.09	0.2445
gene_tiling_18bp	YHR107C	CDC12	18bp	0.34	1.533	-1.39	1.497	-1.05	1.346	-0.77	2.161	0.19	1.597	-0.15	0.5115	-1.13	2.229	-1.01	1.002	-0.96	1.656	-1.21	1.609	-1.09	2.266	-1.04	2.092	-1.52	1.636	-0.9	1.616	-0.8	1.052	0.46	1.321	-1.29	1.365	-1.69	1.576	-0.73	1.081	0.11	1.108	-0.71	1.501	-0.63	1.103	-1.22	1.596
gene_tiling_18bp	YHR209W	CRG1	18bp	0.06	0.408	0.13	0.3023	-0.01	0.2684	0.25	0.6202	-0.02	0.6693	-0.09	0.2248	0.19	0.2697	0.01	0.2036	0.07	0.2156	0.14	0.2992	0.37	0.7291	-0.45	0.6757	0.07	0.435	-0.06	0.736	-0.04	0.2473	-2.57	2.033	-0.01	0.3511	-0.15	0.3842	-0.06	0.2656	-0.13	0.3391	0	0.347	-0.07	0.193	0.03	0.4518
gene_tiling_18bp	YIL048W	NEO1	18bp	-0.03	0.5688	-1.33	1.947	-1.17	1.883	-0.63	1.543	0.21	0.6048	-1.55	1.956	-0.33	1.261	-0.29	0.5548	-0.53	1.301	-0.45	1.141	-0.16	0.8464	-0.67	1.513	-0.81	1.476	-0.96	1.437	-0.43	0.6762	0.13	0.8814	-0.07	0.4137	0.06	0.5821	-0.12	0.4152	-0.17	0.5606	-0.22	1.477	-0.36	1.274	-1.06	1.531
gene_tiling_18bp	YIL143C	SSL2	18bp	-0.19	1.09	-0.44	1.092	-0.46	1.022	-0.27	1.157	-0.37	0.9822	-0.42	1.053	-0.32	0.9685	-0.03	0.552	-0.34	1.313	-0.23	1.001	-0.17	1.383	-0.38	1.263	-0.15	1.246	-0.01	1.23	-0.34	0.9756	-0.28	0.8773	-0.14	0.1974	-0.32	0.7078	-0.16	0.5507	-1.13	1.368	-3.09	3.053	-0.13	0.6806	0.06	0.2445
gene_tiling_18bp	YKL182W	FAS1	18bp	0.13	0.2885	0.06	0.4595	0.08	0.4334	0.7	0.8275	0.19	0.4152	-0.19	0.5037	-0.2	0.539	-0.11	0.2476	-0.61	1.329	0.27	0.1711	-0.27	1.447	0.02	1.126	-0.38	1.082	-1.59	2.666	-0.27	0.5394	0.15	0.2855	-1.4	1.973	-2.36	2.522	-0.12	0.4891	-0.21	0.2779	0.13	0.4464	-0.12	0.328	-0.17	0.5111
gene_tiling_18bp	YKL203C	TOR2	18bp	0.12	0.2254	0.07	0.1546	0.12	0.1968	0.11	0.4707	-0.05	0.2565	-0.06	0.1426	0.15	0.1524	0.14	0.165	-0.03	0.4565	0.25	0.3186	0.44	0.4548	-0.08	0.6421	0.05	0.3759	-0.27	0.6329	0.01	0.2019	-0.01	0.2578	-0.01	0.2948	-0.13	0.3175	-0.06	0.1767	-0.02	0.2888	0.01	0.3296	-0.01	0.1651	0	0.2021
gene_tiling_18bp	YML126C	ERG13	18bp	-3.97	3.023	-0.25	0.3515	0.18	0.5278	-0.71	1.333	-0.4	0.6883	0.04	0.3069	0.23	0.4082	0.01	0.2251	0.23	0.2928	-2.59	2.691	-2.75	2.575	0.67	1.345	0.16	0.3757	0.68	0.8384	0.09	0.3516	0.09	0.5937	0	0.3725	-0.2	0.4077	0.05	0.2485	-0.11	0.5137	-0.29	0.6292	-0.42	0.7077	-0.29	0.398
gene_tiling_18bp	YML130C	ERO1	18bp	0.1	0.4401	-0.21	0.8141	-0.1	0.1474	0.03	0.8954	-0.15	0.7629	-0.04	0.6008	0.26	0.4011	0.05	0.2043	0.02	0.2397	0.09	0.3992	0.21	0.6199	-0.22	0.5256	0.16	0.2688	0.09	0.9523	-0.35	0.6972	-0.05	0.5022	-0.2	0.4507	-0.19	0.5348	-0.12	0.7756	-0.05	0.2836	-0.09	0.6733	0.05	0.3908	-0.11	0.2929
gene_tiling_18bp	YMR079W	SEC14	18bp	0.39	0.7647	-0.33	1.121	-0.12	1.145	0.8	1.3	-1.58	1.374	-0.01	0.4151	-0.52	1.06	-0.04	0.1989	-0.44	1.249	-0.49	0.9688	-1.23	2.212	-0.81	1.124	-1.23	2.222	-1.76	2.212	-0.35	0.5941	-0.48	0.6506	-0.32	0.7097	-0.8	1.462	-0.35	1.052	-0.11	0.311	0.08	0.4792	-0.26	0.4814	-0.31	0.9602
gene_tiling_18bp	YNL267W	PIK1	18bp	0.37	0.2076	-0.07	0.3996	-0.22	0.6984	0.08	0.2136	-0.27	0.6829	-1.19	2.009	-0.21	0.4412	0.04	0.2671	0.08	0.2585	-0.14	0.7116	-0.1	1.099	0.16	0.1831	-0.17	0.6019	-0.18	0.3545	-0.11	0.1433	-0.14	0.4485	0.05	0.4899	0.17	0.2649	-0.12	0.2444	-0.13	0.2257	0.15	0.325	0.04	0.1774	-0.26	0.4907
gene_tiling_18bp	YOR168W	GLN4	18bp	0.48	0.9487	-0.17	0.9011	-0.48	0.7735	-0.03	0.9029	-0.05	0.7399	-0.36	0.781	-0.7	0.7944	0.33	0.6255	-0.09	0.4904	-0.03	0.731	-0.07	1.203	-0.41	0.6521	-0.01	1.022	0.14	0.9962	-0.05	0.1998	-0.32	0.6106	-0.34	0.941	-0.11	0.4766	-0.28	0.7459	-0.24	0.8109	0.12	0.16	-0.37	0.8924	-0.14	0.6757
gene_tiling_18bp	YPL160W	CDC60	18bp	0.19	0.575	-0.61	1.671	-0.52	0.9845	-0.96	1.862	-0.55	0.951	-0.05	0.2758	-0.22	0.5761	-0.72	1.262	-2.72	3.166	0.11	0.4048	0.45	0.5413	-0.25	0.5623	-0.26	0.9606	-0.21	0.5317	-0.1	0.2625	0.09	0.3284	-0.46	0.9417	-0.82	1.822	-0.12	0.2405	-0.27	0.506	-0.19	0.9516	-0.1	0.2572	-0.47	0.932
gene_tiling_18bp	YPR165W	RHO1	18bp	0.3	0.688	0.01	0.1539	0.03	0.5	0.25	0.3411	0.15	0.3543	-0.07	0.3074	-0.21	0.2333	0.01	0.1965	-0.22	0.1727	-0.16	0.2807	0.18	0.6525	-1.87	1.922	0.15	0.2113	0.09	0.5137	-0.08	0.3967	0.08	0.299	-0.07	0.2542	-0.59	1.267	-0.01	0.1611	-0.17	0.3491	-0.09	1.167	-0.02	0.3395	-0.06	0.2007
gene_tiling_20bp	YDL015C	TSC13	20bp	0.25	1.823	-0.51	1.6	-0.49	1.745	0.48	2.318	-0.79	1.707	-0.78	1.48	-0.54	1.688	-0.21	0.5544	-0.65	1.152	-0.45	1.627	0.62	0.8563	-1.19	1.493	-0.2	1.178	-0.74	2.031	-1.73	1.69	-0.61	1.76	-0.66	1.327	0.21	1.09	-0.84	1.73	-0.04	0.2593	0.07	1.373	-0.28	0.9759	-1.1	2.094
gene_tiling_20bp	YDL140C	RPO21	20bp	0.27	0.7486	0	0.7107	-0.03	0.2119	-0.83	1.809	-0.36	0.5917	0.21	0.4149	-0.28	0.4549	-0.31	0.4515	0.24	0.2382	0.38	0.3029	1.46	0.5634	0.32	1.742	-0.03	0.4977	-0.28	1.622	-0.25	0.8021	0.38	0.3832	0.02	0.4323	0.54	0.4189	-0.11	0.2974	0.09	0.2741	0.3	0.697	-0.04	0.5582	-0.15	0.3982
gene_tiling_20bp	YDR170C	SEC7	20bp	0.37	0.7115	0.38	0.309	0.4	0.3678	0.11	1.02	0.26	0.2983	-1.06	2.266	0.25	0.1675	0.12	0.2295	0.4	0.1022	0.71	0.4126	0.87	0.4148	0.07	0.5223	0.46	0.1011	0.3	0.5355	0.11	0.2133	-0.18	0.2768	-0.03	0.2801	0.42	0.3055	-0.09	0.1937	0.12	0.4883	0.55	0.2595	0.28	0.1918	0	0.2104
gene_tiling_20bp	YDR367W	KEI1	20bp	-0.6	1.065	-0.14	0.383	-0.01	0.3757	-2.29	2.072	-0.25	0.4253	0	0.3649	0	0.2454	-0.07	0.2622	0.01	0.2545	0.36	0.2729	0.94	0.6139	0.36	1.274	-5.71	2.737	-6.5	2.442	-0.09	0.2939	-0.03	0.3888	-0.03	0.2858	0.03	0.2958	0.03	0.2408	0.05	0.3606	-0.2	0.6021	0.12	0.1678	-0.08	0.2965
gene_tiling_20bp	YGL155W	CDC43	20bp	0.22	0.2317	0.01	0.6342	-0.34	1.059	-0.55	1.85	-0.21	0.7726	0.27	0.7074	0.02	0.4086	0	0.4194	-0.15	1.02	-3.85	2.633	-5.08	3.148	-1.32	1.727	-0.1	1.361	0.29	0.7364	0.24	0.3745	-0.43	0.8836	0.01	0.2554	0.16	0.4317	0.01	0.2075	0.02	0.7916	-0.23	0.9516	-0.08	0.7442	-0.27	1.187
gene_tiling_20bp	YGR060W	ERG25	20bp	1.12	1.282	-2.38	2.293	-2.89	2.848	-2.48	2.474	-0.46	0.923	0.3	0.6778	0	0.4278	0.01	0.2595	-0.14	0.8883	-0.19	0.7841	-1.09	2.49	-0.29	0.8907	0.29	0.3919	0.59	1.172	0.19	0.5514	0.21	0.7422	0.05	0.3066	-0.06	0.287	-0.24	0.6664	-0.01	0.9713	-0.34	0.7927	0.58	0.7579	-0.86	1.216
gene_tiling_20bp	YHR007C	ERG11	20bp	-0.05	0.4051	0.2	0.2808	0.29	0.4793	-0.92	2.678	-0.13	0.522	0.27	0.2775	0.14	0.2748	-0.07	0.3073	0.27	0.2876	0.05	0.4067	-0.88	1.44	0.75	1.16	0.44	0.5297	0.79	0.6497	0.13	0.4419	0.06	0.5873	-0.07	0.459	0.44	0.5898	-0.12	0.2248	-0.19	0.346	-0.12	0.7623	-2.76	3.668	0.07	0.3389
gene_tiling_20bp	YHR107C	CDC12	20bp	0.04	1.6	-0.41	1.303	-0.95	1.58	-0.89	1.375	0.05	1.671	-1.22	1.456	-1.43	1.765	-0.7	1.926	-1.22	1.788	-0.17	1.153	-0.8	1.775	-0.24	1.642	-1.52	1.957	-1.07	1.918	-0.42	0.909	0.65	0.9915	-0.09	0.6254	-1.29	1.645	-1.07	1.391	-0.53	1.568	-0.79	2	-0.72	1.596	-0.19	1.453
gene_tiling_20bp	YHR209W	CRG1	20bp	-0.01	0.3606	0.25	0.2986	0	0.3052	0.38	0.5477	0.15	0.3127	0.2	0.2877	0.05	0.2633	-0.12	0.3398	0.11	0.2968	0.48	0.2726	0.94	0.6797	-0.49	0.9808	0.4	0.471	-0.01	1.095	-0.02	0.2687	-3.58	2.766	-0.17	0.2082	0	0.3719	-0.07	0.2202	-0.09	0.2807	0.13	0.3348	0.24	0.1896	0.07	0.2661
gene_tiling_20bp	YIL048W	NEO1	20bp	-0.39	1.178	-1.02	1.722	-1.45	1.694	-0.99	1.471	0.65	0.8716	-1.45	1.365	-0.85	1.308	-0.61	1.348	-0.52	0.9839	-0.26	1.105	0.07	1.202	-0.78	1.568	-0.85	1.748	-0.81	1.233	-0.63	1.172	0.05	0.5613	-0.1	0.724	0	0.7471	-0.74	1.135	-0.26	0.6681	-0.46	1.276	-0.42	1.329	-0.86	1.174
gene_tiling_20bp	YIL143C	SSL2	20bp	-0.7	1.774	-0.8	1.775	-0.94	1.647	-0.46	1.699	-0.73	1.511	0	0.3035	-0.62	1.362	-0.74	1.723	-0.47	1.581	-0.11	1.369	-0.17	1.678	-0.78	1.761	-0.77	2.048	-0.37	1.892	-0.62	1.326	-1.35	1.825	-0.65	1.445	-0.13	1.082	0.06	0.3894	-1.39	1.964	-2.38	2.111	-0.49	1.487	-0.25	1.273
gene_tiling_20bp	YKL182W	FAS1	20bp	0.33	0.191	0.34	0.1291	0.34	0.3472	1.23	0.8631	0.27	0.3946	-0.41	0.8724	-0.86	1.397	-0.19	0.2809	-0.93	1.882	-0.44	1.691	-0.14	1.181	-0.05	0.5766	-1.3	2.267	-1.48	2.413	-0.01	0.2392	0.27	0.6623	-2.35	2.692	-3.72	3.688	-0.34	0.433	0.01	0.2895	0.54	0.2479	-0.13	0.5667	-0.13	0.3851
gene_tiling_20bp	YKL203C	TOR2	20bp	0.13	0.4608	0.08	0.2905	0.1	0.392	0.11	0.6697	-0.47	0.6562	0.35	0.3939	-0.24	0.5961	0.14	0.2538	0.1	0.244	0.24	0.3421	0.29	0.6323	-0.29	0.4845	-0.8	1.778	-1.63	3.303	0.16	0.3681	-0.03	0.144	0.13	0.2467	0.15	0.2392	0.14	0.2062	0.1	0.3159	0.05	0.7754	-0.05	0.4422	0.08	0.3198
gene_tiling_20bp	YML126C	ERG13	20bp	-5.02	2.584	0.02	0.4094	0.38	0.5833	-0.63	1.333	-0.47	1.269	0.15	0.5578	0.19	0.5315	-0.28	0.5815	0.27	0.3797	-1.89	2.003	-2.35	2.389	1	1.278	0.23	0.3338	0.93	0.4013	0.26	0.2472	0.07	0.6244	-0.12	0.7117	-0.06	0.5065	0.05	0.2696	-0.1	0.3606	-0.06	0.6958	-0.49	0.9238	-0.28	0.5407
gene_tiling_20bp	YML130C	ERO1	20bp	-0.04	0.4182	0.18	0.2834	0	0.4931	0.33	0.7142	-0.12	0.4741	0.03	0.5632	0.17	0.2064	-0.13	0.4848	0.2	0.2713	0.33	0.384	0.65	0.6819	0.1	0.542	0.27	0.2695	0.44	0.6858	0.05	0.2769	0.15	0.4207	-0.06	0.5449	0.25	0.4545	0.07	0.2195	-0.3	0.3589	-0.34	1.549	0.08	0.4959	0.03	0.3142
gene_tiling_20bp	YMR079W	SEC14	20bp	0.84	0.8728	-0.18	0.8199	-0.07	1.098	1.35	0.9662	-1.69	1.574	-0.08	1.706	-0.71	1.17	-0.59	0.7439	-0.32	0.9403	-0.76	1.681	-2.01	2.542	-1.31	1.707	-1.88	1.995	-2.55	2.45	-0.72	1.564	-0.26	0.6484	-0.41	0.8381	-0.68	1.61	-0.58	0.9541	0	0.8899	0.44	0.5169	-0.44	0.8423	-0.41	1.474
gene_tiling_20bp	YNL267W	PIK1	20bp	0.17	0.2965	-0.94	1.48	-1.08	1.891	-0.07	0.9218	-0.04	0.3651	-3.19	2.368	-0.17	0.4367	-0.4	0.2791	0.03	0.2568	-0.04	0.2766	-0.84	1.335	0.28	0.9603	-2.32	2.683	-0.71	1.329	-0.1	0.09974	0.2	0.2145	-0.05	0.1853	-0.41	0.5472	0.09	0.1057	-0.23	0.3283	0.55	0.6707	0.08	0.3379	-0.99	0.9416
gene_tiling_20bp	YOR168W	GLN4	20bp	0.31	0.2811	0.27	0.1135	0.06	0.3328	0.56	0.4047	0.01	0.2776	0.23	0.2488	-1.77	2.537	-0.01	0.1088	0.18	0.2288	0.28	0.3734	0.81	0.5579	-0.08	0.3265	0.31	0.2651	0.71	0.2836	0.09	0.1769	-0.46	0.3101	-0.06	0.2722	-0.02	0.266	-0.12	0.2394	-0.07	0.1676	0.48	0.1878	0.14	0.1783	0.17	0.166
gene_tiling_20bp	YPL160W	CDC60	20bp	0.17	0.8275	-0.06	1.246	-0.57	1.68	-0.29	1.897	-0.47	1.823	0.13	0.4533	-0.14	0.857	-0.86	0.8962	-3.95	2.433	-0.05	1.658	0.86	0.6895	-0.15	0.9788	-0.34	1.896	0.35	0.5991	-0.16	0.6463	-0.26	0.8966	0.04	0.4087	-0.15	0.397	-0.31	0.9177	-0.23	0.649	0.11	1.048	0.08	0.5034	-0.11	0.5109
gene_tiling_20bp	YPR165W	RHO1	20bp	0.76	1.094	-0.33	1.072	0.23	0.3435	0.25	0.8716	0.14	0.7838	0.15	0.6571	-0.58	1.239	-0.25	0.6695	-0.48	1.09	-0.1	0.9728	0.47	1.152	-2.54	1.509	-0.11	0.8859	-0.08	0.728	0.06	0.6551	0.11	0.3527	0.12	0.388	-0.15	0.9308	-0.03	0.2169	-0.02	0.4332	0.68	0.541	0.08	0.3244	-0.05	0.565
[truncated: 6 more columns]
