# Supplementary material for: Quantitative CRISPR interference screens in yeast identify chemical-genetic interactions and new rules for guide RNA design
Source: Genome Biol. 2016 Mar 8;17:45. doi: 10.1186/s13059-016-0900-9 (PMC4784398; doi:10.1186/s13059-016-0900-9)
Supplement: Additional file 13: — Raw growth data for Fig. 3. (XLSX 28 kb) [file 13059_2016_900_MOESM13_ESM.xlsx]

## Sheet: README
Additional data file 13. Raw growth data for Figure 3.
Plate	Plate Number
Well	Growth Well
Drug	Drug(s) in media
Concentration	Drug concentration(s)
Unit	Units of drug concentrations, when multiple drugs units are in same order as order of drugs
Media	Media type used
Strain	Strain tested
Analyzed number of reads	Number of cycles analyzed
Total number of reads	Number of cycles collected
Cycle 1	First reading taken
Cycle 2	Second reading taken
…

## Sheet: FigureS3A_ODs
Plate	Well	Drug	Concentration	Unit	Media	Strain	Analyzed number of reads	Total number of reads	Cycle 1	Cycle 2	Cycle 3	Cycle 4	Cycle 5	Cycle 6	Cycle 7	Cycle 8	Cycle 9	Cycle 10	Cycle 11	Cycle 12	Cycle 13	Cycle 14	Cycle 15	Cycle 16	Cycle 17	Cycle 18	Cycle 19	Cycle 20	Cycle 21	Cycle 22	Cycle 23	Cycle 24	Cycle 25	Cycle 26	Cycle 27	Cycle 28	Cycle 29	Cycle 30	Cycle 31	Cycle 32	Cycle 33	Cycle 34	Cycle 35	Cycle 36	Cycle 37	Cycle 38	Cycle 39	Cycle 40	Cycle 41
887	C02	+ATC;ATC;Fluconazole	;248.0;63.12	uM;ng/mL;uM	CSM minus URA	P6-Erg11	151	151	0.0826	0.0829	0.0819	0.0823	0.0828	0.0827	0.0817	0.0826	0.0832	0.0827	0.0833	0.0843	0.0849	0.0829	0.0845	0.0842	0.088	0.0859	0.0872	0.087	0.0888	0.088	0.0898	0.09	0.0918	0.1004	0.103	0.1028	0.1035	0.1038	0.1149	0.1147	0.1129	0.1079	0.1132	0.1131	0.1144	0.11	0.1169	0.1123	0.1196
887	C03	Fluconazole	63.12	uM	CSM minus URA	P6-Erg11	151	151	0.0843	0.0867	0.0848	0.0839	0.0857	0.0857	0.0842	0.0841	0.0876	0.0843	0.0842	0.086	0.0893	0.0848	0.0857	0.0854	0.0883	0.0877	0.0888	0.0889	0.0905	0.0904	0.0919	0.0936	0.0943	0.1008	0.1025	0.0997	0.1078	0.1053	0.105	0.1298	0.1243	0.1254	0.1282	0.1282	0.1316	0.1349	0.1357	0.1367	0.1389
887	C04	+ATC;ATC;Fluconazole	;248.0;63.12	uM;ng/mL;uM	CSM minus URA	P12-Erg25	151	151	0.0855	0.0875	0.0849	0.0863	0.0851	0.085	0.0846	0.0857	0.0864	0.084	0.0854	0.0864	0.0866	0.0844	0.0852	0.0858	0.088	0.0866	0.088	0.0872	0.0897	0.0917	0.0921	0.0916	0.0991	0.0958	0.1011	0.0984	0.1024	0.101	0.1023	0.1077	0.1045	0.1131	0.1216	0.1218	0.1252	0.1302	0.1311	0.137	0.1414
887	C05	Fluconazole	63.12	uM	CSM minus URA	P12-Erg25	151	151	0.0851	0.0867	0.0846	0.0854	0.0856	0.0846	0.0841	0.0846	0.0852	0.0839	0.0854	0.0855	0.0863	0.0848	0.0848	0.0862	0.0881	0.0866	0.0873	0.0872	0.0905	0.0909	0.0929	0.0928	0.0938	0.0993	0.0997	0.1031	0.1087	0.1006	0.1077	0.1213	0.1254	0.1239	0.1279	0.1271	0.1293	0.1348	0.1334	0.1372	0.138
887	C06	+ATC;ATC;Fluconazole	;248.0;63.12	uM;ng/mL;uM	CSM minus URA	EV	151	151	0.0871	0.0867	0.0859	0.0875	0.0859	0.0868	0.086	0.0853	0.0867	0.0869	0.0863	0.0868	0.0872	0.086	0.0844	0.0873	0.0868	0.0864	0.0869	0.0871	0.0884	0.0865	0.0886	0.0888	0.0913	0.0908	0.0923	0.0903	0.0916	0.0898	0.0972	0.0953	0.0939	0.0994	0.0934	0.0976	0.101	0.106	0.1111	0.113	0.1114
887	C07	Fluconazole	63.12	uM	CSM minus URA	EV	151	151	0.0849	0.0869	0.086	0.0863	0.0871	0.0857	0.0847	0.0863	0.0863	0.0847	0.085	0.0862	0.0863	0.0836	0.0849	0.0852	0.0885	0.0838	0.0853	0.0857	0.086	0.0852	0.0878	0.0842	0.0865	0.0871	0.0878	0.0878	0.0884	0.0865	0.0917	0.0932	0.0937	0.1013	0.0957	0.1055	0.1037	0.1063	0.1132	0.113	0.1126
887	C10	+ATC;ATC;Fluconazole	;248.0;63.12	uM;ng/mL;uM	CSM minus URA	P100-Erg3g2	151	151	0.091	0.0874	0.0881	0.0874	0.088	0.0861	0.0858	0.0863	0.0868	0.0855	0.0876	0.0878	0.0885	0.0868	0.0875	0.0879	0.0911	0.0898	0.091	0.0915	0.0931	0.0972	0.0966	0.0968	0.1002	0.1064	0.0995	0.1121	0.1069	0.1097	0.112	0.1161	0.1164	0.1179	0.1202	0.1206	0.1233	0.1285	0.1271	0.13	0.131
887	C11	Fluconazole	63.12	uM	CSM minus URA	P100-Erg3g2	151	151	0.0867	0.088	0.0867	0.0879	0.0873	0.0866	0.0855	0.0867	0.0876	0.0862	0.0861	0.0881	0.0882	0.0863	0.0868	0.0871	0.0913	0.0892	0.0901	0.0907	0.0926	0.0927	0.093	0.0943	0.0998	0.1054	0.0996	0.1014	0.1061	0.1056	0.1115	0.1125	0.1136	0.1151	0.1189	0.1189	0.1224	0.1239	0.127	0.1293	0.1341
[truncated: 110 more columns]

## Sheet: Figure3B_ODs
Plate	Well	Drug	Concentration	Unit	Media	Strain	Analyzed number of reads	Total number of reads	Cycle 1	Cycle 2	Cycle 3	Cycle 4	Cycle 5	Cycle 6	Cycle 7	Cycle 8	Cycle 9	Cycle 10	Cycle 11	Cycle 12	Cycle 13	Cycle 14	Cycle 15	Cycle 16	Cycle 17	Cycle 18	Cycle 19	Cycle 20	Cycle 21	Cycle 22	Cycle 23	Cycle 24	Cycle 25	Cycle 26	Cycle 27	Cycle 28	Cycle 29	Cycle 30	Cycle 31	Cycle 32	Cycle 33	Cycle 34	Cycle 35	Cycle 36	Cycle 37	Cycle 38	Cycle 39	Cycle 40	Cycle 41
557	A01	Fluconazole	60	uM	CSM minus URA	by4741+evCTRL	200	200	0.0959	0.0958	0.0946	0.0974	0.0974	0.0969	0.0973	0.0981	0.0997	0.1014	0.1052	0.1068	0.1077	0.1134	0.1125	0.1156	0.1185	0.1207	0.1233	0.1241	0.1252	0.1261	0.1278	0.1285	0.1274	0.1291	0.1296	0.1304	0.1306	0.1322	0.1348	0.1341	0.1356	0.1396	0.1378	0.1379	0.139	0.1397	0.1415	0.1416	0.1441
557	A08	Fluconazole;1181-0519	60.0;40.0	uM;uM	CSM minus URA	by4741+evCTRL	200	200	0.093	0.0936	0.0947	0.0949	0.101	0.0974	0.0974	0.0982	0.1037	0.101	0.1011	0.1045	0.1064	0.1079	0.1116	0.1156	0.1384	0.137	0.1299	0.1285	0.1338	0.1301	0.1399	0.1401	0.1528	0.152	0.1567	0.162	0.168	0.176	0.1837	0.1921	0.2018	0.2076	0.2195	0.2311	0.2377	0.246	0.2531	0.2657	0.2674
557	H01	NO DRUG			CSM minus URA	by4741+evCTRL	200	200	0.0923	0.0924	0.0936	0.0945	0.0941	0.0943	0.0954	0.0967	0.0969	0.0982	0.1005	0.1016	0.1047	0.1083	0.1099	0.1133	0.1182	0.1195	0.1219	0.1272	0.1305	0.1328	0.1401	0.1437	0.1504	0.1581	0.1593	0.171	0.1787	0.1818	0.1892	0.2041	0.2141	0.2229	0.2273	0.2438	0.2489	0.2617	0.2771	0.2786	0.2872
[truncated: 159 more columns]
