# Supplementary material for: Quantitative CRISPR interference screens in yeast identify chemical-genetic interactions and new rules for guide RNA design
Source: Genome Biol. 2016 Mar 8;17:45. doi: 10.1186/s13059-016-0900-9 (PMC4784398; doi:10.1186/s13059-016-0900-9)
Supplement: Additional file 14: — GCMS measurements of ergosterol intermediates in yeast treated with 1181-0519. (XLS 50 kb) [file 13059_2016_900_MOESM14_ESM.xls]

## Sheet: README
Additional data file 14. GCMS measurements of ergosterol intermediates in yeast treated with 1181-0519
Data tab contains raw Data. Other tabs were used to generate bar graphs from supplemental figure S5

## Sheet: Data
Metabolite	m/z	RT	1181-0519		Control		P value	Fold Change	Regulation
			Average	SEM	Average	SEM
Squalene	410.4	25	52699	468	42127	6156	0.13	1.3	Up
Lanosterol	393.3	28.58	778543	36305	816475	97449	0.98	1	Up
4,4-dimethyl-5α-cholesta-8,14,24-trien-3β-ol	482.4	28.72	31978	4064	27229	5913	0.43	1.2	Down
4,4-dimethyl-5a-cholesta-8,24-dien-3b-ol	484.4	28.72	1505181	40257	242363	112867	2.9x10-4	6.2	Up
Zymosterol	456.4	27.67	10155	1506	60972	8908	1.2x10-5	6	Down
Ergosterol	468.4	27.81	18392940	210842	20727946	667402	4.1x10-3	1.3	Down
Squalene	Average	SEM
1181-0519	52699	468
Ctrl	42127	6156
Lansterol
1181-0519	778543	36305
Ctrl	816475	97449
4,4-dimethyl-5α-cholesta-8,14,24-trien-3β-ol
1181-0519	31978	4064
Ctrl	27229	5913
4,4-dimethyl-5a-cholesta-8,24-dien-3b-ol
1181-0519	1505181	40257
Ctrl	242363	112867
Zymosterol
1181-0519	10155	1506
Ctrl	60972	8908
Ergosterol
1181-0519	18392940	210842
Ctrl	20727946	667402
