# Supplementary material for: Quantitative CRISPR interference screens in yeast identify chemical-genetic interactions and new rules for guide RNA design
Source: Genome Biol. 2016 Mar 8;17:45. doi: 10.1186/s13059-016-0900-9 (PMC4784398; doi:10.1186/s13059-016-0900-9)
Supplement: Additional file 16: — A range of additional potential determinants of guide effect. (XLSX 2213 kb) [file 13059_2016_900_MOESM16_ESM.xlsx]

## Sheet: READ_ME
Additional data file 16. A range of additional potential determinants of guide effect.
#Set_name		Name of guide set
ORF		Systematic Name
Gene_name		Standard Name
Chromosome		Chromosome containing gRNA's target
ORF_strand		Strand containing ORF
ORF_TSS		Transcription Start Site of ORF
Guide_name		Guide Name
PAM_loc		Location of PAM
Guide_midpoint_loc		Location of midpoint of guide.
TSS_distance		Location of guide midpoint relative to the TSS
Aimed_strand		What strand the guide is aimed at binding
Specificity_sequence		The sequence of the gRNA that determines speceficity (ie the 18 or 20bp sequence)
Length		Length of gRNA (18 or 20 nucleotides).
Guide_strand_nontemplate		Numerical code for whether the gRNA targets the template (0) or nontemplate strand (1).
TM		TM of 18 or 20bp of guide
TM_duplex		TM of the RNA/DNA duplex
TM_seed		TM of the 8bp seed seqence
TM_seedduplex		TM of the RNA/DNA duplex for the 8bp sequence
TM_struct		TM of the secondary structure formed by the gRNA
PAM-20-A		The PAM[+/-]position-base columns indicate whether the position relative to the start of the PAM has the base (1 if yes, 0 if no). PAM GG occupies positions 0 and 1, position 2 is the N position of the PAM. "-" position is 3' of PAM, "+" is in PAM or 5' or PAM. The target sequence falls to bases 3 to 22.
. . .
PAM+42-T
ABF1_0bp		The next section shows transcription factor names, and will be marked 1 if any part of gRNA sequences overlaps specified transcription factor.
ACA1_0bp		0,5,10 bp is whether guide midpoint overlaps the TF site (0), is within 5bp up- or downstream of the site (5), or is within 10bp up- or downstream of the site (10)
. . .
ZMS1_10bp
doublePAC_10bp
Nucleosome		Nucleosome positioning data
ATAC-seq		Atac seq accesiblity data.

## Sheet: Additional Determinants
#Set_name	ORF	Gene_name	Chromosome	ORF_strand	ORF_TSS	Guide_name	PAM_loc	Guide_midpoint_loc	TSS_distance	Aimed_strand	Specificity_sequence	Length	Guide_strand_nontemplate	TM	TM_duplex	TM_seed	TM_seedduplex	TM_struct	PAM-20-A	PAM-20-C	PAM-20-G	PAM-20-T	PAM-19-A	PAM-19-C	PAM-19-G	PAM-19-T	PAM-18-A	PAM-18-C	PAM-18-G	PAM-18-T	PAM-17-A	PAM-17-C	PAM-17-G	PAM-17-T	PAM-16-A	PAM-16-C	PAM-16-G	PAM-16-T	PAM-15-A	PAM-15-C	PAM-15-G	PAM-15-T	PAM-14-A	PAM-14-C	PAM-14-G	PAM-14-T	PAM-13-A	PAM-13-C	PAM-13-G
gene_tiling_20bp	YHR007C	ERG11	VIII	-	121825	ERG11-121791-20bp	121791	121804	21	template	TCAGCGTGTGTATTTTCGAT	20	0	56.8	-32.1	3.7	-6.5	-47.7	0	0	0	1	1	0	0	0	0	0	0	1	0	0	0	1	1	0	0	0	0	1	0	0	0	0	0	1	0	0	0
gene_tiling_20bp	YHR007C	ERG11	VIII	-	121825	ERG11-121719-20bp	121719	121732	93	template	TTTTCCTTCACAATTGCAGC	20	0	58.9	-30.1	9.6	-9.2	-51.8	1	0	0	0	1	0	0	0	0	1	0	0	1	0	0	0	1	0	0	0	0	0	1	0	1	0	0	0	0	1	0
gene_tiling_20bp	YHR007C	ERG11	VIII	-	121825	ERG11-121684-20bp	121684	121697	128	template	CAGAACAAACGAGTAATACA	20	0	48.7	-29.9	-19.4	-6.2	-50	0	0	0	1	1	0	0	0	1	0	0	0	0	1	0	0	0	0	0	1	0	0	1	0	1	0	0	0	1	0	0
gene_tiling_20bp	YHR007C	ERG11	VIII	-	121825	ERG11-121658-20bp	121658	121671	154	template	TCTGCTACCAAGTCAATCGT	20	0	55.9	-34.6	0.5	-9	-50.4	1	0	0	0	1	0	0	0	0	0	0	1	0	0	1	0	0	1	0	0	1	0	0	0	0	0	0	1	1	0	0
gene_tiling_20bp	YHR007C	ERG11	VIII	-	121825	ERG11-121653-20bp	121653	121666	159	template	TACCAAGTCAATCGTTGGAG	20	0	56.2	-34.5	9.2	-12.3	-49.5	0	0	0	1	0	0	0	1	1	0	0	0	0	1	0	0	1	0	0	0	1	0	0	0	1	0	0	0	0	0	0
gene_tiling_20bp	YHR007C	ERG11	VIII	-	121825	ERG11-121647-20bp	121647	121660	165	template	GTCAATCGTTGGAGAGGCAT	20	0	60.1	-36.2	5.5	-11	-46.9	1	0	0	0	0	0	0	1	0	0	0	1	0	0	0	1	0	0	1	0	0	0	1	0	0	0	0	1	0	0	0
gene_tiling_20bp	YHR007C	ERG11	VIII	-	121825	ERG11-121864-20bp	121864	121851	-26	nontemplate	ATAATTTACCAATAACGAAA	20	1	47.2	-23.6	-0.1	-6.3	-47.6	1	0	0	0	1	0	0	0	1	0	0	0	1	0	0	0	1	0	0	0	0	0	1	0	0	0	1	0	0	0	1
gene_tiling_20bp	YHR007C	ERG11	VIII	-	121825	ERG11-121872-20bp	121872	121859	-34	nontemplate	CCAATAACGAAAAGGGAAAA	20	1	56.8	-29.2	8.9	-8.7	-52.3	1	0	0	0	0	0	1	0	1	0	0	0	1	0	0	0	1	0	0	0	1	0	0	0	1	0	0	0	1	0	0
gene_tiling_20bp	YHR007C	ERG11	VIII	-	121825	ERG11-121878-20bp	121878	121865	-40	nontemplate	ACGAAAAGGGAAAAAGGAAA	20	1	57.8	-29.5	3.5	-6.4	-46.5	1	0	0	0	0	0	1	0	0	0	0	1	0	0	0	1	1	0	0	0	0	1	0	0	1	0	0	0	0	0	1
gene_tiling_20bp	YHR007C	ERG11	VIII	-	121825	ERG11-121915-20bp	121915	121902	-77	nontemplate	CATTGAAAGAGAGAATTAAG	20	1	46.8	-27.4	-9.8	-5.5	-46.8	1	0	0	0	1	0	0	0	0	0	1	0	0	0	1	0	0	0	1	0	1	0	0	0	1	0	0	0	0	0	0
gene_tiling_20bp	YHR007C	ERG11	VIII	-	121825	ERG11-121737-20bp	121737	121724	101	nontemplate	CAAGCCTGCTGCAATTGTGA	20	1	63.5	-34.5	-6.9	-6.7	-50.2	1	0	0	0	1	0	0	0	0	0	1	0	0	0	1	0	0	0	0	1	0	1	0	0	0	0	0	1	0	0	0
gene_tiling_20bp	YHR007C	ERG11	VIII	-	121825	ERG11-121932-20bp	121932	121919	-94	nontemplate	AAGAGGGAATAAGAAAACTA	20	1	47.8	-28.5	-11	-5.8	-47.1	0	0	0	1	1	0	0	0	0	0	0	1	1	0	0	0	0	0	0	1	0	0	0	1	0	1	0	0	0	0	0
gene_tiling_20bp	YHR007C	ERG11	VIII	-	121825	ERG11-121967-20bp	121967	121954	-129	nontemplate	TCTTATATAATGAATACACA	20	1	40.3	-24.6	-14.2	-6.9	-46	0	0	0	1	0	0	0	1	0	1	0	0	0	0	1	0	0	0	1	0	1	0	0	0	0	0	1	0	1	0	0
gene_tiling_20bp	YHR007C	ERG11	VIII	-	121825	ERG11-121970-20bp	121970	121957	-132	nontemplate	TATATAATGAATACACATGG	20	1	43.2	-26.5	-1.9	-10.8	-46.4	0	1	0	0	0	0	0	1	0	0	0	1	0	0	0	1	0	0	0	1	0	1	0	0	0	0	1	0	0	0	1
gene_tiling_20bp	YHR007C	ERG11	VIII	-	121825	ERG11-121673-20bp	121673	121660	165	nontemplate	TGCCTCTCCAACGATTGACT	20	1	60.8	-36.8	-11.3	-8.5	-50.6	1	0	0	0	0	0	0	1	0	0	0	1	1	0	0	0	0	0	0	1	0	0	1	0	0	0	0	1	0	0	0
gene_tiling_20bp	YHR209W	CRG1	VIII	+	519404	CRG1-519425-20bp	519425	519412	8	template	CAAAGCCAGTCTTCTGTCAA	20	0	56.6	-33.6	-9.3	-8.9	-52.5	1	0	0	0	1	0	0	0	1	0	0	0	0	0	0	1	0	1	0	0	0	1	0	0	0	0	1	0	0	0	0
gene_tiling_20bp	YHR209W	CRG1	VIII	+	519404	CRG1-519365-20bp	519365	519352	-52	template	ACAAACGGCACGAACTAAAG	20	0	58	-33.2	-10.3	-6.2	-50.9	0	0	0	1	0	0	0	1	0	0	0	1	0	1	0	0	0	1	0	0	0	1	0	0	1	0	0	0	1	0	0
gene_tiling_20bp	YHR209W	CRG1	VIII	+	519404	CRG1-519350-20bp	519350	519337	-67	template	CGTATATAAACATAAACAAA	20	0	43.5	-23.2	-6.9	-3.9	-46.5	0	0	0	1	1	0	0	0	1	0	0	0	1	0	0	0	0	1	0	0	0	0	1	0	0	0	1	0	0	0	1
gene_tiling_20bp	YHR209W	CRG1	VIII	+	519404	CRG1-519325-20bp	519325	519312	-92	template	ATTCTAATTAGCGGCCCCAA	20	0	60.8	-33.8	27.9	-14.1	-51.6	1	0	0	0	0	1	0	0	1	0	0	0	1	0	0	0	1	0	0	0	0	0	0	1	1	0	0	0	0	1	0
gene_tiling_20bp	YHR209W	CRG1	VIII	+	519404	CRG1-519316-20bp	519316	519303	-101	template	ATATTTAGCATTCTAATTAG	20	0	41.4	-23.4	-14.7	-6	-47.8	1	0	0	0	1	0	0	0	0	0	0	1	1	0	0	0	0	0	0	1	1	0	0	0	0	0	0	1	0	0	1
gene_tiling_20bp	YHR209W	CRG1	VIII	+	519404	CRG1-519408-20bp	519408	519421	17	nontemplate	TTCTTCCATTGACAGAAGAC	20	1	52.7	-32.1	-10.8	-10.1	-48.9	0	0	1	0	0	0	0	1	0	0	1	0	1	0	0	0	0	0	1	0	0	0	0	1	0	1	0	0	1	0	0
gene_tiling_20bp	YHR209W	CRG1	VIII	+	519404	CRG1-519381-20bp	519381	519394	-10	nontemplate	GAAGATGTACTGAGTGTAAA	20	1	44.6	-30.1	-12.8	-6.6	-43.7	0	0	0	1	0	1	0	0	0	1	0	0	0	1	0	0	0	1	0	0	0	0	1	0	0	0	0	1	0	0	0
gene_tiling_20bp	YHR209W	CRG1	VIII	+	519404	CRG1-519432-20bp	519432	519445	41	nontemplate	ATAACTAGTTTTAGGCATTC	20	1	45.9	-27.2	7.3	-10	-45.7	1	0	0	0	0	0	1	0	1	0	0	0	1	0	0	0	0	0	1	0	1	0	0	0	0	1	0	0	1	0	0
gene_tiling_20bp	YHR209W	CRG1	VIII	+	519404	CRG1-519440-20bp	519440	519453	49	nontemplate	TTGTTTAAATAACTAGTTTT	20	1	41.8	-21	-10.3	-6.2	-46.2	0	0	1	0	0	0	0	1	0	0	0	1	1	0	0	0	0	1	0	0	0	1	0	0	0	0	0	1	0	0	0
gene_tiling_20bp	YHR209W	CRG1	VIII	+	519404	CRG1-519319-20bp	519319	519332	-72	nontemplate	TATGTTTATATACGTTCCCT	20	1	46.8	-28.9	14.3	-12.9	-53	1	0	0	0	0	0	0	1	0	1	0	0	0	0	1	0	0	0	0	1	1	0	0	0	1	0	0	0	0	0	1
gene_tiling_20bp	YHR209W	CRG1	VIII	+	519404	CRG1-519285-20bp	519285	519298	-106	nontemplate	AGAATGCTAAATATAGATCG	20	1	46.7	-28.1	-5.8	-9.1	-46.6	0	0	0	1	0	1	0	0	0	0	1	0	1	0	0	0	1	0	0	0	1	0	0	0	0	1	0	0	1	0	0
gene_tiling_20bp	YMR079W	SEC14	XIII	+	424954	SEC14-424930-20bp	424930	424917	-37	template	GTGTCTTAAGTGTCCTTTCC	20	0	51.3	-33.5	7.4	-10.4	-47.1	0	1	0	0	0	1	0	0	0	0	1	0	0	1	0	0	0	0	1	0	1	0	0	0	0	1	0	0	0	1	0
gene_tiling_20bp	YMR079W	SEC14	XIII	+	424954	SEC14-424992-20bp	424992	424979	25	template	TTCATCGCCCTAAAACACAA	20	0	59.2	-31.6	-5.4	-6.3	-55.7	0	0	0	1	0	0	0	1	0	0	0	1	0	1	0	0	0	0	1	0	0	0	0	1	0	0	0	1	0	0	1
gene_tiling_20bp	YMR079W	SEC14	XIII	+	424954	SEC14-424890-20bp	424890	424877	-77	template	AACGTTGATCAACAATAAAA	20	0	50.9	-25.5	-5.9	-3.6	-46	0	0	1	0	0	0	0	1	0	0	1	0	0	0	0	1	0	0	0	1	0	0	0	1	0	0	1	0	0	0	0
gene_tiling_20bp	YMR079W	SEC14	XIII	+	424954	SEC14-424837-20bp	424837	424824	-130	template	GATGTTCCGTACAACGCGAC	20	0	61.5	-37.2	16.1	-11.9	-54.7	0	0	0	1	1	0	0	0	0	1	0	0	1	0	0	0	0	1	0	0	0	1	0	0	0	0	0	1	0	0	0
gene_tiling_20bp	YMR079W	SEC14	XIII	+	424954	SEC14-424949-20bp	424949	424962	8	nontemplate	AAGGTTTGGTTTGATGCTAC	20	1	54.4	-31.2	-7.5	-9.5	-45.2	0	1	0	0	0	1	0	0	1	0	0	0	0	0	0	1	1	0	0	0	0	0	0	1	1	0	0	0	0	0	1
gene_tiling_20bp	YMR079W	SEC14	XIII	+	424954	SEC14-424943-20bp	424943	424956	2	nontemplate	TGGTTTGATGCTACAGGCGC	20	1	64.5	-36.7	22.1	-13.6	-49	1	0	0	0	1	0	0	0	1	0	0	0	0	0	1	0	0	0	1	0	1	0	0	0	0	1	0	0	0	1	0
gene_tiling_20bp	YMR079W	SEC14	XIII	+	424954	SEC14-424963-20bp	424963	424976	22	nontemplate	GTTTTAGGGCGATGAAGGTT	20	1	58.2	-33.5	0.3	-8.9	-44.3	0	0	1	0	0	0	1	0	0	0	0	1	0	1	0	0	0	0	1	0	0	1	0	0	0	0	1	0	0	0	1
gene_tiling_20bp	YMR079W	SEC14	XIII	+	424954	SEC14-424968-20bp	424968	424981	27	nontemplate	ATTGTGTTTTAGGGCGATGA	20	1	58.1	-32	15.9	-12.2	-43.9	0	1	0	0	0	0	1	0	0	0	1	0	1	0	0	0	0	1	0	0	1	0	0	0	0	0	0	1	0	1	0
gene_tiling_20bp	YMR079W	SEC14	XIII	+	424954	SEC14-424926-20bp	424926	424939	-15	nontemplate	CGCTGGTCAAGCGATATACC	20	1	60.6	-37.4	-13.5	-8.2	-51.2	1	0	0	0	1	0	0	0	0	1	0	0	1	0	0	0	0	1	0	0	1	0	0	0	0	0	1	0	1	0	0
gene_tiling_20bp	YMR079W	SEC14	XIII	+	424954	SEC14-424977-20bp	424977	424990	36	nontemplate	ACTGTAACCATTGTGTTTTA	20	1	48	-27.9	-10.6	-5.6	-47.1	0	0	0	1	1	0	0	0	0	0	1	0	0	0	0	1	0	0	0	1	0	0	0	1	0	0	1	0	0	0	1
gene_tiling_20bp	YMR079W	SEC14	XIII	+	424954	SEC14-424921-20bp	424921	424934	-20	nontemplate	GTCAAGCGATATACCAGGAA	20	1	55.3	-34.1	6.3	-11.2	-50.9	1	0	0	0	1	0	0	0	1	0	0	0	0	1	0	0	1	0	0	0	1	0	0	0	1	0	0	0	0	1	0
gene_tiling_20bp	YMR079W	SEC14	XIII	+	424954	SEC14-424899-20bp	424899	424912	-42	nontemplate	GACACTTAAGACACAAACAA	20	1	48.4	-29.3	-5.4	-6.2	-47.7	0	0	0	1	0	0	1	0	0	0	0	1	0	0	0	1	1	0	0	0	0	0	0	1	0	0	0	1	0	0	0
gene_tiling_20bp	YMR079W	SEC14	XIII	+	424954	SEC14-424852-20bp	424852	424865	-89	nontemplate	CAACGTTGAAAAAAAAAATG	20	1	53.7	-23.4	-0.8	-3.5	-48.8	0	1	0	0	0	0	0	1	0	0	1	0	1	0	0	0	0	1	0	0	0	1	0	0	0	0	1	0	1	0	0
gene_tiling_20bp	YMR079W	SEC14	XIII	+	424954	SEC14-424821-20bp	424821	424834	-120	nontemplate	AACTAGCCAGTCGCGTTGTA	20	1	58.6	-36	4.9	-9.6	-51.7	1	0	0	0	1	0	0	0	0	0	0	1	1	0	0	0	1	0	0	0	1	0	0	0	0	0	0	1	0	0	1
gene_tiling_20bp	YKL203C	TOR2	XI	-	63386	TOR2-63441-20bp	63441	63454	-68	template	GTAGAAAGGGAAAATATACC	20	0	47.5	-29.4	-10.7	-6.6	-45.2	0	0	0	1	1	0	0	0	0	1	0	0	0	0	0	1	0	0	1	0	1	0	0	0	0	0	0	1	1	0	0
gene_tiling_20bp	YKL203C	TOR2	XI	-	63386	TOR2-63454-20bp	63454	63467	-81	template	TAGATTAGGAGCAGTAGAAA	20	0	47.1	-30.5	-13.1	-6.8	-45.4	1	0	0	0	1	0	0	0	0	0	0	1	1	0	0	0	0	1	0	0	0	0	1	0	0	0	0	1	0	0	1
gene_tiling_20bp	YKL203C	TOR2	XI	-	63386	TOR2-63468-20bp	63468	63481	-95	template	TATTTATTTACAGGTAGATT	20	0	41.2	-24.4	-7.3	-8.7	-44.5	1	0	0	0	0	0	0	1	1	0	0	0	1	0	0	0	1	0	0	0	1	0	0	0	0	0	1	0	0	0	1
gene_tiling_20bp	YKL203C	TOR2	XI	-	63386	TOR2-63477-20bp	63477	63490	-104	template	CTTTACTTGTATTTATTTAC	20	0	39.1	-22.5	-14.3	-3.7	-49.2	1	0	0	0	1	0	0	0	1	0	0	0	0	0	1	0	1	0	0	0	0	0	0	1	0	0	1	0	1	0	0
gene_tiling_20bp	YKL203C	TOR2	XI	-	63386	TOR2-63334-20bp	63334	63321	65	nontemplate	AGACAATAAGTTAGGTGGCG	20	1	54.6	-34	21.8	-14.5	-44	1	0	0	0	0	0	0	1	0	0	0	1	0	0	0	1	1	0	0	0	0	0	0	1	0	0	1	0	0	0	0
gene_tiling_20bp	YKL203C	TOR2	XI	-	63386	TOR2-63445-20bp	63445	63432	-46	nontemplate	GACTATGCTCTTTATGCACC	20	1	52.5	-32.8	2.8	-10	-49.7	0	0	1	0	0	0	0	1	0	1	0	0	1	0	0	0	0	0	0	1	0	1	0	0	0	0	0	1	0	0	0
gene_tiling_20bp	YKL203C	TOR2	XI	-	63386	TOR2-63510-20bp	63510	63497	-111	nontemplate	ATACAAGTAAAGCTCAGTTA	20	1	44.4	-27.9	-14.1	-8.6	-51.7	0	0	1	0	0	0	0	1	1	0	0	0	0	0	1	0	0	1	0	0	1	0	0	0	0	1	0	0	0	0	0
gene_tiling_20bp	YKL203C	TOR2	XI	-	63386	TOR2-63520-20bp	63520	63507	-121	nontemplate	AGCTCAGTTAAGGAAGTGAT	20	1	50.7	-32.6	-11.3	-8.5	-47.9	0	0	1	0	0	0	0	1	0	0	0	1	1	0	0	0	1	0	0	0	1	0	0	0	1	0	0	0	1	0	0
gene_tiling_20bp	YGR060W	ERG25	VII	+	610481	ERG25-610522-20bp	610522	610509	28	template	CTCTTTAGATAGTAGCATAG	20	0	41.2	-30	-9	-8.3	-51	0	0	1	0	1	0	0	0	0	1	0	0	1	0	0	0	0	0	0	1	0	0	1	0	1	0	0	0	0	0	0
gene_tiling_20bp	YGR060W	ERG25	VII	+	610481	ERG25-610529-20bp	610529	610516	35	template	GATAGTAGCATAGAGGACTA	20	0	43.5	-32.8	-9.5	-10.9	-47.9	1	0	0	0	1	0	0	0	1	0	0	0	0	0	0	1	1	0	0	0	0	1	0	0	0	1	0	0	0	0	1
gene_tiling_20bp	YGR060W	ERG25	VII	+	610481	ERG25-610558-20bp	610558	610545	64	template	AGTACAGCCATAAAAAAAAG	20	0	49.3	-26.7	-0.1	-3.3	-48.4	0	1	0	0	0	0	0	1	0	0	0	1	0	0	0	1	0	0	0	1	0	0	1	0	0	1	0	0	0	1	0
gene_tiling_20bp	YGR060W	ERG25	VII	+	610481	ERG25-610402-20bp	610402	610389	-92	template	TATATAATATATAATACAGG	20	0	34.3	-22.7	-5.3	-8.8	-45.2	0	1	0	0	0	0	0	1	0	0	0	1	0	1	0	0	0	0	0	1	0	0	0	1	0	0	0	1	0	0	0
gene_tiling_20bp	YGR060W	ERG25	VII	+	610481	ERG25-610399-20bp	610399	610386	-95	template	TTCTATATAATATATAATAC	20	0	31	-20.2	-22.7	-4.3	-45.3	0	1	0	0	0	0	0	1	0	0	0	1	0	0	0	1	0	0	0	1	0	0	0	1	0	0	0	1	0	0	0
gene_tiling_20bp	YGR060W	ERG25	VII	+	610481	ERG25-610598-20bp	610598	610585	104	template	TTCAACAACGCTACCCTTTC	20	0	57.9	-33.1	6.1	-10.4	-52.5	0	0	0	1	0	1	0	0	0	1	0	0	1	0	0	0	0	1	0	0	0	0	1	0	1	0	0	0	1	0	0
gene_tiling_20bp	YGR060W	ERG25	VII	+	610481	ERG25-610468-20bp	610468	610481	0	nontemplate	CAACTAATATAAAGATTTAC	20	1	38.8	-22.9	-13.5	-6.2	-47	0	0	1	0	1	0	0	0	0	0	1	0	1	0	0	0	0	0	1	0	1	0	0	0	1	0	0	0	0	0	1
gene_tiling_20bp	YGR060W	ERG25	VII	+	610481	ERG25-610464-20bp	610464	610477	-4	nontemplate	TAATATAAAGATTTACTGGA	20	1	42.1	-24.3	-5.3	-9	-46	1	0	0	0	1	0	0	0	0	0	1	0	1	0	0	0	0	0	1	0	1	0	0	0	0	0	1	0	1	0	0
gene_tiling_20bp	YGR060W	ERG25	VII	+	610481	ERG25-610438-20bp	610438	610451	-30	nontemplate	GAAACGAAGAGAGAGAAAAA	20	1	51.5	-29.4	-4.3	-5.6	-46.3	1	0	0	0	0	0	1	0	1	0	0	0	1	0	0	0	0	0	1	0	1	0	0	0	1	0	0	0	0	0	1
gene_tiling_20bp	YGR060W	ERG25	VII	+	610481	ERG25-610571-20bp	610571	610584	103	nontemplate	AAGGGTAGCGTTGTTGAAAA	20	1	57.4	-31.5	-3.8	-5.4	-44.3	0	0	0	1	0	0	0	1	0	0	0	1	0	0	0	1	0	1	0	0	0	0	0	1	0	1	0	0	0	1	0
gene_tiling_20bp	YGR060W	ERG25	VII	+	610481	ERG25-610589-20bp	610589	610602	121	nontemplate	TGCTTGGACTAGACCTGAAA	20	1	56.1	-34.4	0.3	-8.8	-50.3	1	0	0	0	0	1	0	0	0	0	1	0	0	0	1	0	0	1	0	0	1	0	0	0	1	0	0	0	1	0	0
gene_tiling_20bp	YGR060W	ERG25	VII	+	610481	ERG25-610362-20bp	610362	610375	-106	nontemplate	ATATAGAAGTATGCATACAC	20	1	41.5	-28.1	-7.1	-9.3	-44.8	0	0	1	0	0	0	0	1	1	0	0	0	1	0	0	0	1	0	0	0	1	0	0	0	0	0	1	0	1	0	0
gene_tiling_20bp	YDR170C	SEC7	IV	-	802249	SEC7-802185-20bp	802185	802198	51	template	TCAGTAGTAAATGCTGAAAA	20	0	48.7	-27.5	3.9	-7.2	-46.5	1	0	0	0	1	0	0	0	0	1	0	0	0	0	0	1	0	0	0	1	0	1	0	0	0	0	0	1	1	0	0
gene_tiling_20bp	YDR170C	SEC7	IV	-	802249	SEC7-802179-20bp	802179	802192	57	template	GTAAATGCTGAAAAAGGGGA	20	0	56.8	-31	14.3	-11.2	-45.5	0	0	1	0	1	0	0	0	0	0	0	1	0	0	1	0	0	0	0	1	1	0	0	0	1	0	0	0	1	0	0
gene_tiling_20bp	YDR170C	SEC7	IV	-	802249	SEC7-802266-20bp	802266	802253	-4	nontemplate	TTGTTTCTTATCTTCTTTAA	20	1	44.7	-23.4	-7.4	-4.1	-46.1	1	0	0	0	0	0	1	0	1	0	0	0	0	0	1	0	0	0	0	1	1	0	0	0	1	0	0	0	1	0	0
gene_tiling_20bp	YDR170C	SEC7	IV	-	802249	SEC7-802273-20bp	802273	802260	-11	nontemplate	TTATCTTCTTTAATGGAATT	20	1	46.2	-24	0.5	-7	-44.3	0	1	0	0	1	0	0	0	1	0	0	0	1	0	0	0	0	0	1	0	1	0	0	0	1	0	0	0	1	0	0
gene_tiling_20bp	YDR170C	SEC7	IV	-	802249	SEC7-802383-20bp	802383	802370	-121	nontemplate	GAAAATATTTTATATTTCTC	20	1	40.7	-20.3	-12.5	-6.2	-47.2	0	0	0	1	1	0	0	0	0	0	0	1	0	1	0	0	0	0	0	1	0	0	0	1	0	0	0	1	1	0	0
gene_tiling_20bp	YIL048W	NEO1	IX	+	261136	NEO1-261142-20bp	261142	261129	-7	template	AAACAAAAGGTTAGACATCT	20	0	48.2	-28.2	-13.6	-9.5	-47.4	0	0	0	1	0	0	0	1	0	0	1	0	0	1	0	0	0	0	0	1	0	0	0	1	1	0	0	0	0	1	0
gene_tiling_20bp	YIL048W	NEO1	IX	+	261136	NEO1-261129-20bp	261129	261116	-20	template	ACCTATCACTGCCAAACAAA	20	0	55.7	-31.9	-1.8	-5.5	-54.6	0	1	0	0	0	0	0	1	0	0	0	1	0	0	0	1	1	0	0	0	1	0	0	0	0	0	1	0	0	0	1
gene_tiling_20bp	YIL048W	NEO1	IX	+	261136	NEO1-261151-20bp	261151	261138	2	template	GTTAGACATCTTGGGAATTT	20	0	50.9	-30	8.3	-8.2	-45	0	1	0	0	1	0	0	0	1	0	0	0	1	0	0	0	1	0	0	0	0	0	0	1	0	0	0	1	0	1	0
gene_tiling_20bp	YIL048W	NEO1	IX	+	261136	NEO1-261101-20bp	261101	261088	-48	template	AAGAGTAAATACTGGCACAG	20	0	49.6	-32	9.1	-12.2	-47.5	1	0	0	0	1	0	0	0	0	1	0	0	0	1	0	0	0	0	1	0	0	0	0	1	0	1	0	0	1	0	0
gene_tiling_20bp	YIL048W	NEO1	IX	+	261136	NEO1-261175-20bp	261175	261162	26	template	CACATTCGTTACTTAAAACG	20	0	51.2	-28.9	1.9	-5.6	-51.4	0	0	0	1	0	1	0	0	0	1	0	0	1	0	0	0	0	0	0	1	1	0	0	0	1	0	0	0	0	1	0
gene_tiling_20bp	YIL048W	NEO1	IX	+	261136	NEO1-261093-20bp	261093	261080	-56	template	CAGTTGGAAAGAGTAAATAC	20	0	46.6	-29.3	-18.1	-5.4	-49	0	1	0	0	0	0	0	1	1	0	0	0	0	0	0	1	0	1	0	0	0	1	0	0	1	0	0	0	0	0	1
gene_tiling_20bp	YIL048W	NEO1	IX	+	261136	NEO1-261054-20bp	261054	261041	-95	template	TGTCATTAAAAACGAAGGTA	20	0	51.1	-27.8	3.9	-10.7	-45.3	0	0	0	1	0	0	1	0	1	0	0	0	0	1	0	0	0	0	1	0	0	0	1	0	1	0	0	0	0	0	1
gene_tiling_20bp	YIL048W	NEO1	IX	+	261136	NEO1-261049-20bp	261049	261036	-100	template	ATACGTGTCATTAAAAACGA	20	0	50.9	-28	4.9	-6.2	-46.7	0	0	1	0	1	0	0	0	0	0	1	0	0	0	0	1	0	0	0	1	0	0	0	1	0	0	0	1	0	0	0
gene_tiling_20bp	YIL048W	NEO1	IX	+	261136	NEO1-261021-20bp	261021	261008	-128	template	TACCACTAATTAGACAGCAA	20	0	48.5	-30.1	0.6	-9.7	-48.7	1	0	0	0	1	0	0	0	1	0	0	0	0	0	0	1	0	0	0	1	1	0	0	0	0	1	0	0	0	0	0
gene_tiling_20bp	YIL048W	NEO1	IX	+	261136	NEO1-261281-20bp	261281	261268	132	template	ACGCAATAAAAGATTTCATC	20	0	52.2	-26.8	-7.9	-6.2	-50.9	0	0	0	1	0	0	1	0	1	0	0	0	0	1	0	0	1	0	0	0	0	0	0	1	1	0	0	0	0	0	0
gene_tiling_20bp	YIL048W	NEO1	IX	+	261136	NEO1-261377-20bp	261377	261364	228	template	TAACAATCAGAGCACTTGTG	20	0	52.2	-31.6	-8.2	-10	-50.5	1	0	0	0	1	0	0	0	1	0	0	0	1	0	0	0	1	0	0	0	0	0	1	0	0	0	0	1	0	1	0
gene_tiling_20bp	YIL048W	NEO1	IX	+	261136	NEO1-261403-20bp	261403	261390	254	template	AACGTTAATCTGAAAAAGAA	20	0	49.5	-25.5	-2.1	-4	-45.1	1	0	0	0	1	0	0	0	1	0	0	0	0	0	1	0	0	0	1	0	0	1	0	0	1	0	0	0	0	1	0
gene_tiling_20bp	YIL048W	NEO1	IX	+	261136	NEO1-261420-20bp	261420	261407	271	template	GAAAGGGGTATCAGTGTGCA	20	0	58.6	-36	-0.9	-10.5	-45.1	0	1	0	0	0	0	1	0	0	0	0	1	1	0	0	0	1	0	0	0	1	0	0	0	0	1	0	0	1	0	0
gene_tiling_20bp	YIL048W	NEO1	IX	+	261136	NEO1-261118-20bp	261118	261131	-5	nontemplate	AAGATGTCTAACCTTTTGTT	20	1	48.2	-28.3	-3.4	-5.8	-48	0	1	0	0	1	0	0	0	0	1	0	0	0	1	0	0	0	0	1	0	1	0	0	0	0	0	0	1	0	0	0
gene_tiling_20bp	YIL048W	NEO1	IX	+	261136	NEO1-261108-20bp	261108	261121	-15	nontemplate	ACCTTTTGTTTGGCAGTGAT	20	1	57.2	-31.7	-2.1	-10.1	-45.4	1	0	0	0	0	0	0	1	0	0	1	0	1	0	0	0	0	1	0	0	0	1	0	0	0	0	1	0	0	0	0
gene_tiling_20bp	YIL048W	NEO1	IX	+	261136	NEO1-261177-20bp	261177	261190	54	nontemplate	AAATAGGTATTGAGTAATTT	20	1	42.8	-24.3	-10.7	-4.6	-43.6	1	0	0	0	1	0	0	0	0	0	1	0	0	1	0	0	1	0	0	0	1	0	0	0	0	0	0	1	0	0	1
gene_tiling_20bp	YIL048W	NEO1	IX	+	261136	NEO1-261193-20bp	261193	261206	70	nontemplate	TAAAATATTAAATAAAAAAT	20	1	39.5	-14.4	-5.5	-1.8	-44.5	0	0	0	1	0	1	0	0	0	1	0	0	0	0	0	1	0	0	1	0	0	0	1	0	0	0	0	1	0	0	0
gene_tiling_20bp	YIL048W	NEO1	IX	+	261136	NEO1-261060-20bp	261060	261073	-63	nontemplate	TCTTTCCAACTGCCTCAAAA	20	1	58.5	-31.5	3.6	-8.1	-51	0	0	0	1	0	0	0	1	0	0	0	1	0	0	0	1	0	0	1	0	0	1	0	0	0	0	0	1	0	0	0
gene_tiling_20bp	YIL048W	NEO1	IX	+	261136	NEO1-261055-20bp	261055	261068	-68	nontemplate	CCAACTGCCTCAAAAAGGTA	20	1	57.9	-33.4	-2.6	-6.6	-55.7	0	0	1	0	0	0	0	1	1	0	0	0	1	0	0	0	0	0	0	1	0	0	0	1	0	0	0	1	0	0	0
gene_tiling_20bp	YIL048W	NEO1	IX	+	261136	NEO1-261228-20bp	261228	261241	105	nontemplate	CTTCTAATAGCAGCAAATTC	20	1	49.8	-28.2	3.3	-6.6	-51.2	0	0	0	1	1	0	0	0	0	0	0	1	1	0	0	0	1	0	0	0	1	0	0	0	1	0	0	0	0	0	0
gene_tiling_20bp	YIL048W	NEO1	IX	+	261136	NEO1-261251-20bp	261251	261264	128	nontemplate	AATCTTTTATTGCGTAGATC	20	1	49	-27.3	-6.9	-10.4	-45.2	0	1	0	0	0	0	0	1	0	0	0	1	1	0	0	0	1	0	0	0	1	0	0	0	0	1	0	0	0	0	1
gene_tiling_20bp	YIL048W	NEO1	IX	+	261136	NEO1-261001-20bp	261001	261014	-122	nontemplate	AGCCTTTGCTGTCTAATTAG	20	1	51.8	-31.2	-14.7	-6	-48.6	0	0	1	0	1	0	0	0	1	0	0	0	1	0	0	0	0	0	1	0	0	0	0	1	0	0	1	0	1	0	0
gene_tiling_20bp	YIL048W	NEO1	IX	+	261136	NEO1-261440-20bp	261440	261453	317	nontemplate	GACTTAAATGAAGGAGGGTT	20	1	52.5	-32.2	11.6	-12.9	-43.3	0	1	0	0	0	0	0	1	0	0	0	1	0	0	0	1	0	0	0	1	0	0	1	0	1	0	0	0	1	0	0
gene_tiling_20bp	YIL048W	NEO1	IX	+	261136	NEO1-261445-20bp	261445	261458	322	nontemplate	TATGTGACTTAAATGAAGGA	20	1	48.1	-28.5	-1	-9.2	-44	0	0	1	0	1	0	0	0	1	0	0	0	0	0	1	0	0	0	0	1	0	1	0	0	0	0	0	1	0	1	0
gene_tiling_20bp	YIL048W	NEO1	IX	+	261136	NEO1-261449-20bp	261449	261462	326	nontemplate	TGCTTATGTGACTTAAATGA	20	1	49.3	-27.7	-8.4	-4.3	-45.2	0	0	0	1	0	1	0	0	0	0	0	1	0	1	0	0	0	0	0	1	0	0	1	0	0	0	0	1	0	0	0
gene_tiling_20bp	YIL143C	SSL2	IX	-	83078	SSL2-83061-20bp	83061	83074	4	template	AAAGTAGCATCTACTGACGT	20	0	49.1	-32.7	-3.7	-11.3	-49.1	1	0	0	0	0	1	0	0	0	0	0	1	1	0	0	0	1	0	0	0	1	0	0	0	0	0	0	1	1	0	0
gene_tiling_20bp	YIL143C	SSL2	IX	-	83078	SSL2-83052-20bp	83052	83065	13	template	TCTACTGACGTTGGAATCAG	20	0	53.7	-34.8	-1	-10.2	-49.3	0	0	1	0	0	1	0	0	1	0	0	0	0	0	1	0	0	0	1	0	0	1	0	0	1	0	0	0	0	0	1
gene_tiling_20bp	YIL143C	SSL2	IX	-	83078	SSL2-83035-20bp	83035	83048	30	template	CAGTGGAAGATAAATCATGA	20	0	50.9	-30.5	-8.5	-7.1	-45.7	0	0	0	1	0	1	0	0	0	1	0	0	1	0	0	0	1	0	0	0	0	1	0	0	0	1	0	0	1	0	0
gene_tiling_20bp	YIL143C	SSL2	IX	-	83078	SSL2-83119-20bp	83119	83132	-54	template	AAGGAAAAAGGTCCTTAGTA	20	0	50.2	-30.5	-9.9	-8.7	-48.2	0	0	0	1	1	0	0	0	0	0	0	1	1	0	0	0	0	0	1	0	0	0	0	1	1	0	0	0	1	0	0
gene_tiling_20bp	YIL143C	SSL2	IX	-	83078	SSL2-83025-20bp	83025	83038	40	template	TAAATCATGACGGACGTTGA	20	0	57.5	-32.7	-0.4	-10.3	-44.8	0	0	1	0	0	0	1	0	1	0	0	0	1	0	0	0	0	1	0	0	0	0	1	0	1	0	0	0	0	0	1
gene_tiling_20bp	YIL143C	SSL2	IX	-	83078	SSL2-83131-20bp	83131	83144	-66	template	TCTAAGAAGTATAAGGAAAA	20	0	43.9	-26.2	3.5	-6.4	-44.9	1	0	0	0	1	0	0	0	0	0	0	1	1	0	0	0	0	0	1	0	1	0	0	0	0	0	0	1	1	0	0
gene_tiling_20bp	YIL143C	SSL2	IX	-	83078	SSL2-83005-20bp	83005	83018	60	template	AGGCTACCAACCTAAGAGCA	20	0	56.7	-36.3	-3.3	-8.4	-55.1	0	0	1	0	0	0	0	1	1	0	0	0	0	0	0	1	1	0	0	0	0	0	1	0	1	0	0	0	0	1	0
gene_tiling_20bp	YIL143C	SSL2	IX	-	83078	SSL2-83161-20bp	83161	83174	-96	template	ATTTCAGATCGTTAGAAACG	20	0	52.2	-30	-1.9	-8.3	-47.4	1	0	0	0	0	0	0	1	1	0	0	0	0	0	0	1	0	0	1	0	1	0	0	0	1	0	0	0	0	0	1
gene_tiling_20bp	YIL143C	SSL2	IX	-	83078	SSL2-83129-20bp	83129	83116	-38	nontemplate	ACTATTATCTATCCTTACTA	20	1	37.5	-27.4	-9.9	-8.7	-50.3	0	0	0	1	0	1	0	0	0	0	0	1	0	0	0	1	0	1	0	0	1	0	0	0	0	0	0	1	1	0	0
gene_tiling_20bp	YIL143C	SSL2	IX	-	83078	SSL2-83021-20bp	83021	83008	70	nontemplate	TTTTCCCCTTGCTCTTAGGT	20	1	57.9	-34.2	-6.8	-9.2	-53.4	0	0	0	1	1	0	0	0	0	1	0	0	0	0	0	1	0	0	1	0	0	1	0	0	0	1	0	0	0	0	0
gene_tiling_20bp	YIL143C	SSL2	IX	-	83078	SSL2-83017-20bp	83017	83004	74	nontemplate	AAGATTTTCCCCTTGCTCTT	20	1	57	-32.2	2.1	-8.3	-53	0	0	1	0	0	1	0	0	0	1	0	0	0	0	0	1	0	0	1	0	0	1	0	0	1	0	0	0	1	0	0
gene_tiling_20bp	YKL182W	FAS1	XI	+	100644	FAS1-100674-20bp	100674	100661	17	template	GCTCTATTATTCGCTCATTA	20	0	50.2	-29.2	-3.9	-7.8	-50.6	1	0	0	0	0	1	0	0	0	1	0	0	1	0	0	0	0	0	1	0	1	0	0	0	1	0	0	0	0	1	0
gene_tiling_20bp	YKL182W	FAS1	XI	+	100644	FAS1-100611-20bp	100611	100598	-46	template	GGAAAATCAGATTATAGACT	20	0	45.1	-28.3	-22	-7.4	-46.9	1	0	0	0	0	0	0	1	1	0	0	0	0	0	0	1	0	0	1	0	1	0	0	0	0	0	0	1	0	0	0
gene_tiling_20bp	YKL182W	FAS1	XI	+	100644	FAS1-100590-20bp	100590	100577	-67	template	GAAACTACAAGAACATCATC	20	0	46.7	-29.3	-12.7	-8.7	-47	0	0	1	0	1	0	0	0	0	0	0	1	0	1	0	0	1	0	0	0	0	0	1	0	1	0	0	0	0	0	0
gene_tiling_20bp	YKL182W	FAS1	XI	+	100644	FAS1-100711-20bp	100711	100698	54	template	AGACCATTAACCCTATCTCA	20	0	51.2	-33.5	-15.9	-9	-53.1	0	1	0	0	0	0	0	1	0	0	0	1	0	1	0	0	0	0	1	0	0	0	0	1	0	0	1	0	0	1	0
gene_tiling_20bp	YKL182W	FAS1	XI	+	100644	FAS1-100640-20bp	100640	100653	9	nontemplate	AATAATAGAGCAGTTAGGTG	20	1	46.5	-30.1	-6.4	-10	-46.1	0	0	1	0	1	0	0	0	1	0	0	0	1	0	0	0	1	0	0	0	1	0	0	0	0	0	0	1	0	1	0
gene_tiling_20bp	YKL182W	FAS1	XI	+	100644	FAS1-100645-20bp	100645	100658	14	nontemplate	GAGCGAATAATAGAGCAGTT	20	1	51.6	-31.4	-1.2	-10	-49.9	1	0	0	0	0	0	0	1	0	1	0	0	1	0	0	0	0	0	0	1	1	0	0	0	0	0	0	1	1	0	0
gene_tiling_20bp	YKL182W	FAS1	XI	+	100644	FAS1-100615-20bp	100615	100628	-16	nontemplate	AATAAATATACTAAAAAGAG	20	1	38.2	-21.5	-3.9	-6	-46.3	1	0	0	0	0	0	1	0	0	0	0	1	0	1	0	0	0	0	0	1	1	0	0	0	1	0	0	0	0	0	0
gene_tiling_20bp	YKL182W	FAS1	XI	+	100644	FAS1-100684-20bp	100684	100697	53	nontemplate	AGATAGGGTTAATGGTCTTG	20	1	50.9	-32.8	0.2	-10.6	-45.5	0	1	0	0	0	0	1	0	1	0	0	0	0	0	1	0	0	0	0	1	1	0	0	0	1	0	0	0	0	0	0
gene_tiling_20bp	YKL182W	FAS1	XI	+	100644	FAS1-100692-20bp	100692	100705	61	nontemplate	GAACCGTGAGATAGGGTTAA	20	1	54.3	-34.5	3	-8.9	-51.1	1	0	0	0	0	1	0	0	0	1	0	0	0	0	0	1	0	0	1	0	0	1	0	0	0	0	1	0	1	0	0
gene_tiling_20bp	YKL182W	FAS1	XI	+	100644	FAS1-100587-20bp	100587	100600	-44	nontemplate	TAGTCTATAATCTGATTTTC	20	1	41	-26.1	-5.3	-5.8	-46.2	0	0	0	1	0	1	0	0	0	0	0	1	0	0	0	1	0	0	0	1	0	0	1	0	1	0	0	0	0	0	0
gene_tiling_20bp	YKL182W	FAS1	XI	+	100644	FAS1-100499-20bp	100499	100512	-132	nontemplate	ATATTTGACCTTGAATTGTA	20	1	47.3	-26.2	-12.2	-6	-45.3	0	0	0	1	0	0	0	1	1	0	0	0	1	0	0	0	1	0	0	0	0	0	0	1	1	0	0	0	1	0	0
gene_tiling_20bp	YML130C	ERO1	XIII	-	13275	ERO1-13254-20bp	13254	13267	8	template	TAAGTATAAAGAGCTTGAAA	20	0	45	-25.4	3.9	-7.2	-45.4	1	0	0	0	0	0	0	1	0	0	0	1	0	0	1	0	0	0	1	0	0	0	0	1	0	1	0	0	1	0	0
gene_tiling_20bp	YML130C	ERO1	XIII	-	13275	ERO1-13237-20bp	13237	13250	25	template	AAAAGGTTTACCACTTAAAC	20	0	48.2	-26.9	-11.9	-5.8	-47.7	0	0	0	1	0	0	1	0	0	0	0	1	0	0	1	0	1	0	0	0	0	0	1	0	1	0	0	0	1	0	0
gene_tiling_20bp	YML130C	ERO1	XIII	-	13275	ERO1-13316-20bp	13316	13329	-54	template	AGAACAAAAAAGAAACGATA	20	0	49.5	-25.4	-2.5	-6.8	-45	0	0	0	1	0	0	0	1	0	1	0	0	1	0	0	0	1	0	0	0	1	0	0	0	1	0	0	0	1	0	0
gene_tiling_20bp	YML130C	ERO1	XIII	-	13275	ERO1-13181-20bp	13181	13194	81	template	CATATACCACAGTAACGTGC	20	0	51.6	-33.5	4.9	-9.6	-56.9	0	1	0	0	1	0	0	0	1	0	0	0	0	0	1	0	1	0	0	0	1	0	0	0	0	0	0	1	0	0	0
gene_tiling_20bp	YML130C	ERO1	XIII	-	13275	ERO1-13394-20bp	13394	13407	-132	template	GTTTCTCTTATAGAAGACCC	20	0	47.3	-31.8	4.3	-12.1	-51	0	0	1	0	0	1	0	0	0	1	0	0	0	0	0	1	0	0	0	1	0	0	0	1	0	0	0	1	0	0	0
gene_tiling_20bp	YML130C	ERO1	XIII	-	13275	ERO1-13135-20bp	13135	13148	127	template	CATTGCCACACTGTGCCTCA	20	0	64.4	-37.6	7	-12.1	-52.5	1	0	0	0	0	1	0	0	0	0	0	1	0	0	0	1	0	1	0	0	1	0	0	0	1	0	0	0	0	1	0
gene_tiling_20bp	YML130C	ERO1	XIII	-	13275	ERO1-13285-20bp	13285	13272	3	nontemplate	GCTCTTTATACTTAGCTTCA	20	1	47	-28.9	-3.3	-8.4	-50.3	0	0	0	1	1	0	0	0	0	0	0	1	0	0	0	1	0	0	0	1	0	0	0	1	0	0	0	1	0	0	1
gene_tiling_20bp	YML130C	ERO1	XIII	-	13275	ERO1-13249-20bp	13249	13236	39	nontemplate	AATAGTATAACCAGTTTAAG	20	1	40.9	-26	-10.3	-6.1	-46.7	0	0	0	1	0	0	0	1	0	0	0	1	0	1	0	0	0	0	0	1	0	1	0	0	0	0	1	0	1	0	0
gene_tiling_20bp	YML130C	ERO1	XIII	-	13275	ERO1-13197-20bp	13197	13184	91	nontemplate	GTTTTACCTGCACGTTACTG	20	1	53.5	-32.7	-3.4	-10.1	-49.6	1	0	0	0	0	0	0	1	0	0	0	1	0	0	0	1	0	0	1	0	0	0	0	1	1	0	0	0	1	0	0
gene_tiling_20bp	YML130C	ERO1	XIII	-	13275	ERO1-13376-20bp	13376	13363	-88	nontemplate	TTCTTACTAACGCCCAAAGC	20	1	57.2	-32.6	16.4	-11.3	-51.5	1	0	0	0	0	1	0	0	0	1	0	0	0	0	0	1	0	0	0	1	0	0	0	1	1	0	0	0	1	0	0
gene_tiling_20bp	YML130C	ERO1	XIII	-	13275	ERO1-13161-20bp	13161	13148	127	nontemplate	GAGGCACAGTGTGGCAATGG	20	1	65	-39.2	16.4	-11.5	-47.9	0	1	0	0	1	0	0	0	0	0	0	1	0	0	0	1	0	0	0	1	0	0	0	1	0	0	1	0	0	0	0
gene_tiling_20bp	YML130C	ERO1	XIII	-	13275	ERO1-13158-20bp	13158	13145	130	nontemplate	CGTGAGGCACAGTGTGGCAA	20	1	66.9	-39.6	10.9	-10.2	-53.9	0	0	0	1	0	0	0	1	0	0	0	1	0	0	1	0	0	0	0	1	1	0	0	0	0	1	0	0	0	0	0
gene_tiling_20bp	YML130C	ERO1	XIII	-	13275	ERO1-13398-20bp	13398	13385	-110	nontemplate	GAAAAATGCGAAAAATTTCC	20	1	56.4	-25.1	2.9	-5.8	-46.8	1	0	0	0	0	1	0	0	0	1	0	0	1	0	0	0	1	0	0	0	1	0	0	0	0	0	1	0	1	0	0
gene_tiling_20bp	YML130C	ERO1	XIII	-	13275	ERO1-13152-20bp	13152	13139	136	nontemplate	AAAAGCCGTGAGGCACAGTG	20	1	63.7	-37.4	-0.9	-11.5	-55.1	0	1	0	0	0	0	0	1	0	1	0	0	0	0	0	1	1	0	0	0	1	0	0	0	0	0	0	1	0	0	0
gene_tiling_20bp	YML130C	ERO1	XIII	-	13275	ERO1-13422-20bp	13422	13409	-134	nontemplate	TCTTCTATAAGAGAAACCAA	20	1	46.8	-28.5	2.2	-7.8	-47.6	0	1	0	0	1	0	0	0	0	0	0	1	1	0	0	0	0	1	0	0	1	0	0	0	0	0	1	0	0	0	1
gene_tiling_20bp	YML126C	ERG13	XIII	-	20562	ERG13-20542-20bp	20542	20555	7	template	CGTAGCCAAATTACTATAAA	20	0	48	-27.2	-16.4	-4.7	-52.5	0	1	0	0	1	0	0	0	1	0	0	0	0	1	0	0	0	0	0	1	0	1	0	0	0	0	0	1	0	1	0
gene_tiling_20bp	YML126C	ERG13	XIII	-	20562	ERG13-20580-20bp	20580	20593	-31	template	CTCATCGGGCGGAACTGTTT	20	0	64.6	-38.3	-6.9	-6.6	-50	0	0	1	0	1	0	0	0	0	0	0	1	0	0	1	0	0	1	0	0	0	0	0	1	0	0	0	1	0	0	0
gene_tiling_20bp	YML126C	ERG13	XIII	-	20562	ERG13-20591-20bp	20591	20604	-42	template	CTCCATTCGGCCTCATCGGG	20	0	69.3	-42.7	15.5	-13.1	-57.1	0	1	0	0	0	1	0	0	0	0	1	0	0	1	0	0	0	0	0	1	0	1	0	0	0	1	0	0	0	0	1
gene_tiling_20bp	YML126C	ERG13	XIII	-	20562	ERG13-20594-20bp	20594	20607	-45	template	AGGCTCCATTCGGCCTCATC	20	0	66	-40.3	5.5	-11.7	-53.3	0	1	0	0	0	0	0	1	0	1	0	0	0	1	0	0	0	0	1	0	0	0	0	1	0	0	1	0	0	0	1
gene_tiling_20bp	YML126C	ERG13	XIII	-	20562	ERG13-20604-20bp	20604	20617	-55	template	TGTTGAAAGTAGGCTCCATT	20	0	55	-32.2	7.3	-10.1	-50.5	0	0	0	1	0	0	0	1	0	0	1	0	0	0	0	1	0	1	0	0	1	0	0	0	1	0	0	0	0	0	1
gene_tiling_20bp	YML126C	ERG13	XIII	-	20562	ERG13-20509-20bp	20509	20522	40	template	AACTCTCAACTAAACTTTGT	20	0	45.6	-28.1	-6.9	-6.5	-49.3	0	0	0	1	0	1	0	0	1	0	0	0	0	0	1	0	1	0	0	0	1	0	0	0	0	0	1	0	0	0	1
gene_tiling_20bp	YML126C	ERG13	XIII	-	20562	ERG13-20614-20bp	20614	20627	-65	template	TATACGAGTGTGTTGAAAGT	20	0	48	-30.6	-5.9	-6.4	-48.8	0	0	1	0	0	0	1	0	0	0	1	0	0	1	0	0	0	0	0	1	1	0	0	0	0	1	0	0	0	0	0
gene_tiling_20bp	YML126C	ERG13	XIII	-	20562	ERG13-20504-20bp	20504	20517	45	template	TCAACTAAACTTTGTTGGTG	20	0	51.3	-29.3	0.8	-10.4	-46.4	0	1	0	0	0	0	1	0	0	0	1	0	1	0	0	0	0	0	0	1	0	0	0	1	0	1	0	0	1	0	0
gene_tiling_20bp	YML126C	ERG13	XIII	-	20562	ERG13-20495-20bp	20495	20508	54	template	CTTTGTTGGTGTGGTATTAA	20	0	51.2	-29.6	-8.3	-6.1	-46.7	0	1	0	0	0	0	1	0	1	0	0	0	1	0	0	0	1	0	0	0	1	0	0	0	0	1	0	0	0	0	1
gene_tiling_20bp	YML126C	ERG13	XIII	-	20562	ERG13-20645-20bp	20645	20658	-96	template	TATCGTGTCGAAAATGAACC	20	0	56.1	-31.9	-0.3	-8.3	-47.6	0	0	1	0	0	0	0	1	0	0	1	0	0	0	0	1	0	0	1	0	1	0	0	0	0	0	1	0	0	1	0
gene_tiling_20bp	YML126C	ERG13	XIII	-	20562	ERG13-20668-20bp	20668	20681	-119	template	ACCCACAATCTCCATGGCTG	20	0	63.2	-38.7	9.6	-11.9	-55.1	0	1	0	0	0	1	0	0	1	0	0	0	1	0	0	0	0	0	1	0	0	0	0	1	1	0	0	0	1	0	0
gene_tiling_20bp	YML126C	ERG13	XIII	-	20562	ERG13-20674-20bp	20674	20687	-125	template	AATCATACCCACAATCTCCA	20	0	55.3	-33.4	-1	-9.3	-57.8	1	0	0	0	1	0	0	0	1	0	0	0	1	0	0	0	0	0	1	0	0	1	0	0	0	0	0	1	0	0	1
gene_tiling_20bp	YML126C	ERG13	XIII	-	20562	ERG13-20559-20bp	20559	20546	16	nontemplate	CTGCACCTTTTATAGTAATT	20	1	46.8	-27.4	-16.4	-4.8	-50.4	1	0	0	0	0	1	0	0	0	0	1	0	0	0	1	0	1	0	0	0	0	0	1	0	0	1	0	0	0	0	1
gene_tiling_20bp	YML126C	ERG13	XIII	-	20562	ERG13-20572-20bp	20572	20559	3	nontemplate	AGTAATTTGGCTACGAAAAT	20	1	51.1	-27.5	2.6	-6.5	-44.5	0	1	0	0	0	1	0	0	0	0	0	1	0	0	0	1	0	0	1	0	1	0	0	0	0	1	0	0	1	0	0
gene_tiling_20bp	YML126C	ERG13	XIII	-	20562	ERG13-20577-20bp	20577	20564	-2	nontemplate	TTTGGCTACGAAAATTGGCG	20	1	63.2	-32.4	18.1	-9.9	-44.7	0	0	1	0	0	1	0	0	0	1	0	0	0	1	0	0	0	0	1	0	0	1	0	0	0	1	0	0	0	0	0
gene_tiling_20bp	YML126C	ERG13	XIII	-	20562	ERG13-20603-20bp	20603	20590	-28	nontemplate	CCAAACAGTTCCGCCCGATG	20	1	68	-39.7	22.4	-13.9	-56.3	1	0	0	0	0	1	0	0	0	0	0	1	0	0	0	1	0	0	0	1	0	1	0	0	1	0	0	0	0	0	0
gene_tiling_20bp	YML126C	ERG13	XIII	-	20562	ERG13-20611-20bp	20611	20598	-36	nontemplate	TTCCGCCCGATGAGGCCGAA	20	1	74.1	-42.5	22.2	-12.7	-53.2	0	1	0	0	0	0	0	1	0	1	0	0	1	0	0	0	0	1	0	0	1	0	0	0	0	1	0	0	1	0	0
gene_tiling_20bp	YML126C	ERG13	XIII	-	20562	ERG13-20649-20bp	20649	20636	-74	nontemplate	CACTCGTATAATTAATAGCC	20	1	47.1	-29.3	-0.8	-7.9	-51.6	0	1	0	0	0	1	0	0	1	0	0	0	0	0	0	1	1	0	0	0	0	0	1	0	0	1	0	0	1	0	0
gene_tiling_20bp	YML126C	ERG13	XIII	-	20562	ERG13-20679-20bp	20679	20666	-104	nontemplate	TCGACACGATACCGCAGCCA	20	1	68.3	-40.5	25.6	-13.7	-55.6	0	0	0	1	0	1	0	0	1	0	0	0	0	0	0	1	0	0	0	1	1	0	0	0	0	0	1	0	0	0	0
gene_tiling_20bp	YML126C	ERG13	XIII	-	20562	ERG13-20688-20bp	20688	20675	-113	nontemplate	TACCGCAGCCATGGAGATTG	20	1	64.3	-38	-1	-10.2	-53.1	0	0	0	1	1	0	0	0	0	0	0	1	0	0	1	0	1	0	0	0	0	0	0	1	1	0	0	0	0	0	0
gene_tiling_20bp	YPR165W	RHO1	XVI	+	875171	RHO1-875176-20bp	875176	875163	-8	template	TATATATTTATTTTACCAGC	20	0	42.2	-23	3.4	-9.8	-48	0	0	0	1	0	0	0	1	0	0	1	0	0	1	0	0	0	0	0	1	1	0	0	0	0	0	0	1	1	0	0
gene_tiling_20bp	YPR165W	RHO1	XVI	+	875171	RHO1-875240-20bp	875240	875227	56	template	GAGTATTGCAAAAACATTTT	20	0	49.8	-24.1	-4	-4.3	-45.9	0	0	0	1	0	0	0	1	0	0	1	0	1	0	0	0	1	0	0	0	1	0	0	0	0	0	0	1	0	0	0
gene_tiling_20bp	YPR165W	RHO1	XVI	+	875171	RHO1-875277-20bp	875277	875264	93	template	AAAGTTACAAAACTCAAAAA	20	0	47.2	-22.7	-2.4	-5.7	-47.9	1	0	0	0	1	0	0	0	1	0	0	0	0	1	0	0	1	0	0	0	1	0	0	0	1	0	0	0	1	0	0
gene_tiling_20bp	YPR165W	RHO1	XVI	+	875171	RHO1-875314-20bp	875314	875301	130	template	AACAAAAGAATCGCTGTTAG	20	0	52.5	-29.1	-4.4	-9.4	-48.2	1	0	0	0	0	0	1	0	1	0	0	0	0	0	0	1	1	0	0	0	1	0	0	0	0	0	0	1	0	1	0
gene_tiling_20bp	YPR165W	RHO1	XVI	+	875171	RHO1-875384-20bp	875384	875371	200	template	AGAAAGATGTCACAACAAGT	20	0	49.4	-30.5	-7.5	-8.2	-46.2	0	1	0	0	0	0	1	0	1	0	0	0	1	0	0	0	1	0	0	0	0	0	1	0	1	0	0	0	1	0	0
gene_tiling_20bp	YPR165W	RHO1	XVI	+	875171	RHO1-875407-20bp	875407	875394	223	template	TAACAGTATCAGAAGAAAGC	20	0	47.2	-29.4	2.1	-7.5	-45.7	0	1	0	0	0	1	0	0	0	0	1	0	0	0	0	1	0	0	1	0	0	0	1	0	0	0	0	1	1	0	0
gene_tiling_20bp	YPR165W	RHO1	XVI	+	875171	RHO1-875169-20bp	875169	875182	11	nontemplate	TATTAAAGACGAATTCCTGC	20	1	52.3	-29.2	7.3	-10	-47.5	0	0	0	1	0	0	0	1	1	0	0	0	0	0	1	0	0	1	0	0	1	0	0	0	0	0	0	1	1	0	0
gene_tiling_20bp	YPR165W	RHO1	XVI	+	875171	RHO1-875146-20bp	875146	875159	-12	nontemplate	TAAAATAAATATATACGATT	20	1	39.5	-20	-4.9	-7.2	-43.7	1	0	0	0	0	1	0	0	0	0	0	1	1	0	0	0	0	0	0	1	0	0	1	0	0	0	0	1	0	0	0
gene_tiling_20bp	YPR165W	RHO1	XVI	+	875171	RHO1-875201-20bp	875201	875214	43	nontemplate	ATACTCAGAGGAATGATCGA	20	1	52.1	-33.8	-0.9	-9.4	-48.8	0	0	1	0	0	1	0	0	1	0	0	0	0	0	1	0	1	0	0	0	1	0	0	0	1	0	0	0	0	0	0
gene_tiling_20bp	YPR165W	RHO1	XVI	+	875171	RHO1-875246-20bp	875246	875259	88	nontemplate	AGTTTTGTAACTTTAAGTTT	20	1	43.2	-23.1	-8.3	-4.2	-45.4	0	0	1	0	0	0	0	1	0	0	0	1	0	0	0	1	0	0	0	1	0	0	0	1	0	0	1	0	0	0	0
gene_tiling_20bp	YPR165W	RHO1	XVI	+	875171	RHO1-875041-20bp	875041	875054	-117	nontemplate	TTTTCTGAGGCGAAGCAAAT	20	1	60	-31	3.4	-6	-47.5	1	0	0	0	0	0	0	1	0	0	1	0	0	0	0	1	0	0	0	1	0	1	0	0	0	0	0	1	0	0	0
gene_tiling_20bp	YNL267W	PIK1	XIV	+	140779	PIK1-140795-20bp	140795	140782	3	template	TTCTATATTAAGAAGATCCC	20	0	45.5	-28.4	5	-10.9	-48.9	1	0	0	0	1	0	0	0	0	1	0	0	0	0	0	1	0	0	0	1	0	0	0	1	0	0	0	1	1	0	0
gene_tiling_20bp	YNL267W	PIK1	XIV	+	140779	PIK1-140768-20bp	140768	140781	2	nontemplate	GATCTTCTTAATATAGAAGT	20	1	39.4	-26.3	-15.6	-7.2	-48.4	0	0	0	1	0	1	0	0	0	0	0	1	0	0	1	0	0	0	1	0	0	0	1	0	1	0	0	0	1	0	0
gene_tiling_20bp	YNL267W	PIK1	XIV	+	140779	PIK1-140790-20bp	140790	140803	24	nontemplate	AAAATTTCTAGCAGGGTCCA	20	1	56.4	-32.1	12.2	-13.6	-53.3	0	0	0	1	0	0	0	1	0	0	1	0	1	0	0	0	1	0	0	0	0	0	1	0	1	0	0	0	0	0	0
gene_tiling_20bp	YNL267W	PIK1	XIV	+	140779	PIK1-140797-20bp	140797	140810	31	nontemplate	CTAATTGAAAATTTCTAGCA	20	1	47.8	-24.7	-3.3	-8.4	-55.5	0	0	0	1	1	0	0	0	0	0	0	1	1	0	0	0	1	0	0	0	0	0	0	1	0	0	0	1	0	1	0
gene_tiling_20bp	YNL267W	PIK1	XIV	+	140779	PIK1-140752-20bp	140752	140765	-14	nontemplate	AAGTTGGGCCTAAAAAATGA	20	1	56.4	-29.4	-2.9	-4.2	-48.3	0	0	1	0	0	0	0	1	0	0	0	1	0	1	0	0	0	0	0	1	1	0	0	0	0	0	1	0	1	0	0
gene_tiling_20bp	YNL267W	PIK1	XIV	+	140779	PIK1-140891-20bp	140891	140904	125	nontemplate	ATCAAAGCTTTTCTTTGAAC	20	1	51.5	-26.3	-5.9	-7.4	-49.6	0	0	1	0	1	0	0	0	1	0	0	0	0	0	1	0	0	0	0	1	0	0	1	0	1	0	0	0	0	0	0
gene_tiling_20bp	YGL155W	CDC43	VII	+	213982	CDC43-213964-20bp	213964	213951	-31	template	GCCAGTTCAAAACTATTACT	20	0	48.9	-29.1	-18.6	-6.7	-51.1	0	1	0	0	0	0	0	1	1	0	0	0	0	1	0	0	0	0	0	1	0	0	1	0	1	0	0	0	1	0	0
gene_tiling_20bp	YGL155W	CDC43	VII	+	213982	CDC43-213897-20bp	213897	213884	-98	template	GTTGTTGCGCCTTGGAAGAA	20	0	63.5	-34.5	1.5	-8.8	-47.9	1	0	0	0	0	0	1	0	0	0	0	1	0	0	1	0	1	0	0	0	0	1	0	0	0	0	0	1	0	0	0
gene_tiling_20bp	YGL155W	CDC43	VII	+	213982	CDC43-214076-20bp	214076	214063	81	template	TTCTGCCCACCGCTATATCG	20	0	63.3	-38.1	-8.9	-8.6	-55.6	1	0	0	0	0	1	0	0	0	1	0	0	1	0	0	0	0	0	0	1	0	1	0	0	0	0	1	0	1	0	0
gene_tiling_20bp	YGL155W	CDC43	VII	+	213982	CDC43-213889-20bp	213889	213876	-106	template	TTTTCTGAGTTGTTGCGCCT	20	0	60.9	-33.1	24.4	-11.9	-47.2	0	0	0	1	0	0	1	0	1	0	0	0	0	0	0	1	1	0	0	0	1	0	0	0	0	1	0	0	0	0	1
gene_tiling_20bp	YGL155W	CDC43	VII	+	213982	CDC43-214100-20bp	214100	214087	105	template	AAAATGTGTCAAGCTACCAA	20	0	53.4	-29.6	3.4	-9.8	-50.6	1	0	0	0	0	0	0	1	0	1	0	0	1	0	0	0	0	0	1	0	0	0	0	1	0	0	1	0	0	0	0
gene_tiling_20bp	YGL155W	CDC43	VII	+	213982	CDC43-213975-20bp	213975	213988	6	nontemplate	TTAAATTGCTAGAGATGACT	20	1	46.8	-28.1	-13.6	-9.5	-45.7	1	0	0	0	0	0	0	1	1	0	0	0	1	0	0	0	0	0	0	1	0	0	1	0	1	0	0	0	1	0	0
gene_tiling_20bp	YGL155W	CDC43	VII	+	213982	CDC43-213972-20bp	213972	213985	3	nontemplate	AATTGCTAGAGATGACTTGG	20	1	52.1	-32.2	0.2	-10.6	-45.5	0	0	0	1	0	0	0	1	0	0	1	0	1	0	0	0	0	0	0	1	1	0	0	0	1	0	0	0	0	0	0
gene_tiling_20bp	YGL155W	CDC43	VII	+	213982	CDC43-213943-20bp	213943	213956	-26	nontemplate	ACCAAGTAATAGTTTTGAAC	20	1	46.1	-27.3	-3.8	-5.4	-47.9	0	1	0	0	1	0	0	0	0	0	0	1	1	0	0	0	0	0	0	1	0	0	1	0	0	0	0	1	0	0	0
gene_tiling_20bp	YGL155W	CDC43	VII	+	213982	CDC43-214016-20bp	214016	214029	47	nontemplate	TGTTCACGTTGGATAAATAA	20	1	51.7	-28	-13	-2.4	-46.3	0	0	0	1	0	0	0	1	0	0	0	1	1	0	0	0	1	0	0	0	1	0	0	0	0	0	1	0	0	0	0
gene_tiling_20bp	YGL155W	CDC43	VII	+	213982	CDC43-213940-20bp	213940	213953	-29	nontemplate	AAGTAATAGTTTTGAACTGG	20	1	46.4	-27.7	0.2	-10.6	-44.1	0	0	0	1	1	0	0	0	0	0	0	1	0	1	0	0	1	0	0	0	0	0	0	1	1	0	0	0	0	0	0
gene_tiling_20bp	YGL155W	CDC43	VII	+	213982	CDC43-214027-20bp	214027	214040	58	nontemplate	TTGAAAGTACTTGTTCACGT	20	1	50.8	-30	-1.6	-10.3	-45.4	1	0	0	0	1	0	0	0	0	0	0	1	0	0	0	1	0	1	0	0	0	0	0	1	0	0	0	1	0	0	0
gene_tiling_20bp	YGL155W	CDC43	VII	+	213982	CDC43-213884-20bp	213884	213897	-85	nontemplate	ATTGCTTTTCCATTCTTCCA	20	1	57.3	-29.6	1.5	-8.8	-52.5	1	0	0	0	1	0	0	0	1	0	0	0	1	0	0	0	1	0	0	0	1	0	0	0	1	0	0	0	0	0	1
gene_tiling_20bp	YGL155W	CDC43	VII	+	213982	CDC43-214094-20bp	214094	214107	125	nontemplate	CACAACTCTACTCGGGCCAT	20	1	60.1	-38.7	28.1	-14.6	-54.3	1	0	0	0	0	1	0	0	0	1	0	0	0	0	0	1	0	0	0	1	0	0	0	1	0	0	0	1	0	0	0
gene_tiling_20bp	YGL155W	CDC43	VII	+	213982	CDC43-214101-20bp	214101	214114	132	nontemplate	TTTTAGTCACAACTCTACTC	20	1	44.1	-29.9	-18.6	-10.5	-51.7	0	0	0	1	1	0	0	0	0	1	0	0	1	0	0	0	0	1	0	0	1	0	0	0	0	0	1	0	0	0	0
gene_tiling_20bp	YGL155W	CDC43	VII	+	213982	CDC43-213843-20bp	213843	213856	-126	nontemplate	AAAAAACAAGTGAATAAAAC	20	1	46.6	-22.1	-8.8	-3.6	-46.4	1	0	0	0	1	0	0	0	0	0	0	1	0	0	0	1	0	0	0	1	1	0	0	0	0	1	0	0	0	0	0
gene_tiling_20bp	YPL160W	CDC60	XVI	+	246927	CDC60-247000-20bp	247000	246987	60	template	AACCAGTCTATAATGTCTTC	20	0	45.7	-30.5	-11.3	-8.5	-50.4	0	0	1	0	0	0	1	0	0	1	0	0	1	0	0	0	0	1	0	0	1	0	0	0	1	0	0	0	1	0	0
gene_tiling_20bp	YPL160W	CDC60	XVI	+	246927	CDC60-247005-20bp	247005	246992	65	template	GTCTATAATGTCTTCTGGTT	20	0	45.7	-30.5	0.3	-8.9	-44.7	0	0	0	1	0	0	1	0	0	1	0	0	1	0	0	0	0	1	0	0	0	0	1	0	0	0	1	0	0	1	0
gene_tiling_20bp	YPL160W	CDC60	XVI	+	246927	CDC60-247020-20bp	247020	247007	80	template	TGGTTTGGTCTTAGAAAACA	20	0	53.4	-29.9	-5.9	-6.4	-45.2	0	1	0	0	0	0	0	1	1	0	0	0	1	0	0	0	0	0	0	1	0	0	0	1	0	0	1	0	0	1	0
gene_tiling_20bp	YPL160W	CDC60	XVI	+	246927	CDC60-246931-20bp	246931	246944	17	nontemplate	ACTCTGGAAAAAAATTTCGG	20	1	56	-29.3	10.8	-8.3	-48	1	0	0	0	0	0	0	1	0	0	0	1	0	0	0	1	1	0	0	0	0	0	1	0	0	0	0	1	1	0	0
gene_tiling_20bp	YPL160W	CDC60	XVI	+	246927	CDC60-246934-20bp	246934	246947	20	nontemplate	TTCACTCTGGAAAAAAATTT	20	1	51.8	-25.3	-0.6	-1.8	-46	0	0	0	1	1	0	0	0	0	0	1	0	0	0	0	1	1	0	0	0	0	0	0	1	0	0	0	1	1	0	0
gene_tiling_20bp	YPL160W	CDC60	XVI	+	246927	CDC60-246980-20bp	246980	246993	66	nontemplate	AACCAGAAGACATTATAGAC	20	1	45.7	-30.5	-19.6	-6.4	-51.2	1	0	0	0	0	0	0	1	1	0	0	0	0	0	0	1	0	0	0	1	0	0	0	1	0	0	0	1	0	0	0
gene_tiling_20bp	YPL160W	CDC60	XVI	+	246927	CDC60-246868-20bp	246868	246881	-46	nontemplate	GTTTGAATAGAATATGCGTT	20	1	49.7	-27.1	5.6	-8.4	-44.1	0	0	0	1	0	0	0	1	0	0	0	1	1	0	0	0	0	0	1	0	0	0	0	1	0	0	0	1	0	0	0
gene_tiling_20bp	YPL160W	CDC60	XVI	+	246927	CDC60-246781-20bp	246781	246794	-133	nontemplate	CAATGTAAAAGAACCGTTAA	20	1	50.8	-27.1	4.5	-8.7	-50.1	1	0	0	0	0	0	1	0	0	0	0	1	0	0	1	0	1	0	0	0	1	0	0	0	1	0	0	0	0	0	0
gene_tiling_20bp	YDL015C	TSC13	IV	-	426987	TSC13-427018-20bp	427018	427031	-44	template	GCGTGAATTTTACAGAACGG	20	0	58.3	-32.6	9.2	-12.3	-50	0	0	0	1	1	0	0	0	0	0	0	1	0	1	0	0	0	0	0	1	0	0	0	1	1	0	0	0	0	0	0
gene_tiling_20bp	YDL015C	TSC13	IV	-	426987	TSC13-427021-20bp	427021	427034	-47	template	AGAGCGTGAATTTTACAGAA	20	0	52.8	-29.7	-11.8	-6.6	-46.7	0	1	0	0	0	0	0	1	0	0	0	1	1	0	0	0	0	0	0	1	1	0	0	0	0	0	0	1	0	0	0
gene_tiling_20bp	YDL015C	TSC13	IV	-	426987	TSC13-427048-20bp	427048	427061	-74	template	AAGTTAAGGAATTATGAAAA	20	0	46.3	-23.6	-8.4	-4.3	-43.6	0	1	0	0	1	0	0	0	0	0	0	1	0	0	0	1	0	0	0	1	0	0	0	1	1	0	0	0	1	0	0
gene_tiling_20bp	YDL015C	TSC13	IV	-	426987	TSC13-427062-20bp	427062	427075	-88	template	ATTTTGTACGCAAAAAGTTA	20	0	50.6	-24.5	-8.3	-4.2	-46.2	0	0	1	0	1	0	0	0	1	0	0	0	0	0	0	1	0	1	0	0	1	0	0	0	0	0	1	0	0	0	1
gene_tiling_20bp	YDL015C	TSC13	IV	-	426987	TSC13-426903-20bp	426903	426916	71	template	ACCATAAAAAGCCGCTCTAA	20	0	56.7	-31.3	5.6	-10.1	-55.3	0	0	1	0	0	0	0	1	0	0	0	1	1	0	0	0	1	0	0	0	1	0	0	0	0	0	1	0	0	0	0
gene_tiling_20bp	YDL015C	TSC13	IV	-	426987	TSC13-426896-20bp	426896	426909	78	template	AAAGCCGCTCTAAAGGGTTA	20	0	58.2	-33.6	3	-9	-53.4	0	1	0	0	0	0	0	1	1	0	0	0	0	0	0	1	0	0	0	1	0	1	0	0	1	0	0	0	0	0	1
gene_tiling_20bp	YDL015C	TSC13	IV	-	426987	TSC13-426982-20bp	426982	426969	18	nontemplate	TCTCTCTCAAATAGCTCAAT	20	1	49.2	-30.6	-0.4	-8.6	-53.7	1	0	0	0	0	0	1	0	1	0	0	0	0	0	0	1	1	0	0	0	1	0	0	0	1	0	0	0	0	0	0
gene_tiling_20bp	YDL015C	TSC13	IV	-	426987	TSC13-426914-20bp	426914	426901	86	nontemplate	TGTCCCTTAACCCTTTAGAG	20	1	53.7	-34.6	-11.4	-8.1	-52	0	0	0	1	1	0	0	0	0	1	0	0	0	0	1	0	0	0	1	0	1	0	0	0	0	0	0	1	1	0	0
gene_tiling_20bp	YOR168W	GLN4	XV	+	649275	GLN4-649277-20bp	649277	649264	-11	template	TTTAATGAGAAAAAAATATC	20	0	44.3	-20.5	-10.2	-4	-45	1	0	0	0	0	0	0	1	1	0	0	0	0	0	0	1	1	0	0	0	1	0	0	0	0	1	0	0	0	0	0
gene_tiling_20bp	YOR168W	GLN4	XV	+	649275	GLN4-649241-20bp	649241	649228	-47	template	TGGGATTGATATGCTTAAAA	20	0	53.4	-27.7	0.9	-4.9	-44.1	0	0	1	0	0	0	0	1	1	0	0	0	1	0	0	0	0	0	0	1	0	0	0	1	0	0	0	1	0	0	0
gene_tiling_20bp	YOR168W	GLN4	XV	+	649275	GLN4-649222-20bp	649222	649209	-66	template	CATCGCAGGGTATAAAGATT	20	0	54.5	-32.2	-9.8	-4.6	-49.4	1	0	0	0	0	0	1	0	0	0	1	0	0	0	1	0	1	0	0	0	1	0	0	0	1	0	0	0	1	0	0
gene_tiling_20bp	YOR168W	GLN4	XV	+	649275	GLN4-649342-20bp	649342	649329	54	template	ATTGACTCAGCTGTTTTCAC	20	0	52.8	-31.3	-7.5	-7.1	-48.8	0	0	1	0	1	0	0	0	1	0	0	0	1	0	0	0	1	0	0	0	1	0	0	0	0	0	0	1	1	0	0
gene_tiling_20bp	YOR168W	GLN4	XV	+	649275	GLN4-649209-20bp	649209	649196	-79	template	ATGAAAAATTTGACATCGCA	20	0	56.7	-27.2	9.2	-10.6	-50.6	1	0	0	0	0	0	0	1	1	0	0	0	0	0	1	0	0	0	0	1	0	0	0	1	1	0	0	0	0	0	1
gene_tiling_20bp	YOR168W	GLN4	XV	+	649275	GLN4-649346-20bp	649346	649333	58	template	ACTCAGCTGTTTTCACAGGT	20	0	54.9	-34.3	-3.5	-11.3	-49.7	1	0	0	0	0	0	1	0	0	0	0	1	0	0	1	0	0	0	1	0	1	0	0	0	1	0	0	0	1	0	0
gene_tiling_20bp	YOR168W	GLN4	XV	+	649275	GLN4-649172-20bp	649172	649159	-116	template	AAGTGCGTGGTCACTCTAGA	20	0	56	-37	-18.6	-9.5	-50.8	1	0	0	0	1	0	0	0	1	0	0	0	0	0	1	0	0	0	0	1	1	0	0	0	1	0	0	0	1	0	0
gene_tiling_20bp	YOR168W	GLN4	XV	+	649275	GLN4-649159-20bp	649159	649146	-129	template	AAATTTATCAAAAAAGTGCG	20	0	52.5	-24.1	11.1	-9.8	-43.6	0	1	0	0	0	0	0	1	0	0	1	0	0	1	0	0	0	0	1	0	0	1	0	0	0	1	0	0	0	0	1
gene_tiling_20bp	YHR107C	CDC12	VIII	-	328094	CDC12-328090-20bp	328090	328103	-9	template	TGAAAGGTGCAGCAAGATAT	20	0	56	-31.7	-13.1	-6.7	-45.3	0	0	0	1	0	0	0	1	1	0	0	0	0	0	0	1	0	0	1	0	1	0	0	0	0	0	1	0	1	0	0
gene_tiling_20bp	YHR107C	CDC12	VIII	-	328094	CDC12-328106-20bp	328106	328119	-25	template	GAGTAGATCAAAGTCTTGAA	20	0	46.6	-30.1	-8.6	-8.1	-44.9	0	0	0	1	0	1	0	0	0	0	0	1	1	0	0	0	0	0	1	0	0	0	1	0	1	0	0	0	0	0	0
gene_tiling_20bp	YHR107C	CDC12	VIII	-	328094	CDC12-328177-20bp	328177	328190	-96	template	ACAGAAAAAAAACAGGGCGC	20	0	61.5	-32	29.4	-15.3	-49.5	0	0	0	1	1	0	0	0	1	0	0	0	1	0	0	0	0	0	1	0	0	1	0	0	0	1	0	0	0	0	0
gene_tiling_20bp	YHR107C	CDC12	VIII	-	328094	CDC12-328183-20bp	328183	328196	-102	template	GTGATTACAGAAAAAAAACA	20	0	47.9	-24.5	-1.6	-3.8	-44.8	0	1	0	0	0	0	0	1	1	0	0	0	1	0	0	0	0	0	1	0	1	0	0	0	1	0	0	0	0	0	1
gene_tiling_20bp	YHR107C	CDC12	VIII	-	328094	CDC12-327990-20bp	327990	328003	91	template	GCCCCTGTTCCTCCTCCTGT	20	0	65.1	-43	4.5	-13.2	-55.2	0	1	0	0	0	1	0	0	1	0	0	0	1	0	0	0	0	1	0	0	0	1	0	0	0	1	0	0	0	0	0
gene_tiling_20bp	YHR107C	CDC12	VIII	-	328094	CDC12-328082-20bp	328082	328069	25	nontemplate	GTTCGTTATCAATACTCTTC	20	1	46.4	-29.4	-16.2	-8.5	-48.5	0	0	0	1	0	1	0	0	0	0	1	0	0	0	0	1	0	0	0	1	0	1	0	0	0	0	0	1	1	0	0
gene_tiling_20bp	YHR107C	CDC12	VIII	-	328094	CDC12-328142-20bp	328142	328129	-35	nontemplate	GATCTACTCAAAACAAACAA	20	1	47.7	-27.2	-5.4	-6.2	-51.5	0	0	1	0	0	1	0	0	0	0	0	1	0	0	0	1	0	0	0	1	1	0	0	0	1	0	0	0	1	0	0
gene_tiling_20bp	YHR107C	CDC12	VIII	-	328094	CDC12-328163-20bp	328163	328150	-56	nontemplate	GGTGATTTCGAAAAAAATTT	20	1	53.6	-24.4	-0.6	-1.8	-43.6	0	1	0	0	0	0	1	0	0	1	0	0	0	0	1	0	1	0	0	0	0	1	0	0	0	1	0	0	0	0	0
gene_tiling_20bp	YHR107C	CDC12	VIII	-	328094	CDC12-328026-20bp	328026	328013	81	nontemplate	AACAGGGGCAGCAGTCGCAG	20	1	68.3	-41.6	7.8	-12.4	-51.4	0	1	0	0	1	0	0	0	0	0	0	1	1	0	0	0	0	0	1	0	0	0	0	1	0	0	0	1	0	0	0
gene_tiling_20bp	YHR107C	CDC12	VIII	-	328094	CDC12-328011-20bp	328011	327998	96	nontemplate	CCCTACAGGAGGAGGAACAG	20	1	58.7	-41.3	-1.6	-10.8	-50.8	1	0	0	0	0	1	0	0	0	0	1	0	1	0	0	0	0	1	0	0	0	0	1	0	0	0	1	0	0	0	0
gene_tiling_20bp	YHR107C	CDC12	VIII	-	328094	CDC12-328234-20bp	328234	328221	-127	nontemplate	AAAAAAAAGAGACTTACCAT	20	1	47.7	-25.7	-5.3	-8.7	-48.8	0	1	0	0	1	0	0	0	1	0	0	0	1	0	0	0	1	0	0	0	0	1	0	0	1	0	0	0	1	0	0
gene_tiling_20bp	YDL140C	RPO21	IV	-	210588	RPO21-210558-20bp	210558	210571	17	template	CCCAAAATATAAATCAGACA	20	0	50.3	-27.9	-12.2	-9.3	-53.1	0	0	0	1	0	0	1	0	1	0	0	0	0	0	0	1	0	1	0	0	0	0	0	1	0	0	0	1	1	0	0
gene_tiling_20bp	YDL140C	RPO21	IV	-	210588	RPO21-210554-20bp	210554	210567	21	template	AAATATAAATCAGACATGGT	20	0	46.2	-26.7	-4.1	-10.7	-43.6	0	1	0	0	0	0	0	1	0	1	0	0	0	0	1	0	0	0	0	1	0	0	1	0	1	0	0	0	0	0	0
gene_tiling_20bp	YDL140C	RPO21	IV	-	210588	RPO21-210513-20bp	210513	210526	62	template	TCCACTCCGTACAGTAAAAG	20	0	53	-34.5	-10.3	-6.1	-50	1	0	0	0	0	1	0	0	0	0	0	1	0	1	0	0	0	0	0	1	0	0	0	1	0	0	0	1	0	0	0
gene_tiling_20bp	YDL140C	RPO21	IV	-	210588	RPO21-210581-20bp	210581	210568	20	nontemplate	CATGTCTGATTTATATTTTG	20	1	45.6	-25.3	-8.3	-4	-45.6	0	0	0	1	0	0	0	1	0	1	0	0	0	0	0	1	1	0	0	0	0	0	0	1	0	1	0	0	0	0	1
gene_tiling_20bp	YDL140C	RPO21	IV	-	210588	RPO21-210610-20bp	210610	210597	-9	nontemplate	GTTATTGCTATCTTTATGAT	20	1	43.8	-25.4	-11	-4.7	-47.8	1	0	0	0	1	0	0	0	0	0	1	0	1	0	0	0	1	0	0	0	1	0	0	0	1	0	0	0	1	0	0
gene_tiling_20bp	YDL140C	RPO21	IV	-	210588	RPO21-210622-20bp	210622	210609	-21	nontemplate	TTTATGATTGGTCCCTCTTC	20	1	54.2	-32.3	5.6	-12.4	-48.3	0	0	0	1	0	0	0	1	0	0	0	1	1	0	0	0	1	0	0	0	1	0	0	0	1	0	0	0	0	0	0
gene_tiling_20bp	YDL140C	RPO21	IV	-	210588	RPO21-210634-20bp	210634	210621	-33	nontemplate	CCCTCTTCTGGAAAAAGAAA	20	1	56.2	-31.8	-2.1	-4	-53.1	0	0	1	0	0	0	0	1	0	0	0	1	0	0	0	1	1	0	0	0	1	0	0	0	1	0	0	0	0	0	1
gene_tiling_20bp	YDL140C	RPO21	IV	-	210588	RPO21-210534-20bp	210534	210521	67	nontemplate	ACCTCTTTTACTGTACGGAG	20	1	51.2	-34.7	0.7	-12.4	-49.7	0	1	0	0	0	0	0	1	0	0	1	0	0	0	0	1	0	0	0	1	0	0	1	0	0	0	0	1	0	1	0
gene_tiling_20bp	YDL140C	RPO21	IV	-	210588	RPO21-210682-20bp	210682	210669	-81	nontemplate	CAAGGATAGAAAGTAAAAAA	20	1	46.9	-25.1	-6.4	-3.1	-47	0	0	0	1	0	0	1	0	1	0	0	0	0	0	1	0	0	0	1	0	0	0	0	1	0	0	0	1	0	0	0
gene_tiling_20bp	YDR367W	KEI1	IV	+	1212792	KEI1-1212813-20bp	1212813	1212800	8	template	CGAAGAAAAGAAATAATACC	20	0	48.8	-26.9	-10.7	-6.5	-47.5	0	1	0	0	1	0	0	0	1	0	0	0	0	0	0	1	0	0	1	0	0	0	0	1	0	0	0	1	1	0	0
gene_tiling_20bp	YDR367W	KEI1	IV	+	1212792	KEI1-1212817-20bp	1212817	1212804	12	template	GAAAAGAAATAATACCAGGG	20	0	50.8	-29.3	8.9	-13.1	-44.9	0	0	0	1	0	0	0	1	1	0	0	0	0	1	0	0	0	1	0	0	1	0	0	0	1	0	0	0	0	0	0
gene_tiling_20bp	YDR367W	KEI1	IV	+	1212792	KEI1-1212748-20bp	1212748	1212735	-57	template	AAAAAAAGTGCACAACAAGC	20	0	55.7	-27.4	2.7	-9	-47.8	1	0	0	0	0	0	0	1	0	0	1	0	0	0	0	1	0	1	0	0	0	0	1	0	1	0	0	0	1	0	0
gene_tiling_20bp	YDR367W	KEI1	IV	+	1212792	KEI1-1212889-20bp	1212889	1212876	84	template	CCCTTCCAAAAGTATGTTTC	20	0	53.9	-31.2	-12.2	-6	-58.3	0	0	0	1	0	0	1	0	0	0	0	1	0	0	0	1	0	0	0	1	0	0	0	1	0	0	0	1	1	0	0
gene_tiling_20bp	YDR367W	KEI1	IV	+	1212792	KEI1-1212675-20bp	1212675	1212662	-130	template	ATATATATTTATATAGGTTT	20	0	35.2	-20.8	-4.9	-7	-44.5	1	0	0	0	0	0	0	1	0	0	1	0	0	0	0	1	0	0	0	1	1	0	0	0	0	0	0	1	0	0	0
gene_tiling_20bp	YDR367W	KEI1	IV	+	1212792	KEI1-1212669-20bp	1212669	1212656	-136	template	ATACATATATATATTTATAT	20	0	30.3	-19.1	-15.4	-2.8	-49	0	0	0	1	0	0	0	1	0	0	0	1	0	0	0	1	0	0	0	1	0	0	0	1	0	0	1	0	0	0	0
gene_tiling_20bp	YDR367W	KEI1	IV	+	1212792	KEI1-1212809-20bp	1212809	1212822	30	nontemplate	TACAATTGGTAGTTCCTCCC	20	1	54.1	-34.5	13	-12.8	-50.4	1	0	0	0	0	0	0	1	0	0	1	0	0	1	0	0	0	0	0	1	0	0	0	1	0	1	0	0	0	0	0
gene_tiling_20bp	YDR367W	KEI1	IV	+	1212792	KEI1-1212823-20bp	1212823	1212836	44	nontemplate	CTAAGGTTAATGGTTACAAT	20	1	46.4	-27.9	-13.2	-6	-46.5	0	0	0	1	1	0	0	0	0	0	0	1	0	0	0	1	1	0	0	0	0	0	0	1	0	0	1	0	0	0	1
gene_tiling_20bp	YDR367W	KEI1	IV	+	1212792	KEI1-1212833-20bp	1212833	1212846	54	nontemplate	GATCTCATAACTAAGGTTAA	20	1	43.6	-28.1	-2.6	-6.6	-47.5	0	1	0	0	0	1	0	0	0	0	0	1	0	1	0	0	0	1	0	0	0	0	0	1	0	0	0	1	0	0	1
gene_tiling_20bp	YDR367W	KEI1	IV	+	1212792	KEI1-1212840-20bp	1212840	1212853	61	nontemplate	AAGAGATGATCTCATAACTA	20	1	43.4	-29.5	-17.6	-6.5	-49.5	0	0	1	0	1	0	0	0	0	0	0	1	0	0	1	0	0	0	1	0	0	0	0	1	0	0	0	1	1	0	0
gene_tiling_20bp	YDR367W	KEI1	IV	+	1212792	KEI1-1212867-20bp	1212867	1212880	88	nontemplate	CCGGAAACATACTTTTGGAA	20	1	57.6	-31.7	5.3	-6.1	-55.9	1	0	0	0	0	0	0	1	1	0	0	0	0	1	0	0	0	0	0	1	0	1	0	0	0	0	0	1	1	0	0
gene_tiling_20bp	YDR367W	KEI1	IV	+	1212792	KEI1-1212872-20bp	1212872	1212885	93	nontemplate	GTTTGCCGGAAACATACTTT	20	1	56.8	-30.9	-11.5	-6.4	-49.1	0	1	0	0	0	0	0	1	1	0	0	0	0	0	1	0	0	0	0	1	1	0	0	0	0	0	1	0	1	0	0
gene_tiling_20bp	YDR367W	KEI1	IV	+	1212792	KEI1-1212706-20bp	1212706	1212719	-73	nontemplate	TTTTCGAAGATTATTGAAGA	20	1	50.3	-25.8	-7.4	-6.8	-46.5	1	0	0	0	1	0	0	0	1	0	0	0	1	0	0	0	0	0	0	1	1	0	0	0	1	0	0	0	0	1	0
gene_tiling_20bp	YDR367W	KEI1	IV	+	1212792	KEI1-1212696-20bp	1212696	1212709	-83	nontemplate	TTATTGAAGAGGGATGCGTT	20	1	57.3	-32.3	8.8	-9.9	-44	0	0	0	1	0	0	0	1	0	0	1	0	0	0	1	0	1	0	0	0	0	0	0	1	1	0	0	0	0	1	0
gene_tiling_20bp	YDR367W	KEI1	IV	+	1212792	KEI1-1212678-20bp	1212678	1212691	-101	nontemplate	TTTGGTACAATAAAAAACAT	20	1	47.7	-23.1	-4	-4.2	-44.4	1	0	0	0	0	0	0	1	1	0	0	0	1	0	0	0	1	0	0	0	0	0	0	1	1	0	0	0	0	0	0
gene_tiling_18bp	YHR007C	ERG11	VIII	-	121825	ERG11-121791-18bp	121791	121804	21	template	AGCGTGTGTATTTTCGAT	18	0	51.4	-27.8	3.7	-6.5	-46.4	0	0	0	1	1	0	0	0	0	0	0	1	0	0	0	1	1	0	0	0	0	1	0	0	0	0	0	1	0	0	0
gene_tiling_18bp	YHR007C	ERG11	VIII	-	121825	ERG11-121719-18bp	121719	121732	93	template	TTCCTTCACAATTGCAGC	18	0	55.7	-28.3	9.6	-9.2	-50.8	1	0	0	0	1	0	0	0	0	1	0	0	1	0	0	0	1	0	0	0	0	0	1	0	1	0	0	0	0	1	0
gene_tiling_18bp	YHR007C	ERG11	VIII	-	121825	ERG11-121684-18bp	121684	121697	128	template	GAACAAACGAGTAATACA	18	0	43.3	-25.3	-19.4	-6.2	-48.9	0	0	0	1	1	0	0	0	1	0	0	0	0	1	0	0	0	0	0	1	0	0	1	0	1	0	0	0	1	0	0
gene_tiling_18bp	YHR007C	ERG11	VIII	-	121825	ERG11-121658-18bp	121658	121671	154	template	TGCTACCAAGTCAATCGT	18	0	52.3	-30.1	0.5	-9	-48.1	1	0	0	0	1	0	0	0	0	0	0	1	0	0	1	0	0	1	0	0	1	0	0	0	0	0	0	1	1	0	0
gene_tiling_18bp	YHR007C	ERG11	VIII	-	121825	ERG11-121653-18bp	121653	121666	159	template	CCAAGTCAATCGTTGGAG	18	0	54.9	-31.8	9.2	-12.3	-50.5	0	0	0	1	0	0	0	1	1	0	0	0	0	1	0	0	1	0	0	0	1	0	0	0	1	0	0	0	0	0	0
gene_tiling_18bp	YHR007C	ERG11	VIII	-	121825	ERG11-121647-18bp	121647	121660	165	template	CAATCGTTGGAGAGGCAT	18	0	57.1	-32	5.5	-11	-47.5	1	0	0	0	0	0	0	1	0	0	0	1	0	0	0	1	0	0	1	0	0	0	1	0	0	0	0	1	0	0	0
gene_tiling_18bp	YHR007C	ERG11	VIII	-	121825	ERG11-121864-18bp	121864	121851	-26	nontemplate	AATTTACCAATAACGAAA	18	1	45.6	-21.3	-0.1	-6.3	-47.9	1	0	0	0	1	0	0	0	1	0	0	0	1	0	0	0	1	0	0	0	0	0	1	0	0	0	1	0	0	0	1
gene_tiling_18bp	YHR007C	ERG11	VIII	-	121825	ERG11-121872-18bp	121872	121859	-34	nontemplate	AATAACGAAAAGGGAAAA	18	1	50	-23.3	8.9	-8.7	-45.7	1	0	0	0	0	0	1	0	1	0	0	0	1	0	0	0	1	0	0	0	1	0	0	0	1	0	0	0	1	0	0
gene_tiling_18bp	YHR007C	ERG11	VIII	-	121825	ERG11-121878-18bp	121878	121865	-40	nontemplate	GAAAAGGGAAAAAGGAAA	18	1	52	-24.5	3.5	-6.4	-43.3	1	0	0	0	0	0	1	0	0	0	0	1	0	0	0	1	1	0	0	0	0	1	0	0	1	0	0	0	0	0	1
gene_tiling_18bp	YHR007C	ERG11	VIII	-	121825	ERG11-121915-18bp	121915	121902	-77	nontemplate	TTGAAAGAGAGAATTAAG	18	1	42	-23.4	-9.8	-5.5	-45	1	0	0	0	1	0	0	0	0	0	1	0	0	0	1	0	0	0	1	0	1	0	0	0	1	0	0	0	0	0	0
gene_tiling_18bp	YHR007C	ERG11	VIII	-	121825	ERG11-121737-18bp	121737	121724	101	nontemplate	AGCCTGCTGCAATTGTGA	18	1	59.1	-30.9	-6.9	-6.7	-47.7	1	0	0	0	1	0	0	0	0	0	1	0	0	0	1	0	0	0	0	1	0	1	0	0	0	0	0	1	0	0	0
gene_tiling_18bp	YHR007C	ERG11	VIII	-	121825	ERG11-121932-18bp	121932	121919	-94	nontemplate	GAGGGAATAAGAAAACTA	18	1	43.9	-25.6	-11	-5.8	-46.8	0	0	0	1	1	0	0	0	0	0	0	1	1	0	0	0	0	0	0	1	0	0	0	1	0	1	0	0	0	0	0
gene_tiling_18bp	YHR007C	ERG11	VIII	-	121825	ERG11-121967-18bp	121967	121954	-129	nontemplate	TTATATAATGAATACACA	18	1	35.1	-20.1	-14.2	-6.9	-46.1	0	0	0	1	0	0	0	1	0	1	0	0	0	0	1	0	0	0	1	0	1	0	0	0	0	0	1	0	1	0	0
gene_tiling_18bp	YHR007C	ERG11	VIII	-	121825	ERG11-121970-18bp	121970	121957	-132	nontemplate	TATAATGAATACACATGG	18	1	41	-24.1	-1.9	-10.8	-45	0	1	0	0	0	0	0	1	0	0	0	1	0	0	0	1	0	0	0	1	0	1	0	0	0	0	1	0	0	0	1
gene_tiling_18bp	YHR007C	ERG11	VIII	-	121825	ERG11-121673-18bp	121673	121660	165	nontemplate	CCTCTCCAACGATTGACT	18	1	53.3	-32.7	-11.3	-8.5	-54.1	1	0	0	0	0	0	0	1	0	0	0	1	1	0	0	0	0	0	0	1	0	0	1	0	0	0	0	1	0	0	0
gene_tiling_18bp	YHR209W	CRG1	VIII	+	519404	CRG1-519425-18bp	519425	519412	8	template	AAGCCAGTCTTCTGTCAA	18	0	51.4	-30.1	-9.3	-8.9	-51.3	1	0	0	0	1	0	0	0	1	0	0	0	0	0	0	1	0	1	0	0	0	1	0	0	0	0	1	0	0	0	0
gene_tiling_18bp	YHR209W	CRG1	VIII	+	519404	CRG1-519365-18bp	519365	519352	-52	template	AAACGGCACGAACTAAAG	18	0	54	-29	-10.3	-6.2	-51.2	0	0	0	1	0	0	0	1	0	0	0	1	0	1	0	0	0	1	0	0	0	1	0	0	1	0	0	0	1	0	0
gene_tiling_18bp	YHR209W	CRG1	VIII	+	519404	CRG1-519350-18bp	519350	519337	-67	template	TATATAAACATAAACAAA	18	0	35.5	-17.2	-6.9	-3.9	-44.5	0	0	0	1	1	0	0	0	1	0	0	0	1	0	0	0	0	1	0	0	0	0	1	0	0	0	1	0	0	0	1
gene_tiling_18bp	YHR209W	CRG1	VIII	+	519404	CRG1-519325-18bp	519325	519312	-92	template	TCTAATTAGCGGCCCCAA	18	0	59.2	-31.6	27.9	-14.1	-51.2	1	0	0	0	0	1	0	0	1	0	0	0	1	0	0	0	1	0	0	0	0	0	0	1	1	0	0	0	0	1	0
gene_tiling_18bp	YHR209W	CRG1	VIII	+	519404	CRG1-519316-18bp	519316	519303	-101	template	ATTTAGCATTCTAATTAG	18	0	39.2	-21	-14.7	-6	-47.8	1	0	0	0	1	0	0	0	0	0	0	1	1	0	0	0	0	0	0	1	1	0	0	0	0	0	0	1	0	0	1
gene_tiling_18bp	YHR209W	CRG1	VIII	+	519404	CRG1-519408-18bp	519408	519421	17	nontemplate	CTTCCATTGACAGAAGAC	18	1	48	-29.6	-10.8	-10.1	-53.6	0	0	1	0	0	0	0	1	0	0	1	0	1	0	0	0	0	0	1	0	0	0	0	1	0	1	0	0	1	0	0
gene_tiling_18bp	YHR209W	CRG1	VIII	+	519404	CRG1-519381-18bp	519381	519394	-10	nontemplate	AGATGTACTGAGTGTAAA	18	1	39	-26.6	-12.8	-6.6	-44.2	0	0	0	1	0	1	0	0	0	1	0	0	0	1	0	0	0	1	0	0	0	0	1	0	0	0	0	1	0	0	0
gene_tiling_18bp	YHR209W	CRG1	VIII	+	519404	CRG1-519432-18bp	519432	519445	41	nontemplate	AACTAGTTTTAGGCATTC	18	1	44.1	-24.9	7.3	-10	-45.3	1	0	0	0	0	0	1	0	1	0	0	0	1	0	0	0	0	0	1	0	1	0	0	0	0	1	0	0	1	0	0
gene_tiling_18bp	YHR209W	CRG1	VIII	+	519404	CRG1-519440-18bp	519440	519453	49	nontemplate	GTTTAAATAACTAGTTTT	18	1	35.7	-18.4	-10.3	-6.2	-45.8	0	0	1	0	0	0	0	1	0	0	0	1	1	0	0	0	0	1	0	0	0	1	0	0	0	0	0	1	0	0	0
gene_tiling_18bp	YHR209W	CRG1	VIII	+	519404	CRG1-519319-18bp	519319	519332	-72	nontemplate	TGTTTATATACGTTCCCT	18	1	45.1	-26.5	14.3	-12.9	-52.6	1	0	0	0	0	0	0	1	0	1	0	0	0	0	1	0	0	0	0	1	1	0	0	0	1	0	0	0	0	0	1
gene_tiling_18bp	YHR209W	CRG1	VIII	+	519404	CRG1-519285-18bp	519285	519298	-106	nontemplate	AATGCTAAATATAGATCG	18	1	42.4	-23.7	-5.8	-9.1	-46.6	0	0	0	1	0	1	0	0	0	0	1	0	1	0	0	0	1	0	0	0	1	0	0	0	0	1	0	0	1	0	0
gene_tiling_18bp	YMR079W	SEC14	XIII	+	424954	SEC14-424930-18bp	424930	424917	-37	template	GTCTTAAGTGTCCTTTCC	18	0	46.4	-29.2	7.4	-10.4	-48.8	0	1	0	0	0	1	0	0	0	0	1	0	0	1	0	0	0	0	1	0	1	0	0	0	0	1	0	0	0	1	0
gene_tiling_18bp	YMR079W	SEC14	XIII	+	424954	SEC14-424992-18bp	424992	424979	25	template	CATCGCCCTAAAACACAA	18	0	55.6	-29.1	-5.4	-6.3	-57.6	0	0	0	1	0	0	0	1	0	0	0	1	0	1	0	0	0	0	1	0	0	0	0	1	0	0	0	1	0	0	1
gene_tiling_18bp	YMR079W	SEC14	XIII	+	424954	SEC14-424890-18bp	424890	424877	-77	template	CGTTGATCAACAATAAAA	18	0	47.4	-22.9	-5.9	-3.6	-46.8	0	0	1	0	0	0	0	1	0	0	1	0	0	0	0	1	0	0	0	1	0	0	0	1	0	0	1	0	0	0	0
gene_tiling_18bp	YMR079W	SEC14	XIII	+	424954	SEC14-424837-18bp	424837	424824	-130	template	TGTTCCGTACAACGCGAC	18	0	59.2	-33.3	16.1	-11.9	-54.3	0	0	0	1	1	0	0	0	0	1	0	0	1	0	0	0	0	1	0	0	0	1	0	0	0	0	0	1	0	0	0
gene_tiling_18bp	YMR079W	SEC14	XIII	+	424954	SEC14-424949-18bp	424949	424962	8	nontemplate	GGTTTGGTTTGATGCTAC	18	1	51.1	-28.3	-7.5	-9.5	-44.9	0	1	0	0	0	1	0	0	1	0	0	0	0	0	0	1	1	0	0	0	0	0	0	1	1	0	0	0	0	0	1
gene_tiling_18bp	YMR079W	SEC14	XIII	+	424954	SEC14-424943-18bp	424943	424956	2	nontemplate	GTTTGATGCTACAGGCGC	18	1	57.9	-31.7	22.1	-13.6	-49.4	1	0	0	0	1	0	0	0	1	0	0	0	0	0	1	0	0	0	1	0	1	0	0	0	0	1	0	0	0	1	0
gene_tiling_18bp	YMR079W	SEC14	XIII	+	424954	SEC14-424963-18bp	424963	424976	22	nontemplate	TTTAGGGCGATGAAGGTT	18	1	55.7	-30	0.3	-8.9	-45.1	0	0	1	0	0	0	1	0	0	0	0	1	0	1	0	0	0	0	1	0	0	1	0	0	0	0	1	0	0	0	1
gene_tiling_18bp	YMR079W	SEC14	XIII	+	424954	SEC14-424968-18bp	424968	424981	27	nontemplate	TGTGTTTTAGGGCGATGA	18	1	56	-29.8	15.9	-12.2	-44	0	1	0	0	0	0	1	0	0	0	1	0	1	0	0	0	0	1	0	0	1	0	0	0	0	0	0	1	0	1	0
gene_tiling_18bp	YMR079W	SEC14	XIII	+	424954	SEC14-424926-18bp	424926	424939	-15	nontemplate	CTGGTCAAGCGATATACC	18	1	51.3	-31.6	-13.5	-8.2	-51.4	1	0	0	0	1	0	0	0	0	1	0	0	1	0	0	0	0	1	0	0	1	0	0	0	0	0	1	0	1	0	0
gene_tiling_18bp	YMR079W	SEC14	XIII	+	424954	SEC14-424977-18bp	424977	424990	36	nontemplate	TGTAACCATTGTGTTTTA	18	1	44.7	-23.4	-10.6	-5.6	-48.5	0	0	0	1	1	0	0	0	0	0	1	0	0	0	0	1	0	0	0	1	0	0	0	1	0	0	1	0	0	0	1
gene_tiling_18bp	YMR079W	SEC14	XIII	+	424954	SEC14-424921-18bp	424921	424934	-20	nontemplate	CAAGCGATATACCAGGAA	18	1	52	-29.9	6.3	-11.2	-53.5	1	0	0	0	1	0	0	0	1	0	0	0	0	1	0	0	1	0	0	0	1	0	0	0	1	0	0	0	0	1	0
gene_tiling_18bp	YMR079W	SEC14	XIII	+	424954	SEC14-424899-18bp	424899	424912	-42	nontemplate	CACTTAAGACACAAACAA	18	1	44.1	-25.1	-5.4	-6.2	-51	0	0	0	1	0	0	1	0	0	0	0	1	0	0	0	1	1	0	0	0	0	0	0	1	0	0	0	1	0	0	0
gene_tiling_18bp	YMR079W	SEC14	XIII	+	424954	SEC14-424852-18bp	424852	424865	-89	nontemplate	ACGTTGAAAAAAAAAATG	18	1	48.7	-19.8	-0.8	-3.5	-46.6	0	1	0	0	0	0	0	1	0	0	1	0	1	0	0	0	0	1	0	0	0	1	0	0	0	0	1	0	1	0	0
gene_tiling_18bp	YMR079W	SEC14	XIII	+	424954	SEC14-424821-18bp	424821	424834	-120	nontemplate	CTAGCCAGTCGCGTTGTA	18	1	56.1	-33.4	4.9	-9.6	-54.3	1	0	0	0	1	0	0	0	0	0	0	1	1	0	0	0	1	0	0	0	1	0	0	0	0	0	0	1	0	0	1
gene_tiling_18bp	YKL203C	TOR2	XI	-	63386	TOR2-63441-18bp	63441	63454	-68	template	AGAAAGGGAAAATATACC	18	0	45.6	-25.7	-10.7	-6.6	-45.5	0	0	0	1	1	0	0	0	0	1	0	0	0	0	0	1	0	0	1	0	1	0	0	0	0	0	0	1	1	0	0
gene_tiling_18bp	YKL203C	TOR2	XI	-	63386	TOR2-63454-18bp	63454	63467	-81	template	GATTAGGAGCAGTAGAAA	18	0	44.7	-27.5	-13.1	-6.8	-46.8	1	0	0	0	1	0	0	0	0	0	0	1	1	0	0	0	0	1	0	0	0	0	1	0	0	0	0	1	0	0	1
gene_tiling_18bp	YKL203C	TOR2	XI	-	63386	TOR2-63468-18bp	63468	63481	-95	template	TTTATTTACAGGTAGATT	18	0	39	-22	-7.3	-8.7	-44.5	1	0	0	0	0	0	0	1	1	0	0	0	1	0	0	0	1	0	0	0	1	0	0	0	0	0	1	0	0	0	1
gene_tiling_18bp	YKL203C	TOR2	XI	-	63386	TOR2-63477-18bp	63477	63490	-104	template	TTACTTGTATTTATTTAC	18	0	34.1	-18.7	-14.3	-3.7	-46.2	1	0	0	0	1	0	0	0	1	0	0	0	0	0	1	0	1	0	0	0	0	0	0	1	0	0	1	0	1	0	0
gene_tiling_18bp	YKL203C	TOR2	XI	-	63386	TOR2-63334-18bp	63334	63321	65	nontemplate	ACAATAAGTTAGGTGGCG	18	1	51.1	-29.5	21.8	-14.5	-44.3	1	0	0	0	0	0	0	1	0	0	0	1	0	0	0	1	1	0	0	0	0	0	0	1	0	0	1	0	0	0	0
gene_tiling_18bp	YKL203C	TOR2	XI	-	63386	TOR2-63445-18bp	63445	63432	-46	nontemplate	CTATGCTCTTTATGCACC	18	1	48.9	-28.6	2.8	-10	-50.3	0	0	1	0	0	0	0	1	0	1	0	0	1	0	0	0	0	0	0	1	0	1	0	0	0	0	0	1	0	0	0
gene_tiling_18bp	YKL203C	TOR2	XI	-	63386	TOR2-63510-18bp	63510	63497	-111	nontemplate	ACAAGTAAAGCTCAGTTA	18	1	42.4	-25.5	-14.1	-8.6	-50.8	0	0	1	0	0	0	0	1	1	0	0	0	0	0	1	0	0	1	0	0	1	0	0	0	0	1	0	0	0	0	0
gene_tiling_18bp	YKL203C	TOR2	XI	-	63386	TOR2-63520-18bp	63520	63507	-121	nontemplate	CTCAGTTAAGGAAGTGAT	18	1	44	-28.3	-11.3	-8.5	-49.3	0	0	1	0	0	0	0	1	0	0	0	1	1	0	0	0	1	0	0	0	1	0	0	0	1	0	0	0	1	0	0
gene_tiling_18bp	YGR060W	ERG25	VII	+	610481	ERG25-610522-18bp	610522	610509	28	template	CTTTAGATAGTAGCATAG	18	0	36.4	-25.5	-9	-8.3	-48	0	0	1	0	1	0	0	0	0	1	0	0	1	0	0	0	0	0	0	1	0	0	1	0	1	0	0	0	0	0	0
gene_tiling_18bp	YGR060W	ERG25	VII	+	610481	ERG25-610529-18bp	610529	610516	35	template	TAGTAGCATAGAGGACTA	18	0	39.3	-28.9	-9.5	-10.9	-48.1	1	0	0	0	1	0	0	0	1	0	0	0	0	0	0	1	1	0	0	0	0	1	0	0	0	1	0	0	0	0	1
gene_tiling_18bp	YGR060W	ERG25	VII	+	610481	ERG25-610558-18bp	610558	610545	64	template	TACAGCCATAAAAAAAAG	18	0	46.4	-22.2	-0.1	-3.3	-48.4	0	1	0	0	0	0	0	1	0	0	0	1	0	0	0	1	0	0	0	1	0	0	1	0	0	1	0	0	0	1	0
gene_tiling_18bp	YGR060W	ERG25	VII	+	610481	ERG25-610402-18bp	610402	610389	-92	template	TATAATATATAATACAGG	18	0	31.3	-20.3	-5.3	-8.8	-44	0	1	0	0	0	0	0	1	0	0	0	1	0	1	0	0	0	0	0	1	0	0	0	1	0	0	0	1	0	0	0
gene_tiling_18bp	YGR060W	ERG25	VII	+	610481	ERG25-610399-18bp	610399	610386	-95	template	CTATATAATATATAATAC	18	0	24.7	-17.7	-22.7	-4.3	-46.6	0	1	0	0	0	0	0	1	0	0	0	1	0	0	0	1	0	0	0	1	0	0	0	1	0	0	0	1	0	0	0
gene_tiling_18bp	YGR060W	ERG25	VII	+	610481	ERG25-610598-18bp	610598	610585	104	template	CAACAACGCTACCCTTTC	18	0	54.2	-30.6	6.1	-10.4	-53.5	0	0	0	1	0	1	0	0	0	1	0	0	1	0	0	0	0	1	0	0	0	0	1	0	1	0	0	0	1	0	0
gene_tiling_18bp	YGR060W	ERG25	VII	+	610481	ERG25-610468-18bp	610468	610481	0	nontemplate	ACTAATATAAAGATTTAC	18	1	32.3	-19.3	-13.5	-6.2	-45	0	0	1	0	1	0	0	0	0	0	1	0	1	0	0	0	0	0	1	0	1	0	0	0	1	0	0	0	0	0	1
gene_tiling_18bp	YGR060W	ERG25	VII	+	610481	ERG25-610464-18bp	610464	610477	-4	nontemplate	ATATAAAGATTTACTGGA	18	1	38.7	-22.3	-5.3	-9	-43.6	1	0	0	0	1	0	0	0	0	0	1	0	1	0	0	0	0	0	1	0	1	0	0	0	0	0	1	0	1	0	0
gene_tiling_18bp	YGR060W	ERG25	VII	+	610481	ERG25-610438-18bp	610438	610451	-30	nontemplate	AACGAAGAGAGAGAAAAA	18	1	47.1	-26	-4.3	-5.6	-46.6	1	0	0	0	0	0	1	0	1	0	0	0	1	0	0	0	0	0	1	0	1	0	0	0	1	0	0	0	0	0	1
gene_tiling_18bp	YGR060W	ERG25	VII	+	610481	ERG25-610571-18bp	610571	610584	103	nontemplate	GGGTAGCGTTGTTGAAAA	18	1	54.6	-28.6	-3.8	-5.4	-44.7	0	0	0	1	0	0	0	1	0	0	0	1	0	0	0	1	0	1	0	0	0	0	0	1	0	1	0	0	0	1	0
gene_tiling_18bp	YGR060W	ERG25	VII	+	610481	ERG25-610589-18bp	610589	610602	121	nontemplate	CTTGGACTAGACCTGAAA	18	1	48	-30.3	0.3	-8.8	-52.2	1	0	0	0	0	1	0	0	0	0	1	0	0	0	1	0	0	1	0	0	1	0	0	0	1	0	0	0	1	0	0
gene_tiling_18bp	YGR060W	ERG25	VII	+	610481	ERG25-610362-18bp	610362	610375	-106	nontemplate	ATAGAAGTATGCATACAC	18	1	39.1	-25.7	-7.1	-9.3	-45	0	0	1	0	0	0	0	1	1	0	0	0	1	0	0	0	1	0	0	0	1	0	0	0	0	0	1	0	1	0	0
gene_tiling_18bp	YDR170C	SEC7	IV	-	802249	SEC7-802185-18bp	802185	802198	51	template	AGTAGTAAATGCTGAAAA	18	0	42.7	-23.2	3.9	-7.2	-44.7	1	0	0	0	1	0	0	0	0	1	0	0	0	0	0	1	0	0	0	1	0	1	0	0	0	0	0	1	1	0	0
gene_tiling_18bp	YDR170C	SEC7	IV	-	802249	SEC7-802179-18bp	802179	802192	57	template	AAATGCTGAAAAAGGGGA	18	0	55.7	-27.4	14.3	-11.2	-45.8	0	0	1	0	1	0	0	0	0	0	0	1	0	0	1	0	0	0	0	1	1	0	0	0	1	0	0	0	1	0	0
gene_tiling_18bp	YDR170C	SEC7	IV	-	802249	SEC7-802266-18bp	802266	802253	-4	nontemplate	GTTTCTTATCTTCTTTAA	18	1	38.7	-20.8	-7.4	-4.1	-45.7	1	0	0	0	0	0	1	0	1	0	0	0	0	0	1	0	0	0	0	1	1	0	0	0	1	0	0	0	1	0	0
gene_tiling_18bp	YDR170C	SEC7	IV	-	802249	SEC7-802273-18bp	802273	802260	-11	nontemplate	ATCTTCTTTAATGGAATT	18	1	43.3	-22	0.5	-7	-44.2	0	1	0	0	1	0	0	0	1	0	0	0	1	0	0	0	0	0	1	0	1	0	0	0	1	0	0	0	1	0	0
gene_tiling_18bp	YDR170C	SEC7	IV	-	802249	SEC7-802383-18bp	802383	802370	-121	nontemplate	AAATATTTTATATTTCTC	18	1	35.5	-16.9	-12.5	-6.2	-47.5	0	0	0	1	1	0	0	0	0	0	0	1	0	1	0	0	0	0	0	1	0	0	0	1	0	0	0	1	1	0	0
gene_tiling_18bp	YIL048W	NEO1	IX	+	261136	NEO1-261142-18bp	261142	261129	-7	template	ACAAAAGGTTAGACATCT	18	0	43.6	-26.3	-13.6	-9.5	-45.6	0	0	0	1	0	0	0	1	0	0	1	0	0	1	0	0	0	0	0	1	0	0	0	1	1	0	0	0	0	1	0
gene_tiling_18bp	YIL048W	NEO1	IX	+	261136	NEO1-261129-18bp	261129	261116	-20	template	CTATCACTGCCAAACAAA	18	0	50.2	-27	-1.8	-5.5	-54.1	0	1	0	0	0	0	0	1	0	0	0	1	0	0	0	1	1	0	0	0	1	0	0	0	0	0	1	0	0	0	1
gene_tiling_18bp	YIL048W	NEO1	IX	+	261136	NEO1-261151-18bp	261151	261138	2	template	TAGACATCTTGGGAATTT	18	0	47.4	-26.5	8.3	-8.2	-45.4	0	1	0	0	1	0	0	0	1	0	0	0	1	0	0	0	1	0	0	0	0	0	0	1	0	0	0	1	0	1	0
gene_tiling_18bp	YIL048W	NEO1	IX	+	261136	NEO1-261101-18bp	261101	261088	-48	template	GAGTAAATACTGGCACAG	18	0	45.7	-29.1	9.1	-12.2	-46.4	1	0	0	0	1	0	0	0	0	1	0	0	0	1	0	0	0	0	1	0	0	0	0	1	0	1	0	0	1	0	0
gene_tiling_18bp	YIL048W	NEO1	IX	+	261136	NEO1-261175-18bp	261175	261162	26	template	CATTCGTTACTTAAAACG	18	0	46.6	-24.6	1.9	-5.6	-49.7	0	0	0	1	0	1	0	0	0	1	0	0	1	0	0	0	0	0	0	1	1	0	0	0	1	0	0	0	0	1	0
gene_tiling_18bp	YIL048W	NEO1	IX	+	261136	NEO1-261093-18bp	261093	261080	-56	template	GTTGGAAAGAGTAAATAC	18	0	41.1	-24.7	-18.1	-5.4	-47.2	0	1	0	0	0	0	0	1	1	0	0	0	0	0	0	1	0	1	0	0	0	1	0	0	1	0	0	0	0	0	1
gene_tiling_18bp	YIL048W	NEO1	IX	+	261136	NEO1-261054-18bp	261054	261041	-95	template	TCATTAAAAACGAAGGTA	18	0	46.4	-23.5	3.9	-10.7	-45.3	0	0	0	1	0	0	1	0	1	0	0	0	0	1	0	0	0	0	1	0	0	0	1	0	1	0	0	0	0	0	1
gene_tiling_18bp	YIL048W	NEO1	IX	+	261136	NEO1-261049-18bp	261049	261036	-100	template	ACGTGTCATTAAAAACGA	18	0	49.6	-25.6	4.9	-6.2	-48.5	0	0	1	0	1	0	0	0	0	0	1	0	0	0	0	1	0	0	0	1	0	0	0	1	0	0	0	1	0	0	0
gene_tiling_18bp	YIL048W	NEO1	IX	+	261136	NEO1-261021-18bp	261021	261008	-128	template	CCACTAATTAGACAGCAA	18	0	46.5	-27.4	0.6	-9.7	-53.9	1	0	0	0	1	0	0	0	1	0	0	0	0	0	0	1	0	0	0	1	1	0	0	0	0	1	0	0	0	0	0
gene_tiling_18bp	YIL048W	NEO1	IX	+	261136	NEO1-261281-18bp	261281	261268	132	template	GCAATAAAAGATTTCATC	18	0	45.1	-21.8	-7.9	-6.2	-47.6	0	0	0	1	0	0	1	0	1	0	0	0	0	1	0	0	1	0	0	0	0	0	0	1	1	0	0	0	0	0	0
gene_tiling_18bp	YIL048W	NEO1	IX	+	261136	NEO1-261377-18bp	261377	261364	228	template	ACAATCAGAGCACTTGTG	18	0	49.6	-29.6	-8.2	-10	-52.3	1	0	0	0	1	0	0	0	1	0	0	0	1	0	0	0	1	0	0	0	0	0	1	0	0	0	0	1	0	1	0
gene_tiling_18bp	YIL048W	NEO1	IX	+	261136	NEO1-261403-18bp	261403	261390	254	template	CGTTAATCTGAAAAAGAA	18	0	46	-22.9	-2.1	-4	-45.7	1	0	0	0	1	0	0	0	1	0	0	0	0	0	1	0	0	0	1	0	0	1	0	0	1	0	0	0	0	1	0
gene_tiling_18bp	YIL048W	NEO1	IX	+	261136	NEO1-261420-18bp	261420	261407	271	template	AAGGGGTATCAGTGTGCA	18	0	54.7	-32.6	-0.9	-10.5	-45	0	1	0	0	0	0	1	0	0	0	0	1	1	0	0	0	1	0	0	0	1	0	0	0	0	1	0	0	1	0	0
gene_tiling_18bp	YIL048W	NEO1	IX	+	261136	NEO1-261118-18bp	261118	261131	-5	nontemplate	GATGTCTAACCTTTTGTT	18	1	44.1	-25.4	-3.4	-5.8	-47.7	0	1	0	0	1	0	0	0	0	1	0	0	0	1	0	0	0	0	1	0	1	0	0	0	0	0	0	1	0	0	0
gene_tiling_18bp	YIL048W	NEO1	IX	+	261136	NEO1-261108-18bp	261108	261121	-15	nontemplate	CTTTTGTTTGGCAGTGAT	18	1	51.9	-26.8	-2.1	-10.1	-46.7	1	0	0	0	0	0	0	1	0	0	1	0	1	0	0	0	0	1	0	0	0	1	0	0	0	0	1	0	0	0	0
gene_tiling_18bp	YIL048W	NEO1	IX	+	261136	NEO1-261177-18bp	261177	261190	54	nontemplate	ATAGGTATTGAGTAATTT	18	1	37.8	-22.4	-10.7	-4.6	-43.6	1	0	0	0	1	0	0	0	0	0	1	0	0	1	0	0	1	0	0	0	1	0	0	0	0	0	0	1	0	0	1
gene_tiling_18bp	YIL048W	NEO1	IX	+	261136	NEO1-261193-18bp	261193	261206	70	nontemplate	AAATATTAAATAAAAAAT	18	1	36.2	-12.5	-5.5	-1.8	-43.6	0	0	0	1	0	1	0	0	0	1	0	0	0	0	0	1	0	0	1	0	0	0	1	0	0	0	0	1	0	0	0
gene_tiling_18bp	YIL048W	NEO1	IX	+	261136	NEO1-261060-18bp	261060	261073	-63	nontemplate	TTTCCAACTGCCTCAAAA	18	1	55.2	-27	3.6	-8.1	-51	0	0	0	1	0	0	0	1	0	0	0	1	0	0	0	1	0	0	1	0	0	1	0	0	0	0	0	1	0	0	0
gene_tiling_18bp	YIL048W	NEO1	IX	+	261136	NEO1-261055-18bp	261055	261068	-68	nontemplate	AACTGCCTCAAAAAGGTA	18	1	50.7	-27.5	-2.6	-6.6	-49.7	0	0	1	0	0	0	0	1	1	0	0	0	1	0	0	0	0	0	0	1	0	0	0	1	0	0	0	1	0	0	0
gene_tiling_18bp	YIL048W	NEO1	IX	+	261136	NEO1-261228-18bp	261228	261241	105	nontemplate	TCTAATAGCAGCAAATTC	18	1	46.1	-24.4	3.3	-6.6	-48.4	0	0	0	1	1	0	0	0	0	0	0	1	1	0	0	0	1	0	0	0	1	0	0	0	1	0	0	0	0	0	0
gene_tiling_18bp	YIL048W	NEO1	IX	+	261136	NEO1-261251-18bp	261251	261264	128	nontemplate	TCTTTTATTGCGTAGATC	18	1	45.9	-25	-6.9	-10.4	-45.3	0	1	0	0	0	0	0	1	0	0	0	1	1	0	0	0	1	0	0	0	1	0	0	0	0	1	0	0	0	0	1
gene_tiling_18bp	YIL048W	NEO1	IX	+	261136	NEO1-261001-18bp	261001	261014	-122	nontemplate	CCTTTGCTGTCTAATTAG	18	1	45.6	-26.9	-14.7	-6	-53	0	0	1	0	1	0	0	0	1	0	0	0	1	0	0	0	0	0	1	0	0	0	0	1	0	0	1	0	1	0	0
gene_tiling_18bp	YIL048W	NEO1	IX	+	261136	NEO1-261440-18bp	261440	261453	317	nontemplate	CTTAAATGAAGGAGGGTT	18	1	49.1	-28	11.6	-12.9	-46.7	0	1	0	0	0	0	0	1	0	0	0	1	0	0	0	1	0	0	0	1	0	0	1	0	1	0	0	0	1	0	0
gene_tiling_18bp	YIL048W	NEO1	IX	+	261136	NEO1-261445-18bp	261445	261458	322	nontemplate	TGTGACTTAAATGAAGGA	18	1	46.5	-26.1	-1	-9.2	-44	0	0	1	0	1	0	0	0	1	0	0	0	0	0	1	0	0	0	0	1	0	1	0	0	0	0	0	1	0	1	0
gene_tiling_18bp	YIL048W	NEO1	IX	+	261136	NEO1-261449-18bp	261449	261462	326	nontemplate	CTTATGTGACTTAAATGA	18	1	40.4	-23.6	-8.4	-4.3	-47.7	0	0	0	1	0	1	0	0	0	0	0	1	0	1	0	0	0	0	0	1	0	0	1	0	0	0	0	1	0	0	0
gene_tiling_18bp	YIL143C	SSL2	IX	-	83078	SSL2-83061-18bp	83061	83074	4	template	AGTAGCATCTACTGACGT	18	0	44.5	-30.8	-3.7	-11.3	-49.1	1	0	0	0	0	1	0	0	0	0	0	1	1	0	0	0	1	0	0	0	1	0	0	0	0	0	0	1	1	0	0
gene_tiling_18bp	YIL143C	SSL2	IX	-	83078	SSL2-83052-18bp	83052	83065	13	template	TACTGACGTTGGAATCAG	18	0	49.7	-30.3	-1	-10.2	-47.9	0	0	1	0	0	1	0	0	1	0	0	0	0	0	1	0	0	0	1	0	0	1	0	0	1	0	0	0	0	0	1
gene_tiling_18bp	YIL143C	SSL2	IX	-	83078	SSL2-83035-18bp	83035	83048	30	template	GTGGAAGATAAATCATGA	18	0	45.6	-25.9	-8.5	-7.1	-43.4	0	0	0	1	0	1	0	0	0	1	0	0	1	0	0	0	1	0	0	0	0	1	0	0	0	1	0	0	1	0	0
gene_tiling_18bp	YIL143C	SSL2	IX	-	83078	SSL2-83119-18bp	83119	83132	-54	template	GGAAAAAGGTCCTTAGTA	18	0	46.6	-27.6	-9.9	-8.7	-45.8	0	0	0	1	1	0	0	0	0	0	0	1	1	0	0	0	0	0	1	0	0	0	0	1	1	0	0	0	1	0	0
gene_tiling_18bp	YIL143C	SSL2	IX	-	83078	SSL2-83025-18bp	83025	83038	40	template	AATCATGACGGACGTTGA	18	0	55.7	-30.8	-0.4	-10.3	-45.1	0	0	1	0	0	0	1	0	1	0	0	0	1	0	0	0	0	1	0	0	0	0	1	0	1	0	0	0	0	0	1
gene_tiling_18bp	YIL143C	SSL2	IX	-	83078	SSL2-83131-18bp	83131	83144	-66	template	TAAGAAGTATAAGGAAAA	18	0	39.5	-21.7	3.5	-6.4	-43.7	1	0	0	0	1	0	0	0	0	0	0	1	1	0	0	0	0	0	1	0	1	0	0	0	0	0	0	1	1	0	0
gene_tiling_18bp	YIL143C	SSL2	IX	-	83078	SSL2-83005-18bp	83005	83018	60	template	GCTACCAACCTAAGAGCA	18	0	51.3	-31.1	-3.3	-8.4	-52.6	0	0	1	0	0	0	0	1	1	0	0	0	0	0	0	1	1	0	0	0	0	0	1	0	1	0	0	0	0	1	0
gene_tiling_18bp	YIL143C	SSL2	IX	-	83078	SSL2-83161-18bp	83161	83174	-96	template	TTCAGATCGTTAGAAACG	18	0	49.3	-27.8	-1.9	-8.3	-46.5	1	0	0	0	0	0	0	1	1	0	0	0	0	0	0	1	0	0	1	0	1	0	0	0	1	0	0	0	0	0	1
gene_tiling_18bp	YIL143C	SSL2	IX	-	83078	SSL2-83129-18bp	83129	83116	-38	nontemplate	TATTATCTATCCTTACTA	18	1	33.2	-22.9	-9.9	-8.7	-49.1	0	0	0	1	0	1	0	0	0	0	0	1	0	0	0	1	0	1	0	0	1	0	0	0	0	0	0	1	1	0	0
gene_tiling_18bp	YIL143C	SSL2	IX	-	83078	SSL2-83021-18bp	83021	83008	70	nontemplate	TTCCCCTTGCTCTTAGGT	18	1	54.8	-32.4	-6.8	-9.2	-55.2	0	0	0	1	1	0	0	0	0	1	0	0	0	0	0	1	0	0	1	0	0	1	0	0	0	1	0	0	0	0	0
gene_tiling_18bp	YIL143C	SSL2	IX	-	83078	SSL2-83017-18bp	83017	83004	74	nontemplate	GATTTTCCCCTTGCTCTT	18	1	54.3	-29.3	2.1	-8.3	-52.7	0	0	1	0	0	1	0	0	0	1	0	0	0	0	0	1	0	0	1	0	0	1	0	0	1	0	0	0	1	0	0
gene_tiling_18bp	YKL182W	FAS1	XI	+	100644	FAS1-100674-18bp	100674	100661	17	template	TCTATTATTCGCTCATTA	18	0	43.7	-23.9	-3.9	-7.8	-50.7	1	0	0	0	0	1	0	0	0	1	0	0	1	0	0	0	0	0	1	0	1	0	0	0	1	0	0	0	0	1	0
gene_tiling_18bp	YKL182W	FAS1	XI	+	100644	FAS1-100611-18bp	100611	100598	-46	template	AAAATCAGATTATAGACT	18	0	37.3	-22.5	-22	-7.4	-47.2	1	0	0	0	0	0	0	1	1	0	0	0	0	0	0	1	0	0	1	0	1	0	0	0	0	0	0	1	0	0	0
gene_tiling_18bp	YKL182W	FAS1	XI	+	100644	FAS1-100590-18bp	100590	100577	-67	template	AACTACAAGAACATCATC	18	0	41.4	-25.9	-12.7	-8.7	-47.3	0	0	1	0	1	0	0	0	0	0	0	1	0	1	0	0	1	0	0	0	0	0	1	0	1	0	0	0	0	0	0
gene_tiling_18bp	YKL182W	FAS1	XI	+	100644	FAS1-100711-18bp	100711	100698	54	template	ACCATTAACCCTATCTCA	18	0	47.3	-29	-15.9	-9	-54.8	0	1	0	0	0	0	0	1	0	0	0	1	0	1	0	0	0	0	1	0	0	0	0	1	0	0	1	0	0	1	0
gene_tiling_18bp	YKL182W	FAS1	XI	+	100644	FAS1-100640-18bp	100640	100653	9	nontemplate	TAATAGAGCAGTTAGGTG	18	1	42.9	-27.8	-6.4	-10	-47.5	0	0	1	0	1	0	0	0	1	0	0	0	1	0	0	0	1	0	0	0	1	0	0	0	0	0	0	1	0	1	0
gene_tiling_18bp	YKL182W	FAS1	XI	+	100644	FAS1-100645-18bp	100645	100658	14	nontemplate	GCGAATAATAGAGCAGTT	18	1	47.8	-26.9	-1.2	-10	-48.5	1	0	0	0	0	0	0	1	0	1	0	0	1	0	0	0	0	0	0	1	1	0	0	0	0	0	0	1	1	0	0
gene_tiling_18bp	YKL182W	FAS1	XI	+	100644	FAS1-100615-18bp	100615	100628	-16	nontemplate	TAAATATACTAAAAAGAG	18	1	33.9	-19.2	-3.9	-6	-46.4	1	0	0	0	0	0	1	0	0	0	0	1	0	1	0	0	0	0	0	1	1	0	0	0	1	0	0	0	0	0	0
gene_tiling_18bp	YKL182W	FAS1	XI	+	100644	FAS1-100684-18bp	100684	100697	53	nontemplate	ATAGGGTTAATGGTCTTG	18	1	47	-28.3	0.2	-10.6	-45	0	1	0	0	0	0	1	0	1	0	0	0	0	0	1	0	0	0	0	1	1	0	0	0	1	0	0	0	0	0	0
gene_tiling_18bp	YKL182W	FAS1	XI	+	100644	FAS1-100692-18bp	100692	100705	61	nontemplate	ACCGTGAGATAGGGTTAA	18	1	50.2	-31	3	-8.9	-52.9	1	0	0	0	0	1	0	0	0	1	0	0	0	0	0	1	0	0	1	0	0	1	0	0	0	0	1	0	1	0	0
gene_tiling_18bp	YKL182W	FAS1	XI	+	100644	FAS1-100587-18bp	100587	100600	-44	nontemplate	GTCTATAATCTGATTTTC	18	1	37.9	-23.1	-5.3	-5.8	-45.8	0	0	0	1	0	1	0	0	0	0	0	1	0	0	0	1	0	0	0	1	0	0	1	0	1	0	0	0	0	0	0
gene_tiling_18bp	YKL182W	FAS1	XI	+	100644	FAS1-100499-18bp	100499	100512	-132	nontemplate	ATTTGACCTTGAATTGTA	18	1	45.6	-23.8	-12.2	-6	-45.3	0	0	0	1	0	0	0	1	1	0	0	0	1	0	0	0	1	0	0	0	0	0	0	1	1	0	0	0	1	0	0
gene_tiling_18bp	YML130C	ERO1	XIII	-	13275	ERO1-13254-18bp	13254	13267	8	template	AGTATAAAGAGCTTGAAA	18	0	41.9	-23.4	3.9	-7.2	-45.4	1	0	0	0	0	0	0	1	0	0	0	1	0	0	1	0	0	0	1	0	0	0	0	1	0	1	0	0	1	0	0
gene_tiling_18bp	YML130C	ERO1	XIII	-	13275	ERO1-13237-18bp	13237	13250	25	template	AAGGTTTACCACTTAAAC	18	0	43.8	-25.1	-11.9	-5.8	-47.9	0	0	0	1	0	0	1	0	0	0	0	1	0	0	1	0	1	0	0	0	0	0	1	0	1	0	0	0	1	0	0
gene_tiling_18bp	YML130C	ERO1	XIII	-	13275	ERO1-13316-18bp	13316	13329	-54	template	AACAAAAAAGAAACGATA	18	0	45.6	-21	-2.5	-6.8	-44.2	0	0	0	1	0	0	0	1	0	1	0	0	1	0	0	0	1	0	0	0	1	0	0	0	1	0	0	0	1	0	0
gene_tiling_18bp	YML130C	ERO1	XIII	-	13275	ERO1-13181-18bp	13181	13194	81	template	TATACCACAGTAACGTGC	18	0	47.1	-29.5	4.9	-9.6	-54.1	0	1	0	0	1	0	0	0	1	0	0	0	0	0	1	0	1	0	0	0	1	0	0	0	0	0	0	1	0	0	0
gene_tiling_18bp	YML130C	ERO1	XIII	-	13275	ERO1-13394-18bp	13394	13407	-132	template	TTCTCTTATAGAAGACCC	18	0	43.5	-28.3	4.3	-12.1	-49.4	0	0	1	0	0	1	0	0	0	1	0	0	0	0	0	1	0	0	0	1	0	0	0	1	0	0	0	1	0	0	0
gene_tiling_18bp	YML130C	ERO1	XIII	-	13275	ERO1-13135-18bp	13135	13148	127	template	TTGCCACACTGTGCCTCA	18	0	61.1	-33.6	7	-12.1	-51.2	1	0	0	0	0	1	0	0	0	0	0	1	0	0	0	1	0	1	0	0	1	0	0	0	1	0	0	0	0	1	0
gene_tiling_18bp	YML130C	ERO1	XIII	-	13275	ERO1-13285-18bp	13285	13272	3	nontemplate	TCTTTATACTTAGCTTCA	18	1	40.1	-23.6	-3.3	-8.4	-47.2	0	0	0	1	1	0	0	0	0	0	0	1	0	0	0	1	0	0	0	1	0	0	0	1	0	0	0	1	0	0	1
gene_tiling_18bp	YML130C	ERO1	XIII	-	13275	ERO1-13249-18bp	13249	13236	39	nontemplate	TAGTATAACCAGTTTAAG	18	1	36.7	-23.7	-10.3	-6.1	-46.8	0	0	0	1	0	0	0	1	0	0	0	1	0	1	0	0	0	0	0	1	0	1	0	0	0	0	1	0	1	0	0
gene_tiling_18bp	YML130C	ERO1	XIII	-	13275	ERO1-13197-18bp	13197	13184	91	nontemplate	TTTACCTGCACGTTACTG	18	1	50.4	-29.2	-3.4	-10.1	-48	1	0	0	0	0	0	0	1	0	0	0	1	0	0	0	1	0	0	1	0	0	0	0	1	1	0	0	0	1	0	0
gene_tiling_18bp	YML130C	ERO1	XIII	-	13275	ERO1-13376-18bp	13376	13363	-88	nontemplate	CTTACTAACGCCCAAAGC	18	1	53.7	-30.1	16.4	-11.3	-55.7	1	0	0	0	0	1	0	0	0	1	0	0	0	0	0	1	0	0	0	1	0	0	0	1	1	0	0	0	1	0	0
gene_tiling_18bp	YML130C	ERO1	XIII	-	13275	ERO1-13161-18bp	13161	13148	127	nontemplate	GGCACAGTGTGGCAATGG	18	1	62.2	-34.7	16.4	-11.5	-47.5	0	1	0	0	1	0	0	0	0	0	0	1	0	0	0	1	0	0	0	1	0	0	0	1	0	0	1	0	0	0	0
gene_tiling_18bp	YML130C	ERO1	XIII	-	13275	ERO1-13158-18bp	13158	13145	130	nontemplate	TGAGGCACAGTGTGGCAA	18	1	61.1	-33.6	10.9	-10.2	-48.5	0	0	0	1	0	0	0	1	0	0	0	1	0	0	1	0	0	0	0	1	1	0	0	0	0	1	0	0	0	0	0
gene_tiling_18bp	YML130C	ERO1	XIII	-	13275	ERO1-13398-18bp	13398	13385	-110	nontemplate	AAAATGCGAAAAATTTCC	18	1	52.9	-21.7	2.9	-5.8	-47.5	1	0	0	0	0	1	0	0	0	1	0	0	1	0	0	0	1	0	0	0	1	0	0	0	0	0	1	0	1	0	0
gene_tiling_18bp	YML130C	ERO1	XIII	-	13275	ERO1-13152-18bp	13152	13139	136	nontemplate	AAGCCGTGAGGCACAGTG	18	1	61.1	-35.6	-0.9	-11.5	-55.8	0	1	0	0	0	0	0	1	0	1	0	0	0	0	0	1	1	0	0	0	1	0	0	0	0	0	0	1	0	0	0
gene_tiling_18bp	YML130C	ERO1	XIII	-	13275	ERO1-13422-18bp	13422	13409	-134	nontemplate	TTCTATAAGAGAAACCAA	18	1	42.4	-24	2.2	-7.8	-46.5	0	1	0	0	1	0	0	0	0	0	0	1	1	0	0	0	0	1	0	0	1	0	0	0	0	0	1	0	0	0	1
gene_tiling_18bp	YML126C	ERG13	XIII	-	20562	ERG13-20542-18bp	20542	20555	7	template	TAGCCAAATTACTATAAA	18	0	40.7	-21.2	-16.4	-4.7	-49.6	0	1	0	0	1	0	0	0	1	0	0	0	0	1	0	0	0	0	0	1	0	1	0	0	0	0	0	1	0	1	0
gene_tiling_18bp	YML126C	ERG13	XIII	-	20562	ERG13-20580-18bp	20580	20593	-31	template	CATCGGGCGGAACTGTTT	18	0	62	-33.8	-6.9	-6.6	-49.7	0	0	1	0	1	0	0	0	0	0	0	1	0	0	1	0	0	1	0	0	0	0	0	1	0	0	0	1	0	0	0
gene_tiling_18bp	YML126C	ERG13	XIII	-	20562	ERG13-20591-18bp	20591	20604	-42	template	CCATTCGGCCTCATCGGG	18	0	67.1	-38.2	15.5	-13.1	-54.7	0	1	0	0	0	1	0	0	0	0	1	0	0	1	0	0	0	0	0	1	0	1	0	0	0	1	0	0	0	0	1
gene_tiling_18bp	YML126C	ERG13	XIII	-	20562	ERG13-20594-18bp	20594	20607	-45	template	GCTCCATTCGGCCTCATC	18	0	61.7	-35.1	5.5	-11.7	-54.2	0	1	0	0	0	0	0	1	0	1	0	0	0	1	0	0	0	0	1	0	0	0	0	1	0	0	1	0	0	0	1
gene_tiling_18bp	YML126C	ERG13	XIII	-	20562	ERG13-20604-18bp	20604	20617	-55	template	TTGAAAGTAGGCTCCATT	18	0	50.6	-27.9	7.3	-10.1	-50.5	0	0	0	1	0	0	0	1	0	0	1	0	0	0	0	1	0	1	0	0	1	0	0	0	1	0	0	0	0	0	1
gene_tiling_18bp	YML126C	ERG13	XIII	-	20562	ERG13-20509-18bp	20509	20522	40	template	CTCTCAACTAAACTTTGT	18	0	41.5	-25.5	-6.9	-6.5	-53.2	0	0	0	1	0	1	0	0	1	0	0	0	0	0	1	0	1	0	0	0	1	0	0	0	0	0	1	0	0	0	1
gene_tiling_18bp	YML126C	ERG13	XIII	-	20562	ERG13-20614-18bp	20614	20627	-65	template	TACGAGTGTGTTGAAAGT	18	0	46.3	-28.2	-5.9	-6.4	-49.1	0	0	1	0	0	0	1	0	0	0	1	0	0	1	0	0	0	0	0	1	1	0	0	0	0	1	0	0	0	0	0
gene_tiling_18bp	YML126C	ERG13	XIII	-	20562	ERG13-20504-18bp	20504	20517	45	template	AACTAAACTTTGTTGGTG	18	0	45.4	-25.1	0.8	-10.4	-46.5	0	1	0	0	0	0	1	0	0	0	1	0	1	0	0	0	0	0	0	1	0	0	0	1	0	1	0	0	1	0	0
gene_tiling_18bp	YML126C	ERG13	XIII	-	20562	ERG13-20495-18bp	20495	20508	54	template	TTGTTGGTGTGGTATTAA	18	0	47.4	-25.8	-8.3	-6.1	-43.7	0	1	0	0	0	0	1	0	1	0	0	0	1	0	0	0	1	0	0	0	1	0	0	0	0	1	0	0	0	0	1
gene_tiling_18bp	YML126C	ERG13	XIII	-	20562	ERG13-20645-18bp	20645	20658	-96	template	TCGTGTCGAAAATGAACC	18	0	55.3	-29.5	-0.3	-8.3	-49.4	0	0	1	0	0	0	0	1	0	0	1	0	0	0	0	1	0	0	1	0	1	0	0	0	0	0	1	0	0	1	0
gene_tiling_18bp	YML126C	ERG13	XIII	-	20562	ERG13-20668-18bp	20668	20681	-119	template	CCACAATCTCCATGGCTG	18	0	58.5	-33.8	9.6	-11.9	-58.2	0	1	0	0	0	1	0	0	1	0	0	0	1	0	0	0	0	0	1	0	0	0	0	1	1	0	0	0	1	0	0
gene_tiling_18bp	YML126C	ERG13	XIII	-	20562	ERG13-20674-18bp	20674	20687	-125	template	TCATACCCACAATCTCCA	18	0	52.7	-31.1	-1	-9.3	-56.5	1	0	0	0	1	0	0	0	1	0	0	0	1	0	0	0	0	0	1	0	0	1	0	0	0	0	0	1	0	0	1
gene_tiling_18bp	YML126C	ERG13	XIII	-	20562	ERG13-20559-18bp	20559	20546	16	nontemplate	GCACCTTTTATAGTAATT	18	1	41.6	-22.8	-16.4	-4.8	-48.7	1	0	0	0	0	1	0	0	0	0	1	0	0	0	1	0	1	0	0	0	0	0	1	0	0	1	0	0	0	0	1
gene_tiling_18bp	YML126C	ERG13	XIII	-	20562	ERG13-20572-18bp	20572	20559	3	nontemplate	TAATTTGGCTACGAAAAT	18	1	48.4	-23	2.6	-6.5	-44.4	0	1	0	0	0	1	0	0	0	0	0	1	0	0	0	1	0	0	1	0	1	0	0	0	0	1	0	0	1	0	0
gene_tiling_18bp	YML126C	ERG13	XIII	-	20562	ERG13-20577-18bp	20577	20564	-2	nontemplate	TGGCTACGAAAATTGGCG	18	1	60.7	-30.6	18.1	-9.9	-46	0	0	1	0	0	1	0	0	0	1	0	0	0	1	0	0	0	0	1	0	0	1	0	0	0	1	0	0	0	0	0
gene_tiling_18bp	YML126C	ERG13	XIII	-	20562	ERG13-20603-18bp	20603	20590	-28	nontemplate	AAACAGTTCCGCCCGATG	18	1	62	-33.8	22.4	-13.9	-51.5	1	0	0	0	0	1	0	0	0	0	0	1	0	0	0	1	0	0	0	1	0	1	0	0	1	0	0	0	0	0	0
gene_tiling_18bp	YML126C	ERG13	XIII	-	20562	ERG13-20611-18bp	20611	20598	-36	nontemplate	CCGCCCGATGAGGCCGAA	18	1	72.1	-40	22.2	-12.7	-58.4	0	1	0	0	0	0	0	1	0	1	0	0	1	0	0	0	0	1	0	0	1	0	0	0	0	1	0	0	1	0	0
gene_tiling_18bp	YML126C	ERG13	XIII	-	20562	ERG13-20649-18bp	20649	20636	-74	nontemplate	CTCGTATAATTAATAGCC	18	1	42.3	-25	-0.8	-7.9	-53	0	1	0	0	0	1	0	0	1	0	0	0	0	0	0	1	1	0	0	0	0	0	1	0	0	1	0	0	1	0	0
gene_tiling_18bp	YML126C	ERG13	XIII	-	20562	ERG13-20679-18bp	20679	20666	-104	nontemplate	GACACGATACCGCAGCCA	18	1	61.9	-35.5	25.6	-13.7	-57.1	0	0	0	1	0	1	0	0	1	0	0	0	0	0	0	1	0	0	0	1	1	0	0	0	0	0	1	0	0	0	0
gene_tiling_18bp	YML126C	ERG13	XIII	-	20562	ERG13-20688-18bp	20688	20675	-113	nontemplate	CCGCAGCCATGGAGATTG	18	1	63.8	-35.3	-1	-10.2	-57.6	0	0	0	1	1	0	0	0	0	0	0	1	0	0	1	0	1	0	0	0	0	0	0	1	1	0	0	0	0	0	0
gene_tiling_18bp	YPR165W	RHO1	XVI	+	875171	RHO1-875176-18bp	875176	875163	-8	template	TATATTTATTTTACCAGC	18	0	40.2	-20.6	3.4	-9.8	-48	0	0	0	1	0	0	0	1	0	0	1	0	0	1	0	0	0	0	0	1	1	0	0	0	0	0	0	1	1	0	0
gene_tiling_18bp	YPR165W	RHO1	XVI	+	875171	RHO1-875240-18bp	875240	875227	56	template	GTATTGCAAAAACATTTT	18	0	45.9	-19.6	-4	-4.3	-45.9	0	0	0	1	0	0	0	1	0	0	1	0	1	0	0	0	1	0	0	0	1	0	0	0	0	0	0	1	0	0	0
gene_tiling_18bp	YPR165W	RHO1	XVI	+	875171	RHO1-875277-18bp	875277	875264	93	template	AGTTACAAAACTCAAAAA	18	0	42.6	-20.8	-2.4	-5.7	-47.9	1	0	0	0	1	0	0	0	1	0	0	0	0	1	0	0	1	0	0	0	1	0	0	0	1	0	0	0	1	0	0
gene_tiling_18bp	YPR165W	RHO1	XVI	+	875171	RHO1-875314-18bp	875314	875301	130	template	CAAAAGAATCGCTGTTAG	18	0	49.3	-26.5	-4.4	-9.4	-49.6	1	0	0	0	0	0	1	0	1	0	0	0	0	0	0	1	1	0	0	0	1	0	0	0	0	0	0	1	0	1	0
gene_tiling_18bp	YPR165W	RHO1	XVI	+	875171	RHO1-875384-18bp	875384	875371	200	template	AAAGATGTCACAACAAGT	18	0	44.9	-26.1	-7.5	-8.2	-46.4	0	1	0	0	0	0	1	0	1	0	0	0	1	0	0	0	1	0	0	0	0	0	1	0	1	0	0	0	1	0	0
gene_tiling_18bp	YPR165W	RHO1	XVI	+	875171	RHO1-875407-18bp	875407	875394	223	template	ACAGTATCAGAAGAAAGC	18	0	44.2	-27.4	2.1	-7.5	-45.7	0	1	0	0	0	1	0	0	0	0	1	0	0	0	0	1	0	0	1	0	0	0	1	0	0	0	0	1	1	0	0
gene_tiling_18bp	YPR165W	RHO1	XVI	+	875171	RHO1-875169-18bp	875169	875182	11	nontemplate	TTAAAGACGAATTCCTGC	18	1	51.3	-26.8	7.3	-10	-47.5	0	0	0	1	0	0	0	1	1	0	0	0	0	0	1	0	0	1	0	0	1	0	0	0	0	0	0	1	1	0	0
gene_tiling_18bp	YPR165W	RHO1	XVI	+	875171	RHO1-875146-18bp	875146	875159	-12	nontemplate	AAATAAATATATACGATT	18	1	36	-18.1	-4.9	-7.2	-43.6	1	0	0	0	0	1	0	0	0	0	0	1	1	0	0	0	0	0	0	1	0	0	1	0	0	0	0	1	0	0	0
gene_tiling_18bp	YPR165W	RHO1	XVI	+	875171	RHO1-875201-18bp	875201	875214	43	nontemplate	ACTCAGAGGAATGATCGA	18	1	50.9	-31.4	-0.9	-9.4	-49.5	0	0	1	0	0	1	0	0	1	0	0	0	0	0	1	0	1	0	0	0	1	0	0	0	1	0	0	0	0	0	0
gene_tiling_18bp	YPR165W	RHO1	XVI	+	875171	RHO1-875246-18bp	875246	875259	88	nontemplate	TTTTGTAACTTTAAGTTT	18	1	39.6	-18.6	-8.3	-4.2	-45	0	0	1	0	0	0	0	1	0	0	0	1	0	0	0	1	0	0	0	1	0	0	0	1	0	0	1	0	0	0	0
gene_tiling_18bp	YPR165W	RHO1	XVI	+	875171	RHO1-875041-18bp	875041	875054	-117	nontemplate	TTCTGAGGCGAAGCAAAT	18	1	57	-29.2	3.4	-6	-47.1	1	0	0	0	0	0	0	1	0	0	1	0	0	0	0	1	0	0	0	1	0	1	0	0	0	0	0	1	0	0	0
gene_tiling_18bp	YNL267W	PIK1	XIV	+	140779	PIK1-140795-18bp	140795	140782	3	template	CTATATTAAGAAGATCCC	18	0	40.6	-25.9	5	-10.9	-50.6	1	0	0	0	1	0	0	0	0	1	0	0	0	0	0	1	0	0	0	1	0	0	0	1	0	0	0	1	1	0	0
gene_tiling_18bp	YNL267W	PIK1	XIV	+	140779	PIK1-140768-18bp	140768	140781	2	nontemplate	TCTTCTTAATATAGAAGT	18	1	35	-22.4	-15.6	-7.2	-48.8	0	0	0	1	0	1	0	0	0	0	0	1	0	0	1	0	0	0	1	0	0	0	1	0	1	0	0	0	1	0	0
gene_tiling_18bp	YNL267W	PIK1	XIV	+	140779	PIK1-140790-18bp	140790	140803	24	nontemplate	AATTTCTAGCAGGGTCCA	18	1	53.1	-30.3	12.2	-13.6	-53.3	0	0	0	1	0	0	0	1	0	0	1	0	1	0	0	0	1	0	0	0	0	0	1	0	1	0	0	0	0	0	0
gene_tiling_18bp	YNL267W	PIK1	XIV	+	140779	PIK1-140797-18bp	140797	140810	31	nontemplate	AATTGAAAATTTCTAGCA	18	1	45.6	-20.8	-3.3	-8.4	-53	0	0	0	1	1	0	0	0	0	0	0	1	1	0	0	0	1	0	0	0	0	0	0	1	0	0	0	1	0	1	0
gene_tiling_18bp	YNL267W	PIK1	XIV	+	140779	PIK1-140752-18bp	140752	140765	-14	nontemplate	GTTGGGCCTAAAAAATGA	18	1	53.6	-26.5	-2.9	-4.2	-48	0	0	1	0	0	0	0	1	0	0	0	1	0	1	0	0	0	0	0	1	1	0	0	0	0	0	1	0	1	0	0
gene_tiling_18bp	YNL267W	PIK1	XIV	+	140779	PIK1-140891-18bp	140891	140904	125	nontemplate	CAAAGCTTTTCTTTGAAC	18	1	48.3	-23.4	-5.9	-7.4	-49	0	0	1	0	1	0	0	0	1	0	0	0	0	0	1	0	0	0	0	1	0	0	1	0	1	0	0	0	0	0	0
gene_tiling_18bp	YGL155W	CDC43	VII	+	213982	CDC43-213964-18bp	213964	213951	-31	template	CAGTTCAAAACTATTACT	18	0	38.9	-23.4	-18.6	-6.7	-49.2	0	1	0	0	0	0	0	1	1	0	0	0	0	1	0	0	0	0	0	1	0	0	1	0	1	0	0	0	1	0	0
gene_tiling_18bp	YGL155W	CDC43	VII	+	213982	CDC43-213897-18bp	213897	213884	-98	template	TGTTGCGCCTTGGAAGAA	18	0	61.5	-31	1.5	-8.8	-47.5	1	0	0	0	0	0	1	0	0	0	0	1	0	0	1	0	1	0	0	0	0	1	0	0	0	0	0	1	0	0	0
gene_tiling_18bp	YGL155W	CDC43	VII	+	213982	CDC43-214076-18bp	214076	214063	81	template	CTGCCCACCGCTATATCG	18	0	60.2	-35.6	-8.9	-8.6	-59.1	1	0	0	0	0	1	0	0	0	1	0	0	1	0	0	0	0	0	0	1	0	1	0	0	0	0	1	0	1	0	0
gene_tiling_18bp	YGL155W	CDC43	VII	+	213982	CDC43-213889-18bp	213889	213876	-106	template	TTCTGAGTTGTTGCGCCT	18	0	58.1	-31.3	24.4	-11.9	-48.2	0	0	0	1	0	0	1	0	1	0	0	0	0	0	0	1	1	0	0	0	1	0	0	0	0	1	0	0	0	0	1
gene_tiling_18bp	YGL155W	CDC43	VII	+	213982	CDC43-214100-18bp	214100	214087	105	template	AATGTGTCAAGCTACCAA	18	0	49.4	-27.8	3.4	-9.8	-51.4	1	0	0	0	0	0	0	1	0	1	0	0	1	0	0	0	0	0	1	0	0	0	0	1	0	0	1	0	0	0	0
gene_tiling_18bp	YGL155W	CDC43	VII	+	213982	CDC43-213975-18bp	213975	213988	6	nontemplate	AAATTGCTAGAGATGACT	18	1	43.8	-26.2	-13.6	-9.5	-45.6	1	0	0	0	0	0	0	1	1	0	0	0	1	0	0	0	0	0	0	1	0	0	1	0	1	0	0	0	1	0	0
gene_tiling_18bp	YGL155W	CDC43	VII	+	213982	CDC43-213972-18bp	213972	213985	3	nontemplate	TTGCTAGAGATGACTTGG	18	1	49.1	-29.9	0.2	-10.6	-45.6	0	0	0	1	0	0	0	1	0	0	1	0	1	0	0	0	0	0	0	1	1	0	0	0	1	0	0	0	0	0	0
gene_tiling_18bp	YGL155W	CDC43	VII	+	213982	CDC43-213943-18bp	213943	213956	-26	nontemplate	CAAGTAATAGTTTTGAAC	18	1	39.5	-22.4	-3.8	-5.4	-48.3	0	1	0	0	1	0	0	0	0	0	0	1	1	0	0	0	0	0	0	1	0	0	1	0	0	0	0	1	0	0	0
gene_tiling_18bp	YGL155W	CDC43	VII	+	213982	CDC43-214016-18bp	214016	214029	47	nontemplate	TTCACGTTGGATAAATAA	18	1	47	-23.7	-13	-2.4	-47.8	0	0	0	1	0	0	0	1	0	0	0	1	1	0	0	0	1	0	0	0	1	0	0	0	0	0	1	0	0	0	0
gene_tiling_18bp	YGL155W	CDC43	VII	+	213982	CDC43-213940-18bp	213940	213953	-29	nontemplate	GTAATAGTTTTGAACTGG	18	1	42.2	-24.8	0.2	-10.6	-43.8	0	0	0	1	1	0	0	0	0	0	0	1	0	1	0	0	1	0	0	0	0	0	0	1	1	0	0	0	0	0	0
gene_tiling_18bp	YGL155W	CDC43	VII	+	213982	CDC43-214027-18bp	214027	214040	58	nontemplate	GAAAGTACTTGTTCACGT	18	1	45	-27.4	-1.6	-10.3	-45	1	0	0	0	1	0	0	0	0	0	0	1	0	0	0	1	0	1	0	0	0	0	0	1	0	0	0	1	0	0	0
gene_tiling_18bp	YGL155W	CDC43	VII	+	213982	CDC43-213884-18bp	213884	213897	-85	nontemplate	TGCTTTTCCATTCTTCCA	18	1	55.1	-27.4	1.5	-8.8	-52.5	1	0	0	0	1	0	0	0	1	0	0	0	1	0	0	0	1	0	0	0	1	0	0	0	1	0	0	0	0	0	1
gene_tiling_18bp	YGL155W	CDC43	VII	+	213982	CDC43-214094-18bp	214094	214107	125	nontemplate	CAACTCTACTCGGGCCAT	18	1	56.1	-34.4	28.1	-14.6	-52.2	1	0	0	0	0	1	0	0	0	1	0	0	0	0	0	1	0	0	0	1	0	0	0	1	0	0	0	1	0	0	0
gene_tiling_18bp	YGL155W	CDC43	VII	+	213982	CDC43-214101-18bp	214101	214114	132	nontemplate	TTAGTCACAACTCTACTC	18	1	38.5	-28.1	-18.6	-10.5	-51.8	0	0	0	1	1	0	0	0	0	1	0	0	1	0	0	0	0	1	0	0	1	0	0	0	0	0	1	0	0	0	0
gene_tiling_18bp	YGL155W	CDC43	VII	+	213982	CDC43-213843-18bp	213843	213856	-126	nontemplate	AAAACAAGTGAATAAAAC	18	1	41.9	-20.3	-8.8	-3.6	-46.6	1	0	0	0	1	0	0	0	0	0	0	1	0	0	0	1	0	0	0	1	1	0	0	0	0	1	0	0	0	0	0
gene_tiling_18bp	YPL160W	CDC60	XVI	+	246927	CDC60-247000-18bp	247000	246987	60	template	CCAGTCTATAATGTCTTC	18	0	41.4	-27.9	-11.3	-8.5	-50.9	0	0	1	0	0	0	1	0	0	1	0	0	1	0	0	0	0	1	0	0	1	0	0	0	1	0	0	0	1	0	0
gene_tiling_18bp	YPL160W	CDC60	XVI	+	246927	CDC60-247005-18bp	247005	246992	65	template	CTATAATGTCTTCTGGTT	18	0	41.4	-26.3	0.3	-8.9	-47.4	0	0	0	1	0	0	1	0	0	1	0	0	1	0	0	0	0	1	0	0	0	0	1	0	0	0	1	0	0	1	0
gene_tiling_18bp	YPL160W	CDC60	XVI	+	246927	CDC60-247020-18bp	247020	247007	80	template	GTTTGGTCTTAGAAAACA	18	0	45.4	-24.9	-5.9	-6.4	-44.8	0	1	0	0	0	0	0	1	1	0	0	0	1	0	0	0	0	0	0	1	0	0	0	1	0	0	1	0	0	1	0
gene_tiling_18bp	YPL160W	CDC60	XVI	+	246927	CDC60-246931-18bp	246931	246944	17	nontemplate	TCTGGAAAAAAATTTCGG	18	1	53.8	-24.8	10.8	-8.3	-46.4	1	0	0	0	0	0	0	1	0	0	0	1	0	0	0	1	1	0	0	0	0	0	1	0	0	0	0	1	1	0	0
gene_tiling_18bp	YPL160W	CDC60	XVI	+	246927	CDC60-246934-18bp	246934	246947	20	nontemplate	CACTCTGGAAAAAAATTT	18	1	47.5	-22.8	-0.6	-1.8	-47.8	0	0	0	1	1	0	0	0	0	0	1	0	0	0	0	1	1	0	0	0	0	0	0	1	0	0	0	1	1	0	0
gene_tiling_18bp	YPL160W	CDC60	XVI	+	246927	CDC60-246980-18bp	246980	246993	66	nontemplate	CCAGAAGACATTATAGAC	18	1	41.4	-27.9	-19.6	-6.4	-52.9	1	0	0	0	0	0	0	1	1	0	0	0	0	0	0	1	0	0	0	1	0	0	0	1	0	0	0	1	0	0	0
gene_tiling_18bp	YPL160W	CDC60	XVI	+	246927	CDC60-246868-18bp	246868	246881	-46	nontemplate	TTGAATAGAATATGCGTT	18	1	46.2	-23.6	5.6	-8.4	-45.1	0	0	0	1	0	0	0	1	0	0	0	1	1	0	0	0	0	0	1	0	0	0	0	1	0	0	0	1	0	0	0
gene_tiling_18bp	YPL160W	CDC60	XVI	+	246927	CDC60-246781-18bp	246781	246794	-133	nontemplate	ATGTAAAAGAACCGTTAA	18	1	45.4	-23.5	4.5	-8.7	-48.3	1	0	0	0	0	0	1	0	0	0	0	1	0	0	1	0	1	0	0	0	1	0	0	0	1	0	0	0	0	0	0
gene_tiling_18bp	YDL015C	TSC13	IV	-	426987	TSC13-427018-18bp	427018	427031	-44	template	GTGAATTTTACAGAACGG	18	0	48.6	-26.8	9.2	-12.3	-44.3	0	0	0	1	1	0	0	0	0	0	0	1	0	1	0	0	0	0	0	1	0	0	0	1	1	0	0	0	0	0	0
gene_tiling_18bp	YDL015C	TSC13	IV	-	426987	TSC13-427021-18bp	427021	427034	-47	template	AGCGTGAATTTTACAGAA	18	0	49	-25.2	-11.8	-6.6	-48.2	0	1	0	0	0	0	0	1	0	0	0	1	1	0	0	0	0	0	0	1	1	0	0	0	0	0	0	1	0	0	0
gene_tiling_18bp	YDL015C	TSC13	IV	-	426987	TSC13-427048-18bp	427048	427061	-74	template	GTTAAGGAATTATGAAAA	18	0	42.3	-20.7	-8.4	-4.3	-43.3	0	1	0	0	1	0	0	0	0	0	0	1	0	0	0	1	0	0	0	1	0	0	0	1	1	0	0	0	1	0	0
gene_tiling_18bp	YDL015C	TSC13	IV	-	426987	TSC13-427062-18bp	427062	427075	-88	template	TTTGTACGCAAAAAGTTA	18	0	47.7	-22.3	-8.3	-4.2	-46.5	0	0	1	0	1	0	0	0	1	0	0	0	0	0	0	1	0	1	0	0	1	0	0	0	0	0	1	0	0	0	1
gene_tiling_18bp	YDL015C	TSC13	IV	-	426987	TSC13-426903-18bp	426903	426916	71	template	CATAAAAAGCCGCTCTAA	18	0	51.8	-26.4	5.6	-10.1	-54.3	0	0	1	0	0	0	0	1	0	0	0	1	1	0	0	0	1	0	0	0	1	0	0	0	0	0	1	0	0	0	0
gene_tiling_18bp	YDL015C	TSC13	IV	-	426987	TSC13-426896-18bp	426896	426909	78	template	AGCCGCTCTAAAGGGTTA	18	0	55.2	-31.7	3	-9	-53.7	0	1	0	0	0	0	0	1	1	0	0	0	0	0	0	1	0	0	0	1	0	1	0	0	1	0	0	0	0	0	1
gene_tiling_18bp	YDL015C	TSC13	IV	-	426987	TSC13-426982-18bp	426982	426969	18	nontemplate	TCTCTCAAATAGCTCAAT	18	1	44.9	-26.1	-0.4	-8.6	-54.4	1	0	0	0	0	0	1	0	1	0	0	0	0	0	0	1	1	0	0	0	1	0	0	0	1	0	0	0	0	0	0
gene_tiling_18bp	YDL015C	TSC13	IV	-	426987	TSC13-426914-18bp	426914	426901	86	nontemplate	TCCCTTAACCCTTTAGAG	18	1	49.3	-30.3	-11.4	-8.1	-53.3	0	0	0	1	1	0	0	0	0	1	0	0	0	0	1	0	0	0	1	0	1	0	0	0	0	0	0	1	1	0	0
gene_tiling_18bp	YOR168W	GLN4	XV	+	649275	GLN4-649277-18bp	649277	649264	-11	template	TAATGAGAAAAAAATATC	18	0	39.5	-18.7	-10.2	-4	-45.3	1	0	0	0	0	0	0	1	1	0	0	0	0	0	0	1	1	0	0	0	1	0	0	0	0	1	0	0	0	0	0
gene_tiling_18bp	YOR168W	GLN4	XV	+	649275	GLN4-649241-18bp	649241	649228	-47	template	GGATTGATATGCTTAAAA	18	0	45.8	-22.7	0.9	-4.9	-43.7	0	0	1	0	0	0	0	1	1	0	0	0	1	0	0	0	0	0	0	1	0	0	0	1	0	0	0	1	0	0	0
gene_tiling_18bp	YOR168W	GLN4	XV	+	649275	GLN4-649222-18bp	649222	649209	-66	template	TCGCAGGGTATAAAGATT	18	0	50.7	-28.2	-9.8	-4.6	-49.3	1	0	0	0	0	0	1	0	0	0	1	0	0	0	1	0	1	0	0	0	1	0	0	0	1	0	0	0	1	0	0
gene_tiling_18bp	YOR168W	GLN4	XV	+	649275	GLN4-649342-18bp	649342	649329	54	template	TGACTCAGCTGTTTTCAC	18	0	49.8	-29.1	-7.5	-7.1	-48.9	0	0	1	0	1	0	0	0	1	0	0	0	1	0	0	0	1	0	0	0	1	0	0	0	0	0	0	1	1	0	0
gene_tiling_18bp	YOR168W	GLN4	XV	+	649275	GLN4-649209-18bp	649209	649196	-79	template	GAAAAATTTGACATCGCA	18	0	52.9	-24.2	9.2	-10.6	-50.5	1	0	0	0	0	0	0	1	1	0	0	0	0	0	1	0	0	0	0	1	0	0	0	1	1	0	0	0	0	0	1
gene_tiling_18bp	YOR168W	GLN4	XV	+	649275	GLN4-649346-18bp	649346	649333	58	template	TCAGCTGTTTTCACAGGT	18	0	52.2	-29.8	-3.5	-11.3	-49.6	1	0	0	0	0	0	1	0	0	0	0	1	0	0	1	0	0	0	1	0	1	0	0	0	1	0	0	0	1	0	0
gene_tiling_18bp	YOR168W	GLN4	XV	+	649275	GLN4-649172-18bp	649172	649159	-116	template	GTGCGTGGTCACTCTAGA	18	0	52.7	-34.1	-18.6	-9.5	-51.6	1	0	0	0	1	0	0	0	1	0	0	0	0	0	1	0	0	0	0	1	1	0	0	0	1	0	0	0	1	0	0
gene_tiling_18bp	YOR168W	GLN4	XV	+	649275	GLN4-649159-18bp	649159	649146	-129	template	ATTTATCAAAAAAGTGCG	18	0	48.8	-22.2	11.1	-9.8	-43.6	0	1	0	0	0	0	0	1	0	0	1	0	0	1	0	0	0	0	1	0	0	1	0	0	0	1	0	0	0	0	1
gene_tiling_18bp	YHR107C	CDC12	VIII	-	328094	CDC12-328090-18bp	328090	328103	-9	template	AAAGGTGCAGCAAGATAT	18	0	50.6	-27.5	-13.1	-6.7	-45.5	0	0	0	1	0	0	0	1	1	0	0	0	0	0	0	1	0	0	1	0	1	0	0	0	0	0	1	0	1	0	0
gene_tiling_18bp	YHR107C	CDC12	VIII	-	328094	CDC12-328106-18bp	328106	328119	-25	template	GTAGATCAAAGTCTTGAA	18	0	42	-25.6	-8.6	-8.1	-46.3	0	0	0	1	0	1	0	0	0	0	0	1	1	0	0	0	0	0	1	0	0	0	1	0	1	0	0	0	0	0	0
gene_tiling_18bp	YHR107C	CDC12	VIII	-	328094	CDC12-328177-18bp	328177	328190	-96	template	AGAAAAAAAACAGGGCGC	18	0	57.9	-27.7	29.4	-15.3	-48.3	0	0	0	1	1	0	0	0	1	0	0	0	1	0	0	0	0	0	1	0	0	1	0	0	0	1	0	0	0	0	0
gene_tiling_18bp	YHR107C	CDC12	VIII	-	328094	CDC12-328183-18bp	328183	328196	-102	template	GATTACAGAAAAAAAACA	18	0	42.9	-20.2	-1.6	-3.8	-46	0	1	0	0	0	0	0	1	1	0	0	0	1	0	0	0	0	0	1	0	1	0	0	0	1	0	0	0	0	0	1
gene_tiling_18bp	YHR107C	CDC12	VIII	-	328094	CDC12-327990-18bp	327990	328003	91	template	CCCTGTTCCTCCTCCTGT	18	0	57.5	-37.3	4.5	-13.2	-54.9	0	1	0	0	0	1	0	0	1	0	0	0	1	0	0	0	0	1	0	0	0	1	0	0	0	1	0	0	0	0	0
gene_tiling_18bp	YHR107C	CDC12	VIII	-	328094	CDC12-328082-18bp	328082	328069	25	nontemplate	TCGTTATCAATACTCTTC	18	1	42.3	-25.9	-16.2	-8.5	-49	0	0	0	1	0	1	0	0	0	0	1	0	0	0	0	1	0	0	0	1	0	1	0	0	0	0	0	1	1	0	0
gene_tiling_18bp	YHR107C	CDC12	VIII	-	328094	CDC12-328142-18bp	328142	328129	-35	nontemplate	TCTACTCAAAACAAACAA	18	1	43.9	-23.3	-5.4	-6.2	-52	0	0	1	0	0	1	0	0	0	0	0	1	0	0	0	1	0	0	0	1	1	0	0	0	1	0	0	0	1	0	0
gene_tiling_18bp	YHR107C	CDC12	VIII	-	328094	CDC12-328163-18bp	328163	328150	-56	nontemplate	TGATTTCGAAAAAAATTT	18	1	48.3	-18.5	-0.6	-1.8	-45	0	1	0	0	0	0	1	0	0	1	0	0	0	0	1	0	1	0	0	0	0	1	0	0	0	1	0	0	0	0	0
gene_tiling_18bp	YHR107C	CDC12	VIII	-	328094	CDC12-328026-18bp	328026	328013	81	nontemplate	CAGGGGCAGCAGTCGCAG	18	1	66.8	-39	7.8	-12.4	-53.3	0	1	0	0	1	0	0	0	0	0	0	1	1	0	0	0	0	0	1	0	0	0	0	1	0	0	0	1	0	0	0
gene_tiling_18bp	YHR107C	CDC12	VIII	-	328094	CDC12-328011-18bp	328011	327998	96	nontemplate	CTACAGGAGGAGGAACAG	18	1	50.2	-34.7	-1.6	-10.8	-48.4	1	0	0	0	0	1	0	0	0	0	1	0	1	0	0	0	0	1	0	0	0	0	1	0	0	0	1	0	0	0	0
gene_tiling_18bp	YHR107C	CDC12	VIII	-	328094	CDC12-328234-18bp	328234	328221	-127	nontemplate	AAAAAAGAGACTTACCAT	18	1	43.3	-23.9	-5.3	-8.7	-49.2	0	1	0	0	1	0	0	0	1	0	0	0	1	0	0	0	1	0	0	0	0	1	0	0	1	0	0	0	1	0	0
gene_tiling_18bp	YDL140C	RPO21	IV	-	210588	RPO21-210558-18bp	210558	210571	17	template	CAAAATATAAATCAGACA	18	0	40.7	-21.3	-12.2	-9.3	-46.1	0	0	0	1	0	0	1	0	1	0	0	0	0	0	0	1	0	1	0	0	0	0	0	1	0	0	0	1	1	0	0
gene_tiling_18bp	YDL140C	RPO21	IV	-	210588	RPO21-210554-18bp	210554	210567	21	template	ATATAAATCAGACATGGT	18	0	41.2	-24.8	-4.1	-10.7	-43.9	0	1	0	0	0	0	0	1	0	1	0	0	0	0	1	0	0	0	0	1	0	0	1	0	1	0	0	0	0	0	0
gene_tiling_18bp	YDL140C	RPO21	IV	-	210588	RPO21-210513-18bp	210513	210526	62	template	CACTCCGTACAGTAAAAG	18	0	45.9	-29.6	-10.3	-6.1	-48.9	1	0	0	0	0	1	0	0	0	0	0	1	0	1	0	0	0	0	0	1	0	0	0	1	0	0	0	1	0	0	0
gene_tiling_18bp	YDL140C	RPO21	IV	-	210588	RPO21-210581-18bp	210581	210568	20	nontemplate	TGTCTGATTTATATTTTG	18	1	40.7	-21.3	-8.3	-4	-43.7	0	0	0	1	0	0	0	1	0	1	0	0	0	0	0	1	1	0	0	0	0	0	0	1	0	1	0	0	0	0	1
gene_tiling_18bp	YDL140C	RPO21	IV	-	210588	RPO21-210610-18bp	210610	210597	-9	nontemplate	TATTGCTATCTTTATGAT	18	1	39.7	-21.9	-11	-4.7	-48.2	1	0	0	0	1	0	0	0	0	0	1	0	1	0	0	0	1	0	0	0	1	0	0	0	1	0	0	0	1	0	0
gene_tiling_18bp	YDL140C	RPO21	IV	-	210588	RPO21-210622-18bp	210622	210609	-21	nontemplate	TATGATTGGTCCCTCTTC	18	1	50.3	-30.5	5.6	-12.4	-48.5	0	0	0	1	0	0	0	1	0	0	0	1	1	0	0	0	1	0	0	0	1	0	0	0	1	0	0	0	0	0	0
gene_tiling_18bp	YDL140C	RPO21	IV	-	210588	RPO21-210634-18bp	210634	210621	-33	nontemplate	CTCTTCTGGAAAAAGAAA	18	1	47.6	-25.2	-2.1	-4	-51.1	0	0	1	0	0	0	0	1	0	0	0	1	0	0	0	1	1	0	0	0	1	0	0	0	1	0	0	0	0	0	1
gene_tiling_18bp	YDL140C	RPO21	IV	-	210588	RPO21-210534-18bp	210534	210521	67	nontemplate	CTCTTTTACTGTACGGAG	18	1	45.2	-29.8	0.7	-12.4	-50.1	0	1	0	0	0	0	0	1	0	0	1	0	0	0	0	1	0	0	0	1	0	0	1	0	0	0	0	1	0	1	0
gene_tiling_18bp	YDL140C	RPO21	IV	-	210588	RPO21-210682-18bp	210682	210669	-81	nontemplate	AGGATAGAAAGTAAAAAA	18	1	41.2	-21.5	-6.4	-3.1	-43.6	0	0	0	1	0	0	1	0	1	0	0	0	0	0	1	0	0	0	1	0	0	0	0	1	0	0	0	1	0	0	0
gene_tiling_18bp	YDR367W	KEI1	IV	+	1212792	KEI1-1212813-18bp	1212813	1212800	8	template	AAGAAAAGAAATAATACC	18	0	40.7	-21	-10.7	-6.5	-45.3	0	1	0	0	1	0	0	0	1	0	0	0	0	0	0	1	0	0	1	0	0	0	0	1	0	0	0	1	1	0	0
gene_tiling_18bp	YDR367W	KEI1	IV	+	1212792	KEI1-1212817-18bp	1212817	1212804	12	template	AAAGAAATAATACCAGGG	18	0	46.6	-25.9	8.9	-13.1	-45	0	0	0	1	0	0	0	1	1	0	0	0	0	1	0	0	0	1	0	0	1	0	0	0	1	0	0	0	0	0	0
gene_tiling_18bp	YDR367W	KEI1	IV	+	1212792	KEI1-1212748-18bp	1212748	1212735	-57	template	AAAAAGTGCACAACAAGC	18	0	52.1	-25.6	2.7	-9	-48.1	1	0	0	0	0	0	0	1	0	0	1	0	0	0	0	1	0	1	0	0	0	0	1	0	1	0	0	0	1	0	0
gene_tiling_18bp	YDR367W	KEI1	IV	+	1212792	KEI1-1212889-18bp	1212889	1212876	84	template	CTTCCAAAAGTATGTTTC	18	0	45	-24.6	-12.2	-6	-58.7	0	0	0	1	0	0	1	0	0	0	0	1	0	0	0	1	0	0	0	1	0	0	0	1	0	0	0	1	1	0	0
gene_tiling_18bp	YDR367W	KEI1	IV	+	1212792	KEI1-1212675-18bp	1212675	1212662	-130	template	ATATATTTATATAGGTTT	18	0	32.5	-18.4	-4.9	-7	-43.6	1	0	0	0	0	0	0	1	0	0	1	0	0	0	0	1	0	0	0	1	1	0	0	0	0	0	0	1	0	0	0
gene_tiling_18bp	YDR367W	KEI1	IV	+	1212792	KEI1-1212669-18bp	1212669	1212656	-136	template	ACATATATATATTTATAT	18	0	26.9	-16.7	-15.4	-2.8	-49.2	0	0	0	1	0	0	0	1	0	0	0	1	0	0	0	1	0	0	0	1	0	0	0	1	0	0	1	0	0	0	0
gene_tiling_18bp	YDR367W	KEI1	IV	+	1212792	KEI1-1212809-18bp	1212809	1212822	30	nontemplate	CAATTGGTAGTTCCTCCC	18	1	52.7	-31.8	13	-12.8	-54.9	1	0	0	0	0	0	0	1	0	0	1	0	0	1	0	0	0	0	0	1	0	0	0	1	0	1	0	0	0	0	0
gene_tiling_18bp	YDR367W	KEI1	IV	+	1212792	KEI1-1212823-18bp	1212823	1212836	44	nontemplate	AAGGTTAATGGTTACAAT	18	1	44	-24	-13.2	-6	-43.6	0	0	0	1	1	0	0	0	0	0	0	1	0	0	0	1	1	0	0	0	0	0	0	1	0	0	1	0	0	0	1
gene_tiling_18bp	YDR367W	KEI1	IV	+	1212792	KEI1-1212833-18bp	1212833	1212846	54	nontemplate	TCTCATAACTAAGGTTAA	18	1	39.6	-24.2	-2.6	-6.6	-47.7	0	1	0	0	0	1	0	0	0	0	0	1	0	1	0	0	0	1	0	0	0	0	0	1	0	0	0	1	0	0	1
gene_tiling_18bp	YDR367W	KEI1	IV	+	1212792	KEI1-1212840-18bp	1212840	1212853	61	nontemplate	GAGATGATCTCATAACTA	18	1	38.3	-26.6	-17.6	-6.5	-49.5	0	0	1	0	1	0	0	0	0	0	0	1	0	0	1	0	0	0	1	0	0	0	0	1	0	0	0	1	1	0	0
gene_tiling_18bp	YDR367W	KEI1	IV	+	1212792	KEI1-1212867-18bp	1212867	1212880	88	nontemplate	GGAAACATACTTTTGGAA	18	1	48.1	-25	5.3	-6.1	-45.9	1	0	0	0	0	0	0	1	1	0	0	0	0	1	0	0	0	0	0	1	0	1	0	0	0	0	0	1	1	0	0
gene_tiling_18bp	YDR367W	KEI1	IV	+	1212792	KEI1-1212872-18bp	1212872	1212885	93	nontemplate	TTGCCGGAAACATACTTT	18	1	54.1	-27.4	-11.5	-6.4	-49.9	0	1	0	0	0	0	0	1	1	0	0	0	0	0	1	0	0	0	0	1	1	0	0	0	0	0	1	0	1	0	0
gene_tiling_18bp	YDR367W	KEI1	IV	+	1212792	KEI1-1212706-18bp	1212706	1212719	-73	nontemplate	TTCGAAGATTATTGAAGA	18	1	46.1	-24	-7.4	-6.8	-46.7	1	0	0	0	1	0	0	0	1	0	0	0	1	0	0	0	0	0	0	1	1	0	0	0	1	0	0	0	0	1	0
gene_tiling_18bp	YDR367W	KEI1	IV	+	1212792	KEI1-1212696-18bp	1212696	1212709	-83	nontemplate	ATTGAAGAGGGATGCGTT	18	1	55.6	-30.3	8.8	-9.9	-45.4	0	0	0	1	0	0	0	1	0	0	1	0	0	0	1	0	1	0	0	0	0	0	0	1	1	0	0	0	0	1	0
gene_tiling_18bp	YDR367W	KEI1	IV	+	1212792	KEI1-1212678-18bp	1212678	1212691	-101	nontemplate	TGGTACAATAAAAAACAT	18	1	43.2	-21.3	-4	-4.2	-44.4	1	0	0	0	0	0	0	1	1	0	0	0	1	0	0	0	1	0	0	0	0	0	0	1	1	0	0	0	0	0	0
broad_tiling	YGR060W	ERG25	VII	+	610481	ERG25-610946-20bp	610946	610933	452	template	CACCCAATGTGTGAAAAATT	20	0	55.8	-29.5	-2.6	-3.4	-53.5	0	0	0	1	1	0	0	0	0	1	0	0	0	1	0	0	0	0	0	1	0	0	0	1	0	0	1	0	1	0	0
broad_tiling	YGR060W	ERG25	VII	+	610481	ERG25-610917-20bp	610917	610904	423	template	TGGTCGAGGCCATCCCTATC	20	0	64.5	-41.1	-0.2	-11	-57.8	1	0	0	0	0	0	1	0	0	0	0	1	0	0	1	0	0	0	0	1	0	0	1	0	0	0	0	1	1	0	0
broad_tiling	YGR060W	ERG25	VII	+	610481	ERG25-610903-20bp	610903	610890	409	template	TCTATCTCATTTCTTGGTCG	20	0	52.9	-32.7	9.2	-12.3	-48.3	0	1	0	0	0	0	0	1	0	0	0	1	0	1	0	0	0	1	0	0	1	0	0	0	0	0	1	0	0	0	1
broad_tiling	YGR060W	ERG25	VII	+	610481	ERG25-610897-20bp	610897	610884	403	template	CGTTCTTCTATCTCATTTCT	20	0	48.7	-30.5	-7.4	-6.8	-52.7	0	0	1	0	0	0	1	0	0	0	0	1	0	1	0	0	0	0	0	1	1	0	0	0	0	0	0	1	0	1	0
broad_tiling	YGR060W	ERG25	VII	+	610481	ERG25-610852-20bp	610852	610839	358	template	AACTAAGATTCCAAGTGCTA	20	0	49.4	-30.2	-4.4	-8.5	-49.4	1	0	0	0	1	0	0	0	1	0	0	0	0	0	1	0	0	0	0	1	0	0	0	1	0	0	0	1	0	0	1
broad_tiling	YGR060W	ERG25	VII	+	610481	ERG25-610818-20bp	610818	610805	324	template	AAATTCCATACTTTAGAAGA	20	0	46	-26.3	-12.1	-6.8	-45.3	0	0	0	1	1	0	0	0	0	0	1	0	1	0	0	0	1	0	0	0	0	0	0	1	0	1	0	0	1	0	0
broad_tiling	YGR060W	ERG25	VII	+	610481	ERG25-610782-20bp	610782	610769	288	template	ATTTCTTTAGATGTTTGCCA	20	0	52.6	-27.4	10.4	-9.4	-47.1	0	1	0	0	0	1	0	0	0	0	0	1	0	0	0	1	1	0	0	0	1	0	0	0	1	0	0	0	0	1	0
broad_tiling	YGR060W	ERG25	VII	+	610481	ERG25-610727-20bp	610727	610714	233	template	AACAATGATGTTTTGGCCAC	20	0	58.3	-31	16.1	-11.8	-51.6	0	1	0	0	0	0	1	0	0	0	0	1	0	0	0	1	1	0	0	0	0	0	0	1	0	0	0	1	0	0	0
broad_tiling	YGR060W	ERG25	VII	+	610481	ERG25-610720-20bp	610720	610707	226	template	TTACATGAACAATGATGTTT	20	0	48.6	-26	-6.9	-6.7	-47.4	0	0	0	1	0	0	0	1	0	0	0	1	0	1	0	0	0	0	0	1	0	0	0	1	0	0	1	0	0	0	0
broad_tiling	YGR060W	ERG25	VII	+	610481	ERG25-610692-20bp	610692	610679	198	template	TGGAGAAATACTGGGCCGCA	20	0	66	-38.2	35.3	-15.7	-52.7	1	0	0	0	0	0	1	0	0	0	0	1	1	0	0	0	1	0	0	0	0	1	0	0	1	0	0	0	1	0	0
broad_tiling	YGR060W	ERG25	VII	+	610481	ERG25-610684-20bp	610684	610671	190	template	GAATTTCATGGAGAAATACT	20	0	48.4	-27.9	-13.5	-6.2	-47.1	0	0	1	0	0	0	0	1	1	0	0	0	0	1	0	0	1	0	0	0	0	0	0	1	0	0	0	1	0	0	1
broad_tiling	YGR060W	ERG25	VII	+	610481	ERG25-610683-20bp	610683	610670	189	template	TGAATTTCATGGAGAAATAC	20	0	50.1	-27.7	-13.5	-6.2	-46	0	0	0	1	1	0	0	0	0	1	0	0	1	0	0	0	0	0	0	1	0	0	0	1	0	0	1	0	1	0	0
broad_tiling	YGR060W	ERG25	VII	+	610481	ERG25-610672-20bp	610672	610659	178	template	CCAACCTCAATTGAATTTCA	20	0	56.1	-29.6	-5.3	-5.8	-54.5	0	0	1	0	0	0	1	0	0	0	0	1	1	0	0	0	0	1	0	0	0	0	1	0	0	1	0	0	0	1	0
broad_tiling	YGR060W	ERG25	VII	+	610481	ERG25-610598-20bp	610598	610585	104	template	TTCAACAACGCTACCCTTTC	20	0	57.9	-33.1	6.1	-10.4	-52.5	0	0	0	1	0	1	0	0	0	1	0	0	1	0	0	0	0	1	0	0	0	0	1	0	1	0	0	0	1	0	0
broad_tiling	YGR060W	ERG25	VII	+	610481	ERG25-610558-20bp	610558	610545	64	template	AGTACAGCCATAAAAAAAAG	20	0	49.3	-26.7	-0.1	-3.3	-48.4	0	1	0	0	0	0	0	1	0	0	0	1	0	0	0	1	0	0	0	1	0	0	1	0	0	1	0	0	0	1	0
broad_tiling	YGR060W	ERG25	VII	+	610481	ERG25-610529-20bp	610529	610516	35	template	GATAGTAGCATAGAGGACTA	20	0	43.5	-32.8	-9.5	-10.9	-47.9	1	0	0	0	1	0	0	0	1	0	0	0	0	0	0	1	1	0	0	0	0	1	0	0	0	1	0	0	0	0	1
broad_tiling	YGR060W	ERG25	VII	+	610481	ERG25-610522-20bp	610522	610509	28	template	CTCTTTAGATAGTAGCATAG	20	0	41.2	-30	-9	-8.3	-51	0	0	1	0	1	0	0	0	0	1	0	0	1	0	0	0	0	0	0	1	0	0	1	0	1	0	0	0	0	0	0
broad_tiling	YGR060W	ERG25	VII	+	610481	ERG25-610402-20bp	610402	610389	-92	template	TATATAATATATAATACAGG	20	0	34.3	-22.7	-5.3	-8.8	-45.2	0	1	0	0	0	0	0	1	0	0	0	1	0	1	0	0	0	0	0	1	0	0	0	1	0	0	0	1	0	0	0
broad_tiling	YGR060W	ERG25	VII	+	610481	ERG25-610399-20bp	610399	610386	-95	template	TTCTATATAATATATAATAC	20	0	31	-20.2	-22.7	-4.3	-45.3	0	1	0	0	0	0	0	1	0	0	0	1	0	0	0	1	0	0	0	1	0	0	0	1	0	0	0	1	0	0	0
broad_tiling	YGR060W	ERG25	VII	+	610481	ERG25-610272-20bp	610272	610259	-222	template	TGCTTGCCTCGCCTCTGCTG	20	0	69.6	-40.9	0.1	-12	-54.1	0	0	0	1	0	0	0	1	1	0	0	0	0	1	0	0	0	0	0	1	0	0	0	1	1	0	0	0	0	0	0
broad_tiling	YGR060W	ERG25	VII	+	610481	ERG25-610202-20bp	610202	610189	-292	template	GCACAAAACCGTCGAGGAAG	20	0	63	-37.1	8.4	-12.5	-52.4	1	0	0	0	0	1	0	0	0	0	1	0	0	1	0	0	0	0	0	1	1	0	0	0	0	0	0	1	0	0	1
broad_tiling	YGR060W	ERG25	VII	+	610481	ERG25-610196-20bp	610196	610183	-298	template	CACCTGGCACAAAACCGTCG	20	0	67	-39.4	15.8	-12.8	-54.2	0	0	0	1	0	0	1	0	0	1	0	0	0	1	0	0	1	0	0	0	0	1	0	0	0	1	0	0	0	0	1
broad_tiling	YGR060W	ERG25	VII	+	610481	ERG25-610180-20bp	610180	610167	-314	template	GTCAGCAACCTCAAGGCACC	20	0	63.2	-38.9	13.9	-12.1	-54.7	1	0	0	0	0	0	1	0	1	0	0	0	1	0	0	0	0	0	1	0	0	0	1	0	1	0	0	0	0	0	1
broad_tiling	YGR060W	ERG25	VII	+	610481	ERG25-610173-20bp	610173	610160	-321	template	GATAACAGTCAGCAACCTCA	20	0	53.7	-33.9	0.2	-10.6	-52.6	0	0	1	0	0	1	0	0	0	0	0	1	0	0	1	0	0	1	0	0	0	1	0	0	1	0	0	0	1	0	0
broad_tiling	YGR060W	ERG25	VII	+	610481	ERG25-610128-20bp	610128	610115	-366	template	TACGGTAAACGACTAGCACT	20	0	52.8	-34.5	-6.5	-10.4	-51.1	1	0	0	0	0	0	1	0	0	0	0	1	1	0	0	0	1	0	0	0	0	1	0	0	1	0	0	0	1	0	0
broad_tiling	YGR060W	ERG25	VII	+	610481	ERG25-610110-20bp	610110	610097	-384	template	CGGGACACAGAGATCGTATA	20	0	56.2	-37.5	-10.5	-7.3	-53.5	0	1	0	0	1	0	0	0	0	0	1	0	0	0	1	0	1	0	0	0	0	0	0	1	0	1	0	0	1	0	0
broad_tiling	YGR060W	ERG25	VII	+	610481	ERG25-610091-20bp	610091	610078	-403	template	CACTGCCTCCCTTCGTATAC	20	0	57.3	-38.1	-11.7	-8.6	-52.3	0	0	0	1	0	0	1	0	0	0	1	0	0	1	0	0	1	0	0	0	0	0	0	1	1	0	0	0	0	0	0
broad_tiling	YGR060W	ERG25	VII	+	610481	ERG25-610090-20bp	610090	610077	-404	template	CCACTGCCTCCCTTCGTATA	20	0	60.1	-38.8	-8	-6.9	-55.9	0	0	1	0	0	0	1	0	0	1	0	0	1	0	0	0	0	0	0	1	1	0	0	0	0	0	0	1	0	0	1
broad_tiling	YGR060W	ERG25	VII	+	610481	ERG25-610055-20bp	610055	610042	-439	template	TCGTTTAGCCAGCTCCGCAA	20	0	66.3	-37.2	17.9	-12.1	-59.4	0	1	0	0	0	1	0	0	0	0	1	0	0	0	0	1	0	1	0	0	1	0	0	0	0	1	0	0	0	1	0
broad_tiling	YGR060W	ERG25	VII	+	610481	ERG25-610013-20bp	610013	610000	-481	template	AAAGAGCAGAGCCAGTTATC	20	0	53.9	-33.5	-14.5	-8	-50.6	0	0	0	1	0	0	1	0	0	0	0	1	1	0	0	0	0	0	1	0	1	0	0	0	0	1	0	0	0	1	0
broad_tiling	YGR060W	ERG25	VII	+	610481	ERG25-610012-20bp	610012	609999	-482	template	GAAAGAGCAGAGCCAGTTAT	20	0	53.9	-33.4	-5.3	-8.7	-50	0	0	1	0	0	0	0	1	1	0	0	0	0	0	1	0	1	0	0	0	0	1	0	0	0	1	0	0	0	1	0
broad_tiling	YGR060W	ERG25	VII	+	610481	ERG25-610909-20bp	610909	610922	441	nontemplate	ATTGGGTGGAAGGTCCAGAT	20	1	60.6	-37.7	-4.7	-10.9	-46.3	0	0	0	1	1	0	0	0	1	0	0	0	1	0	0	0	0	0	1	0	1	0	0	0	1	0	0	0	0	1	0
broad_tiling	YGR060W	ERG25	VII	+	610481	ERG25-610908-20bp	610908	610921	440	nontemplate	TTGGGTGGAAGGTCCAGATA	20	1	60.3	-37.5	-6.8	-9.4	-46.4	0	0	1	0	0	0	0	1	1	0	0	0	1	0	0	0	1	0	0	0	0	0	1	0	1	0	0	0	1	0	0
broad_tiling	YGR060W	ERG25	VII	+	610481	ERG25-610904-20bp	610904	610917	436	nontemplate	GTGGAAGGTCCAGATAGGGA	20	1	58.9	-39.4	-0.2	-11	-48.6	0	0	0	1	1	0	0	0	0	0	1	0	1	0	0	0	0	0	1	0	0	0	0	1	1	0	0	0	1	0	0
broad_tiling	YGR060W	ERG25	VII	+	610481	ERG25-610874-20bp	610874	610887	406	nontemplate	CAAGAAATGAGATAGAAGAA	20	1	47	-28.1	-12.1	-6.8	-47.2	0	0	0	1	0	0	1	0	0	0	0	1	0	0	0	1	0	0	1	0	1	0	0	0	0	0	0	1	1	0	0
broad_tiling	YGR060W	ERG25	VII	+	610481	ERG25-610840-20bp	610840	610853	372	nontemplate	TATAGTTGTTCCTTAGCACT	20	1	46.8	-30.3	-4.4	-8.4	-49.4	0	0	0	1	0	1	0	0	1	0	0	0	1	0	0	0	0	0	0	1	0	0	1	0	0	0	0	1	0	0	0
broad_tiling	YGR060W	ERG25	VII	+	610481	ERG25-610828-20bp	610828	610841	360	nontemplate	TTAGCACTTGGAATCTTAGT	20	1	49.4	-30.1	-15.6	-7.2	-48.3	1	0	0	0	1	0	0	0	0	0	0	1	0	1	0	0	0	0	0	1	0	0	0	1	0	1	0	0	0	0	0
broad_tiling	YGR060W	ERG25	VII	+	610481	ERG25-610801-20bp	610801	610814	333	nontemplate	AACTTCCATCTTCTAAAGTA	20	1	45.9	-28.6	-16	-6.3	-51.8	0	1	0	0	0	1	0	0	1	0	0	0	1	0	0	0	0	0	1	0	0	0	0	1	1	0	0	0	0	0	1
broad_tiling	YGR060W	ERG25	VII	+	610481	ERG25-610794-20bp	610794	610807	326	nontemplate	ATCTTCTAAAGTATGGAATT	20	1	44.9	-26.7	0.5	-7	-46.5	1	0	0	0	1	0	0	0	0	1	0	0	0	0	1	0	0	0	1	0	0	0	0	1	1	0	0	0	0	1	0
broad_tiling	YGR060W	ERG25	VII	+	610481	ERG25-610777-20bp	610777	610790	309	nontemplate	ATTTGGTCGATGATGAACCA	20	1	58.8	-32.9	-0.5	-9	-47.8	1	0	0	0	0	1	0	0	1	0	0	0	0	0	0	1	1	0	0	0	1	0	0	0	1	0	0	0	0	0	1
broad_tiling	YGR060W	ERG25	VII	+	610481	ERG25-610724-20bp	610724	610737	256	nontemplate	CAATAAAAAGAACATTAGAC	20	1	44.3	-24.6	-14.5	-8	-47.6	0	1	0	0	0	0	0	1	0	0	0	1	0	0	1	0	0	0	0	1	0	0	0	1	1	0	0	0	0	1	0
broad_tiling	YGR060W	ERG25	VII	+	610481	ERG25-610721-20bp	610721	610734	253	nontemplate	TAAAAAGAACATTAGACCGG	20	1	52.3	-29.7	9.6	-13.1	-45.9	0	0	1	0	0	0	0	1	1	0	0	0	0	1	0	0	0	0	0	1	0	0	0	1	0	0	1	0	0	0	0
broad_tiling	YGR060W	ERG25	VII	+	610481	ERG25-610685-20bp	610685	610698	217	nontemplate	GTTCATGTAACTGTACCATG	20	1	48.4	-31.8	-7.5	-10.2	-47.1	1	0	0	0	1	0	0	0	1	0	0	0	0	0	1	0	0	0	0	1	1	0	0	0	0	1	0	0	0	1	0
broad_tiling	YGR060W	ERG25	VII	+	610481	ERG25-610654-20bp	610654	610667	186	nontemplate	TTCTCCATGAAATTCAATTG	20	1	53.6	-27.6	-3.2	-5.9	-51.7	0	0	0	1	0	0	0	1	0	0	0	1	0	0	0	1	1	0	0	0	0	1	0	0	1	0	0	0	0	0	1
broad_tiling	YGR060W	ERG25	VII	+	610481	ERG25-610650-20bp	610650	610663	182	nontemplate	CCATGAAATTCAATTGAGGT	20	1	55	-30	-2.2	-9.2	-51.8	1	0	0	0	1	0	0	0	0	1	0	0	0	0	1	0	0	0	0	1	0	0	0	1	0	0	0	1	0	0	0
broad_tiling	YGR060W	ERG25	VII	+	610481	ERG25-610644-20bp	610644	610657	176	nontemplate	AATTCAATTGAGGTTGGTAA	20	1	52.3	-28.1	-4.4	-8	-43.6	0	0	1	0	0	0	0	1	0	0	0	1	0	0	0	1	0	0	1	0	1	0	0	0	1	0	0	0	1	0	0
broad_tiling	YGR060W	ERG25	VII	+	610481	ERG25-610643-20bp	610643	610656	175	nontemplate	ATTCAATTGAGGTTGGTAAT	20	1	51.2	-28.4	-3.4	-6.7	-44.1	0	0	0	1	0	0	1	0	0	0	0	1	0	0	0	1	0	0	0	1	0	0	1	0	1	0	0	0	1	0	0
broad_tiling	YGR060W	ERG25	VII	+	610481	ERG25-610616-20bp	610616	610629	148	nontemplate	ATTTTGCAAAGTTTGTGAGT	20	1	52.5	-26.9	-10.4	-8.9	-47.4	0	0	0	1	0	1	0	0	0	1	0	0	1	0	0	0	0	0	1	0	1	0	0	0	0	0	0	1	0	1	0
broad_tiling	YGR060W	ERG25	VII	+	610481	ERG25-610605-20bp	610605	610618	137	nontemplate	TTTGTGAGTAGGTGCTTGCT	20	1	56.2	-33.6	10.3	-9.8	-48.9	0	1	0	0	0	0	1	0	1	0	0	0	0	0	0	1	0	0	1	0	0	0	1	0	0	0	1	0	1	0	0
broad_tiling	YGR060W	ERG25	VII	+	610481	ERG25-610590-20bp	610590	610603	122	nontemplate	TTGCTTGGACTAGACCTGAA	20	1	56.1	-34.4	-2	-10.5	-53.2	0	1	0	0	0	0	1	0	0	0	1	0	0	1	0	0	1	0	0	0	1	0	0	0	1	0	0	0	1	0	0
broad_tiling	YGR060W	ERG25	VII	+	610481	ERG25-610589-20bp	610589	610602	121	nontemplate	TGCTTGGACTAGACCTGAAA	20	1	56.1	-34.4	0.3	-8.8	-50.3	1	0	0	0	0	1	0	0	0	0	1	0	0	0	1	0	0	1	0	0	1	0	0	0	1	0	0	0	1	0	0
broad_tiling	YGR060W	ERG25	VII	+	610481	ERG25-610571-20bp	610571	610584	103	nontemplate	AAGGGTAGCGTTGTTGAAAA	20	1	57.4	-31.5	-3.8	-5.4	-44.3	0	0	0	1	0	0	0	1	0	0	0	1	0	0	0	1	0	1	0	0	0	0	0	1	0	1	0	0	0	1	0
broad_tiling	YGR060W	ERG25	VII	+	610481	ERG25-610468-20bp	610468	610481	0	nontemplate	CAACTAATATAAAGATTTAC	20	1	38.8	-22.9	-13.5	-6.2	-47	0	0	1	0	1	0	0	0	0	0	1	0	1	0	0	0	0	0	1	0	1	0	0	0	1	0	0	0	0	0	1
broad_tiling	YGR060W	ERG25	VII	+	610481	ERG25-610464-20bp	610464	610477	-4	nontemplate	TAATATAAAGATTTACTGGA	20	1	42.1	-24.3	-5.3	-9	-46	1	0	0	0	1	0	0	0	0	0	1	0	1	0	0	0	0	0	1	0	1	0	0	0	0	0	1	0	1	0	0
broad_tiling	YGR060W	ERG25	VII	+	610481	ERG25-610438-20bp	610438	610451	-30	nontemplate	GAAACGAAGAGAGAGAAAAA	20	1	51.5	-29.4	-4.3	-5.6	-46.3	1	0	0	0	0	0	1	0	1	0	0	0	1	0	0	0	0	0	1	0	1	0	0	0	1	0	0	0	0	0	1
broad_tiling	YGR060W	ERG25	VII	+	610481	ERG25-610437-20bp	610437	610450	-31	nontemplate	AAACGAAGAGAGAGAAAAAA	20	1	51.2	-27.8	-2.1	-3.9	-47.2	1	0	0	0	1	0	0	0	0	0	1	0	1	0	0	0	1	0	0	0	0	0	1	0	1	0	0	0	1	0	0
broad_tiling	YGR060W	ERG25	VII	+	610481	ERG25-610362-20bp	610362	610375	-106	nontemplate	ATATAGAAGTATGCATACAC	20	1	41.5	-28.1	-7.1	-9.3	-44.8	0	0	1	0	0	0	0	1	1	0	0	0	1	0	0	0	1	0	0	0	1	0	0	0	0	0	1	0	1	0	0
broad_tiling	YGR060W	ERG25	VII	+	610481	ERG25-610328-20bp	610328	610341	-140	nontemplate	AAGAAAATGTACATGCATAA	20	1	48.4	-25.5	-2.4	-6.3	-44.4	0	0	0	1	0	0	1	0	1	0	0	0	0	0	0	1	1	0	0	0	0	0	0	1	1	0	0	0	0	0	0
broad_tiling	YGR060W	ERG25	VII	+	610481	ERG25-610261-20bp	610261	610274	-207	nontemplate	TAATAATACGACCACAGCAG	20	1	51.5	-32	0.7	-11.8	-52.3	1	0	0	0	1	0	0	0	1	0	0	0	1	0	0	0	1	0	0	0	1	0	0	0	1	0	0	0	0	0	1
broad_tiling	YGR060W	ERG25	VII	+	610481	ERG25-610256-20bp	610256	610269	-212	nontemplate	ATACGACCACAGCAGAGGCG	20	1	63.7	-40.3	16.4	-14.1	-54	0	0	0	1	0	0	0	1	1	0	0	0	1	0	0	0	1	0	0	0	1	0	0	0	1	0	0	0	1	0	0
broad_tiling	YGR060W	ERG25	VII	+	610481	ERG25-610234-20bp	610234	610247	-234	nontemplate	GCAAGCAAGAAAAAAAAAAT	20	1	54.2	-22.7	-0.6	-1.7	-51.1	0	0	1	0	0	1	0	0	1	0	0	0	0	0	0	1	1	0	0	0	0	0	1	0	0	1	0	0	0	0	1
broad_tiling	YGR060W	ERG25	VII	+	610481	ERG25-610231-20bp	610231	610244	-237	nontemplate	AGCAAGAAAAAAAAAATTGG	20	1	54	-23.6	4.7	-5.9	-48.4	0	0	1	0	0	0	0	1	0	0	1	0	0	0	1	0	0	1	0	0	1	0	0	0	0	0	0	1	1	0	0
broad_tiling	YGR060W	ERG25	VII	+	610481	ERG25-610230-20bp	610230	610243	-238	nontemplate	GCAAGAAAAAAAAAATTGGT	20	1	53.9	-23.3	1.8	-6.6	-47.8	0	0	1	0	0	0	1	0	0	0	0	1	0	0	1	0	0	0	1	0	0	1	0	0	1	0	0	0	0	0	0
broad_tiling	YGR060W	ERG25	VII	+	610481	ERG25-610213-20bp	610213	610226	-255	nontemplate	GGTGGGAAAGCGATGCGATA	20	1	65.4	-37.6	4.4	-8.7	-45.7	0	1	0	0	0	0	0	1	0	1	0	0	0	1	0	0	0	0	0	1	0	0	0	1	0	1	0	0	0	0	0
broad_tiling	YGR060W	ERG25	VII	+	610481	ERG25-610210-20bp	610210	610223	-258	nontemplate	GGGAAAGCGATGCGATACGG	20	1	67	-39.3	11.6	-12.6	-46.6	0	1	0	0	1	0	0	0	0	0	1	0	0	1	0	0	0	0	0	1	0	1	0	0	0	1	0	0	0	0	0
broad_tiling	YGR060W	ERG25	VII	+	610481	ERG25-610204-20bp	610204	610217	-264	nontemplate	GCGATGCGATACGGTGGCAA	20	1	69.5	-39	16.1	-11.8	-49.2	0	0	0	1	0	0	0	1	0	0	0	1	0	0	0	1	0	0	1	0	0	0	1	0	0	1	0	0	1	0	0
broad_tiling	YGR060W	ERG25	VII	+	610481	ERG25-610203-20bp	610203	610216	-265	nontemplate	CGATGCGATACGGTGGCAAA	20	1	67.3	-37.5	10.4	-9.4	-49.9	0	0	1	0	0	0	0	1	0	0	0	1	0	0	0	1	0	0	0	1	0	0	1	0	0	0	1	0	0	1	0
broad_tiling	YGR060W	ERG25	VII	+	610481	ERG25-610188-20bp	610188	610201	-280	nontemplate	GCAAAGGGCCTCTTCCTCGA	20	1	66.1	-39.7	8.5	-11.2	-51.6	1	0	0	0	0	0	1	0	0	0	0	1	0	0	0	1	0	1	0	0	0	1	0	0	0	0	1	0	0	0	0
broad_tiling	YGR060W	ERG25	VII	+	610481	ERG25-610176-20bp	610176	610189	-292	nontemplate	TTCCTCGACGGTTTTGTGCC	20	1	65.6	-37.5	10.4	-9.4	-52.8	0	0	1	0	0	0	0	1	0	1	0	0	1	0	0	0	0	0	1	0	0	0	0	1	0	1	0	0	0	0	1
broad_tiling	YGR060W	ERG25	VII	+	610481	ERG25-610166-20bp	610166	610179	-302	nontemplate	GTTTTGTGCCAGGTGCCTTG	20	1	63.9	-36.3	8.7	-11.4	-47.7	1	0	0	0	0	1	0	0	0	0	0	1	0	0	1	0	0	0	1	0	0	1	0	0	0	0	0	1	1	0	0
broad_tiling	YGR060W	ERG25	VII	+	610481	ERG25-610149-20bp	610149	610162	-319	nontemplate	TTGAGGTTGCTGACTGTTAT	20	1	53.3	-32.2	-15.4	-7	-44.5	0	0	0	1	0	0	1	0	0	0	0	1	0	0	0	1	1	0	0	0	0	0	0	1	0	1	0	0	0	0	1
broad_tiling	YGR060W	ERG25	VII	+	610481	ERG25-610078-20bp	610078	610091	-390	nontemplate	TCTCTGTGTCCCGTATACGA	20	1	56.7	-37.8	-11.7	-8.6	-52.9	0	0	0	1	0	0	1	0	1	0	0	0	0	1	0	0	0	0	1	0	0	0	1	0	0	0	0	1	0	0	1
broad_tiling	YGR060W	ERG25	VII	+	610481	ERG25-610077-20bp	610077	610090	-391	nontemplate	CTCTGTGTCCCGTATACGAA	20	1	56.2	-37.1	-8	-6.9	-53.8	0	0	1	0	0	0	0	1	0	0	1	0	1	0	0	0	0	1	0	0	0	0	1	0	0	0	1	0	0	0	0
broad_tiling	YGR060W	ERG25	VII	+	610481	ERG25-610074-20bp	610074	610087	-394	nontemplate	TGTGTCCCGTATACGAAGGG	20	1	60.8	-39.2	14.3	-12.9	-47.3	0	1	0	0	0	1	0	0	0	0	1	0	0	0	1	0	0	0	0	1	0	0	1	0	1	0	0	0	0	1	0
broad_tiling	YGR060W	ERG25	VII	+	610481	ERG25-610068-20bp	610068	610081	-400	nontemplate	CCGTATACGAAGGGAGGCAG	20	1	61.9	-40.5	13.7	-14	-53.7	0	0	1	0	0	1	0	0	0	0	1	0	0	0	0	1	0	0	0	1	0	0	1	0	0	1	0	0	0	1	0
broad_tiling	YGR060W	ERG25	VII	+	610481	ERG25-610062-20bp	610062	610075	-406	nontemplate	ACGAAGGGAGGCAGTGGTAG	20	1	61.6	-40.9	-8.5	-11	-46.7	0	0	1	0	0	0	0	1	0	1	0	0	0	0	1	0	1	0	0	0	0	0	1	0	0	0	1	0	0	1	0
broad_tiling	YGR060W	ERG25	VII	+	610481	ERG25-610056-20bp	610056	610069	-412	nontemplate	GGAGGCAGTGGTAGTGGCAG	20	1	63.2	-41.8	6.9	-12.4	-43.6	1	0	0	0	1	0	0	0	1	0	0	0	0	0	0	1	0	1	0	0	0	0	1	0	0	0	1	0	0	0	0
broad_tiling	YGR060W	ERG25	VII	+	610481	ERG25-610047-20bp	610047	610060	-421	nontemplate	GGTAGTGGCAGTGGCCGTTG	20	1	66.1	-41.3	23.2	-13.5	-46.4	0	0	1	0	0	0	0	1	0	1	0	0	0	0	0	1	1	0	0	0	0	1	0	0	1	0	0	0	0	0	1
broad_tiling	YGR060W	ERG25	VII	+	610481	ERG25-610041-20bp	610041	610054	-427	nontemplate	GGCAGTGGCCGTTGCGGAGC	20	1	74.6	-44.1	23.6	-13.6	-49.6	1	0	0	0	0	0	0	1	0	0	1	0	0	1	0	0	0	0	1	0	0	0	1	0	0	0	1	0	0	0	0
broad_tiling	YGR060W	ERG25	VII	+	610481	ERG25-610026-20bp	610026	610039	-442	nontemplate	GGAGCTGGCTAAACGACATC	20	1	59.8	-37	-3.1	-10.7	-50.3	1	0	0	0	1	0	0	0	0	0	0	1	1	0	0	0	0	0	1	0	0	1	0	0	0	1	0	0	0	1	0
broad_tiling	YGR060W	ERG25	VII	+	610481	ERG25-610025-20bp	610025	610038	-443	nontemplate	GAGCTGGCTAAACGACATCT	20	1	57.2	-35.6	-1.5	-11	-48.2	0	1	0	0	1	0	0	0	1	0	0	0	0	0	0	1	1	0	0	0	0	0	1	0	0	1	0	0	0	1	0
broad_tiling	YGR060W	ERG25	VII	+	610481	ERG25-610002-20bp	610002	610015	-466	nontemplate	CGTAAACGACACCCGATAAC	20	1	58	-35.8	3.3	-10.1	-54.9	1	0	0	0	0	0	1	0	1	0	0	0	0	0	1	0	0	1	0	0	0	0	1	0	0	0	0	1	0	1	0
broad_tiling	YIL143C	SSL2	IX	-	83078	SSL2-82585-20bp	82585	82598	480	template	TTTCTCTCCATTAGCAGAAC	20	0	52.2	-31.6	-1.2	-9.9	-51	0	1	0	0	0	1	0	0	1	0	0	0	0	1	0	0	0	0	0	1	0	0	1	0	0	0	1	0	0	0	0
broad_tiling	YIL143C	SSL2	IX	-	83078	SSL2-82612-20bp	82612	82625	453	template	AAGTGACGGTAGGATCATTC	20	0	54.1	-34.9	-10.7	-7.9	-45.9	1	0	0	0	0	1	0	0	0	0	1	0	1	0	0	0	0	0	0	1	0	0	0	1	1	0	0	0	0	1	0
broad_tiling	YIL143C	SSL2	IX	-	83078	SSL2-82622-20bp	82622	82635	443	template	GGATCTCGCCAAGTGACGGT	20	0	64.8	-40.6	4.7	-12.7	-49.1	0	1	0	0	0	0	0	1	0	1	0	0	0	0	0	1	0	0	0	1	0	0	0	1	0	0	1	0	1	0	0
broad_tiling	YIL143C	SSL2	IX	-	83078	SSL2-82626-20bp	82626	82639	439	template	CTTTGGATCTCGCCAAGTGA	20	0	61.3	-36.1	0.2	-10.6	-52.6	0	0	0	1	0	0	0	1	0	0	1	0	1	0	0	0	0	0	1	0	1	0	0	0	0	0	1	0	0	0	1
broad_tiling	YIL143C	SSL2	IX	-	83078	SSL2-82643-20bp	82643	82656	422	template	ACCATGCTTCCAGGCCCCTT	20	0	67.3	-40.7	25.5	-14.4	-54.5	0	0	1	0	1	0	0	0	0	0	0	1	0	0	1	0	0	0	1	0	0	1	0	0	1	0	0	0	0	0	1
broad_tiling	YIL143C	SSL2	IX	-	83078	SSL2-82652-20bp	82652	82665	413	template	TAAGACCAGACCATGCTTCC	20	0	57.7	-36.2	7.3	-10	-52.2	0	0	1	0	1	0	0	0	1	0	0	0	0	1	0	0	0	1	0	0	0	0	1	0	0	1	0	0	0	0	0
broad_tiling	YIL143C	SSL2	IX	-	83078	SSL2-82676-20bp	82676	82689	389	template	GCCATGACTTTAGTTATTTG	20	0	50.2	-28.6	-9.4	-5.3	-47.3	0	1	0	0	0	0	0	1	0	0	0	1	0	1	0	0	0	0	1	0	0	0	0	1	1	0	0	0	0	1	0
broad_tiling	YIL143C	SSL2	IX	-	83078	SSL2-82710-20bp	82710	82723	355	template	TTCGTTCCAGATTCCGTCTC	20	0	60.2	-36.6	5.3	-12.9	-55.9	0	0	0	1	0	1	0	0	1	0	0	0	0	0	1	0	0	0	0	1	1	0	0	0	0	1	0	0	0	1	0
broad_tiling	YIL143C	SSL2	IX	-	83078	SSL2-82759-20bp	82759	82772	306	template	TAAGGATAAAGCGCTTTTGC	20	0	57.4	-29.7	11.5	-8	-47.6	1	0	0	0	0	1	0	0	0	1	0	0	1	0	0	0	0	0	0	1	1	0	0	0	0	0	0	1	1	0	0
broad_tiling	YIL143C	SSL2	IX	-	83078	SSL2-82777-20bp	82777	82790	288	template	TATGAATCAAATGGACGCTA	20	0	54.3	-30.2	10	-12.2	-47.7	0	1	0	0	1	0	0	0	0	0	1	0	0	0	1	0	1	0	0	0	0	1	0	0	0	0	1	0	0	0	0
broad_tiling	YIL143C	SSL2	IX	-	83078	SSL2-82786-20bp	82786	82799	279	template	GGATTCCTCTATGAATCAAA	20	0	51.7	-30.3	-5.3	-5.8	-48.7	0	0	0	1	0	0	0	1	0	1	0	0	0	0	1	0	0	1	0	0	0	0	1	0	1	0	0	0	1	0	0
broad_tiling	YIL143C	SSL2	IX	-	83078	SSL2-82807-20bp	82807	82820	258	template	GAGTAGCAGGCATACAGCGG	20	0	61	-39.1	12	-12.3	-48.9	0	0	1	0	0	0	0	1	1	0	0	0	1	0	0	0	1	0	0	0	0	1	0	0	0	0	0	1	1	0	0
broad_tiling	YIL143C	SSL2	IX	-	83078	SSL2-82810-20bp	82810	82823	255	template	CAAGAGTAGCAGGCATACAG	20	0	53.7	-35.5	-5.4	-9.6	-49.1	1	0	0	0	1	0	0	0	0	1	0	0	0	0	0	1	1	0	0	0	1	0	0	0	0	0	1	0	0	0	0
broad_tiling	YIL143C	SSL2	IX	-	83078	SSL2-82820-20bp	82820	82833	245	template	GGAAAAAGACCAAGAGTAGC	20	0	53.3	-32.8	-8.5	-10.3	-51.3	0	1	0	0	0	0	0	1	0	1	0	0	0	1	0	0	0	0	0	1	0	0	0	1	1	0	0	0	0	0	1
broad_tiling	YIL143C	SSL2	IX	-	83078	SSL2-82841-20bp	82841	82854	224	template	TAACAGGGTTGAAGAAGCCT	20	0	56.5	-34.3	6	-10.8	-50.4	0	0	1	0	1	0	0	0	0	1	0	0	0	0	1	0	1	0	0	0	0	0	0	1	0	0	1	0	1	0	0
broad_tiling	YIL143C	SSL2	IX	-	83078	SSL2-82856-20bp	82856	82869	209	template	ATACCGGCGCCATGGTAACA	20	0	65.5	-38.3	-4.8	-8.8	-52.1	1	0	0	0	1	0	0	0	1	0	0	0	1	0	0	0	1	0	0	0	0	0	1	0	0	0	1	0	0	1	0
broad_tiling	YIL143C	SSL2	IX	-	83078	SSL2-82857-20bp	82857	82870	208	template	GATACCGGCGCCATGGTAAC	20	0	64.6	-39.2	-6.9	-8.4	-52.6	1	0	0	0	1	0	0	0	1	0	0	0	1	0	0	0	0	0	1	0	0	0	1	0	0	1	0	0	0	0	0
broad_tiling	YIL143C	SSL2	IX	-	83078	SSL2-82864-20bp	82864	82877	201	template	AGAAAGGGATACCGGCGCCA	20	0	68.1	-40.5	37.6	-15.8	-49.8	0	0	0	1	0	1	0	0	0	1	0	0	0	0	1	0	1	0	0	0	1	0	0	0	0	0	1	0	1	0	0
broad_tiling	YIL143C	SSL2	IX	-	83078	SSL2-82872-20bp	82872	82885	193	template	GGACGTGGAGAAAGGGATAC	20	0	58.4	-38.4	-1.3	-11	-46	1	0	0	0	0	0	1	0	0	0	0	1	0	0	0	1	0	0	1	0	0	0	1	0	0	0	1	0	1	0	0
broad_tiling	YIL143C	SSL2	IX	-	83078	SSL2-82879-20bp	82879	82892	186	template	GTCAGAAGGACGTGGAGAAA	20	0	57.8	-36.5	1.5	-8.8	-46.7	1	0	0	0	0	1	0	0	1	0	0	0	1	0	0	0	0	0	0	1	0	0	1	0	0	0	1	0	0	0	0
broad_tiling	YIL143C	SSL2	IX	-	83078	SSL2-82880-20bp	82880	82893	185	template	CGTCAGAAGGACGTGGAGAA	20	0	61.4	-39	-2	-10.5	-50.4	0	1	0	0	1	0	0	0	1	0	0	0	0	0	0	1	0	0	1	0	0	0	1	0	0	0	0	1	1	0	0
broad_tiling	YIL143C	SSL2	IX	-	83078	SSL2-82887-20bp	82887	82900	178	template	AGGGAAACGTCAGAAGGACG	20	0	61.6	-38.9	7.2	-12.2	-48.2	1	0	0	0	0	1	0	0	0	1	0	0	0	0	1	0	0	1	0	0	0	0	1	0	0	0	1	0	0	1	0
broad_tiling	YIL143C	SSL2	IX	-	83078	SSL2-82893-20bp	82893	82906	172	template	GATAACAGGGAAACGTCAGA	20	0	55.2	-34.4	-2.5	-11.3	-47.7	0	0	1	0	0	1	0	0	0	1	0	0	1	0	0	0	0	0	0	1	1	0	0	0	0	0	1	0	0	0	1
broad_tiling	YIL143C	SSL2	IX	-	83078	SSL2-82906-20bp	82906	82919	159	template	TGAGAACTATGATGATAACA	20	0	45.9	-29	-13.2	-6.8	-47.1	1	0	0	0	0	0	1	0	0	0	1	0	0	0	0	1	0	0	1	0	0	1	0	0	1	0	0	0	0	0	1
broad_tiling	YIL143C	SSL2	IX	-	83078	SSL2-82907-20bp	82907	82920	158	template	ATGAGAACTATGATGATAAC	20	0	43.5	-28.6	-14.9	-6.4	-46.6	0	0	1	0	0	0	1	0	0	0	0	1	0	0	1	0	0	1	0	0	1	0	0	0	0	0	1	0	0	0	1
broad_tiling	YIL143C	SSL2	IX	-	83078	SSL2-82983-20bp	82983	82996	82	template	GGGAAAATCTTTCCAGATAT	20	0	52.4	-30.2	-6.8	-9.1	-48.1	0	0	1	0	1	0	0	0	0	1	0	0	0	0	0	1	1	0	0	0	0	1	0	0	0	0	0	1	0	1	0
broad_tiling	YIL143C	SSL2	IX	-	83078	SSL2-82984-20bp	82984	82997	81	template	GGGGAAAATCTTTCCAGATA	20	0	55.7	-32.2	-6.8	-9.4	-48.2	1	0	0	0	0	1	0	0	0	0	0	1	1	0	0	0	0	1	0	0	0	0	0	1	0	1	0	0	0	0	0
broad_tiling	YIL143C	SSL2	IX	-	83078	SSL2-83003-20bp	83003	83016	62	template	GCTACCAACCTAAGAGCAAG	20	0	54.5	-34.9	0.2	-10.2	-52.6	0	0	1	0	0	0	1	0	0	0	1	0	0	0	0	1	1	0	0	0	0	0	0	1	1	0	0	0	0	0	1
broad_tiling	YIL143C	SSL2	IX	-	83078	SSL2-83004-20bp	83004	83017	61	template	GGCTACCAACCTAAGAGCAA	20	0	57.1	-35.3	2.1	-8.3	-52.6	0	0	1	0	0	0	1	0	0	0	0	1	1	0	0	0	0	0	0	1	1	0	0	0	0	0	1	0	1	0	0
broad_tiling	YIL143C	SSL2	IX	-	83078	SSL2-83005-20bp	83005	83018	60	template	AGGCTACCAACCTAAGAGCA	20	0	56.7	-36.3	-3.3	-8.4	-55.1	0	0	1	0	0	0	0	1	1	0	0	0	0	0	0	1	1	0	0	0	0	0	1	0	1	0	0	0	0	1	0
broad_tiling	YIL143C	SSL2	IX	-	83078	SSL2-83025-20bp	83025	83038	40	template	TAAATCATGACGGACGTTGA	20	0	57.5	-32.7	-0.4	-10.3	-44.8	0	0	1	0	0	0	1	0	1	0	0	0	1	0	0	0	0	1	0	0	0	0	1	0	1	0	0	0	0	0	1
broad_tiling	YIL143C	SSL2	IX	-	83078	SSL2-83035-20bp	83035	83048	30	template	CAGTGGAAGATAAATCATGA	20	0	50.9	-30.5	-8.5	-7.1	-45.7	0	0	0	1	0	1	0	0	0	1	0	0	1	0	0	0	1	0	0	0	0	1	0	0	0	1	0	0	1	0	0
broad_tiling	YIL143C	SSL2	IX	-	83078	SSL2-83052-20bp	83052	83065	13	template	TCTACTGACGTTGGAATCAG	20	0	53.7	-34.8	-1	-10.2	-49.3	0	0	1	0	0	1	0	0	1	0	0	0	0	0	1	0	0	0	1	0	0	1	0	0	1	0	0	0	0	0	1
broad_tiling	YIL143C	SSL2	IX	-	83078	SSL2-83061-20bp	83061	83074	4	template	AAAGTAGCATCTACTGACGT	20	0	49.1	-32.7	-3.7	-11.3	-49.1	1	0	0	0	0	1	0	0	0	0	0	1	1	0	0	0	1	0	0	0	1	0	0	0	0	0	0	1	1	0	0
broad_tiling	YIL143C	SSL2	IX	-	83078	SSL2-83119-20bp	83119	83132	-54	template	AAGGAAAAAGGTCCTTAGTA	20	0	50.2	-30.5	-9.9	-8.7	-48.2	0	0	0	1	1	0	0	0	0	0	0	1	1	0	0	0	0	0	1	0	0	0	0	1	1	0	0	0	1	0	0
broad_tiling	YIL143C	SSL2	IX	-	83078	SSL2-83131-20bp	83131	83144	-66	template	TCTAAGAAGTATAAGGAAAA	20	0	43.9	-26.2	3.5	-6.4	-44.9	1	0	0	0	1	0	0	0	0	0	0	1	1	0	0	0	0	0	1	0	1	0	0	0	0	0	0	1	1	0	0
broad_tiling	YIL143C	SSL2	IX	-	83078	SSL2-83161-20bp	83161	83174	-96	template	ATTTCAGATCGTTAGAAACG	20	0	52.2	-30	-1.9	-8.3	-47.4	1	0	0	0	0	0	0	1	1	0	0	0	0	0	0	1	0	0	1	0	1	0	0	0	1	0	0	0	0	0	1
broad_tiling	YIL143C	SSL2	IX	-	83078	SSL2-83252-20bp	83252	83265	-187	template	GACTCTTCTTGCCTATTTAA	20	0	49.1	-29.3	-12.7	-4	-51.2	0	0	0	1	0	0	0	1	0	0	0	1	0	0	0	1	0	0	0	1	0	1	0	0	0	0	0	1	0	1	0
broad_tiling	YIL143C	SSL2	IX	-	83078	SSL2-83325-20bp	83325	83338	-260	template	CCGCTCTTTCTTCTGTAACC	20	0	56.7	-35.3	-6.4	-10	-57.3	0	0	0	1	0	1	0	0	1	0	0	0	0	1	0	0	1	0	0	0	0	0	0	1	0	0	1	0	0	0	0
broad_tiling	YIL143C	SSL2	IX	-	83078	SSL2-83354-20bp	83354	83367	-289	template	ACCGACAAACGCCGACAAAC	20	0	65.5	-37.3	1.8	-9.6	-57.6	0	0	0	1	0	1	0	0	0	0	0	1	0	0	0	1	0	1	0	0	0	0	0	1	0	0	0	1	0	0	0
broad_tiling	YIL143C	SSL2	IX	-	83078	SSL2-83355-20bp	83355	83368	-290	template	CACCGACAAACGCCGACAAA	20	0	67.5	-37.4	10.9	-10.3	-56.2	0	1	0	0	0	0	0	1	0	0	0	1	0	1	0	0	0	0	0	1	0	0	0	1	0	0	0	1	0	1	0
broad_tiling	YIL143C	SSL2	IX	-	83078	SSL2-83378-20bp	83378	83391	-313	template	CACCAAATCACCCACGGCAA	20	0	67.3	-37.8	18.8	-11.9	-58.5	1	0	0	0	1	0	0	0	1	0	0	0	0	1	0	0	1	0	0	0	0	0	1	0	0	1	0	0	0	1	0
broad_tiling	YIL143C	SSL2	IX	-	83078	SSL2-83384-20bp	83384	83397	-319	template	GCTTTTCACCAAATCACCCA	20	0	60.9	-33.1	5.8	-11.4	-53.7	0	1	0	0	0	1	0	0	0	0	1	0	0	1	0	0	1	0	0	0	1	0	0	0	1	0	0	0	0	1	0
broad_tiling	YIL143C	SSL2	IX	-	83078	SSL2-83415-20bp	83415	83428	-350	template	ATAATTTATCCATCCCTTTT	20	0	49.8	-26.5	8.9	-8.8	-48.6	1	0	0	0	1	0	0	0	0	1	0	0	0	1	0	0	1	0	0	0	0	1	0	0	0	0	0	1	0	0	0
broad_tiling	YIL143C	SSL2	IX	-	83078	SSL2-83416-20bp	83416	83429	-351	template	AATAATTTATCCATCCCTTT	20	0	49.8	-26.6	6.7	-9.2	-48.3	1	0	0	0	0	1	0	0	0	1	0	0	1	0	0	0	0	1	0	0	0	0	0	1	0	0	0	1	0	0	0
broad_tiling	YIL143C	SSL2	IX	-	83078	SSL2-83450-20bp	83450	83463	-385	template	TGTTACCATGCAAGTGTTAC	20	0	52	-31.2	-16.9	-8.3	-49.1	1	0	0	0	0	0	0	1	0	0	0	1	0	0	0	1	1	0	0	0	1	0	0	0	0	0	0	1	1	0	0
broad_tiling	YIL143C	SSL2	IX	-	83078	SSL2-83503-20bp	83503	83516	-438	template	TTGGCTGCGGGATTATCCAG	20	0	65.4	-37.9	-4.3	-8.7	-49.6	0	0	1	0	1	0	0	0	0	0	0	1	0	0	1	0	0	1	0	0	0	0	0	1	1	0	0	0	1	0	0
broad_tiling	YIL143C	SSL2	IX	-	83078	SSL2-83515-20bp	83515	83528	-450	template	TTCACCAACACTTTGGCTGC	20	0	62.2	-34.6	17.6	-11.2	-52.8	0	0	0	1	0	1	0	0	1	0	0	0	0	0	1	0	0	0	0	1	0	0	0	1	1	0	0	0	1	0	0
broad_tiling	YIL143C	SSL2	IX	-	83078	SSL2-83516-20bp	83516	83529	-451	template	GTTCACCAACACTTTGGCTG	20	0	59.2	-34.8	11.6	-9.7	-52.9	0	1	0	0	1	0	0	0	0	0	1	0	0	0	0	1	0	0	0	1	1	0	0	0	1	0	0	0	0	0	1
broad_tiling	YIL143C	SSL2	IX	-	83078	SSL2-83522-20bp	83522	83535	-457	template	ACTGATGTTCACCAACACTT	20	0	52.8	-32.8	-7.5	-8.3	-50.6	1	0	0	0	0	0	1	0	0	0	1	0	0	1	0	0	0	0	1	0	1	0	0	0	0	1	0	0	0	1	0
broad_tiling	YIL143C	SSL2	IX	-	83078	SSL2-82636-20bp	82636	82623	455	nontemplate	AGAATGATCCTACCGTCACT	20	1	53.6	-35.8	6.1	-13	-52.1	0	0	1	0	0	0	1	0	0	0	0	1	0	1	0	0	0	1	0	0	0	0	1	0	0	0	1	0	0	0	1
broad_tiling	YIL143C	SSL2	IX	-	83078	SSL2-82649-20bp	82649	82636	442	nontemplate	CGTCACTTGGCGAGATCCAA	20	1	64.6	-38.3	-1	-9.2	-54.7	0	0	1	0	0	0	1	0	0	0	0	1	0	1	0	0	0	0	0	1	0	0	1	0	0	0	1	0	0	0	0
broad_tiling	YIL143C	SSL2	IX	-	83078	SSL2-82650-20bp	82650	82637	441	nontemplate	GTCACTTGGCGAGATCCAAA	20	1	61.2	-35.8	0.9	-8.2	-50.4	0	0	0	1	0	0	1	0	0	0	1	0	0	0	0	1	0	1	0	0	0	0	0	1	0	0	1	0	0	0	1
broad_tiling	YIL143C	SSL2	IX	-	83078	SSL2-82651-20bp	82651	82638	440	nontemplate	TCACTTGGCGAGATCCAAAG	20	1	61.3	-36.1	1.1	-8.5	-51.4	0	1	0	0	0	0	0	1	0	0	1	0	0	0	1	0	0	0	0	1	0	1	0	0	0	0	0	1	0	0	1
broad_tiling	YIL143C	SSL2	IX	-	83078	SSL2-82656-20bp	82656	82643	435	nontemplate	TGGCGAGATCCAAAGGGGCC	20	1	70.8	-42	25.5	-14.4	-54.4	0	1	0	0	1	0	0	0	1	0	0	0	0	0	0	1	0	0	0	1	0	1	0	0	0	0	0	1	0	0	1
broad_tiling	YIL143C	SSL2	IX	-	83078	SSL2-82664-20bp	82664	82651	427	nontemplate	TCCAAAGGGGCCTGGAAGCA	20	1	69.3	-40.2	10.1	-10.4	-50.6	1	0	0	0	0	0	0	1	1	0	0	0	1	0	0	0	1	0	0	0	0	1	0	0	0	0	1	0	0	1	0
broad_tiling	YIL143C	SSL2	IX	-	83078	SSL2-82669-20bp	82669	82656	422	nontemplate	AGGGGCCTGGAAGCATGGTC	20	1	68	-42.3	6.2	-11.5	-46.9	1	0	0	0	1	0	0	0	0	0	0	1	0	1	0	0	1	0	0	0	1	0	0	0	0	0	0	1	1	0	0
broad_tiling	YIL143C	SSL2	IX	-	83078	SSL2-82697-20bp	82697	82684	394	nontemplate	ACCGCAAATAACTAAAGTCA	20	1	52.8	-29.6	-11.8	-6.6	-55.4	0	1	0	0	1	0	0	0	0	0	1	0	1	0	0	0	0	0	1	0	1	0	0	0	0	1	0	0	0	1	0
broad_tiling	YIL143C	SSL2	IX	-	83078	SSL2-82719-20bp	82719	82706	372	nontemplate	GCTTCTGAACATTCCAGAGA	20	1	55.5	-33.9	-2.9	-11.5	-48.7	0	0	0	1	0	1	0	0	0	0	1	0	0	0	0	1	0	1	0	0	0	0	0	1	1	0	0	0	1	0	0
broad_tiling	YIL143C	SSL2	IX	-	83078	SSL2-82726-20bp	82726	82713	365	nontemplate	AACATTCCAGAGACGGAATC	20	1	56.6	-34.7	6.5	-10.6	-52.8	0	0	0	1	1	0	0	0	0	0	0	1	1	0	0	0	0	0	0	1	0	0	1	0	0	0	1	0	0	0	0
broad_tiling	YIL143C	SSL2	IX	-	83078	SSL2-82741-20bp	82741	82728	350	nontemplate	GAATCTGGAACGAAATCTGC	20	1	57.3	-33	1.5	-7.7	-48.1	0	0	0	1	0	1	0	0	0	1	0	0	0	0	0	1	0	0	1	0	0	0	0	1	0	0	1	0	1	0	0
broad_tiling	YIL143C	SSL2	IX	-	83078	SSL2-82803-20bp	82803	82790	288	nontemplate	AGCGTCCATTTGATTCATAG	20	1	55.3	-32	-13.1	-6.7	-49.8	0	0	1	0	0	0	0	1	0	1	0	0	0	1	0	0	0	0	1	0	0	0	0	1	1	0	0	0	0	0	0
broad_tiling	YIL143C	SSL2	IX	-	83078	SSL2-82833-20bp	82833	82820	258	nontemplate	CGCTGTATGCCTGCTACTCT	20	1	58.3	-37.7	-8.5	-10.3	-56.7	0	1	0	0	0	0	0	1	0	0	0	1	0	1	0	0	0	0	0	1	0	0	0	1	0	1	0	0	0	0	1
broad_tiling	YIL143C	SSL2	IX	-	83078	SSL2-82869-20bp	82869	82856	222	nontemplate	CTTCTTCAACCCTGTTACCA	20	1	55.3	-34.3	-4.8	-8.8	-53.6	1	0	0	0	0	1	0	0	0	1	0	0	0	0	0	1	0	1	0	0	0	0	0	1	0	0	0	1	0	0	0
broad_tiling	YIL143C	SSL2	IX	-	83078	SSL2-82875-20bp	82875	82862	216	nontemplate	CAACCCTGTTACCATGGCGC	20	1	65.8	-39	24.6	-13.1	-56.9	0	0	0	1	0	1	0	0	0	1	0	0	0	0	0	1	0	0	1	0	0	1	0	0	1	0	0	0	0	1	0
broad_tiling	YIL143C	SSL2	IX	-	83078	SSL2-82951-20bp	82951	82938	140	nontemplate	TCGATCTCTGCATCAGTAGC	20	1	56.6	-36.1	-7	-10.1	-49.9	1	0	0	0	0	0	1	0	1	0	0	0	0	0	1	0	0	0	0	1	1	0	0	0	0	0	1	0	0	0	0
broad_tiling	YIL143C	SSL2	IX	-	83078	SSL2-82977-20bp	82977	82964	114	nontemplate	ATCCTCATCTGATGAGAAAA	20	1	52.1	-31.2	-4.8	-6.4	-49.3	0	0	1	0	1	0	0	0	1	0	0	0	1	0	0	0	0	0	1	0	0	0	1	0	0	0	0	1	0	1	0
broad_tiling	YIL143C	SSL2	IX	-	83078	SSL2-82993-20bp	82993	82980	98	nontemplate	AAAAAGGACTCACCCATATC	20	1	53.2	-32.4	1.2	-10.5	-49.3	0	0	0	1	0	1	0	0	0	0	0	1	0	1	0	0	0	0	1	0	0	0	0	1	0	0	0	1	0	1	0
broad_tiling	YIL143C	SSL2	IX	-	83078	SSL2-83017-20bp	83017	83004	74	nontemplate	AAGATTTTCCCCTTGCTCTT	20	1	57	-32.2	2.1	-8.3	-53	0	0	1	0	0	1	0	0	0	1	0	0	0	0	0	1	0	0	1	0	0	1	0	0	1	0	0	0	1	0	0
broad_tiling	YIL143C	SSL2	IX	-	83078	SSL2-83021-20bp	83021	83008	70	nontemplate	TTTTCCCCTTGCTCTTAGGT	20	1	57.9	-34.2	-6.8	-9.2	-53.4	0	0	0	1	1	0	0	0	0	1	0	0	0	0	0	1	0	0	1	0	0	1	0	0	0	1	0	0	0	0	0
broad_tiling	YIL143C	SSL2	IX	-	83078	SSL2-83129-20bp	83129	83116	-38	nontemplate	ACTATTATCTATCCTTACTA	20	1	37.5	-27.4	-9.9	-8.7	-50.3	0	0	0	1	0	1	0	0	0	0	0	1	0	0	0	1	0	1	0	0	1	0	0	0	0	0	0	1	1	0	0
broad_tiling	YIL143C	SSL2	IX	-	83078	SSL2-83240-20bp	83240	83227	-149	nontemplate	AGAGCAGAGCAATAAAAAAG	20	1	51.9	-28.6	-5	-3.4	-49.9	0	0	0	1	1	0	0	0	1	0	0	0	1	0	0	0	0	0	0	1	0	0	0	1	1	0	0	0	0	1	0
broad_tiling	YIL143C	SSL2	IX	-	83078	SSL2-83248-20bp	83248	83235	-157	nontemplate	GCAATAAAAAAGAGGATGAA	20	1	52.3	-26.6	-1	-9.2	-44.6	1	0	0	0	0	0	1	0	1	0	0	0	1	0	0	0	0	1	0	0	0	0	1	0	0	0	1	0	1	0	0
broad_tiling	YIL143C	SSL2	IX	-	83078	SSL2-83251-20bp	83251	83238	-160	nontemplate	ATAAAAAAGAGGATGAAAGG	20	1	50.5	-27.7	1.1	-8.5	-43.6	1	0	0	0	0	0	1	0	1	0	0	0	1	0	0	0	0	0	1	0	1	0	0	0	1	0	0	0	0	1	0
broad_tiling	YIL143C	SSL2	IX	-	83078	SSL2-83263-20bp	83263	83250	-172	nontemplate	ATGAAAGGTGGCCATTAAAT	20	1	56.1	-29.9	-8.3	-4	-45.2	1	0	0	0	0	1	0	0	1	0	0	0	0	0	0	1	0	0	1	0	0	1	0	0	0	0	0	1	0	0	1
broad_tiling	YIL143C	SSL2	IX	-	83078	SSL2-83301-20bp	83301	83288	-210	nontemplate	GTACAAAGCTCAAAAGATTC	20	1	49.3	-28.2	-6.8	-6.1	-52.7	0	0	1	0	0	0	1	0	0	0	0	1	0	0	0	1	0	0	0	1	1	0	0	0	0	0	0	1	1	0	0
broad_tiling	YIL143C	SSL2	IX	-	83078	SSL2-83321-20bp	83321	83308	-230	nontemplate	AGGATGAGTGTACAGATATT	20	1	45.7	-31.7	-13.1	-6.8	-45.1	1	0	0	0	1	0	0	0	1	0	0	0	0	0	1	0	1	0	0	0	1	0	0	0	0	0	1	0	1	0	0
broad_tiling	YIL143C	SSL2	IX	-	83078	SSL2-83329-20bp	83329	83316	-238	nontemplate	TGTACAGATATTTGGAGACC	20	1	49.9	-32.6	4.4	-12.9	-46.9	1	0	0	0	1	0	0	0	0	0	1	0	0	0	1	0	0	1	0	0	0	0	1	0	1	0	0	0	0	0	1
broad_tiling	YIL143C	SSL2	IX	-	83078	SSL2-83347-20bp	83347	83334	-256	nontemplate	CCAGGTTACAGAAGAAAGAG	20	1	51.7	-34.1	-8.3	-8.6	-50.5	0	0	1	0	0	1	0	0	0	0	1	0	0	0	1	0	0	1	0	0	0	0	0	1	0	0	1	0	0	0	0
broad_tiling	YIL143C	SSL2	IX	-	83078	SSL2-83365-20bp	83365	83352	-274	nontemplate	AGCGGAAAACGCCCGTTTGT	20	1	68	-37.3	9.5	-10.3	-49.2	0	1	0	0	0	1	0	0	0	0	1	0	0	0	0	1	0	0	0	1	1	0	0	0	0	1	0	0	0	1	0
broad_tiling	YIL143C	SSL2	IX	-	83078	SSL2-83375-20bp	83375	83362	-284	nontemplate	GCCCGTTTGTCGGCGTTTGT	20	1	69.5	-38.8	9.9	-9.4	-48.3	0	0	0	1	0	0	0	1	1	0	0	0	0	0	1	0	0	0	0	1	0	0	1	0	0	0	1	0	0	0	1
broad_tiling	YIL143C	SSL2	IX	-	83078	SSL2-83389-20bp	83389	83376	-298	nontemplate	GTTTGTCGGTGCCATTGCCG	20	1	69	-38.6	19	-11.6	-50.1	1	0	0	0	0	1	0	0	1	0	0	0	0	1	0	0	0	0	1	0	1	0	0	0	1	0	0	0	1	0	0
broad_tiling	YIL143C	SSL2	IX	-	83078	SSL2-83390-20bp	83390	83377	-299	nontemplate	TTTGTCGGTGCCATTGCCGT	20	1	69	-37.6	15.7	-10.5	-50.6	0	0	0	1	1	0	0	0	0	1	0	0	1	0	0	0	0	1	0	0	0	0	1	0	1	0	0	0	1	0	0
broad_tiling	YIL143C	SSL2	IX	-	83078	SSL2-83398-20bp	83398	83385	-307	nontemplate	TGCCATTGCCGTGGGTGATT	20	1	68.9	-38.1	5.6	-10.7	-49.3	1	0	0	0	0	1	0	0	0	1	0	0	0	1	0	0	0	0	1	0	0	0	1	0	1	0	0	0	0	0	0
broad_tiling	YIL143C	SSL2	IX	-	83078	SSL2-83414-20bp	83414	83401	-323	nontemplate	GATTTGGTGAAAAGCACATT	20	1	55.2	-28.8	0.2	-8.5	-45.4	0	0	0	1	1	0	0	0	1	0	0	0	1	0	0	0	0	0	0	1	1	0	0	0	0	0	1	0	0	0	1
broad_tiling	YIL143C	SSL2	IX	-	83078	SSL2-83423-20bp	83423	83410	-332	nontemplate	AAAAGCACATTAGGCCCAAA	20	1	59.6	-31	22.9	-11.7	-51.8	1	0	0	0	1	0	0	0	1	0	0	0	0	1	0	0	0	0	1	0	0	0	0	1	0	0	0	1	1	0	0
broad_tiling	YIL143C	SSL2	IX	-	83078	SSL2-83424-20bp	83424	83411	-333	nontemplate	AAAGCACATTAGGCCCAAAA	20	1	59.6	-31	17.9	-9.3	-51.4	0	0	1	0	1	0	0	0	1	0	0	0	1	0	0	0	0	1	0	0	0	0	1	0	0	0	0	1	0	0	0
broad_tiling	YIL143C	SSL2	IX	-	83078	SSL2-83428-20bp	83428	83415	-337	nontemplate	CACATTAGGCCCAAAAGGGA	20	1	62.1	-35.9	8.9	-8.8	-52.2	0	0	1	0	0	1	0	0	0	0	1	0	0	0	0	1	0	0	1	0	1	0	0	0	1	0	0	0	1	0	0
broad_tiling	YIL143C	SSL2	IX	-	83078	SSL2-83467-20bp	83467	83454	-376	nontemplate	TGCGTCCAGTAACACTTGCA	20	1	61.5	-35.6	2.7	-9.8	-52.8	0	0	1	0	0	1	0	0	1	0	0	0	0	0	0	1	0	1	0	0	0	0	1	0	0	0	0	1	0	0	1
broad_tiling	YIL143C	SSL2	IX	-	83078	SSL2-83480-20bp	83480	83467	-389	nontemplate	ACTTGCATGGTAACAAACGA	20	1	56.7	-31.7	1.8	-8.6	-48.7	1	0	0	0	1	0	0	0	0	1	0	0	0	0	0	1	0	0	1	0	1	0	0	0	1	0	0	0	0	0	1
broad_tiling	YIL143C	SSL2	IX	-	83078	SSL2-83509-20bp	83509	83496	-418	nontemplate	GATTCTGAAGTCAATTCCGC	20	1	57.3	-33	16.3	-9.8	-50.6	0	0	1	0	0	0	0	1	0	0	1	0	1	0	0	0	1	0	0	0	1	0	0	0	0	1	0	0	0	1	0
broad_tiling	YIL143C	SSL2	IX	-	83078	SSL2-83533-20bp	83533	83520	-442	nontemplate	TAATCCCGCAGCCAAAGTGT	20	1	62.8	-35.8	-7.5	-8.2	-53.8	0	0	1	0	1	0	0	0	0	1	0	0	0	0	1	0	0	0	0	1	0	0	1	0	0	0	1	0	1	0	0
broad_tiling	YIL143C	SSL2	IX	-	83078	SSL2-83548-20bp	83548	83535	-457	nontemplate	AGTGTTGGTGAACATCAGTA	20	1	51.1	-32.9	-15.6	-8.8	-44.6	1	0	0	0	0	0	1	0	0	0	1	0	0	0	0	1	0	0	0	1	0	0	1	0	1	0	0	0	1	0	0
broad_tiling	YIL143C	SSL2	IX	-	83078	SSL2-83554-20bp	83554	83541	-463	nontemplate	GGTGAACATCAGTAAGGTGC	20	1	55.6	-35.3	3.4	-9.8	-47.5	0	0	0	1	0	0	1	0	0	0	1	0	0	0	0	1	1	0	0	0	0	0	1	0	1	0	0	0	0	0	1
broad_tiling	YIL143C	SSL2	IX	-	83078	SSL2-83567-20bp	83567	83554	-476	nontemplate	AAGGTGCAGGATGACGAAGT	20	1	59.7	-36.9	-2.2	-10.5	-44	1	0	0	0	0	0	0	1	0	0	0	1	0	0	1	0	0	0	0	1	0	0	1	0	1	0	0	0	0	0	0
broad_tiling	YIL143C	SSL2	IX	-	83078	SSL2-83573-20bp	83573	83560	-482	nontemplate	CAGGATGACGAAGTTGGAGA	20	1	58.8	-37	-2	-10.5	-46.3	0	0	0	1	0	0	0	1	0	0	0	1	0	0	1	0	0	0	0	1	0	1	0	0	1	0	0	0	0	0	0
broad_tiling	YMR079W	SEC14	XIII	+	424954	SEC14-425404-20bp	425404	425391	437	template	GAAAAATGGAGGAAGGATTA	20	0	53.5	-29.8	-3.9	-7	-43.4	0	0	1	0	1	0	0	0	1	0	0	0	0	1	0	0	0	0	1	0	0	0	0	1	0	0	0	1	0	1	0
broad_tiling	YMR079W	SEC14	XIII	+	424954	SEC14-425397-20bp	425397	425384	430	template	AAACTGCGAAAAATGGAGGA	20	0	59.7	-31.7	5.1	-11.6	-47.9	0	1	0	0	0	0	0	1	1	0	0	0	0	0	0	1	0	1	0	0	1	0	0	0	0	1	0	0	1	0	0
broad_tiling	YMR079W	SEC14	XIII	+	424954	SEC14-425393-20bp	425393	425380	426	template	TTGAAAACTGCGAAAAATGG	20	0	58.8	-28.3	4.7	-5.9	-46.9	0	1	0	0	1	0	0	0	0	1	0	0	1	0	0	0	0	0	1	0	0	1	0	0	0	1	0	0	1	0	0
broad_tiling	YMR079W	SEC14	XIII	+	424954	SEC14-425390-20bp	425390	425377	423	template	TGTTTGAAAACTGCGAAAAA	20	0	57.1	-26.2	13.4	-6.9	-46.6	1	0	0	0	0	0	1	0	0	1	0	0	0	1	0	0	1	0	0	0	0	0	0	1	0	0	1	0	0	0	1
broad_tiling	YMR079W	SEC14	XIII	+	424954	SEC14-425358-20bp	425358	425345	391	template	CAGAAAATTTGATGTTCAAT	20	0	50.2	-25.2	-6.9	-6.6	-47.7	0	1	0	0	1	0	0	0	1	0	0	0	1	0	0	0	1	0	0	0	0	0	1	0	0	0	0	1	0	0	0
broad_tiling	YMR079W	SEC14	XIII	+	424954	SEC14-425287-20bp	425287	425274	320	template	AGAAAACTTTTGGAAGACGC	20	0	56.2	-30.7	7.5	-11.3	-47	0	0	1	0	0	1	0	0	1	0	0	0	0	0	1	0	1	0	0	0	0	0	0	1	0	0	0	1	0	0	0
broad_tiling	YMR079W	SEC14	XIII	+	424954	SEC14-425277-20bp	425277	425264	310	template	GGCAGAACTAAGAAAACTTT	20	0	50.7	-28.8	-3.1	-4.1	-46.8	1	0	0	0	1	0	0	0	0	0	1	0	0	0	0	1	0	0	0	1	1	0	0	0	0	1	0	0	0	0	0
broad_tiling	YMR079W	SEC14	XIII	+	424954	SEC14-425256-20bp	425256	425243	289	template	CAGCGCTCAAGAGAAGGCAT	20	0	63.1	-37.3	7.3	-10	-52	0	0	1	0	0	0	0	1	0	0	0	1	0	0	0	1	0	0	0	1	0	1	0	0	1	0	0	0	1	0	0
broad_tiling	YMR079W	SEC14	XIII	+	424954	SEC14-425250-20bp	425250	425237	283	template	TTTAGACAGCGCTCAAGAGA	20	0	56.6	-33.8	-9.7	-9.1	-48.7	1	0	0	0	1	0	0	0	1	0	0	0	1	0	0	0	0	0	1	0	1	0	0	0	1	0	0	0	0	0	0
broad_tiling	YMR079W	SEC14	XIII	+	424954	SEC14-425224-20bp	425224	425211	257	template	GATGCCTTGCCTGGTACTCC	20	0	62	-39.4	-2.2	-12.3	-50	0	0	1	0	1	0	0	0	1	0	0	0	0	1	0	0	0	0	0	1	0	1	0	0	0	0	1	0	0	1	0
broad_tiling	YMR079W	SEC14	XIII	+	424954	SEC14-425215-20bp	425215	425202	248	template	TGTCCTCCAGATGCCTTGCC	20	0	65.9	-40	21.9	-12.8	-54.2	1	0	0	0	0	1	0	0	1	0	0	0	0	0	1	0	1	0	0	0	0	0	0	1	0	0	0	1	0	0	0
broad_tiling	YMR079W	SEC14	XIII	+	424954	SEC14-425166-20bp	425166	425153	199	template	CTTTAAATAGCAACAAGAAA	20	0	48	-24.3	-5.9	-6.4	-47.9	0	0	0	1	0	1	0	0	0	1	0	0	0	1	0	0	1	0	0	0	0	0	0	1	0	1	0	0	0	1	0
broad_tiling	YMR079W	SEC14	XIII	+	424954	SEC14-425127-20bp	425127	425114	160	template	AGTTTACTAACAAACACAAG	20	0	44.5	-27.3	-7.5	-8.3	-51.8	0	0	0	1	0	0	0	1	0	0	0	1	0	1	0	0	1	0	0	0	0	1	0	0	0	0	0	1	0	0	0
broad_tiling	YMR079W	SEC14	XIII	+	424954	SEC14-424992-20bp	424992	424979	25	template	TTCATCGCCCTAAAACACAA	20	0	59.2	-31.6	-5.4	-6.3	-55.7	0	0	0	1	0	0	0	1	0	0	0	1	0	1	0	0	0	0	1	0	0	0	0	1	0	0	0	1	0	0	1
broad_tiling	YMR079W	SEC14	XIII	+	424954	SEC14-424930-20bp	424930	424917	-37	template	GTGTCTTAAGTGTCCTTTCC	20	0	51.3	-33.5	7.4	-10.4	-47.1	0	1	0	0	0	1	0	0	0	0	1	0	0	1	0	0	0	0	1	0	1	0	0	0	0	1	0	0	0	1	0
broad_tiling	YMR079W	SEC14	XIII	+	424954	SEC14-424890-20bp	424890	424877	-77	template	AACGTTGATCAACAATAAAA	20	0	50.9	-25.5	-5.9	-3.6	-46	0	0	1	0	0	0	0	1	0	0	1	0	0	0	0	1	0	0	0	1	0	0	0	1	0	0	1	0	0	0	0
broad_tiling	YMR079W	SEC14	XIII	+	424954	SEC14-424837-20bp	424837	424824	-130	template	GATGTTCCGTACAACGCGAC	20	0	61.5	-37.2	16.1	-11.9	-54.7	0	0	0	1	1	0	0	0	0	1	0	0	1	0	0	0	0	1	0	0	0	1	0	0	0	0	0	1	0	0	0
broad_tiling	YMR079W	SEC14	XIII	+	424954	SEC14-424778-20bp	424778	424765	-189	template	GGTCAAATAGTGTACACATT	20	0	47.1	-30.1	-14.2	-6.9	-46.2	0	0	0	1	1	0	0	0	0	1	0	0	0	0	0	1	1	0	0	0	1	0	0	0	1	0	0	0	0	0	1
broad_tiling	YMR079W	SEC14	XIII	+	424954	SEC14-424757-20bp	424757	424744	-210	template	TGACCTTACATCCACCTTTT	20	0	54.6	-32.8	2.4	-8.2	-50.6	0	0	1	0	1	0	0	0	0	0	0	1	0	0	0	1	1	0	0	0	0	1	0	0	1	0	0	0	0	1	0
broad_tiling	YMR079W	SEC14	XIII	+	424954	SEC14-424756-20bp	424756	424743	-211	template	CTGACCTTACATCCACCTTT	20	0	54.2	-34.8	8	-10.6	-52.5	1	0	0	0	0	0	0	1	0	0	0	1	1	0	0	0	0	1	0	0	1	0	0	0	0	1	0	0	1	0	0
broad_tiling	YMR079W	SEC14	XIII	+	424954	SEC14-424718-20bp	424718	424705	-249	template	TAGTGAACCAATGTATGGTG	20	0	51.7	-32.5	-7.5	-10.2	-48.2	0	1	0	0	1	0	0	0	0	0	1	0	0	0	0	1	0	1	0	0	0	1	0	0	0	1	0	0	0	0	0
broad_tiling	YMR079W	SEC14	XIII	+	424954	SEC14-424713-20bp	424713	424700	-254	template	CTCCCTAGTGAACCAATGTA	20	0	52.7	-34.9	-3.8	-8.5	-57.7	0	1	0	0	0	1	0	0	0	0	0	1	1	0	0	0	0	0	1	0	0	0	0	1	1	0	0	0	0	1	0
broad_tiling	YMR079W	SEC14	XIII	+	424954	SEC14-424685-20bp	424685	424672	-282	template	TATATCACCAGTATCAAAAA	20	0	45.6	-26.4	-2.9	-4.1	-48.3	1	0	0	0	0	1	0	0	0	1	0	0	1	0	0	0	1	0	0	0	0	0	1	0	0	0	0	1	0	0	1
broad_tiling	YMR079W	SEC14	XIII	+	424954	SEC14-424684-20bp	424684	424671	-283	template	CTATATCACCAGTATCAAAA	20	0	45.1	-28.4	-8.4	-4.3	-51.4	0	1	0	0	0	1	0	0	1	0	0	0	1	0	0	0	0	0	1	0	0	0	0	1	0	0	1	0	1	0	0
broad_tiling	YMR079W	SEC14	XIII	+	424954	SEC14-424655-20bp	424655	424642	-312	template	ACCAATTGCATTATTACCAG	20	0	52.8	-29.5	-5.3	-8.7	-52.2	1	0	0	0	0	0	0	1	0	0	1	0	1	0	0	0	0	1	0	0	0	1	0	0	1	0	0	0	0	1	0
broad_tiling	YMR079W	SEC14	XIII	+	424954	SEC14-424654-20bp	424654	424641	-313	template	TACCAATTGCATTATTACCA	20	0	51.8	-27.7	-9	-6.9	-51.5	0	0	0	1	0	0	1	0	1	0	0	0	0	1	0	0	0	1	0	0	1	0	0	0	0	1	0	0	0	0	0
broad_tiling	YMR079W	SEC14	XIII	+	424954	SEC14-424653-20bp	424653	424640	-314	template	ATACCAATTGCATTATTACC	20	0	49.5	-27.3	-8.3	-6.1	-50.1	0	0	1	0	1	0	0	0	0	1	0	0	0	1	0	0	1	0	0	0	0	1	0	0	0	0	0	1	1	0	0
broad_tiling	YMR079W	SEC14	XIII	+	424954	SEC14-424566-20bp	424566	424553	-401	template	TTCCCGGTTGCTAACTTCGC	20	0	64.6	-37	9.1	-9.7	-55.1	0	0	1	0	0	1	0	0	0	1	0	0	1	0	0	0	1	0	0	0	0	0	1	0	0	0	0	1	0	0	0
broad_tiling	YMR079W	SEC14	XIII	+	424954	SEC14-424550-20bp	424550	424537	-417	template	AGTGTATAGACTAATATTCC	20	0	39.9	-28.7	-4.4	-6.4	-46.5	0	1	0	0	0	0	0	1	0	0	0	1	0	1	0	0	0	0	1	0	0	0	1	0	1	0	0	0	0	1	0
broad_tiling	YMR079W	SEC14	XIII	+	424954	SEC14-424525-20bp	424525	424512	-442	template	CTGATCTCCAAACAGTATCT	20	0	49	-33	-16.8	-9	-55.2	0	0	0	1	0	0	0	1	1	0	0	0	0	0	0	1	1	0	0	0	1	0	0	0	0	0	0	1	0	1	0
broad_tiling	YMR079W	SEC14	XIII	+	424954	SEC14-424524-20bp	424524	424511	-443	template	TCTGATCTCCAAACAGTATC	20	0	49.8	-32.7	-18.7	-8.7	-52.4	0	0	0	1	1	0	0	0	0	0	0	1	1	0	0	0	1	0	0	0	0	0	0	1	0	1	0	0	1	0	0
broad_tiling	YMR079W	SEC14	XIII	+	424954	SEC14-425407-20bp	425407	425420	466	nontemplate	AAAATCTTGCAAGATAGTGT	20	1	49.1	-27.8	-18.7	-8.7	-46.5	0	0	0	1	1	0	0	0	0	1	0	0	0	1	0	0	0	0	0	1	0	1	0	0	0	1	0	0	0	0	0
broad_tiling	YMR079W	SEC14	XIII	+	424954	SEC14-425335-20bp	425335	425348	394	nontemplate	CAATTGAACATCAAATTTTC	20	1	50.7	-24.2	-2.6	-3.4	-49.5	1	0	0	0	1	0	0	0	1	0	0	0	0	0	0	1	0	0	1	0	1	0	0	0	0	0	0	1	0	0	1
broad_tiling	YMR079W	SEC14	XIII	+	424954	SEC14-425220-20bp	425220	425233	279	nontemplate	TGAGCGCTGTCTAAATTTCC	20	1	58.1	-32.9	2.9	-5.8	-49.1	0	0	1	0	0	0	0	1	0	1	0	0	0	0	0	1	1	0	0	0	0	1	0	0	0	0	1	0	0	0	1
broad_tiling	YMR079W	SEC14	XIII	+	424954	SEC14-425211-20bp	425211	425224	270	nontemplate	TCTAAATTTCCTGGAGTACC	20	1	51.1	-32.3	-2.2	-12.3	-51.8	0	0	0	1	0	0	1	0	1	0	0	0	0	1	0	0	1	0	0	0	0	0	1	0	0	0	1	0	1	0	0
broad_tiling	YMR079W	SEC14	XIII	+	424954	SEC14-425206-20bp	425206	425219	265	nontemplate	ATTTCCTGGAGTACCAGGCA	20	1	59.6	-36.9	14.5	-12.8	-53.9	1	0	0	0	0	0	1	0	0	0	0	1	0	0	0	1	0	0	0	1	0	0	0	1	0	0	1	0	1	0	0
broad_tiling	YMR079W	SEC14	XIII	+	424954	SEC14-425199-20bp	425199	425212	258	nontemplate	GGAGTACCAGGCAAGGCATC	20	1	62	-39.4	7.3	-10.1	-49	0	0	1	0	0	0	1	0	1	0	0	0	0	0	0	1	0	0	1	0	0	0	1	0	0	0	1	0	1	0	0
broad_tiling	YMR079W	SEC14	XIII	+	424954	SEC14-425196-20bp	425196	425209	255	nontemplate	GTACCAGGCAAGGCATCTGG	20	1	62.9	-39.5	7.5	-11.8	-50.9	0	0	0	1	0	0	0	1	1	0	0	0	0	0	1	0	0	0	1	0	1	0	0	0	0	0	0	1	0	0	1
broad_tiling	YMR079W	SEC14	XIII	+	424954	SEC14-425184-20bp	425184	425197	243	nontemplate	GCATCTGGAGGACAGTTTTG	20	1	58.3	-35.4	-3.8	-7.5	-46.6	0	0	0	1	0	1	0	0	0	1	0	0	0	0	0	1	0	0	0	1	1	0	0	0	1	0	0	0	1	0	0
broad_tiling	YMR079W	SEC14	XIII	+	424954	SEC14-425183-20bp	425183	425196	242	nontemplate	CATCTGGAGGACAGTTTTGA	20	1	56.2	-34.6	-5.9	-6.4	-47.7	0	0	0	1	0	0	0	1	0	1	0	0	0	1	0	0	0	0	0	1	0	0	0	1	1	0	0	0	1	0	0
broad_tiling	YMR079W	SEC14	XIII	+	424954	SEC14-425179-20bp	425179	425192	238	nontemplate	TGGAGGACAGTTTTGAGGGT	20	1	59.5	-37.2	6.3	-11.2	-45.5	0	0	0	1	0	1	0	0	0	0	0	1	0	0	0	1	0	0	0	1	0	0	0	1	0	1	0	0	0	1	0
broad_tiling	YMR079W	SEC14	XIII	+	424954	SEC14-424978-20bp	424978	424991	37	nontemplate	TACTGTAACCATTGTGTTTT	20	1	48	-28	-5.4	-6.3	-45.4	1	0	0	0	0	0	1	0	0	0	0	1	0	0	0	1	0	0	0	1	0	0	1	0	0	0	1	0	0	0	0
broad_tiling	YMR079W	SEC14	XIII	+	424954	SEC14-424977-20bp	424977	424990	36	nontemplate	ACTGTAACCATTGTGTTTTA	20	1	48	-27.9	-10.6	-5.6	-47.1	0	0	0	1	1	0	0	0	0	0	1	0	0	0	0	1	0	0	0	1	0	0	0	1	0	0	1	0	0	0	1
broad_tiling	YMR079W	SEC14	XIII	+	424954	SEC14-424968-20bp	424968	424981	27	nontemplate	ATTGTGTTTTAGGGCGATGA	20	1	58.1	-32	15.9	-12.2	-43.9	0	1	0	0	0	0	1	0	0	0	1	0	1	0	0	0	0	1	0	0	1	0	0	0	0	0	0	1	0	1	0
broad_tiling	YMR079W	SEC14	XIII	+	424954	SEC14-424963-20bp	424963	424976	22	nontemplate	GTTTTAGGGCGATGAAGGTT	20	1	58.2	-33.5	0.3	-8.9	-44.3	0	0	1	0	0	0	1	0	0	0	0	1	0	1	0	0	0	0	1	0	0	1	0	0	0	0	1	0	0	0	1
broad_tiling	YMR079W	SEC14	XIII	+	424954	SEC14-424949-20bp	424949	424962	8	nontemplate	AAGGTTTGGTTTGATGCTAC	20	1	54.4	-31.2	-7.5	-9.5	-45.2	0	1	0	0	0	1	0	0	1	0	0	0	0	0	0	1	1	0	0	0	0	0	0	1	1	0	0	0	0	0	1
broad_tiling	YMR079W	SEC14	XIII	+	424954	SEC14-424943-20bp	424943	424956	2	nontemplate	TGGTTTGATGCTACAGGCGC	20	1	64.5	-36.7	22.1	-13.6	-49	1	0	0	0	1	0	0	0	1	0	0	0	0	0	1	0	0	0	1	0	1	0	0	0	0	1	0	0	0	1	0
broad_tiling	YMR079W	SEC14	XIII	+	424954	SEC14-424926-20bp	424926	424939	-15	nontemplate	CGCTGGTCAAGCGATATACC	20	1	60.6	-37.4	-13.5	-8.2	-51.2	1	0	0	0	1	0	0	0	0	1	0	0	1	0	0	0	0	1	0	0	1	0	0	0	0	0	1	0	1	0	0
broad_tiling	YMR079W	SEC14	XIII	+	424954	SEC14-424921-20bp	424921	424934	-20	nontemplate	GTCAAGCGATATACCAGGAA	20	1	55.3	-34.1	6.3	-11.2	-50.9	1	0	0	0	1	0	0	0	1	0	0	0	0	1	0	0	1	0	0	0	1	0	0	0	1	0	0	0	0	1	0
broad_tiling	YMR079W	SEC14	XIII	+	424954	SEC14-424899-20bp	424899	424912	-42	nontemplate	GACACTTAAGACACAAACAA	20	1	48.4	-29.3	-5.4	-6.2	-47.7	0	0	0	1	0	0	1	0	0	0	0	1	0	0	0	1	1	0	0	0	0	0	0	1	0	0	0	1	0	0	0
broad_tiling	YMR079W	SEC14	XIII	+	424954	SEC14-424852-20bp	424852	424865	-89	nontemplate	CAACGTTGAAAAAAAAAATG	20	1	53.7	-23.4	-0.8	-3.5	-48.8	0	1	0	0	0	0	0	1	0	0	1	0	1	0	0	0	0	1	0	0	0	1	0	0	0	0	1	0	1	0	0
broad_tiling	YMR079W	SEC14	XIII	+	424954	SEC14-424821-20bp	424821	424834	-120	nontemplate	AACTAGCCAGTCGCGTTGTA	20	1	58.6	-36	4.9	-9.6	-51.7	1	0	0	0	1	0	0	0	0	0	0	1	1	0	0	0	1	0	0	0	1	0	0	0	0	0	0	1	0	0	1
broad_tiling	YMR079W	SEC14	XIII	+	424954	SEC14-424749-20bp	424749	424762	-192	nontemplate	TGTACACTATTTGACCCAAA	20	1	51.5	-30.3	8.1	-10.2	-51.8	0	1	0	0	0	0	0	1	1	0	0	0	0	0	1	0	0	0	1	0	0	0	1	0	1	0	0	0	0	1	0
broad_tiling	YMR079W	SEC14	XIII	+	424954	SEC14-424746-20bp	424746	424759	-195	nontemplate	ACACTATTTGACCCAAAAGG	20	1	54.2	-32	10.8	-9.8	-53	0	0	1	0	0	0	0	1	1	0	0	0	0	1	0	0	0	0	0	1	1	0	0	0	0	0	1	0	0	0	1
broad_tiling	YMR079W	SEC14	XIII	+	424954	SEC14-424738-20bp	424738	424751	-203	nontemplate	TGACCCAAAAGGTGGATGTA	20	1	58.8	-34.9	-6.4	-9.2	-49.8	0	1	0	0	1	0	0	0	0	0	0	1	1	0	0	0	0	0	1	0	0	0	0	1	0	0	0	1	0	0	1
broad_tiling	YMR079W	SEC14	XIII	+	424954	SEC14-424733-20bp	424733	424746	-208	nontemplate	CAAAAGGTGGATGTAAGGTC	20	1	54.6	-33.7	-8.4	-9.9	-45.6	0	1	0	0	1	0	0	0	0	1	0	0	0	0	1	0	0	1	0	0	0	1	0	0	1	0	0	0	0	0	0
broad_tiling	YMR079W	SEC14	XIII	+	424954	SEC14-424732-20bp	424732	424745	-209	nontemplate	AAAAGGTGGATGTAAGGTCA	20	1	54.6	-32.8	-5.3	-9	-44	0	1	0	0	0	1	0	0	1	0	0	0	0	1	0	0	0	0	1	0	0	1	0	0	0	1	0	0	1	0	0
broad_tiling	YMR079W	SEC14	XIII	+	424954	SEC14-424725-20bp	424725	424738	-216	nontemplate	GGATGTAAGGTCAGGGATCA	20	1	57.4	-37.2	5.1	-11.6	-43.7	0	0	0	1	0	0	0	1	1	0	0	0	0	1	0	0	1	0	0	0	0	0	0	1	1	0	0	0	0	1	0
broad_tiling	YMR079W	SEC14	XIII	+	424954	SEC14-424703-20bp	424703	424716	-238	nontemplate	GTTGATACCGCACCATACAT	20	1	55.8	-34.1	-6.4	-8.9	-51.7	0	1	0	0	0	1	0	0	0	1	0	0	0	0	0	1	0	0	0	1	0	0	1	0	1	0	0	0	1	0	0
broad_tiling	YMR079W	SEC14	XIII	+	424954	SEC14-424694-20bp	424694	424707	-247	nontemplate	GCACCATACATTGGTTCACT	20	1	55.9	-33.8	-3.2	-10.5	-53	1	0	0	0	0	0	0	1	1	0	0	0	0	0	1	0	0	0	0	1	0	0	0	1	0	0	0	1	0	0	0
broad_tiling	YMR079W	SEC14	XIII	+	424954	SEC14-424693-20bp	424693	424706	-248	nontemplate	CACCATACATTGGTTCACTA	20	1	51.7	-32.5	-16	-8.3	-52.7	0	1	0	0	1	0	0	0	0	0	0	1	1	0	0	0	0	0	1	0	0	0	0	1	0	0	0	1	0	0	0
broad_tiling	YMR079W	SEC14	XIII	+	424954	SEC14-424649-20bp	424649	424662	-292	nontemplate	GGTGATATAGAACAAGCCCC	20	1	56.1	-35.7	21.6	-13.7	-52.3	1	0	0	0	0	0	0	1	0	0	0	1	1	0	0	0	0	0	0	1	0	0	1	0	0	0	1	0	0	0	0
broad_tiling	YMR079W	SEC14	XIII	+	424954	SEC14-424634-20bp	424634	424647	-307	nontemplate	GCCCCTGGTAATAATGCAAT	20	1	58.8	-33.3	2.8	-6.2	-49.5	0	1	0	0	0	0	0	1	0	0	0	1	1	0	0	0	0	0	0	1	1	0	0	0	0	0	1	0	1	0	0
broad_tiling	YMR079W	SEC14	XIII	+	424954	SEC14-424623-20bp	424623	424636	-318	nontemplate	TAATGCAATTGGTATTAATG	20	1	49	-25	-13.9	-4.2	-44.2	1	0	0	0	0	0	0	1	0	0	1	0	0	0	0	1	0	0	0	1	0	0	0	1	0	0	1	0	0	1	0
broad_tiling	YMR079W	SEC14	XIII	+	424954	SEC14-424592-20bp	424592	424605	-349	nontemplate	CACGCGTTTGTATCAAGTAC	20	1	54.4	-32.9	-16	-8.3	-53.9	1	0	0	0	0	0	1	0	1	0	0	0	1	0	0	0	1	0	0	0	0	0	0	1	0	0	0	1	1	0	0
broad_tiling	YMR079W	SEC14	XIII	+	424954	SEC14-424584-20bp	424584	424597	-357	nontemplate	TGTATCAAGTACTGGCGAAA	20	1	54.4	-32.1	19.4	-10.1	-46.7	0	0	0	1	0	1	0	0	0	1	0	0	0	0	1	0	1	0	0	0	1	0	0	0	0	0	1	0	1	0	0
broad_tiling	YMR079W	SEC14	XIII	+	424954	SEC14-424547-20bp	424547	424560	-394	nontemplate	AAGCCTGCGAAGTTAGCAAC	20	1	59.7	-34.4	-2.5	-7.4	-51.7	1	0	0	0	0	0	0	1	0	1	0	0	1	0	0	0	0	1	0	0	1	0	0	0	0	0	0	1	1	0	0
broad_tiling	YMR079W	SEC14	XIII	+	424954	SEC14-424546-20bp	424546	424559	-395	nontemplate	AGCCTGCGAAGTTAGCAACC	20	1	61.8	-36.7	3.4	-9.8	-53.8	1	0	0	0	1	0	0	0	0	0	0	1	0	1	0	0	1	0	0	0	0	1	0	0	1	0	0	0	0	0	0
broad_tiling	YMR079W	SEC14	XIII	+	424954	SEC14-424510-20bp	424510	424523	-431	nontemplate	ACACTAACCCAGATACTGTT	20	1	48.5	-33.3	-15.4	-7.1	-51.3	0	0	1	0	0	0	1	0	0	1	0	0	1	0	0	0	0	0	0	1	0	0	1	0	0	1	0	0	1	0	0
broad_tiling	YMR079W	SEC14	XIII	+	424954	SEC14-424490-20bp	424490	424503	-451	nontemplate	TGGAGATCAGACGACACGTA	20	1	57.7	-37.7	-7.6	-10.5	-46.5	0	0	0	1	0	0	1	0	0	0	0	1	0	0	0	1	0	0	0	1	1	0	0	0	0	0	0	1	0	1	0
broad_tiling	YMR079W	SEC14	XIII	+	424954	SEC14-424455-20bp	424455	424468	-486	nontemplate	CTATTTGTTAGACAAAATTG	20	1	45.3	-24.7	-1	-5.2	-47.6	0	0	0	1	0	1	0	0	1	0	0	0	0	1	0	0	0	0	1	0	0	1	0	0	0	1	0	0	1	0	0
broad_tiling	YHR209W	CRG1	VIII	+	519404	CRG1-519884-20bp	519884	519871	467	template	TTATATTCAGCCGGAATTTG	20	0	55.4	-29.4	2.9	-7.5	-50.5	0	0	0	1	1	0	0	0	1	0	0	0	0	0	1	0	0	0	0	1	0	0	0	1	0	1	0	0	0	1	0
broad_tiling	YHR209W	CRG1	VIII	+	519404	CRG1-519875-20bp	519875	519862	458	template	ATTCTGGTTTTATATTCAGC	20	0	48.8	-27.2	-3.9	-7.8	-45.4	1	0	0	0	1	0	0	0	0	0	1	0	0	1	0	0	0	1	0	0	0	1	0	0	0	0	0	1	0	0	0
broad_tiling	YHR209W	CRG1	VIII	+	519404	CRG1-519859-20bp	519859	519846	442	template	GTGATGGAACTTTTGCATTC	20	0	55.6	-30.4	3.3	-7.4	-45.5	0	0	0	1	0	0	0	1	1	0	0	0	1	0	0	0	0	0	1	0	0	0	1	0	0	1	0	0	0	1	0
broad_tiling	YHR209W	CRG1	VIII	+	519404	CRG1-519843-20bp	519843	519830	426	template	TCCTCTATATTACGAAGTGA	20	0	47.4	-31.3	1.1	-10.6	-47.1	0	0	0	1	0	0	0	1	0	0	0	1	0	0	0	1	0	0	1	0	0	0	1	0	0	0	0	1	0	1	0
broad_tiling	YHR209W	CRG1	VIII	+	519404	CRG1-519818-20bp	519818	519805	401	template	TTTAGAAAGGCTGTTTCAGC	20	0	55	-30.3	0.7	-8.9	-48.7	0	0	0	1	0	0	1	0	1	0	0	0	1	0	0	0	0	0	1	0	0	1	0	0	1	0	0	0	0	0	0
broad_tiling	YHR209W	CRG1	VIII	+	519404	CRG1-519805-20bp	519805	519792	388	template	TCCATTGGTGCAATTTAGAA	20	0	56.7	-29.6	-9.8	-4.5	-47.6	0	1	0	0	0	0	0	1	0	1	0	0	0	1	0	0	0	0	0	1	0	0	0	1	0	0	0	1	0	0	1
broad_tiling	YHR209W	CRG1	VIII	+	519404	CRG1-519790-20bp	519790	519777	373	template	TTTCAGCAGAAGCCATCCAT	20	0	60.7	-33.9	6.4	-11.1	-50.6	0	0	0	1	0	0	0	1	0	0	1	0	0	0	0	1	0	1	0	0	0	0	1	0	0	0	1	0	1	0	0
broad_tiling	YHR209W	CRG1	VIII	+	519404	CRG1-519764-20bp	519764	519751	347	template	TCGACCAGAAAGTGTAGATA	20	0	50.8	-33.2	-21	-7.2	-49	0	1	0	0	0	0	0	1	1	0	0	0	0	1	0	0	0	1	0	0	0	0	1	0	1	0	0	0	1	0	0
broad_tiling	YHR209W	CRG1	VIII	+	519404	CRG1-519723-20bp	519723	519710	306	template	ATTAGATTTATTAATGCGCC	20	0	51.6	-26.6	23.5	-11.4	-47	0	1	0	0	0	0	0	1	0	0	0	1	1	0	0	0	0	1	0	0	0	0	1	0	1	0	0	0	0	1	0
broad_tiling	YHR209W	CRG1	VIII	+	519404	CRG1-519631-20bp	519631	519618	214	template	CCTATTTTAAGGAAGTGATT	20	0	48.1	-28	-8.4	-7	-49.2	0	0	0	1	1	0	0	0	0	0	0	1	0	1	0	0	0	0	1	0	0	0	0	1	0	1	0	0	0	0	0
broad_tiling	YHR209W	CRG1	VIII	+	519404	CRG1-519630-20bp	519630	519617	213	template	CCCTATTTTAAGGAAGTGAT	20	0	50.4	-30.3	-11.3	-8.5	-51.5	1	0	0	0	0	0	0	1	0	1	0	0	0	0	1	0	0	0	0	1	0	1	0	0	0	0	0	1	0	0	0
broad_tiling	YHR209W	CRG1	VIII	+	519404	CRG1-519620-20bp	519620	519607	203	template	TGTCGTTGAACCCTATTTTA	20	0	53.4	-30.2	-12.7	-4	-51.2	0	0	0	1	0	1	0	0	0	1	0	0	0	0	0	1	1	0	0	0	0	0	1	0	0	0	0	1	0	0	0
broad_tiling	YHR209W	CRG1	VIII	+	519404	CRG1-519585-20bp	519585	519572	168	template	GTTGATATTGGATGTGGCAC	20	0	56.2	-33.2	7.7	-11.9	-45.3	0	0	1	0	0	0	0	1	0	0	0	1	0	0	1	0	0	1	0	0	0	0	0	1	0	0	1	0	0	0	0
broad_tiling	YHR209W	CRG1	VIII	+	519404	CRG1-519579-20bp	519579	519566	162	template	AGTTTGGTTGATATTGGATG	20	0	52.5	-30.2	0.4	-8.7	-45.2	0	0	1	0	0	0	0	1	0	0	0	1	0	0	0	1	0	0	0	1	0	1	0	0	1	0	0	0	1	0	0
broad_tiling	YHR209W	CRG1	VIII	+	519404	CRG1-519573-20bp	519573	519560	156	template	CGCAAAAGTTTGGTTGATAT	20	0	55.4	-28.9	-14.9	-6.4	-50.2	1	0	0	0	1	0	0	0	0	1	0	0	0	0	1	0	1	0	0	0	1	0	0	0	1	0	0	0	1	0	0
broad_tiling	YHR209W	CRG1	VIII	+	519404	CRG1-519563-20bp	519563	519550	146	template	CAAAGGCACACGCAAAAGTT	20	0	61.2	-32.3	-3.4	-5.8	-50.2	1	0	0	0	0	1	0	0	1	0	0	0	0	1	0	0	0	0	1	0	0	0	1	0	0	0	0	1	0	0	1
broad_tiling	YHR209W	CRG1	VIII	+	519404	CRG1-519546-20bp	519546	519533	129	template	GAGATAATGAAATTTCACAA	20	0	47.6	-25.3	-4.2	-6.2	-46.2	0	0	1	0	0	0	0	1	0	0	0	1	0	0	1	0	0	0	1	0	0	0	0	1	0	0	0	1	0	0	0
broad_tiling	YHR209W	CRG1	VIII	+	519404	CRG1-519425-20bp	519425	519412	8	template	CAAAGCCAGTCTTCTGTCAA	20	0	56.6	-33.6	-9.3	-8.9	-52.5	1	0	0	0	1	0	0	0	1	0	0	0	0	0	0	1	0	1	0	0	0	1	0	0	0	0	1	0	0	0	0
broad_tiling	YHR209W	CRG1	VIII	+	519404	CRG1-519365-20bp	519365	519352	-52	template	ACAAACGGCACGAACTAAAG	20	0	58	-33.2	-10.3	-6.2	-50.9	0	0	0	1	0	0	0	1	0	0	0	1	0	1	0	0	0	1	0	0	0	1	0	0	1	0	0	0	1	0	0
broad_tiling	YHR209W	CRG1	VIII	+	519404	CRG1-519364-20bp	519364	519351	-53	template	AACAAACGGCACGAACTAAA	20	0	58.3	-31.3	-11	-5.8	-50.8	0	0	0	1	0	0	0	1	0	1	0	0	0	1	0	0	0	1	0	0	1	0	0	0	1	0	0	0	0	0	0
broad_tiling	YHR209W	CRG1	VIII	+	519404	CRG1-519363-20bp	519363	519350	-54	template	AAACAAACGGCACGAACTAA	20	0	58.3	-31.3	-1.9	-8.3	-51	0	0	0	1	0	1	0	0	0	1	0	0	0	1	0	0	1	0	0	0	1	0	0	0	0	0	0	1	0	0	0
broad_tiling	YHR209W	CRG1	VIII	+	519404	CRG1-519350-20bp	519350	519337	-67	template	CGTATATAAACATAAACAAA	20	0	43.5	-23.2	-6.9	-3.9	-46.5	0	0	0	1	1	0	0	0	1	0	0	0	1	0	0	0	0	1	0	0	0	0	1	0	0	0	1	0	0	0	1
broad_tiling	YHR209W	CRG1	VIII	+	519404	CRG1-519325-20bp	519325	519312	-92	template	ATTCTAATTAGCGGCCCCAA	20	0	60.8	-33.8	27.9	-14.1	-51.6	1	0	0	0	0	1	0	0	1	0	0	0	1	0	0	0	1	0	0	0	0	0	0	1	1	0	0	0	0	1	0
broad_tiling	YHR209W	CRG1	VIII	+	519404	CRG1-519324-20bp	519324	519311	-93	template	CATTCTAATTAGCGGCCCCA	20	0	62.1	-35.6	35	-16.6	-57.8	0	1	0	0	1	0	0	0	1	0	0	0	1	0	0	0	0	0	0	1	1	0	0	0	0	1	0	0	1	0	0
broad_tiling	YHR209W	CRG1	VIII	+	519404	CRG1-519316-20bp	519316	519303	-101	template	ATATTTAGCATTCTAATTAG	20	0	41.4	-23.4	-14.7	-6	-47.8	1	0	0	0	1	0	0	0	0	0	0	1	1	0	0	0	0	0	0	1	1	0	0	0	0	0	0	1	0	0	1
broad_tiling	YHR209W	CRG1	VIII	+	519404	CRG1-519206-20bp	519206	519193	-211	template	AGATGATTATGTTCCCTCAC	20	0	51.4	-32.8	4.4	-12.9	-52.6	0	1	0	0	1	0	0	0	1	0	0	0	1	0	0	0	0	0	0	1	0	0	0	1	0	0	0	1	1	0	0
broad_tiling	YHR209W	CRG1	VIII	+	519404	CRG1-519176-20bp	519176	519163	-241	template	TCATCGTGGCATACAGGTTC	20	0	59.5	-36.2	-3.2	-10.5	-51.7	0	0	0	1	0	0	0	1	0	0	1	0	0	0	0	1	1	0	0	0	0	0	0	1	0	0	0	1	1	0	0
broad_tiling	YHR209W	CRG1	VIII	+	519404	CRG1-519170-20bp	519170	519157	-247	template	CTTCCATCATCGTGGCATAC	20	0	59	-35.9	2.8	-10	-53.6	0	0	0	1	1	0	0	0	0	0	1	0	0	0	0	1	1	0	0	0	0	0	1	0	1	0	0	0	0	0	1
broad_tiling	YHR209W	CRG1	VIII	+	519404	CRG1-519162-20bp	519162	519149	-255	template	TGGTATGCCTTCCATCATCG	20	0	61.8	-36.6	1.2	-10.5	-48.8	1	0	0	0	1	0	0	0	0	0	1	0	0	0	0	1	1	0	0	0	0	1	0	0	0	0	1	0	0	0	1
broad_tiling	YHR209W	CRG1	VIII	+	519404	CRG1-519142-20bp	519142	519129	-275	template	TGCAAGTACAGTATGAATAA	20	0	46.6	-27.9	-11	-4.7	-49.4	0	0	1	0	0	0	1	0	0	0	0	1	0	0	1	0	0	1	0	0	0	0	0	1	1	0	0	0	0	1	0
broad_tiling	YHR209W	CRG1	VIII	+	519404	CRG1-519119-20bp	519119	519106	-298	template	ATTCTAGCGTAGTTCAGAAG	20	0	49.1	-32.1	-6.9	-8.4	-48.6	1	0	0	0	1	0	0	0	0	0	0	1	1	0	0	0	1	0	0	0	0	0	1	0	0	0	0	1	1	0	0
broad_tiling	YHR209W	CRG1	VIII	+	519404	CRG1-519079-20bp	519079	519066	-338	template	AAAATCTATAAGGATATCCC	20	0	47	-28.6	-0.8	-10.4	-48.3	0	0	0	1	0	0	0	1	1	0	0	0	1	0	0	0	1	0	0	0	0	0	0	1	1	0	0	0	1	0	0
broad_tiling	YHR209W	CRG1	VIII	+	519404	CRG1-519069-20bp	519069	519056	-348	template	CCAAAAAAAAAAAATCTATA	20	0	47.3	-20.1	-18.1	-5.2	-52.1	1	0	0	0	0	0	1	0	0	0	0	1	0	1	0	0	0	0	0	1	0	0	0	1	0	0	0	1	0	0	0
broad_tiling	YHR209W	CRG1	VIII	+	519404	CRG1-519020-20bp	519020	519007	-397	template	CTTTACATGTAAAATGAATG	20	0	45.8	-24.9	-5.8	-6.4	-46.8	0	0	1	0	0	0	0	1	0	0	0	1	0	0	1	0	1	0	0	0	0	0	1	0	1	0	0	0	0	0	1
broad_tiling	YHR209W	CRG1	VIII	+	519404	CRG1-518996-20bp	518996	518983	-421	template	TAGTTGCCAAGGTATCTCGC	20	0	58	-35.5	3.1	-10.2	-50.9	0	0	0	1	1	0	0	0	1	0	0	0	0	0	1	0	0	0	0	1	1	0	0	0	1	0	0	0	1	0	0
broad_tiling	YHR209W	CRG1	VIII	+	519404	CRG1-518985-20bp	518985	518972	-432	template	TGCTTGTAATTTAGTTGCCA	20	0	54.7	-28.8	8.7	-10.4	-51.2	0	0	0	1	1	0	0	0	0	1	0	0	1	0	0	0	0	0	0	1	0	0	0	1	0	0	0	1	0	1	0
broad_tiling	YHR209W	CRG1	VIII	+	519404	CRG1-518938-20bp	518938	518925	-479	template	AAATTGTTGACCTAACAACT	20	0	48.9	-28	-12.8	-6.6	-47.7	0	0	1	0	1	0	0	0	0	0	0	1	1	0	0	0	0	1	0	0	0	0	0	1	0	0	0	1	0	0	0
broad_tiling	YHR209W	CRG1	VIII	+	519404	CRG1-519872-20bp	519872	519885	481	nontemplate	TCGGGAAAGTCCACAAATTC	20	1	59.9	-33.9	-6.4	-5.8	-53.8	0	0	1	0	0	0	0	1	1	0	0	0	1	0	0	0	0	0	1	0	1	0	0	0	0	1	0	0	0	1	0
broad_tiling	YHR209W	CRG1	VIII	+	519404	CRG1-519822-20bp	519822	519835	431	nontemplate	TCCATCACTTCGTAATATAG	20	1	47.8	-30.8	-20.9	-4.6	-50.1	0	0	0	1	0	0	0	1	0	1	0	0	0	1	0	0	0	0	1	0	1	0	0	0	0	1	0	0	1	0	0
broad_tiling	YHR209W	CRG1	VIII	+	519404	CRG1-519784-20bp	519784	519797	393	nontemplate	GCCTTTCTAAATTGCACCAA	20	1	57.9	-30.2	10.9	-10.2	-50.4	0	1	0	0	1	0	0	0	1	0	0	0	0	0	0	1	1	0	0	0	1	0	0	0	1	0	0	0	0	0	1
broad_tiling	YHR209W	CRG1	VIII	+	519404	CRG1-519780-20bp	519780	519793	389	nontemplate	TTCTAAATTGCACCAATGGA	20	1	56.7	-29.6	8.9	-10.7	-48.9	1	0	0	0	0	0	0	1	1	0	0	0	0	1	0	0	0	1	0	0	1	0	0	0	1	0	0	0	0	0	0
broad_tiling	YHR209W	CRG1	VIII	+	519404	CRG1-519746-20bp	519746	519759	355	nontemplate	ATAACCATATCTACACTTTC	20	1	43.2	-28.3	-9.6	-8.1	-49.4	0	0	0	1	0	0	0	1	0	1	0	0	0	0	0	1	1	0	0	0	1	0	0	0	1	0	0	0	0	0	0
broad_tiling	YHR209W	CRG1	VIII	+	519404	CRG1-519735-20bp	519735	519748	344	nontemplate	TACACTTTCTGGTCGAATGC	20	1	56.4	-33.6	10.1	-9.8	-49.2	1	0	0	0	0	1	0	0	0	0	1	0	0	1	0	0	0	0	1	0	0	0	1	0	1	0	0	0	0	1	0
broad_tiling	YHR209W	CRG1	VIII	+	519404	CRG1-519719-20bp	519719	519732	328	nontemplate	ATGCTGGATAAATCTTCACC	20	1	54.2	-31.9	-2	-10.5	-47.7	0	0	0	1	0	1	0	0	0	0	0	1	1	0	0	0	1	0	0	0	0	0	0	1	0	1	0	0	0	0	0
broad_tiling	YHR209W	CRG1	VIII	+	519404	CRG1-519638-20bp	519638	519651	247	nontemplate	ATCGAAAGCATAGCAGAAGA	20	1	55.4	-31.9	0	-9.9	-50.5	0	0	0	1	0	1	0	0	0	1	0	0	0	0	0	1	0	0	0	1	0	1	0	0	1	0	0	0	0	1	0
broad_tiling	YHR209W	CRG1	VIII	+	519404	CRG1-519609-20bp	519609	519622	218	nontemplate	CCCAATCACTTCCTTAAAAT	20	1	53.5	-29.9	-7.3	-3.8	-55.1	0	0	0	1	0	1	0	0	0	0	1	0	0	0	0	1	0	0	0	1	0	0	1	0	1	0	0	0	1	0	0
broad_tiling	YHR209W	CRG1	VIII	+	519404	CRG1-519608-20bp	519608	519621	217	nontemplate	CCAATCACTTCCTTAAAATA	20	1	49.7	-27.7	-10.7	-2	-54.6	0	0	0	1	0	0	0	1	0	1	0	0	0	0	1	0	0	0	0	1	0	0	0	1	0	0	1	0	1	0	0
broad_tiling	YHR209W	CRG1	VIII	+	519404	CRG1-519506-20bp	519506	519519	115	nontemplate	ATCTCATTGACTAAAGATAA	20	1	43.8	-26.7	-9.8	-4.6	-47.8	0	0	0	1	1	0	0	0	0	0	0	1	0	0	0	1	0	0	1	0	0	1	0	0	1	0	0	0	0	0	0
broad_tiling	YHR209W	CRG1	VIII	+	519404	CRG1-519505-20bp	519505	519518	114	nontemplate	TCTCATTGACTAAAGATAAA	20	1	44.9	-26.3	-9.8	-4.6	-47.9	0	0	0	1	0	0	0	1	1	0	0	0	0	0	0	1	0	0	0	1	0	0	1	0	0	1	0	0	1	0	0
broad_tiling	YHR209W	CRG1	VIII	+	519404	CRG1-519498-20bp	519498	519511	107	nontemplate	GACTAAAGATAAAGGGTAAG	20	1	45.4	-29.6	1.3	-10.9	-45	1	0	0	0	0	0	1	0	0	0	0	1	0	0	1	0	1	0	0	0	0	0	0	1	1	0	0	0	0	0	0
broad_tiling	YHR209W	CRG1	VIII	+	519404	CRG1-519497-20bp	519497	519510	106	nontemplate	ACTAAAGATAAAGGGTAAGA	20	1	45.4	-28.6	1.1	-10.6	-44.2	0	0	1	0	1	0	0	0	0	0	1	0	0	0	0	1	0	0	1	0	1	0	0	0	0	0	0	1	1	0	0
broad_tiling	YHR209W	CRG1	VIII	+	519404	CRG1-519440-20bp	519440	519453	49	nontemplate	TTGTTTAAATAACTAGTTTT	20	1	41.8	-21	-10.3	-6.2	-46.2	0	0	1	0	0	0	0	1	0	0	0	1	1	0	0	0	0	1	0	0	0	1	0	0	0	0	0	1	0	0	0
broad_tiling	YHR209W	CRG1	VIII	+	519404	CRG1-519432-20bp	519432	519445	41	nontemplate	ATAACTAGTTTTAGGCATTC	20	1	45.9	-27.2	7.3	-10	-45.7	1	0	0	0	0	0	1	0	1	0	0	0	1	0	0	0	0	0	1	0	1	0	0	0	0	1	0	0	1	0	0
broad_tiling	YHR209W	CRG1	VIII	+	519404	CRG1-519408-20bp	519408	519421	17	nontemplate	TTCTTCCATTGACAGAAGAC	20	1	52.7	-32.1	-10.8	-10.1	-48.9	0	0	1	0	0	0	0	1	0	0	1	0	1	0	0	0	0	0	1	0	0	0	0	1	0	1	0	0	1	0	0
broad_tiling	YHR209W	CRG1	VIII	+	519404	CRG1-519381-20bp	519381	519394	-10	nontemplate	GAAGATGTACTGAGTGTAAA	20	1	44.6	-30.1	-12.8	-6.6	-43.7	0	0	0	1	0	1	0	0	0	1	0	0	0	1	0	0	0	1	0	0	0	0	1	0	0	0	0	1	0	0	0
broad_tiling	YHR209W	CRG1	VIII	+	519404	CRG1-519380-20bp	519380	519393	-11	nontemplate	AAGATGTACTGAGTGTAAAA	20	1	44.5	-28.5	-10.6	-5.6	-44.7	0	0	0	1	0	0	0	1	0	1	0	0	0	1	0	0	0	1	0	0	0	1	0	0	0	0	1	0	0	0	0
broad_tiling	YHR209W	CRG1	VIII	+	519404	CRG1-519319-20bp	519319	519332	-72	nontemplate	TATGTTTATATACGTTCCCT	20	1	46.8	-28.9	14.3	-12.9	-53	1	0	0	0	0	0	0	1	0	1	0	0	0	0	1	0	0	0	0	1	1	0	0	0	1	0	0	0	0	0	1
broad_tiling	YHR209W	CRG1	VIII	+	519404	CRG1-519318-20bp	519318	519331	-73	nontemplate	ATGTTTATATACGTTCCCTT	20	1	48.3	-28.8	6.1	-10.5	-52.1	1	0	0	0	1	0	0	0	0	0	0	1	0	1	0	0	0	0	1	0	0	0	0	1	1	0	0	0	1	0	0
broad_tiling	YHR209W	CRG1	VIII	+	519404	CRG1-519317-20bp	519317	519330	-74	nontemplate	TGTTTATATACGTTCCCTTG	20	1	50.5	-30.1	9.3	-10.5	-51.3	1	0	0	0	1	0	0	0	1	0	0	0	0	0	0	1	0	1	0	0	0	0	1	0	0	0	0	1	1	0	0
broad_tiling	YHR209W	CRG1	VIII	+	519404	CRG1-519285-20bp	519285	519298	-106	nontemplate	AGAATGCTAAATATAGATCG	20	1	46.7	-28.1	-5.8	-9.1	-46.6	0	0	0	1	0	1	0	0	0	0	1	0	1	0	0	0	1	0	0	0	1	0	0	0	0	1	0	0	1	0	0
broad_tiling	YHR209W	CRG1	VIII	+	519404	CRG1-519248-20bp	519248	519261	-143	nontemplate	AAAGCTTCTCGTTGTTGTGT	20	1	55.1	-31.7	-10	-8.7	-46.4	0	1	0	0	1	0	0	0	1	0	0	0	0	0	1	0	0	0	0	1	1	0	0	0	1	0	0	0	0	0	0
broad_tiling	YHR209W	CRG1	VIII	+	519404	CRG1-519215-20bp	519215	519228	-176	nontemplate	ACTAATGAACTGTTTAAATC	20	1	43.6	-25.3	-7.8	-3.5	-45.5	1	0	0	0	1	0	0	0	0	0	1	0	0	0	1	0	0	0	1	0	1	0	0	0	0	0	1	0	0	0	0
broad_tiling	YHR209W	CRG1	VIII	+	519404	CRG1-519208-20bp	519208	519221	-183	nontemplate	AACTGTTTAAATCAGGATTA	20	1	46.7	-26.1	-4.3	-8.7	-45.5	0	1	0	0	0	0	0	1	1	0	0	0	1	0	0	0	0	0	0	1	1	0	0	0	0	1	0	0	1	0	0
broad_tiling	YHR209W	CRG1	VIII	+	519404	CRG1-519203-20bp	519203	519216	-188	nontemplate	TTTAAATCAGGATTATGGAC	20	1	49.4	-27.8	-5.8	-8.4	-43.7	0	1	0	0	0	0	0	1	0	1	0	0	0	0	0	1	1	0	0	0	0	1	0	0	0	0	0	1	1	0	0
broad_tiling	YHR209W	CRG1	VIII	+	519404	CRG1-519198-20bp	519198	519211	-193	nontemplate	ATCAGGATTATGGACCGGTG	20	1	59.6	-37.4	13.8	-14.4	-45.4	0	0	0	1	1	0	0	0	0	1	0	0	0	0	0	1	0	0	0	1	0	1	0	0	0	0	0	1	0	1	0
broad_tiling	YHR209W	CRG1	VIII	+	519404	CRG1-519197-20bp	519197	519210	-194	nontemplate	TCAGGATTATGGACCGGTGA	20	1	61.3	-37.7	13.8	-13.4	-46.5	0	0	1	0	0	0	0	1	1	0	0	0	0	1	0	0	0	0	0	1	0	0	0	1	0	1	0	0	0	0	0
broad_tiling	YHR209W	CRG1	VIII	+	519404	CRG1-519151-20bp	519151	519164	-240	nontemplate	GAACCTGTATGCCACGATGA	20	1	59.5	-36.2	0.3	-10.8	-52	1	0	0	0	0	0	0	1	1	0	0	0	0	1	0	0	0	0	0	1	0	0	0	1	1	0	0	0	0	0	0
broad_tiling	YHR209W	CRG1	VIII	+	519404	CRG1-519147-20bp	519147	519160	-244	nontemplate	CTGTATGCCACGATGATGGA	20	1	60.5	-36.7	-1.9	-9.4	-51.8	0	0	0	1	0	0	1	0	0	0	0	1	0	1	0	0	1	0	0	0	0	0	0	1	1	0	0	0	0	1	0
broad_tiling	YHR209W	CRG1	VIII	+	519404	CRG1-519075-20bp	519075	519088	-316	nontemplate	TTTATTCTTCAGAAAATACC	20	1	46.5	-25.2	-3.1	-6	-47.9	0	0	0	1	0	0	0	1	0	0	0	1	0	0	0	1	0	0	0	1	0	0	0	1	1	0	0	0	0	0	1
broad_tiling	YHR209W	CRG1	VIII	+	519404	CRG1-519074-20bp	519074	519087	-317	nontemplate	TTATTCTTCAGAAAATACCA	20	1	47.7	-26	-3.4	-6.8	-48.2	0	0	0	1	0	0	0	1	0	0	0	1	0	0	0	1	0	0	0	1	0	0	0	1	0	0	0	1	1	0	0
broad_tiling	YHR209W	CRG1	VIII	+	519404	CRG1-519029-20bp	519029	519042	-362	nontemplate	TTTGGCATAATCAACTCTCT	20	1	52.5	-30.1	-12.2	-9.4	-50.6	0	0	0	1	0	0	0	1	0	0	0	1	1	0	0	0	0	1	0	0	0	0	0	1	0	0	0	1	1	0	0
broad_tiling	YHR209W	CRG1	VIII	+	519404	CRG1-519028-20bp	519028	519041	-363	nontemplate	TTGGCATAATCAACTCTCTT	20	1	52.5	-30.2	-12.2	-9.4	-51	0	0	0	1	0	0	0	1	0	0	0	1	0	0	0	1	1	0	0	0	0	1	0	0	0	0	0	1	0	0	0
broad_tiling	YHR209W	CRG1	VIII	+	519404	CRG1-518980-20bp	518980	518993	-411	nontemplate	TAAAGTCCAGCGAGATACCT	20	1	54.2	-34.9	-9.4	-9.6	-53.6	0	1	0	0	0	0	0	1	0	0	1	0	1	0	0	0	0	1	0	0	0	0	1	0	1	0	0	0	1	0	0
broad_tiling	YHR209W	CRG1	VIII	+	519404	CRG1-518926-20bp	518926	518939	-465	nontemplate	CAATAATGTGCCAAGTTGTT	20	1	53.7	-29.1	-6.9	-6.6	-49.8	0	0	0	1	0	0	1	0	0	1	0	0	0	0	1	0	1	0	0	0	1	0	0	0	1	0	0	0	1	0	0
broad_tiling	YHR007C	ERG11	VIII	-	121825	ERG11-121332-20bp	121332	121345	480	template	ATTTGTCTTCAACGCTAAGT	20	0	51.8	-29.7	4.4	-10.1	-48.8	0	0	0	1	0	1	0	0	0	0	1	0	1	0	0	0	1	0	0	0	0	0	1	0	1	0	0	0	0	1	0
broad_tiling	YHR007C	ERG11	VIII	-	121825	ERG11-121361-20bp	121361	121374	451	template	ACTGTGTATTTAGGACCAAA	20	0	49.7	-30.5	8.1	-10.2	-47.7	0	0	1	0	0	1	0	0	1	0	0	0	1	0	0	0	0	1	0	0	0	0	0	1	0	0	0	1	0	1	0
broad_tiling	YHR007C	ERG11	VIII	-	121825	ERG11-121362-20bp	121362	121375	450	template	GACTGTGTATTTAGGACCAA	20	0	50	-32.2	6.3	-11.2	-45.2	0	1	0	0	1	0	0	0	1	0	0	0	0	1	0	0	0	0	0	1	0	0	0	1	0	1	0	0	0	0	0
broad_tiling	YHR007C	ERG11	VIII	-	121825	ERG11-121370-20bp	121370	121383	442	template	AGAGTCATGACTGTGTATTT	20	0	46.4	-31.2	-13.2	-6.1	-45.1	0	0	1	0	0	0	0	1	0	0	0	1	0	0	0	1	1	0	0	0	1	0	0	0	0	0	1	0	0	1	0
broad_tiling	YHR007C	ERG11	VIII	-	121825	ERG11-121421-20bp	121421	121434	391	template	GAAGAATGTCAAAAGAAATA	20	0	47.1	-25.1	-9.8	-4.6	-43.3	0	0	0	1	0	0	0	1	0	0	0	1	0	0	1	0	0	1	0	0	0	0	0	1	0	0	0	1	1	0	0
broad_tiling	YHR007C	ERG11	VIII	-	121825	ERG11-121466-20bp	121466	121479	346	template	GTCGGTAGTGCTGTTGTGTA	20	0	54.7	-35.9	-15.7	-8.1	-45.4	0	0	0	1	0	0	0	1	0	0	0	1	0	0	0	1	0	0	1	0	1	0	0	0	0	0	1	0	0	1	0
broad_tiling	YHR007C	ERG11	VIII	-	121825	ERG11-121484-20bp	121484	121497	328	template	TTTTACTGGATTCCATGGGT	20	0	56.8	-32.8	13.4	-13.1	-45.3	1	0	0	0	0	0	0	1	0	0	1	0	0	0	1	0	0	1	0	0	1	0	0	0	0	0	0	1	0	0	1
broad_tiling	YHR007C	ERG11	VIII	-	121825	ERG11-121488-20bp	121488	121501	324	template	AGTGTTTTACTGGATTCCAT	20	0	51.2	-30.7	-1.6	-8.6	-45.7	0	1	0	0	1	0	0	0	0	0	0	1	0	0	1	0	0	0	0	1	0	0	1	0	0	0	0	1	0	0	0
broad_tiling	YHR007C	ERG11	VIII	-	121825	ERG11-121489-20bp	121489	121502	323	template	TAGTGTTTTACTGGATTCCA	20	0	50.7	-30.5	6.9	-10.6	-50.5	1	0	0	0	0	0	0	1	0	0	1	0	0	0	0	1	0	0	1	0	0	0	0	1	0	0	0	1	0	0	1
broad_tiling	YHR007C	ERG11	VIII	-	121825	ERG11-121498-20bp	121498	121511	314	template	GTCCACCTCTAGTGTTTTAC	20	0	48.7	-33.7	-10.6	-5.6	-51.8	0	1	0	0	0	0	1	0	0	0	0	1	0	0	1	0	1	0	0	0	0	0	0	1	0	0	1	0	0	0	1
broad_tiling	YHR007C	ERG11	VIII	-	121825	ERG11-121524-20bp	121524	121537	288	template	ATTACTATATTCTTTGAGAA	20	0	40.9	-24.4	-4.8	-6.4	-46.8	0	0	0	1	0	0	0	1	0	0	0	1	0	0	1	0	0	0	0	1	0	0	1	0	1	0	0	0	0	0	0
broad_tiling	YHR007C	ERG11	VIII	-	121825	ERG11-121549-20bp	121549	121562	263	template	CTTTCATTTACAATATTGTA	20	0	43.1	-23.3	-17.9	-4.9	-47.8	0	0	1	0	1	0	0	0	0	0	1	0	0	0	0	1	0	0	0	1	0	0	0	1	0	1	0	0	0	0	0
broad_tiling	YHR007C	ERG11	VIII	-	121825	ERG11-121602-20bp	121602	121615	210	template	TCATTTCTTGGCTTTACCAT	20	0	54.9	-29.8	-3.4	-6.7	-50.3	0	1	0	0	0	0	0	1	1	0	0	0	0	0	1	0	0	0	0	1	0	0	0	1	0	0	0	1	0	1	0
broad_tiling	YHR007C	ERG11	VIII	-	121825	ERG11-121614-20bp	121614	121627	198	template	CATTGGTTTAAGTCATTTCT	20	0	49.5	-27.6	-7.4	-6.8	-49.6	1	0	0	0	0	0	1	0	1	0	0	0	1	0	0	0	1	0	0	0	0	1	0	0	0	1	0	0	0	1	0
broad_tiling	YHR007C	ERG11	VIII	-	121825	ERG11-121631-20bp	121631	121644	181	template	GCATTGGAATACGTAAACAT	20	0	52.8	-29.2	-13.2	-6	-45.5	0	0	0	1	0	0	0	1	0	1	0	0	0	0	1	0	0	0	1	0	0	0	0	1	0	0	0	1	0	1	0
broad_tiling	YHR007C	ERG11	VIII	-	121825	ERG11-121647-20bp	121647	121660	165	template	GTCAATCGTTGGAGAGGCAT	20	0	60.1	-36.2	5.5	-11	-46.9	1	0	0	0	0	0	0	1	0	0	0	1	0	0	0	1	0	0	1	0	0	0	1	0	0	0	0	1	0	0	0
broad_tiling	YHR007C	ERG11	VIII	-	121825	ERG11-121653-20bp	121653	121666	159	template	TACCAAGTCAATCGTTGGAG	20	0	56.2	-34.5	9.2	-12.3	-49.5	0	0	0	1	0	0	0	1	1	0	0	0	0	1	0	0	1	0	0	0	1	0	0	0	1	0	0	0	0	0	0
broad_tiling	YHR007C	ERG11	VIII	-	121825	ERG11-121658-20bp	121658	121671	154	template	TCTGCTACCAAGTCAATCGT	20	0	55.9	-34.6	0.5	-9	-50.4	1	0	0	0	1	0	0	0	0	0	0	1	0	0	1	0	0	1	0	0	1	0	0	0	0	0	0	1	1	0	0
broad_tiling	YHR007C	ERG11	VIII	-	121825	ERG11-121684-20bp	121684	121697	128	template	CAGAACAAACGAGTAATACA	20	0	48.7	-29.9	-19.4	-6.2	-50	0	0	0	1	1	0	0	0	1	0	0	0	0	1	0	0	0	0	0	1	0	0	1	0	1	0	0	0	1	0	0
broad_tiling	YHR007C	ERG11	VIII	-	121825	ERG11-121719-20bp	121719	121732	93	template	TTTTCCTTCACAATTGCAGC	20	0	58.9	-30.1	9.6	-9.2	-51.8	1	0	0	0	1	0	0	0	0	1	0	0	1	0	0	0	1	0	0	0	0	0	1	0	1	0	0	0	0	1	0
broad_tiling	YHR007C	ERG11	VIII	-	121825	ERG11-121791-20bp	121791	121804	21	template	TCAGCGTGTGTATTTTCGAT	20	0	56.8	-32.1	3.7	-6.5	-47.7	0	0	0	1	1	0	0	0	0	0	0	1	0	0	0	1	1	0	0	0	0	1	0	0	0	0	0	1	0	0	0
broad_tiling	YHR007C	ERG11	VIII	-	121825	ERG11-122092-20bp	122092	122105	-280	template	AAGTGTGGTAGGTATCTTGC	20	0	51.8	-34.1	-3.9	-7.8	-46.7	0	0	1	0	0	0	0	1	0	1	0	0	0	1	0	0	0	0	1	0	0	0	0	1	1	0	0	0	0	0	0
broad_tiling	YHR007C	ERG11	VIII	-	121825	ERG11-122103-20bp	122103	122116	-291	template	CAGAACACAATAAGTGTGGT	20	0	50.8	-32.2	-4.7	-11.3	-51.5	1	0	0	0	0	0	1	0	0	1	0	0	0	0	0	1	1	0	0	0	0	1	0	0	1	0	0	0	0	0	1
broad_tiling	YHR007C	ERG11	VIII	-	121825	ERG11-122107-20bp	122107	122120	-295	template	CTTGCAGAACACAATAAGTG	20	0	51.9	-30.9	-11.5	-6.4	-53.5	1	0	0	0	0	1	0	0	1	0	0	0	0	0	1	0	1	0	0	0	0	0	1	0	0	0	1	0	1	0	0
broad_tiling	YHR007C	ERG11	VIII	-	121825	ERG11-122193-20bp	122193	122206	-381	template	AAACGAGACAAACGAAGCGC	20	0	62.7	-34.6	25	-12.9	-52.9	1	0	0	0	0	0	1	0	0	1	0	0	1	0	0	0	1	0	0	0	1	0	0	0	0	0	1	0	0	1	0
broad_tiling	YHR007C	ERG11	VIII	-	121825	ERG11-122231-20bp	122231	122244	-419	template	GCCGGGTTGGACAATCTTAA	20	0	62.1	-35.6	-9.8	-4.6	-49.8	0	0	1	0	0	1	0	0	1	0	0	0	1	0	0	0	1	0	0	0	1	0	0	0	1	0	0	0	0	0	1
broad_tiling	YHR007C	ERG11	VIII	-	121825	ERG11-122244-20bp	122244	122257	-432	template	GCGTGCAAGATTTGCCGGGT	20	0	69.7	-38.6	28.2	-14.9	-48.7	1	0	0	0	1	0	0	0	0	0	0	1	1	0	0	0	0	0	1	0	0	1	0	0	0	1	0	0	0	0	1
broad_tiling	YHR007C	ERG11	VIII	-	121825	ERG11-122248-20bp	122248	122261	-436	template	ATGTGCGTGCAAGATTTGCC	20	0	64.4	-34.3	8.9	-9	-48.5	0	0	1	0	0	1	0	0	0	1	0	0	0	0	1	0	0	0	1	0	1	0	0	0	1	0	0	0	1	0	0
broad_tiling	YHR007C	ERG11	VIII	-	121825	ERG11-122249-20bp	122249	122262	-437	template	AATGTGCGTGCAAGATTTGC	20	0	62.1	-32	1.5	-7.6	-47	0	1	0	0	0	1	0	0	0	0	1	0	0	0	1	0	1	0	0	0	1	0	0	0	1	0	0	0	0	0	0
broad_tiling	YHR007C	ERG11	VIII	-	121825	ERG11-122296-20bp	122296	122309	-484	template	TATAGTAATGTCACACGAAG	20	0	45.9	-30.5	-0.1	-10.6	-46.6	0	1	0	0	1	0	0	0	0	1	0	0	0	0	1	0	0	1	0	0	0	0	1	0	1	0	0	0	0	1	0
broad_tiling	YHR007C	ERG11	VIII	-	121825	ERG11-121368-20bp	121368	121355	470	nontemplate	AAGACAAATTCGTGACCCTT	20	1	56.2	-32.7	6.3	-11.3	-51	1	0	0	0	0	0	1	0	0	0	0	1	1	0	0	0	0	1	0	0	0	0	0	1	0	0	1	0	1	0	0
broad_tiling	YHR007C	ERG11	VIII	-	121825	ERG11-121458-20bp	121458	121445	380	nontemplate	CATTCTTCGAAAAACTCGTA	20	1	53.3	-29.6	-5.4	-9.1	-50.1	0	0	1	0	1	0	0	0	0	1	0	0	1	0	0	0	1	0	0	0	0	1	0	0	1	0	0	0	0	1	0
broad_tiling	YHR007C	ERG11	VIII	-	121825	ERG11-121494-20bp	121494	121481	344	nontemplate	ACAACAGCACTACCGACCCA	20	1	61.6	-38.8	22	-15.1	-59.9	0	0	1	0	1	0	0	0	0	0	1	0	1	0	0	0	0	0	0	1	0	1	0	0	1	0	0	0	0	1	0
broad_tiling	YHR007C	ERG11	VIII	-	121825	ERG11-121515-20bp	121515	121502	323	nontemplate	GGAATCCAGTAAAACACTAG	20	1	49	-31.7	-15	-8.7	-48.6	0	0	1	0	1	0	0	0	1	0	0	0	1	0	0	0	0	1	0	0	0	0	0	1	0	1	0	0	0	0	0
broad_tiling	YHR007C	ERG11	VIII	-	121825	ERG11-121518-20bp	121518	121505	320	nontemplate	ATCCAGTAAAACACTAGAGG	20	1	48.5	-32.7	-8.9	-11.2	-50.1	0	0	0	1	1	0	0	0	1	0	0	0	0	0	1	0	1	0	0	0	1	0	0	0	1	0	0	0	0	1	0
broad_tiling	YHR007C	ERG11	VIII	-	121825	ERG11-121522-20bp	121522	121509	316	nontemplate	AGTAAAACACTAGAGGTGGA	20	1	48.9	-33	4.4	-12.9	-47.4	0	0	1	0	1	0	0	0	0	0	0	1	1	0	0	0	0	0	0	1	1	0	0	0	1	0	0	0	0	0	1
broad_tiling	YHR007C	ERG11	VIII	-	121825	ERG11-121572-20bp	121572	121559	266	nontemplate	CATACAATATTGTAAATGAA	20	1	43.5	-23.5	-8.4	-4.3	-47.5	1	0	0	0	0	0	1	0	1	0	0	0	0	0	1	0	1	0	0	0	1	0	0	0	1	0	0	0	0	1	0
broad_tiling	YHR007C	ERG11	VIII	-	121825	ERG11-121600-20bp	121600	121587	238	nontemplate	TTATGATCAAAGAGATTCTT	20	1	46.4	-26.6	-8.8	-7.1	-45.3	1	0	0	0	1	0	0	0	0	0	1	0	1	0	0	0	1	0	0	0	0	1	0	0	0	1	0	0	0	0	1
broad_tiling	YHR007C	ERG11	VIII	-	121825	ERG11-121601-20bp	121601	121588	237	nontemplate	TATGATCAAAGAGATTCTTT	20	1	46.4	-26.6	-6.8	-6.1	-48.7	1	0	0	0	1	0	0	0	1	0	0	0	0	0	1	0	1	0	0	0	1	0	0	0	0	1	0	0	0	1	0
broad_tiling	YHR007C	ERG11	VIII	-	121825	ERG11-121608-20bp	121608	121595	230	nontemplate	AAAGAGATTCTTTGGGCCAA	20	1	58.8	-31.9	24.1	-12.5	-49.6	1	0	0	0	0	0	0	1	0	0	0	1	0	1	0	0	1	0	0	0	0	0	1	0	0	0	0	1	1	0	0
broad_tiling	YHR007C	ERG11	VIII	-	121825	ERG11-121673-20bp	121673	121660	165	nontemplate	TGCCTCTCCAACGATTGACT	20	1	60.8	-36.8	-11.3	-8.5	-50.6	1	0	0	0	0	0	0	1	0	0	0	1	1	0	0	0	0	0	0	1	0	0	1	0	0	0	0	1	0	0	0
broad_tiling	YHR007C	ERG11	VIII	-	121825	ERG11-121737-20bp	121737	121724	101	nontemplate	CAAGCCTGCTGCAATTGTGA	20	1	63.5	-34.5	-6.9	-6.7	-50.2	1	0	0	0	1	0	0	0	0	0	1	0	0	0	1	0	0	0	0	1	0	1	0	0	0	0	0	1	0	0	0
broad_tiling	YHR007C	ERG11	VIII	-	121825	ERG11-121864-20bp	121864	121851	-26	nontemplate	ATAATTTACCAATAACGAAA	20	1	47.2	-23.6	-0.1	-6.3	-47.6	1	0	0	0	1	0	0	0	1	0	0	0	1	0	0	0	1	0	0	0	0	0	1	0	0	0	1	0	0	0	1
broad_tiling	YHR007C	ERG11	VIII	-	121825	ERG11-121865-20bp	121865	121852	-27	nontemplate	TAATTTACCAATAACGAAAA	20	1	48.2	-23.2	4.9	-6.2	-47.8	1	0	0	0	1	0	0	0	1	0	0	0	1	0	0	0	1	0	0	0	1	0	0	0	0	0	1	0	0	0	1
broad_tiling	YHR007C	ERG11	VIII	-	121825	ERG11-121872-20bp	121872	121859	-34	nontemplate	CCAATAACGAAAAGGGAAAA	20	1	56.8	-29.2	8.9	-8.7	-52.3	1	0	0	0	0	0	1	0	1	0	0	0	1	0	0	0	1	0	0	0	1	0	0	0	1	0	0	0	1	0	0
broad_tiling	YHR007C	ERG11	VIII	-	121825	ERG11-121878-20bp	121878	121865	-40	nontemplate	ACGAAAAGGGAAAAAGGAAA	20	1	57.8	-29.5	3.5	-6.4	-46.5	1	0	0	0	0	0	1	0	0	0	0	1	0	0	0	1	1	0	0	0	0	1	0	0	1	0	0	0	0	0	1
broad_tiling	YHR007C	ERG11	VIII	-	121825	ERG11-121879-20bp	121879	121866	-41	nontemplate	CGAAAAGGGAAAAAGGAAAA	20	1	58.3	-28.8	3.5	-6.4	-47.2	1	0	0	0	1	0	0	0	0	0	1	0	0	0	0	1	0	0	0	1	1	0	0	0	0	1	0	0	1	0	0
broad_tiling	YHR007C	ERG11	VIII	-	121825	ERG11-121915-20bp	121915	121902	-77	nontemplate	CATTGAAAGAGAGAATTAAG	20	1	46.8	-27.4	-9.8	-5.5	-46.8	1	0	0	0	1	0	0	0	0	0	1	0	0	0	1	0	0	0	1	0	1	0	0	0	1	0	0	0	0	0	0
broad_tiling	YHR007C	ERG11	VIII	-	121825	ERG11-121916-20bp	121916	121903	-78	nontemplate	ATTGAAAGAGAGAATTAAGA	20	1	45.9	-26.3	-9.8	-4.6	-44.3	1	0	0	0	1	0	0	0	1	0	0	0	0	0	1	0	0	0	1	0	0	0	1	0	1	0	0	0	1	0	0
broad_tiling	YHR007C	ERG11	VIII	-	121825	ERG11-121932-20bp	121932	121919	-94	nontemplate	AAGAGGGAATAAGAAAACTA	20	1	47.8	-28.5	-11	-5.8	-47.1	0	0	0	1	1	0	0	0	0	0	0	1	1	0	0	0	0	0	0	1	0	0	0	1	0	1	0	0	0	0	0
broad_tiling	YHR007C	ERG11	VIII	-	121825	ERG11-121933-20bp	121933	121920	-95	nontemplate	AGAGGGAATAAGAAAACTAA	20	1	47.8	-28.4	-8.3	-4.2	-44.3	1	0	0	0	0	0	0	1	1	0	0	0	0	0	0	1	1	0	0	0	0	0	0	1	0	0	0	1	0	1	0
broad_tiling	YHR007C	ERG11	VIII	-	121825	ERG11-121967-20bp	121967	121954	-129	nontemplate	TCTTATATAATGAATACACA	20	1	40.3	-24.6	-14.2	-6.9	-46	0	0	0	1	0	0	0	1	0	1	0	0	0	0	1	0	0	0	1	0	1	0	0	0	0	0	1	0	1	0	0
broad_tiling	YHR007C	ERG11	VIII	-	121825	ERG11-121970-20bp	121970	121957	-132	nontemplate	TATATAATGAATACACATGG	20	1	43.2	-26.5	-1.9	-10.8	-46.4	0	1	0	0	0	0	0	1	0	0	0	1	0	0	0	1	0	0	0	1	0	1	0	0	0	0	1	0	0	0	1
broad_tiling	YHR007C	ERG11	VIII	-	121825	ERG11-121971-20bp	121971	121958	-133	nontemplate	ATATAATGAATACACATGGA	20	1	45	-27	-0.7	-10.8	-44.9	0	0	1	0	0	1	0	0	0	0	0	1	0	0	0	1	0	0	0	1	0	0	0	1	0	1	0	0	0	0	1
broad_tiling	YHR007C	ERG11	VIII	-	121825	ERG11-122027-20bp	122027	122014	-189	nontemplate	ACGTAAACGTCGTTAACTCG	20	1	55.6	-34	-1.9	-8.3	-51	0	1	0	0	0	0	1	0	0	0	0	1	0	0	1	0	0	0	0	1	1	0	0	0	0	0	1	0	0	0	1
broad_tiling	YHR007C	ERG11	VIII	-	121825	ERG11-122041-20bp	122041	122028	-203	nontemplate	AACTCGTGGAGATGCACAAT	20	1	58.2	-34.7	2.1	-8.2	-49.7	1	0	0	0	1	0	0	0	1	0	0	0	1	0	0	0	0	0	1	0	1	0	0	0	1	0	0	0	0	1	0
broad_tiling	YHR007C	ERG11	VIII	-	121825	ERG11-122075-20bp	122075	122062	-237	nontemplate	CCAAGAAAAAAAAAAAATTC	20	1	51.3	-21	-2.6	-3.4	-51.8	0	0	1	0	0	0	0	1	0	1	0	0	0	1	0	0	0	0	0	1	0	1	0	0	0	0	0	1	0	0	1
broad_tiling	YHR007C	ERG11	VIII	-	121825	ERG11-122191-20bp	122191	122178	-353	nontemplate	AGTTTCGTTTCGTTTCGTTT	20	1	56.6	-29.5	4.9	-6.2	-53.2	0	1	0	0	0	0	0	1	0	1	0	0	0	0	0	1	0	0	1	0	0	0	0	1	0	0	0	1	0	0	0
broad_tiling	YHR007C	ERG11	VIII	-	121825	ERG11-122192-20bp	122192	122179	-354	nontemplate	GTTTCGTTTCGTTTCGTTTA	20	1	55.6	-28.6	-0.1	-6.3	-49.7	0	0	1	0	0	1	0	0	0	0	0	1	0	1	0	0	0	0	0	1	0	0	1	0	0	0	0	1	0	0	0
broad_tiling	YHR007C	ERG11	VIII	-	121825	ERG11-122252-20bp	122252	122239	-414	nontemplate	GCCTTTAAGATTGTCCAACC	20	1	56.3	-32.7	5	-11.9	-52.6	0	0	1	0	0	0	0	1	0	0	0	1	1	0	0	0	0	1	0	0	1	0	0	0	0	1	0	0	0	0	1
broad_tiling	YGR060W	ERG25	VII	+	610481	ERG25-610438-20bp	610438	610451	-30	nontemplate	GAAACGAAGAGAGAGAAAAA	20	1	51.5	-29.4	-4.3	-5.6	-46.3	1	0	0	0	0	0	1	0	1	0	0	0	1	0	0	0	0	0	1	0	1	0	0	0	1	0	0	0	0	0	1
[truncated: 784 more columns]
