# Supplementary material for: Quantitative CRISPR interference screens in yeast identify chemical-genetic interactions and new rules for guide RNA design
Source: Genome Biol. 2016 Mar 8;17:45. doi: 10.1186/s13059-016-0900-9 (PMC4784398; doi:10.1186/s13059-016-0900-9)
Supplement: Additional file 17: — Number and significance of transcription factor site overlaps with positive control gRNA target sequences. (XLSX 10 kb) [file 13059_2016_900_MOESM17_ESM.xlsx]

## Sheet: READ_ME
Additional data file 17.
Number and significance of transcription factor site overlaps with positive control gRNA target sequences from gene_tiling20 and broad_tiling data sets
#Transcription_factor	Name of transcription factor.
Window	Window size that was searched for overlap with transcription factor binding.
n_overlaps	Number of overlpas for a specific transcription factor.
mean gRNA effect magnitude	mean gRNA effect magnitude
p_nominal	Nominal p-value
p_bonf	Bonferroni-corrected p-value

## Sheet: Transcription Factor Data
#Transcription_factor	Window	n_overlaps	mean gRNA effect magnitude	p_nominal	p_bonf
NDD1	10	12	6.3	5e-05	0.0014
NDD1	5	10	6.1	0.00025	0.007
PHD1	10	22	4.5	0.00025	0.007
MET31	5	10	5.4	0.00095	0.027
MET31	10	12	5	0.0014	0.041
GCR2	10	11	4.8	0.0032	0.088
SWI6	10	11	4.7	0.0063	0.18
PHO2	10	25	3.7	0.0095	0.26
RCS1	10	12	4.3	0.013	0.36
PHO2	5	16	4	0.014	0.4
HAP1	10	12	4.2	0.019	0.52
MSN2	10	12	4	0.026	0.72
SUT1	10	12	3.9	0.032	0.89
HAP2	10	10	4	0.045	1.3
MSN4	10	20	3.4	0.047	1.3
SPT23	5	13	3.3	0.11	3.2
SPT23	10	17	3.1	0.12	3.5
ADR1	10	13	3.2	0.16	4.4
SWI5	5	15	3.1	0.16	4.5
SWI5	10	25	2.9	0.16	4.5
AFT2	10	13	3	0.2	5.5
MAC1	10	10	3	0.24	6.7
MSN4	5	10	2.7	0.34	9.5
SOK2	10	20	2.6	0.37	10
SOK2	5	12	2.5	0.43	12
YAP5	10	17	2.2	0.59	16
DIG1	5	10	1.4	0.86	24
DIG1	10	11	1.3	0.9	25
