# Supplementary material for: Quantitative CRISPR interference screens in yeast identify chemical-genetic interactions and new rules for guide RNA design
Source: Genome Biol. 2016 Mar 8;17:45. doi: 10.1186/s13059-016-0900-9 (PMC4784398; doi:10.1186/s13059-016-0900-9)
Supplement: Additional file 18: — Analysis of potential off-target binding sites. (XLSX 36 kb) [file 13059_2016_900_MOESM18_ESM.xlsx]

## Sheet: READ_ME
Additional data file 18. Analysis of potential off-target binding sites.
ECRISP off target predictions
Name	Guide RNA name
Target-chrome(s)	Chromosome Targeted
Start	Start of off-target targeted site
End	End of off-target targeted site
Gene targets	Off target genes targeted
Spec-Score	Specificity Score
Anno-Score	Annotation Score
Eff-Score	Efficacy Score
Matchstring	String showing matches and mismatches
Sequence	Off Target Targeted Sequence
Direction	Which strand targeted
Number_mismatches	Number of bases that don't match
Strong_PAM	Strong PAM "GG = yes" vs weak PAM "AG = no"
No_seed_mutation	Whether or not there is a mutation in the seed region
Near_TSS	Whether or not the off target guide lands near a transcription start site.
Near_essential_gene	Whether or not a guide lands near an essential gene.
	About ECRISPR Scores, read more at: http://www.e-crisp.org/E-CRISP/aboutpage.html
	Specificity Score (S-score)	Annotation Score (A-score)	Efficacy Score (E-score)
	Start with 100	Start with zero	Add 1 if the the last 6 bp have a CG content higher then 70 %
	for every off-target substract (20-mismatches)/iteration	For every hit exon add 5/exon count	Subtract 1 if the entire sequence has GC content > 80 %
		For every hit CpG Island subtract 1	Add 1 if sequence is preceded by a G
		For every start codon hit add 1	Add 1 if there are GG in front of the target sequence (opposite the PAM)
		For every stop codon hit add 1	Add micro -homology score (is higher when sequence tends to give out of frame deletions
		For every CDS hit add 5/CDS count
		For every gene hit add 1

## Sheet: ECRISP Data
Name	Target-chrome(s)	Start	End	Gene targets	Spec-Score	Anno-Score	Eff-Score	Matchstring	Sequence	Direction	Number_mismatches	Strong_PAM	No_seed_mutation	Near_TSS	Near_essential_gene
mutant_ERG11-NRg1.18j	XIV	748465	748486	YNR063W	94.2857	84.6154	42.2991	MXMMMXMMMMMMMMMMMMMMM	AATTTACCGATAACGAAAAGG	fw	2	YES	YES	NO	NO
mutant_ERG11-NRg1.18	XV	982461	982482	YOR346W::REV1	94.2857	44	54.3141	MMMMMMMMMXMMMXMMMMMMM	AATTTACCAATAACGAAAAGG	fw	2	YES	NO	NO	NO
mutant_ERG11-NRg1.18heb	XVI	536200	536221	YPL009C::TAE2	100	84.6154	49.5048	MMMMMMMXMMMMMMMMXMMMM	CTTTCTCCTTTTTGGTAAATT	rc	2	NO	NO	NO	NO
mutant_ERG11-NRg1.18e	XII	122464	122485	YLL013C::PUF3	86.6667	84.6154	26.0427	MMMMMMMMMMMMMMMMXMMXM	CCATTTCCTTATTGGTAAATT	rc	2	YES	YES	NO	NO
mutant_ERG11-NRg1.18e	XV	982461	982482	YOR346W::REV1	86.6667	44	54.3141	MMMMMMMMMXMMMXMMMMMMM	AATTTACCAATAAGGAAAAGG	fw	2	YES	NO	NO	NO
mutant_ERG11-NRg1.18n	X	76711	76732	NA	89.5238	1	38.4235	MMMMMMMMMMMMMMMXMXMMM	CTTTTTCGTTATTGGTTAATT	rc	2	NO	YES	NO	NO
mutant_ERG11-NRg1.18i	XV	982461	982482	YOR346W::REV1	94.2857	44	54.3141	MMMMMMMMMXMMMXMMMMMMM	AATTTACCAGTAACGAAAAGG	fw	2	YES	NO	NO	NO
mutant_ERG11-NRg1.18d	XII	576753	576774	NA	86.6667	1	41.953	MMMMMMMXMMMMMMMMMXMMM	CTTTTTTGTTATTGGTAAATT	rc	2	NO	NO	YES	NO
mutant_ERG11-NRg1.18d	V	488223	488244	NA	86.6667	0	47.774	MMMMMMMMMMMMMMMMMXMXM	CCATTTTGTTATTGGTAAATT	rc	2	YES	YES	NO	NO
mutant_ERG11-NRg1.18hb	XVI	536200	536221	YPL009C::TAE2	94.2857	84.6154	49.5048	MMMMMMMXMMMMMMMMXMMMM	CTTTCTCGTTTTTGGTAAATT	rc	2	NO	NO	NO	NO
mutant_SEC14-NRg2.18c	VII	946360	946381	YGR225W::AMA1	94.2857	3.84615	49.7314	MMMMMMMMMMMMMMXMMMMMX	CCTTTTCTGGTATATCGCTTG	rc	2	YES	YES	NO	NO
mutant_ERG25-NRg1.ph	VII	546174	546197	NA	93.0435	1	60.9991	MMMMMMMMMMMXXMMMMMMMMMM	CTTTTTTTCTTTCTCTTCTTTTC	rc	2	NO	YES	YES	YES
mutant_ERG25-NRg1.18hb	IV	1443125	1443146	YDR496C::PUF6	91.4286	84.6154	37.2913	MMMMMXMMMMMMMMMMMMXMM	CTTTCTTTCTTTCTCTTCGTT	rc	2	NO	NO	NO	NO
mutant_ERG25-NRg1.18hb	X	550455	550476	NA	91.4286	1	31.5753	XMXMMMMMMMMMMMMMMMMMM	AACGAAGAGAAAGAAAGAGAG	fw	2	NO	YES	NO	NO
mutant_ERG25-NRg1.18peb	XVI	513306	513327	YPL020C::ULP1	89.5238	84.6154	43.2348	MMMMMMMXMMMMXMMMMMMMM	CTGTCTTCCTCTCTCTTCTTT	rc	2	NO	NO	NO	NO
mutant_ERG25-NRg1.18peb	VII	440304	440325	YGL029W::CGR1	89.5238	92.3077	41.3289	MMMMMMMMMMMMXMMMMXMMM	AAAGAAGAGAGAGGAAGAAAG	fw	2	NO	NO	YES	YES
mutant_ERG25-NRg1.18peb	XII	645764	645785	YLR255C	89.5238	84.6154	46.119	MMMMMMMMMMMMXMMMMMXMM	CTCTCTTCCTCTCTCTTCTTT	rc	2	NO	YES	YES	NO
mutant_ERG25-NRg1.18peb	XII	552553	552574	YLR204W::QRI5	89.5238	92.3077	42.0296	MMMMMMMMXMMMMMXMMMMMM	AAAGAAGAGAGAGGAAGAAGG	fw	2	YES	NO	NO	NO
mutant_ERG25-NRg1.18phb	XIV	282220	282241	NA	84.4694	0	45.1608	MMMMXMMMMMMMMMMMMXMMM	CTTTCTTTCTTTCTCTTCTTT	rc	2	NO	NO	YES	NO
mutant_ERG25-NRg1.18phb	VII	983380	983401	YGR246C::BRF1	84.4694	84.6154	51.8114	MMMMMMMMMMMMMMXMMMMMX	CTTTCTTTCTTTCTCTTCTTT	rc	2	NO	YES	NO	NO
mutant_ERG25-NRg1.18phb	XI	382251	382272	YKL031W	84.4694	84.6154	45.1093	MMMMMMMMXMMMMMMMMXMMM	AAAGAAGAGAAAGAAAGAAAG	fw	2	NO	NO	YES	NO
mutant_ERG25-NRg1.18phb	IV	1443125	1443146	YDR496C::PUF6	84.4694	84.6154	37.2913	MMMMMXMMMMMMMMMMMMXMM	CTTTCTTTCTTTCTCTTCTTT	rc	2	NO	NO	NO	NO
mutant_ERG25-NRg1.18phb	XIV	54497	54518	YNL308C::KRI1	84.4694	84.6154	67.9836	MMMMMMMMMMMXXMMMMMMMM	CTTTCTTTCTTTCTCTTCTTT	rc	2	NO	YES	NO	NO
mutant_ERG25-NRg1.18phb	VII	853352	853373	NA	84.4694	0	60.8627	MMMMMMXMXMMMMMMMMMMMM	AAAGAAGAGAAAGAAAGATAG	fw	2	NO	YES	YES	NO
mutant_ERG25-NRg1.18phb	XVI	513306	513327	YPL020C::ULP1	84.4694	84.6154	43.2348	MMMMMMMMMMXMXMMMMMMMM	CTGTCTTTCTTTCTCTTCTTT	rc	2	NO	YES	NO	NO
mutant_ERG25-NRg1.18phb	X	550455	550476	NA	84.4694	1	31.5753	XMXMMMMMMMMMMMMMMMMMM	AAAGAAGAGAAAGAAAGAGAG	fw	2	NO	YES	NO	NO
mutant_ERG25-NRg1.18phb	XII	584819	584840	YLR223C::IFH1	84.4694	44	28.8866	MMMMXMMMMMMMXMMMMMMMM	CTCTCTTTCTTTCTCTTCTTT	rc	2	NO	NO	NO	NO
mutant_ERG25-NRg1.18k	VIII	40099	40120	YHL030W::ECM29	87.9365	92.3077	45.9523	XMMMMMMMMMXMMMMMMMMMM	AACGAAGCGAGAGAAAAACAG	fw	2	NO	YES	NO	NO
mutant_ERG25-NRg1.18k	XIV	547779	547800	NA	87.9365	0	46.7297	MMMMMMMMMMMMMMXMMMMXM	CTTTTTTTCTCTCGCTTCGTT	rc	2	NO	YES	NO	NO
mutant_ERG25-NRg1.18k	X	375289	375310	YJL038C::LOH1	87.9365	84.6154	61.8155	MMMMMMMMMXMMMMMMMMXMM	CTTTTTTTCTCTCGCTTCGTT	rc	2	NO	NO	NO	NO
mutant_ERG25-NRg1.18p	X	375289	375310	YJL038C::LOH1	86.9048	84.6154	61.8155	MMMMMMMMMXMMMXMMMMMMM	CTTTTTTTCTCTCTCTTCTTT	rc	2	NO	NO	NO	NO
mutant_ERG25-NRg1.18p	XVI	513306	513327	YPL020C::ULP1	86.9048	84.6154	43.2348	MMMMXMMMMMMMXMMMMMMMM	CTGTTTTTCTCTCTCTTCTTT	rc	2	NO	NO	NO	NO
mutant_ERG25-NRg1.18p	XII	584819	584840	YLR223C::IFH1	86.9048	44	28.8866	MMMMMMMMMMXMXMMMMMMMM	CTCTTTTTCTCTCTCTTCTTT	rc	2	NO	YES	NO	NO
mutant_ERG25-NRg1.18p	II	488686	488707	NA	86.9048	0	41.0099	MMXXMMMMMMMMMMMMMMMMM	AAAGAAGAGAGAGAAAAAGAG	fw	2	NO	YES	YES	NO
mutant_ERG25-NRg1.hb	X	550453	550476	NA	93.0435	1	31.5753	MMXMXMMMMMMMMMMMMMMMMMM	GAAACGAAGAGAAAGAAAGAGAG	fw	2	NO	YES	NO	NO
mutant_ERG25-NRg1.18he	V	409771	409792	NA	91.4286	0	42.0655	MMMMMMMMMXMMXMMMMMMMM	CTGTTTTCCTTTCTCTTCGTT	rc	2	NO	NO	YES	YES
mutant_ERG25-NRg1.18he	XI	243194	243215	NA	91.4286	1	36.9679	XMMMMMMMMMMMMXMMMMMMM	AACGAAGAGAAAGGAAAAGGG	fw	2	YES	NO	NO	NO
mutant_ERG25-NRg1.eb	XII	645764	645787	YLR255C	93.0435	84.6154	47.7584	MMMMMMMMMMMMXMMMMMXMMMM	CTCTCTTCCTCTCTCTTCGTTTC	rc	2	NO	YES	YES	NO
mutant_ERG25-NRg1.18h	VIII	40099	40120	YHL030W::ECM29	86.5079	92.3077	45.9523	XMMMMMMXMMMMMMMMMMMMM	AACGAAGAGAAAGAAAAACAG	fw	2	NO	YES	NO	NO
mutant_ERG25-NRg1.18h	XII	584819	584840	YLR223C::IFH1	86.5079	44	28.8866	MMMMMMMMMMMMXMMMMMXMM	CTCTTTTTCTTTCTCTTCGTT	rc	2	NO	YES	NO	NO
mutant_ERG25-NRg1.18h	XI	243194	243215	NA	86.5079	1	36.9679	XMMMMMMMMMMMMXMMMMMMM	AACGAAGAGAAAGAAAAAGGG	fw	2	YES	NO	NO	NO
mutant_ERG25-NRg1.18h	XV	986668	986689	NA	86.5079	0	45.8929	MXMMMXMMMMMMMMMMMMMMM	AACGAAGAGAAAGAAAAAAGG	fw	2	YES	YES	YES	NO
mutant_ERG25-NRg1.18phe	VI	55072	55093	NA	89.5238	0	46.6062	MMMMMMMMXMMXMMMMMMMMM	AAAGAAGAGAAAGGAAAATAG	fw	2	NO	NO	YES	YES
mutant_ERG25-NRg1.18phe	XII	584819	584840	YLR223C::IFH1	89.5238	44	28.8866	MMMMMMMXMMMMXMMMMMMMM	CTCTTTTCCTTTCTCTTCTTT	rc	2	NO	NO	NO	NO
mutant_ERG25-NRg1.18phe	XV	520216	520237	NA	89.5238	0	51.9311	MMMMMMMMMMMMXMMMXMMMM	CCTTTTTCCTTTCTCTTCTTT	rc	2	YES	YES	NO	NO
mutant_ERG25-NRg1.18phe	XIV	89306	89327	snR40	89.5238	100	47.4708	MMMMMMMMMMMMXMXMMMMMM	CCATTTTCCTTTCTCTTCTTT	rc	2	YES	YES	NO	NO
mutant_ERG25-NRg1.18pe	XIII	700063	700084	YMR216C::SKY1	89.5238	84.6154	60.8345	MMMMMMXMMMMMMMMMMMMXM	CTTTTTTCCTCTCTCTTCTTT	rc	2	NO	NO	NO	NO
mutant_ERG25-NRg1.18pe	IX	177558	177579	YIL100W	89.5238	92	43.4297	XMMMMMMMMMMMMMMXMMMMM	AAAGAAGAGAGAGGAAAAGGG	fw	2	YES	NO	YES	NO
mutant_ERG25-NRg1.18pe	VII	1040319	1040340	YGR274C::TAF1	89.5238	84.6154	40.0883	MMMMMMMMXMMMMMXMMMMMM	CCATTTTCCTCTCTCTTCTTT	rc	2	YES	NO	NO	NO
mutant_ERG25-NRg1.pe	IX	177556	177579	YIL100W	93.0435	92	43.4297	MMXMMMMMMMMMMMMMMXMMMMM	GAAAAGAAGAGAGAGGAAAAGGG	fw	2	YES	NO	YES	NO
mutant_ERG25-NRg1.phb	XI	382249	382272	YKL031W	93.0435	84.6154	46.7486	MMMMMMMMMMXMMMMMMMMXMMM	GAAAAGAAGAGAAAGAAAGAAAG	fw	2	NO	NO	YES	NO
mutant_ERG25-NRg1.phb	X	550453	550476	NA	93.0435	1	31.5753	MMXMXMMMMMMMMMMMMMMMMMM	GAAAAGAAGAGAAAGAAAGAGAG	fw	2	NO	YES	NO	NO
mutant_ERG25-NRg1.p	II	488684	488707	NA	88.6957	0	42.6492	MMMMXXMMMMMMMMMMMMMMMMM	GAAAAGAAGAGAGAGAAAAAGAG	fw	2	NO	YES	YES	NO
mutant_ERG25-NRg1.18b	XVI	513306	513327	YPL020C::ULP1	89.5238	84.6154	43.2348	MMMMMMMMMMMMXMMMMMXMM	CTGTCTTTCTCTCTCTTCGTT	rc	2	NO	YES	NO	NO
mutant_ERG25-NRg1.peb	XII	645764	645787	YLR255C	93.0435	84.6154	47.7584	MMMMMMMMMMMMXMMMMMXMMMM	CTCTCTTCCTCTCTCTTCTTTTC	rc	2	NO	YES	YES	NO
mutant_ERG25-NRg1.peb	XII	552551	552574	YLR204W::QRI5	93.0435	92.3077	43.669	MMMMMMMMMMXMMMMMXMMMMMM	GAAAAGAAGAGAGAGGAAGAAGG	fw	2	YES	NO	NO	NO
mutant_ERG25-NRg1.18	II	488686	488707	NA	84.7619	0	41.0099	MMXXMMMMMMMMMMMMMMMMM	AACGAAGAGAGAGAAAAAGAG	fw	2	NO	YES	YES	NO
mutant_ERG25-NRg1.pb	XVI	513306	513329	YPL020C::ULP1	93.0435	84.6154	43.2348	MMMMMMMMMMMMXMMMMMMMMMX	CTGTCTTTCTCTCTCTTCTTTTC	rc	2	NO	YES	NO	NO
mutant_ERG25-NRg1.18f	XV	988839	988860	NA	86.6667	1	47.9736	MXXMMMMMMMMMMMMMMMMMM	AACGAAGAGAGAAAAAAAAAG	fw	2	NO	YES	NO	NO
mutant_ERG25-NRg1.18f	II	121107	121128	YBL052C::SAS3	86.6667	44	34.6159	MMMMMMMMMXMMXMMMMMMMM	CCTTTTTTTTCTCTCTTCGTT	rc	2	YES	NO	NO	NO
mutant_ERG25-NRg1.j	IV	1200152	1200175	YDR363W::ESC2	88.6957	84.6154	47.3972	MMMMXMMMMXMMMMMMMMMMMMM	GAAACGAAGATAGAGAAAAAGAG	fw	2	NO	YES	NO	NO
mutant_ERG25-NRg1.18pb	IV	1354997	1355018	YDR447C::RPS17B	84.5714	46.1538	49.4708	MMMMMMMMMMMMXMMMMMMMX	CTTTCTTTCTCTCTCTTCTTT	rc	2	NO	YES	NO	NO
mutant_ERG25-NRg1.18pb	XIII	226509	226530	YML024W::RPS17A	84.5714	46.1538	48.2199	XMMMMMMMXMMMMMMMMMMMM	AAAGAAGAGAGAGAAAGAAAG	fw	2	NO	YES	NO	NO
mutant_ERG25-NRg1.18pb	XVI	513306	513327	YPL020C::ULP1	84.5714	84.6154	43.2348	MMMMMMMMMMMMXMMMMMMMM	CTGTCTTTCTCTCTCTTCTTT	rc	1	NO	YES	NO	NO
mutant_ERG25-NRg1.18pb	VII	795703	795724	NA	84.5714	0	51.1103	MMMMMXMMMMMMMMXMMMMMM	CTGTCTTTCTCTCTCTTCTTT	rc	2	NO	NO	NO	NO
mutant_ERG25-NRg1.18pb	XII	823439	823460	NA	84.5714	0	45.2158	MMMMXMMMMMMMMMXMMMMMM	AAAGAAGAGAGAGAAAGAGAG	fw	2	NO	NO	NO	NO
mutant_ERG25-NRg1.18eb	XII	645764	645785	YLR255C	94.2857	84.6154	46.119	MMMMMMMMMMMMXMMMMMXMM	CTCTCTTCCTCTCTCTTCGTT	rc	2	NO	YES	YES	NO
mutant_ERG25-NRg1.f	XV	988837	988860	NA	88.6957	1	49.6129	MMMXXMMMMMMMMMMMMMMMMMM	GAAACGAAGAGAGAAAAAAAAAG	fw	2	NO	YES	NO	NO
mutant_ERG25-NRg1.18ph	II	549619	549640	NA	81.1475	0	41.6088	MMMXMMXMMMMMMMMMMMMMM	AAAGAAGAGAAAGAAAAAAAG	fw	2	NO	YES	YES	YES
mutant_ERG25-NRg1.18ph	XV	896987	897008	YOR310C::NOP58	81.1475	92	57.7976	MMMXMMMMMMMMMMXMMMMMM	CTTTTTTTCTTTCTCTTCTTT	rc	2	NO	NO	NO	NO
mutant_ERG25-NRg1.18ph	VII	720656	720677	YGR116W::SPT6	81.1475	62.1622	52.3641	MMMMMMMMMMMMMMXMMXMMM	AAAGAAGAGAAAGAAAAAAAG	fw	2	NO	NO	YES	YES
mutant_ERG25-NRg1.18ph	XIV	282220	282241	NA	81.1475	0	45.1608	MMMMXMMMMMMMMMMMMXMMM	CTTTTTTTCTTTCTCTTCTTT	rc	2	NO	NO	YES	NO
mutant_ERG25-NRg1.18ph	IV	355491	355512	NA	81.1475	0	47.9319	MMMMMMMMMMMMXMXMMMMMM	CTTTTTTTCTTTCTCTTCTTT	rc	2	NO	YES	NO	NO
mutant_ERG25-NRg1.18ph	VII	546174	546195	NA	81.1475	1	59.3598	MMMMMMMMMMMXXMMMMMMMM	CTTTTTTTCTTTCTCTTCTTT	rc	2	NO	YES	YES	YES
mutant_ERG25-NRg1.18ph	XIV	40498	40519	NA	81.1475	1	47.73	MMMMMMMMXMMXMMMMMMMMM	CTATTTTTCTTTCTCTTCTTT	rc	2	NO	NO	YES	YES
mutant_ERG25-NRg1.18ph	XII	584819	584840	YLR223C::IFH1	81.1475	44	28.8866	MMMMMMMMMMMMXMMMMMMMM	CTCTTTTTCTTTCTCTTCTTT	rc	1	NO	YES	NO	NO
mutant_ERG25-NRg1.18ph	XV	944456	944477	NA	81.1475	2	41.6487	MMMMMMMMXMMMXMMMMMMMM	CTCTTTTTCTTTCTCTTCTTT	rc	2	NO	NO	YES	NO
mutant_ERG25-NRg1.18ph	XV	430182	430203	NA	81.1475	1	33.6747	MMMXMMMMXMMMMMMMMMMMM	AAAGAAGAGAAAGAAAAAGGG	fw	2	YES	YES	YES	NO
mutant_ERG25-NRg1.18ph	IV	344215	344236	NA	81.1475	1	44.925	MMMMMMMMMMMMMMXMMXMMM	CCCTTTTTCTTTCTCTTCTTT	rc	2	YES	YES	NO	NO
mutant_ERG25-NRg1.18ph	XVI	868950	868971	YPR163C::TIF3	81.1475	84.6154	41.3705	MMMMMMXMMMMMMMMMMMMMX	CCTTTTTTCTTTCTCTTCTTT	rc	2	YES	NO	NO	NO
mutant_ERG25-NRg1.18ph	II	551545	551566	YBR156C::SLI15	81.1475	84.6154	28.3882	MMMMMMMMXMMMMMMMMXMMM	CCTTTTTTCTTTCTCTTCTTT	rc	2	YES	NO	NO	NO
mutant_ERG25-NRg1.18j	XIV	300998	301019	YNL179C	87.1429	92.3077	42.7195	MMMXMMMMMMMMMMXMMMMMM	AACGAAGATAGAGAAAAAAAG	fw	2	NO	NO	YES	NO
mutant_ERG25-NRg1.18j	IV	1200154	1200175	YDR363W::ESC2	87.1429	84.6154	45.7578	MMXMMMMXMMMMMMMMMMMMM	AACGAAGATAGAGAAAAAGAG	fw	2	NO	YES	NO	NO
mutant_ERG25-NRg1.18j	II	121107	121128	YBL052C::SAS3	87.1429	44	34.6159	MMMMMMMMXXMMMMMMMMMMM	CCTTTTTTCTCTATCTTCGTT	rc	2	YES	NO	NO	NO
mutant_ERG25-NRg1	II	488684	488707	NA	84.3478	0	42.6492	MMMMXXMMMMMMMMMMMMMMMMM	GAAACGAAGAGAGAGAAAAAGAG	fw	2	NO	YES	YES	NO
mutant_CRG1-NRg2.18h	V	160680	160701	YER005W::YND1	94.2857	84.6154	45.6249	MMMMXMMMMMMMMMMMMMXMM	CCATTTTACAATCAGTACATC	rc	2	YES	NO	YES	NO
mutant_CRG1-NRg2.18heb	V	160680	160701	YER005W::YND1	100	84.6154	45.6249	MMMMMMMXMMMMMMMMMMXMM	CCATATTTCAATCAGTACATC	rc	2	YES	NO	YES	NO
mutant_CRG1-NRg2.phb	V	160680	160703	YER005W::YND1	100	84.6154	43.9856	MMMMMMMMMMMMMMMMMMMMMXM	CCATATTACAATCAGTACCTCTT	rc	1	YES	YES	YES	NO
mutant_CRG1-NRg2.18p	V	160680	160701	YER005W::YND1	94.2857	84.6154	45.6249	MMMMXMMMMMXMMMMMMMMMM	CCATTTTACACTCAGTACCTC	rc	2	YES	NO	YES	NO
mutant_CRG1-NRg2.18phb	VI	70302	70323	YFL033C::RIM15	84.7619	84.6154	37.5308	MMMMMMMMMMXMXMMMMMMMM	GAGGTACTGATTGTAATACAG	fw	2	NO	NO	NO	NO
mutant_CRG1-NRg2.18phb	V	160680	160701	YER005W::YND1	84.7619	84.6154	45.6249	MMMMMMMMMMMMMMMMMMMMM	CCATATTACAATCAGTACCTC	rc	0	YES	YES	YES	NO
mutant_CRG1-NRg2.hb	V	160680	160703	YER005W::YND1	93.0435	84.6154	43.9856	MMMMMMMMMMMMMMMMMMXMMXM	CCATATTACAATCAGTACATCTT	rc	2	YES	YES	YES	NO
mutant_CRG1-NRg2.18hb	V	160680	160701	YER005W::YND1	89.5238	84.6154	45.6249	MMMMMMMMMMMMMMMMMMXMM	CCATATTACAATCAGTACATC	rc	1	YES	YES	YES	NO
mutant_CRG1-NRg2.18e	XIV	454001	454022	YNL091W::NST1	89.5238	84.6154	33.1779	MMMMXMMMMMMMMMMXMMMMM	GATGTACTGAGTGAAAAAGAG	fw	2	NO	NO	NO	NO
mutant_CRG1-NRg2.ph	V	160680	160703	YER005W::YND1	93.0435	84.6154	43.9856	MMMMXMMMMMMMMMMMMMMMMXM	CCATTTTACAATCAGTACCTCTT	rc	2	YES	NO	YES	NO
mutant_CRG1-NRg2.18phe	V	160680	160701	YER005W::YND1	100	84.6154	45.6249	MMMMXMMXMMMMMMMMMMMMM	CCATTTTTCAATCAGTACCTC	rc	2	YES	NO	YES	NO
mutant_CRG1-NRg2.18peb	V	160680	160701	YER005W::YND1	100	84.6154	45.6249	MMMMMMMXMMXMMMMMMMMMM	CCATATTTCACTCAGTACCTC	rc	2	YES	NO	YES	NO
mutant_CRG1-NRg2.pb	V	160680	160703	YER005W::YND1	93.0435	84.6154	43.9856	MMMMMMMMMMXMMMMMMMMMMXM	CCATATTACACTCAGTACCTCTT	rc	2	YES	YES	YES	NO
mutant_CRG1-NRg2.18ph	V	160680	160701	YER005W::YND1	89.5238	84.6154	45.6249	MMMMXMMMMMMMMMMMMMMMM	CCATTTTACAATCAGTACCTC	rc	1	YES	NO	YES	NO
mutant_CRG1-NRg2.e	XIV	453999	454022	YNL091W::NST1	88.6957	84.6154	31.5385	MMMMMMXMMMMMMMMMMXMMMMM	AAGATGTACTGAGTGAAAAAGAG	fw	2	NO	NO	NO	NO
mutant_CRG1-NRg2.18b	V	160680	160701	YER005W::YND1	94.2857	84.6154	45.6249	MMMMMMMMMMXMMMMMMMXMM	CCATATTACACTCAGTACATC	rc	2	YES	YES	YES	NO
mutant_CRG1-NRg2.18pb	VI	70302	70323	YFL033C::RIM15	89.0476	84.6154	37.5308	MMMMMMMMMMXMXMMMMMMMM	GAGGTACTGAGTGTAATACAG	fw	2	NO	NO	NO	NO
mutant_CRG1-NRg2.18pb	V	160680	160701	YER005W::YND1	89.0476	84.6154	45.6249	MMMMMMMMMMXMMMMMMMMMM	CCATATTACACTCAGTACCTC	rc	1	YES	YES	YES	NO
broad_tiling_SSL2-82656-20bp	XV	899214	899237	YOR311C::DGK1	84.3478	84.6154	53.662	MMMMMMXMMXMMMMMMMMMMMMM	CTGGGCCCCTTTGGATCTCGCCA	rc	2	NO	NO	NO	NO
broad_tiling_SSL2-82869-20bp	XV	651303	651326	YOR168W::GLN4	84.3478	48	35.7461	MMMMMXMMMMMXMMMMMMMMMMM	CTATGGTAACAGGGTTGAAGAAG	rc	2	NO	NO	NO	NO
broad_tiling_CRG1-519142-20bp	XII	717313	717336	YLR290C	84.3478	84.6154	39.7611	MXMMMMMXMMMMMMMMMMMMMMM	TGCAAGTACAGTATGAATAAAAG	fw	2	NO	YES	NO	NO
broad_tiling_SEC14-424899-20bp	XIII	280617	280640	YMR008C::PLB1	84.3478	92.3077	45.6254	MMMMMMMMMMMMMMXMMXMMMMM	GACACTTAAGACACAAACAAAAG	fw	2	NO	NO	NO	NO
broad_tiling_ERG25-610056-20bp	III	247173	247196	YCR073W-A::SOL2	93.0435	84.6154	-4.37205	MMXXMMMMMMMMMMMMMMMMMMM	GGAGGCAGTGGTAGTGGCAGTGG	fw	2	YES	YES	YES	NO
broad_tiling_ERG25-610437-20bp	II	557178	557201	YBR158W::AMN1	84.3478	84.6154	29.662	MXMMMMMMMMMMMMXMMMMMMMM	AAACGAAGAGAGAGAAAAAAAAG	fw	2	NO	NO	NO	NO
broad_tiling_ERG25-610402-20bp	XIII	634486	634509	NA	84.3478	1	43.1733	MMMMXMMMXMMMMMMMMMMMMMM	CTTCCTGTATTATATATTATATA	rc	2	NO	NO	NO	NO
broad_tiling_ERG25-610438-20bp	II	488684	488707	NA	75.6522	0	42.6492	MMMMXXMMMMMMMMMMMMMMMMM	GAAACGAAGAGAGAGAAAAAGAG	fw	2	NO	YES	YES	NO
broad_tiling_ERG25-610438-20bp	II	488684	488707	NA	75.6522	0	42.6492	MMMMXXMMMMMMMMMMMMMMMMM	GAAACGAAGAGAGAGAAAAAGAG	fw	2	NO	YES	YES	NO
broad_tiling_ERG11-121879-20bp	III	17162	17185	NA	84.3478	0	43.3132	MMMMMMMXMMMMMMMXMMMMMMM	CGAAAAGGGAAAAAGGAAAATAG	fw	2	NO	NO	YES	NO
gene_tiling_18bp_CDC12-328011-18bp	XV	800509	800530	YOR249C::APC5	84.7619	84.6154	40.8846	XMMMMMMMMMMMMMMMMXMMM	CTACAGGAGGAGGAACAGTAG	fw	2	NO	NO	YES	YES
gene_tiling_18bp_FAS1-100590-18bp	I	72170	72191	YAL038W::CDC19	84.7619	44	16.9462	XMMMMMMMMMMMMMMMXMMMM	AACTACAAGAACATCATCAAG	fw	2	NO	NO	NO	NO
gene_tiling_18bp_CRG1-519285-18bp	XV	458101	458122	NA	84.7619	0	32.3735	MMMMMMXMMMMMMMMXMMMMM	CCGCGATCTATATTTAGCATT	rc	2	YES	NO	YES	NO
gene_tiling_18bp_CRG1-519350-18bp	XIV	84079	84100	NA	81.9048	2	36.3948	MMMMMMXMMMMMMMXMMMMMM	CTATTTGTTTATGTTTATATA	rc	2	NO	NO	NO	NO
gene_tiling_18bp_CRG1-519350-18bp	XII	115652	115673	YLL016W::SDC25	81.9048	100	53.8764	MMMMMMMMMXMXMMMMMMMMM	TATATAAACATAAACAAAAGG	fw	2	YES	NO	NO	NO
gene_tiling_20bp_SEC14-424899-20bp	XIII	280617	280640	YMR008C::PLB1	84.3478	92.3077	45.6254	MMMMMMMMMMMMMMXMMXMMMMM	GACACTTAAGACACAAACAAAAG	fw	2	NO	NO	NO	NO
gene_tiling_18bp_SEC14-424852-18bp	XV	276140	276161	YOL025W::LAG2	86.6667	84.6154	38.4078	MMMMMMMMMMMMMXXMMMMMM	ACGTTGAAAAAAAAAATGAAG	fw	2	NO	NO	NO	NO
gene_tiling_18bp_SEC14-424852-18bp	V	126173	126194	YEL016C::NPP2	86.6667	92.3077	36.1117	MMMMMMMXMMMMMMMMMMXMM	CTTCATTTTTTTTTTCAACGT	rc	2	NO	NO	YES	NO
gene_tiling_18bp_SEC14-424899-18bp	XIII	280619	280640	YMR008C::PLB1	84.7619	92.3077	43.9861	MMMMMMMMMMMMXMMXMMMMM	CACTTAAGACACAAACAAAAG	fw	2	NO	NO	NO	NO
gene_tiling_20bp_PIK1-140891-20bp	VII	806415	806438	YGR159C::NSR1	84.3478	48	45.7595	MMMMMMXXMMMMMMMMMMMMMMM	ATCAAAGCTTTTCTTTGAACCAG	fw	2	NO	YES	NO	NO
gene_tiling_18bp_PIK1-140891-18bp	VII	806417	806438	YGR159C::NSR1	84.7619	48	45.7595	MMMMXXMMMMMMMMMMMMMMM	CAAAGCTTTTCTTTGAACCAG	fw	2	NO	YES	NO	NO
gene_tiling_18bp_SEC7-802185-18bp	VII	845069	845090	NA	84.7619	0	49.2579	MMXMXMMMMMMMMMMMMMMMM	AGTAGTAAATGCTGAAAATAG	fw	2	NO	YES	NO	NO
gene_tiling_18bp_TOR2-63454-18bp	XIII	540417	540438	YMR135W-A	94.2857	48	46.9845	MMXMMMMMMMMMXMMMMMMMM	GATTAGGAGCAGTAGAAAGGG	fw	2	YES	NO	NO	NO
gene_tiling_18bp_TOR2-63441-18bp	IV	1387869	1387890	YDR463W::STP1	84.7619	84.6154	38.4509	MMMMMMXMMMMMMMMMXMMMM	AGAAAGGGAAAATATACCAAG	fw	2	NO	NO	NO	NO
gene_tiling_18bp_TOR2-63510-18bp	I	103436	103457	YAL024C::LTE1	84.7619	84.6154	45.4379	MMMMMMMMMMMXMMXMMMMMM	CTATAACTGAGCTTTACTTGT	rc	2	NO	YES	NO	NO
gene_tiling_18bp_KEI1-1212669-18bp	XV	138048	138069	NA	75.1459	1	48.1211	MXMMMMMMMMMMMMMMMMMMM	ACATATATATATTTATATAAG	fw	1	NO	YES	YES	YES
gene_tiling_18bp_KEI1-1212669-18bp	VI	58014	58035	RUF21	75.1459	100	40.5678	MXMMMMMMMMMMXMMMMMMMM	ACATATATATATTTATATAAG	fw	2	NO	NO	NO	NO
gene_tiling_18bp_KEI1-1212669-18bp	XV	45715	45736	NA	75.1459	2	44.3132	MXMMMMMMMMMMXMMMMMMMM	ACATATATATATTTATATAAG	fw	2	NO	NO	NO	NO
gene_tiling_18bp_KEI1-1212669-18bp	IV	344012	344033	NA	75.1459	1	43.3818	MXMMMMMMMMMMXMMMMMMMM	ACATATATATATTTATATAAG	fw	2	NO	NO	NO	NO
gene_tiling_18bp_KEI1-1212669-18bp	VI	68951	68972	NA	75.1459	0	45.0675	MXMMMMMMMMMMXMMMMMMMM	ACATATATATATTTATATAAG	fw	2	NO	NO	NO	NO
gene_tiling_18bp_KEI1-1212669-18bp	XV	667569	667590	NA	75.1459	0	42.6402	MXMMMMMMMMMMXMMMMMMMM	ACATATATATATTTATATAAG	fw	2	NO	NO	NO	NO
gene_tiling_18bp_KEI1-1212669-18bp	Mito	4800	4821	NA	75.1459	0	42.0293	MXMMMMMMMMMMXMMMMMMMM	ACATATATATATTTATATAAG	fw	2	NO	NO	NO	NO
gene_tiling_18bp_KEI1-1212669-18bp	XIII	878811	878832	YMR304C-A	75.1459	48	42.5102	XMMMMMMMMMMMXMMMMMMMM	ACATATATATATTTATATAAG	fw	2	NO	NO	NO	NO
gene_tiling_18bp_KEI1-1212669-18bp	X	577034	577055	NA	75.1459	0	44.076	MXMMMMMMMMMMMMMMMXMMM	ACATATATATATTTATATTAG	fw	2	NO	NO	NO	NO
gene_tiling_18bp_KEI1-1212669-18bp	XII	556477	556498	NA	75.1459	1	44.4556	MXMMMMMMMMMMXMMMMMMMM	ACATATATATATTTATATTAG	fw	2	NO	NO	NO	NO
gene_tiling_18bp_KEI1-1212669-18bp	XVI	381858	381879	NA	75.1459	1	43.8247	MXMMMMMMMMMMXMMMMMMMM	ACATATATATATTTATATTAG	fw	2	NO	NO	YES	NO
gene_tiling_18bp_KEI1-1212669-18bp	XI	136110	136131	NA	75.1459	1	47.5541	MXMMMMMMMMMMXMMMMMMMM	ACATATATATATTTATATTAG	fw	2	NO	NO	YES	NO
gene_tiling_18bp_KEI1-1212669-18bp	XIV	398512	398533	NA	75.1459	0	46.1777	MXMMMMMMMMMMXMMMMMMMM	ACATATATATATTTATATTAG	fw	2	NO	NO	NO	NO
gene_tiling_18bp_KEI1-1212669-18bp	IV	840420	840441	NA	75.1459	1	45.7767	MMMMMMMMXMMMMMMMMMMXM	CTAATATAAATATATATATGT	rc	2	NO	NO	NO	NO
gene_tiling_18bp_KEI1-1212669-18bp	XIV	777551	777572	NA	75.1459	1	48.5494	MMMMMMMMXMMMMMMMMMMXM	CTAATATAAATATATATATGT	rc	2	NO	NO	NO	NO
gene_tiling_18bp_KEI1-1212669-18bp	XI	631043	631064	NA	75.1459	1	52.4809	MMMMMMMMMMXMMMMMXMMMM	ACATATATATATTTATATCAG	fw	2	NO	NO	YES	NO
gene_tiling_18bp_KEI1-1212669-18bp	VII	848509	848530	NA	75.1459	1	43.5223	MMMMMMMMXMMMMMMMMMMXM	CTGATATAAATATATATATGT	rc	2	NO	NO	YES	YES
gene_tiling_18bp_KEI1-1212669-18bp	VII	531836	531857	NA	75.1459	1	46.7548	MMMMMMMMXMMMMMMMMMMXM	CTGATATAAATATATATATGT	rc	2	NO	NO	NO	NO
gene_tiling_18bp_KEI1-1212669-18bp	II	477093	477114	NA	75.1459	0	47.6526	MXMMMMMMMMMMXMMMMMMMM	ACATATATATATTTATATGGG	fw	2	YES	NO	NO	NO
gene_tiling_18bp_KEI1-1212669-18bp	XIII	266853	266874	NA	75.1459	1	39.751	MMMMMMMMMMMMXMMMMXMMM	ACATATATATATTTATATGGG	fw	2	YES	NO	YES	NO
gene_tiling_18bp_KEI1-1212669-18bp	IV	240136	240157	NA	75.1459	0	43.3456	MMMMMMMMXMMMMMMMMMMXM	CCCATATAAATATATATATGT	rc	2	YES	NO	YES	NO
gene_tiling_18bp_KEI1-1212669-18bp	II	150348	150369	NA	75.1459	2	44.9193	MMMMMMMMMMMMXMMMXMMMM	ACATATATATATTTATATGAG	fw	2	NO	NO	NO	NO
gene_tiling_18bp_KEI1-1212669-18bp	IV	211313	211334	NA	75.1459	1	37.0029	MMMMMMMMXMMMMMMMMMMXM	CTCATATAAATATATATATGT	rc	2	NO	NO	NO	NO
gene_tiling_18bp_KEI1-1212669-18bp	XIII	321326	321347	NA	75.1459	0	49.4633	MMMMMMMMXMMMMMMMMMMXM	CTCATATAAATATATATATGT	rc	2	NO	NO	YES	NO
gene_tiling_18bp_KEI1-1212669-18bp	IV	1385469	1385490	NA	75.1459	1	42.4778	MMMMMMMMXMMMMMMMMMMXM	CTCATATAAATATATATATGT	rc	2	NO	NO	NO	NO
gene_tiling_18bp_KEI1-1212669-18bp	XI	114766	114787	NA	75.1459	1	49.6451	MMMMMMMMXMMMMMMMMMMXM	CTCATATAAATATATATATGT	rc	2	NO	NO	YES	NO
gene_tiling_18bp_KEI1-1212669-18bp	I	31503	31524	NA	75.1459	1	41.2502	MMMMMMMMMMMMXMMMMMMMM	ACATATATATATTTATATAGG	fw	1	YES	NO	YES	NO
gene_tiling_18bp_KEI1-1212669-18bp	X	448851	448872	NA	75.1459	1	43.4448	MMMMMMMMXMMMMMMMMMMMM	CCTATATAAATATATATATGT	rc	1	YES	NO	YES	NO
gene_tiling_18bp_KEI1-1212669-18bp	VI	38777	38798	NA	75.1459	1	45.745	MMMMMMMMMMMXXMMMMMMMM	ACATATATATATTTATATAGG	fw	2	YES	NO	NO	NO
gene_tiling_18bp_KEI1-1212669-18bp	XV	1092	1113	YOL166C	75.1459	92.3077	44.384	MXMMMMMMMMMMXMMMMMMMM	ACATATATATATTTATATAGG	fw	2	YES	NO	NO	NO
gene_tiling_18bp_KEI1-1212669-18bp	XV	854998	855019	NA	75.1459	0	44.9267	MXMMMMMMMMMMXMMMMMMMM	ACATATATATATTTATATAGG	fw	2	YES	NO	NO	NO
gene_tiling_18bp_KEI1-1212669-18bp	VII	366197	366218	NA	75.1459	0	41.0115	MXMMMMMMMMMMXMMMMMMMM	ACATATATATATTTATATAGG	fw	2	YES	NO	YES	NO
gene_tiling_18bp_KEI1-1212669-18bp	XVI	876242	876263	NA	75.1459	1	41.0139	MMMMMMMMXMMMMMMMMMMXM	CCTATATAAATATATATATGT	rc	2	YES	NO	NO	NO
gene_tiling_18bp_KEI1-1212669-18bp	VIII	111529	111550	NA	75.1459	0	43.6516	MMMMMMMMXMMMMMMMMMMXM	CCTATATAAATATATATATGT	rc	2	YES	NO	YES	NO
gene_tiling_18bp_KEI1-1212669-18bp	XIV	605719	605740	NA	75.1459	0	35.7615	MMMMMMMMXMMMMMMMMMMXM	CCTATATAAATATATATATGT	rc	2	YES	NO	NO	NO
gene_tiling_18bp_KEI1-1212669-18bp	III	273401	273422	NA	75.1459	0	33.0787	MMMMMMMMMMMMMMMMMMMXM	CCAATATAAATATATATATGT	rc	1	YES	YES	NO	NO
gene_tiling_18bp_KEI1-1212669-18bp	XIII	809049	809070	NA	75.1459	0	51.7862	MMMMMMMMMXMMMMMMXMMMM	CCAATATAAATATATATATGT	rc	2	YES	NO	NO	NO
gene_tiling_20bp_KEI1-1212669-20bp	X	577032	577055	NA	71.5891	0	44.076	MMMXMMMMMMMMMMMMMMMXMMM	ATACATATATATATTTATATTAG	fw	2	NO	NO	NO	NO
gene_tiling_20bp_KEI1-1212669-20bp	IV	840420	840443	NA	71.5891	1	45.7767	MMMMMMMMXMMMMMMMMMMXMMM	CTAATATAAATATATATATGTAT	rc	2	NO	NO	NO	NO
gene_tiling_20bp_KEI1-1212669-20bp	XIV	777551	777574	NA	71.5891	1	48.5494	MMMMMMMMXMMMMMMMMMMXMMM	CTAATATAAATATATATATGTAT	rc	2	NO	NO	NO	NO
gene_tiling_20bp_KEI1-1212669-20bp	XII	556475	556498	NA	71.5891	1	44.4556	MMMXMMMMMMMMMMXMMMMMMMM	ATACATATATATATTTATATTAG	fw	2	NO	NO	NO	NO
gene_tiling_20bp_KEI1-1212669-20bp	XVI	381856	381879	NA	71.5891	1	43.8247	MMMXMMMMMMMMMMXMMMMMMMM	ATACATATATATATTTATATTAG	fw	2	NO	NO	YES	NO
gene_tiling_20bp_KEI1-1212669-20bp	XI	136108	136131	NA	71.5891	1	47.5541	MMMXMMMMMMMMMMXMMMMMMMM	ATACATATATATATTTATATTAG	fw	2	NO	NO	YES	NO
gene_tiling_20bp_KEI1-1212669-20bp	XV	138046	138069	NA	71.5891	1	49.7605	XMMXMMMMMMMMMMMMMMMMMMM	ATACATATATATATTTATATAAG	fw	2	NO	YES	YES	YES
gene_tiling_20bp_KEI1-1212669-20bp	Mito	78300	78323	NA	71.5891	0	49.3868	MMMMMMXMMMMMMMMMMMMXMMM	CTTATATAAATATATATATGTAT	rc	2	NO	NO	NO	NO
gene_tiling_20bp_KEI1-1212669-20bp	XV	45713	45736	NA	71.5891	2	44.3132	MMMXMMMMMMMMMMXMMMMMMMM	ATACATATATATATTTATATAAG	fw	2	NO	NO	NO	NO
gene_tiling_20bp_KEI1-1212669-20bp	IV	344010	344033	NA	71.5891	1	43.3818	MMMXMMMMMMMMMMXMMMMMMMM	ATACATATATATATTTATATAAG	fw	2	NO	NO	NO	NO
gene_tiling_20bp_KEI1-1212669-20bp	VI	68949	68972	NA	71.5891	0	45.0675	MMMXMMMMMMMMMMXMMMMMMMM	ATACATATATATATTTATATAAG	fw	2	NO	NO	NO	NO
gene_tiling_20bp_KEI1-1212669-20bp	XV	667567	667590	NA	71.5891	0	42.6402	MMMXMMMMMMMMMMXMMMMMMMM	ATACATATATATATTTATATAAG	fw	2	NO	NO	NO	NO
gene_tiling_20bp_KEI1-1212669-20bp	VI	58012	58035	RUF21	71.5891	100	40.5678	MMMXMMMMMMMMMMXMMMMMMMM	ATACATATATATATTTATATAAG	fw	2	NO	NO	NO	NO
gene_tiling_20bp_KEI1-1212669-20bp	Mito	4798	4821	NA	71.5891	0	42.0293	MMMXMMMMMMMMMMXMMMMMMMM	ATACATATATATATTTATATAAG	fw	2	NO	NO	NO	NO
gene_tiling_20bp_KEI1-1212669-20bp	XI	179247	179270	NA	71.5891	1	39.0631	MMMMMMMMXMMMMMMMMMMXMMM	CTTATATAAATATATATATGTAT	rc	2	NO	NO	NO	NO
gene_tiling_20bp_KEI1-1212669-20bp	VII	531836	531859	NA	71.5891	1	46.7548	MMMMMMMMXMMMMMMMMMMXMMM	CTGATATAAATATATATATGTAT	rc	2	NO	NO	NO	NO
gene_tiling_20bp_KEI1-1212669-20bp	XI	631041	631064	NA	71.5891	1	52.4809	MMMMMMMMMMMMXMMMMMXMMMM	ATACATATATATATTTATATCAG	fw	2	NO	NO	YES	NO
gene_tiling_20bp_KEI1-1212669-20bp	IV	1385469	1385492	NA	71.5891	1	42.4778	MMMMMMMMXMMMMMMMMMMXMMM	CTCATATAAATATATATATGTAT	rc	2	NO	NO	NO	NO
gene_tiling_20bp_KEI1-1212669-20bp	XIII	321326	321349	NA	71.5891	0	49.4633	MMMMMMMMXMMMMMMMMMMXMMM	CTCATATAAATATATATATGTAT	rc	2	NO	NO	YES	NO
gene_tiling_20bp_KEI1-1212669-20bp	XI	114766	114789	NA	71.5891	1	49.6451	MMMMMMMMXMMMMMMMMMMXMMM	CTCATATAAATATATATATGTAT	rc	2	NO	NO	YES	NO
gene_tiling_20bp_KEI1-1212669-20bp	II	477091	477114	NA	71.5891	0	47.6526	MMMXMMMMMMMMMMXMMMMMMMM	ATACATATATATATTTATATGGG	fw	2	YES	NO	NO	NO
gene_tiling_20bp_KEI1-1212669-20bp	IV	240136	240159	NA	71.5891	1	43.3456	MMMMMMMMXMMMMMMMMMMXMMM	CCCATATAAATATATATATGTAT	rc	2	YES	NO	YES	NO
gene_tiling_20bp_KEI1-1212669-20bp	III	315516	315539	NA	71.5891	0	45.5041	MMMMMMMMXMMMMMMMMMMXMMM	CCTATATAAATATATATATGTAT	rc	2	YES	NO	NO	NO
gene_tiling_20bp_KEI1-1212669-20bp	VIII	111529	111552	NA	71.5891	0	43.6516	MMMMMMMMXMMMMMMMMMMXMMM	CCTATATAAATATATATATGTAT	rc	2	YES	NO	YES	NO
gene_tiling_20bp_KEI1-1212669-20bp	XIV	605719	605742	NA	71.5891	0	35.7615	MMMMMMMMXMMMMMMMMMMXMMM	CCTATATAAATATATATATGTAT	rc	2	YES	NO	NO	NO
gene_tiling_20bp_KEI1-1212669-20bp	IV	20524	20547	NA	71.5891	1	44.4226	MMMMMMMMXMMMMMMMMMMXMMM	CCTATATAAATATATATATGTAT	rc	2	YES	NO	YES	NO
gene_tiling_20bp_KEI1-1212669-20bp	XV	1090	1113	YOL166C	71.5891	92.3077	44.384	MMMXMMMMMMMMMMXMMMMMMMM	ATACATATATATATTTATATAGG	fw	2	YES	NO	NO	NO
gene_tiling_20bp_KEI1-1212669-20bp	XV	854996	855019	NA	71.5891	0	44.9267	MMMXMMMMMMMMMMXMMMMMMMM	ATACATATATATATTTATATAGG	fw	2	YES	NO	NO	NO
gene_tiling_20bp_KEI1-1212669-20bp	I	31501	31524	NA	71.5891	1	41.2502	MXMMMMMMMMMMMMXMMMMMMMM	ATACATATATATATTTATATAGG	fw	2	YES	NO	YES	NO
gene_tiling_20bp_KEI1-1212669-20bp	X	448851	448874	NA	71.5891	1	45.0841	MMMMMMMMXMMMMMMMMMMMMMX	CCTATATAAATATATATATGTAT	rc	2	YES	NO	YES	NO
gene_tiling_20bp_KEI1-1212669-20bp	III	273401	273424	NA	71.5891	0	33.0787	MMMMMMMMMMMMMMMMMMMXMMX	CCAATATAAATATATATATGTAT	rc	2	YES	YES	NO	NO
gene_tiling_18bp_KEI1-1212748-18bp	XIV	137735	137756	YNL269W::BSC4	86.6667	100	33.5545	MMMMMXMMMMXMMMMMMMMMM	AAAAAGTGCACAACAAGCAAG	fw	2	NO	YES	YES	NO
gene_tiling_18bp_KEI1-1212748-18bp	XI	245472	245493	NA	86.6667	1	46.8132	MMMMMMMXMMMMXMMMMMMMM	CTGGCTTGTTGTGCACTTTTT	rc	2	NO	NO	YES	YES
gene_tiling_18bp_KEI1-1212706-18bp	IV	613101	613122	YDR083W::RRP8	81.9048	84.6154	42.6253	MXMMXMMMMMMMMMMMMMMMM	TTCGAAGATTATTGAAGAGAG	fw	2	NO	YES	NO	NO
gene_tiling_18bp_KEI1-1212706-18bp	VIII	206544	206565	YHR049W::FSH1	81.9048	92.3077	51.3596	MMXMMMXMMMMMMMMMMMMMM	TTCGAAGATTATTGAAGAAGG	fw	2	YES	YES	YES	NO
gene_tiling_18bp_KEI1-1212889-18bp	XII	34532	34553	YLL054C	94.2857	84.6154	33.5108	MMMMMMMMMMXMMMMMMXMMM	CTTCCAAAAGTATGTTTCTGG	fw	2	YES	NO	NO	NO
gene_tiling_18bp_SSL2-83131-18bp	IV	1144758	1144779	YDR335W::MSN5	84.7619	92.3077	38.9002	MMMMMMMXMMMMXMMMMMMMM	TAAGAAGTATAAGGAAAACGG	fw	2	YES	NO	NO	NO
gene_tiling_18bp_CDC60-246931-18bp	VII	624197	624218	YGR067C	84.7619	84.6154	34.0757	MMMMMMMMXMMMMMMXMMMMM	TCTGGAAAAAAATTTCGGAAG	fw	2	NO	NO	NO	NO
gene_tiling_18bp_TSC13-427048-18bp	XVI	739676	739697	NA	84.7619	0	48.9612	MMMMMMMMMXMMMMMMMMXMM	CTTTTTTCATAATTCCTTAAC	rc	2	NO	NO	YES	YES
gene_tiling_18bp_RHO1-875169-18bp	V	391816	391837	YER114C::BOI2	94.2857	84.6154	35.3238	MMMMMMMMMMXMMMMMXMMMM	TTAAAGACGAATTCCTGCTGG	fw	2	YES	NO	NO	NO
gene_tiling_18bp_RHO1-875246-18bp	XII	244622	244643	YLR049C	84.7619	84.6154	30.4965	MMMMMXMMMMMMMMXMMMMMM	TTTTGTAACTTTAAGTTTAAG	fw	2	NO	NO	NO	NO
gene_tiling_18bp_NEO1-261054-18bp	XV	941192	941213	YOR330C::MIP1	84.7619	84.6154	44.2505	MMMMMMMMMMMMMMMMMXMMX	CTGTACCTTCGTTTTTAATGA	rc	2	NO	YES	NO	NO
gene_tiling_18bp_NEO1-261193-18bp	Mito	8043	8064	15S_rRNA	81.9048	100	45.8698	MMMMMMXMMMMMXMMMMMMMM	CTTATTTTTTATTTAATATTT	rc	2	NO	NO	NO	NO
gene_tiling_18bp_NEO1-261193-18bp	Mito	34419	34440	NA	81.9048	0	44.8072	MMMXMMMMMMMMMMMMMMMMM	CCCATTTTTTATTTAATATTT	rc	1	YES	NO	NO	NO
gene_tiling_18bp_NEO1-261060-18bp	XIV	504088	504109	YNL065W::AQR1	84.7619	84.6154	43.2097	MMMXMMMMMMMMMMMMMMMMM	CCGTTTTGAGGCAGTTGGAAA	rc	1	YES	NO	NO	NO
gene_tiling_18bp_NEO1-261281-18bp	II	749315	749336	YBR273C::UBX7	84.7619	92.3077	34.0766	MMMMMMMXMMMMXMMMMMMMM	CTTGATGAAATCTTTTATTGC	rc	2	NO	NO	YES	NO
gene_tiling_20bp_NEO1-261193-20bp	Mito	34419	34442	NA	84.3478	0	44.8072	MMMXMMMMMMMMMMMMMMMMMXM	CCCATTTTTTATTTAATATTTTA	rc	2	YES	NO	NO	NO
gene_tiling_18bp_ERG13-20495-18bp	IV	334497	334518	NA	81.9048	0	42.6589	MMMMMMMMMMMMMMXXMMMMM	CTTTTAATACCACACCAACAA	rc	2	NO	YES	YES	NO
gene_tiling_18bp_ERG13-20495-18bp	XIII	203650	203671	YML038C::YMD8	81.9048	84.6154	50.2965	MMMMMMMMXMXMMMMMMMMMM	CCATTAATACCACACCAACAA	rc	2	YES	NO	NO	NO
gene_tiling_20bp_ERG13-20495-20bp	IV	334497	334520	NA	84.3478	0	42.6589	MMMMMMMMMMMMMMXXMMMMMMM	CTTTTAATACCACACCAACAAAG	rc	2	NO	YES	YES	NO
gene_tiling_18bp_ERG25-610438-18bp	II	488686	488707	NA	84.7619	0	41.0099	MMXXMMMMMMMMMMMMMMMMM	AACGAAGAGAGAGAAAAAGAG	fw	2	NO	YES	YES	NO
gene_tiling_20bp_ERG25-610438-20bp	II	488684	488707	NA	84.3478	0	42.6492	MMMMXXMMMMMMMMMMMMMMMMM	GAAACGAAGAGAGAGAAAAAGAG	fw	2	NO	YES	YES	NO
gene_tiling_18bp_ERG25-610522-18bp	X	515286	515307	YJR042W::NUP85	84.7619	84.6154	48.2189	MMMMMMMMMMMXMMMXMMMMM	CTTTAGATAGTAGCATAGCAG	fw	2	NO	NO	NO	NO
gene_tiling_18bp_ERG25-610402-18bp	XIII	634486	634507	NA	84.7619	1	43.1733	MMMMXMMMXMMMMMMMMMMMM	CTTCCTGTATTATATATTATA	rc	2	NO	NO	NO	NO
gene_tiling_20bp_ERG25-610402-20bp	XIII	634486	634509	NA	84.3478	1	43.1733	MMMMXMMMXMMMMMMMMMMMMMM	CTTCCTGTATTATATATTATATA	rc	2	NO	NO	NO	NO
gene_tiling_18bp_ERG11-121967-18bp	XV	413531	413552	NA	84.7619	1	35.5589	MXMXMMMMMMMMMMMMMMMMM	TTATATAATGAATACACACAG	fw	2	NO	YES	YES	NO
gene_tiling_18bp_ERG11-121864-18bp	XV	982461	982482	YOR346W::REV1	94.2857	44	54.3141	MMMMMMMMMXMMMXMMMMMMM	AATTTACCAATAACGAAAAGG	fw	2	YES	NO	NO	NO
gene_tiling_18bp_ERG11-121878-18bp	IX	397164	397185	NA	82.8027	1	46.8008	MMMMMMMMMMMMMXMMMMMMM	GAAAAGGGAAAAAGGAAAAAG	fw	1	NO	NO	YES	NO
gene_tiling_18bp_ERG11-121878-18bp	XVI	719255	719276	NA	82.8027	0	52.0552	MMMMMXMMMMMMMMXMMMMMM	GAAAAGGGAAAAAGGAAAAAG	fw	2	NO	NO	NO	NO
gene_tiling_18bp_ERG11-121878-18bp	XVI	228814	228835	NA	82.8027	1	37.2948	MXMMMMMMMMMMMMMMMXMMM	GAAAAGGGAAAAAGGAAAGGG	fw	2	YES	NO	NO	NO
gene_tiling_18bp_ERG11-121878-18bp	V	410111	410132	NA	82.8027	1	51.0621	MMMMMMXMMMXMMMMMMMMMM	CCCTTTCCTTTTTCCCTTTTC	rc	2	YES	NO	NO	NO
gene_tiling_18bp_ERG11-121878-18bp	IX	291806	291827	NA	82.8027	0	46.4883	MMMMMMXMMXMMMMMMMMMMM	CCTTTTCCTTTTTCCCTTTTC	rc	2	YES	NO	YES	NO
gene_tiling_18bp_ERG11-121878-18bp	V	545431	545452	NA	82.8027	0	47.2018	XMMMMXMMMMMMMMMMMMMMM	GAAAAGGGAAAAAGGAAAAGG	fw	2	YES	YES	YES	NO
gene_tiling_18bp_ERG11-121878-18bp	IV	1318875	1318896	YDR423C::CAD1	82.8027	84.6154	67.3577	MMMMMMXMXMMMMMMMMMMMM	CCTTTTCCTTTTTCCCTTTTC	rc	2	YES	NO	NO	NO
gene_tiling_18bp_ERG11-121970-18bp	VII	342589	342610	YGL091C::NBP35	94.2857	84.6154	55.3825	MMMMXMMMMMMXMMMMMMMMM	TATAATGAATACACATGGTGG	fw	2	YES	NO	NO	NO
gene_tiling_18bp_RPO21-210682-18bp	VI	223665	223686	NA	86.6667	1	42.7051	MMMMMMMMMXMMMMXMMMMMM	CTCTTTTTTACTTTCTATCCT	rc	2	NO	NO	YES	NO
gene_tiling_18bp_RPO21-210682-18bp	XI	371407	371428	NA	86.6667	1	28.683	MMMMMMMMMMMMMMMXMMXMM	CCCTTTTTTACTTTCTATCCT	rc	2	YES	YES	NO	NO
gene_tiling_18bp_ERO1-13316-18bp	XV	125842	125863	NA	81.9048	1	40.7061	MMMMMMMMMXMMMXMMMMMMM	AACAAAAAAGAAACGATAAAG	fw	2	NO	NO	NO	NO
gene_tiling_18bp_ERO1-13316-18bp	V	340658	340679	YER091C::MET6	81.9048	84.6154	35.4962	MMMMMMMMMMMMMMMXMXMMM	CCATATCGTTTCTTTTTTGTT	rc	2	YES	YES	NO	NO
gene_tiling_18bp_CDC43-213884-18bp	II	621584	621605	YBR200W::BEM1	86.6667	84.6154	54.7882	MMMMXXMMMMMMMMMMMMMMM	CTGTGGAAGAATGGAAAAGCA	rc	2	NO	NO	NO	NO
gene_tiling_18bp_CDC43-213884-18bp	IV	327037	327058	YDL073W	86.6667	84.6154	45.5836	MMMXMMMMMMMMMXMMMMMMM	TGCTTTTCCATTCTTCCAGAG	fw	2	NO	NO	NO	NO
gene_tiling_18bp_CDC43-213943-18bp	X	316277	316298	YJL063C::MRPL8	84.7619	84.6154	47.9512	MMMMMXMMMXMMMMMMMMMMM	CCTGTTCAAAACTATTACTTG	rc	2	YES	NO	YES	NO
gene_tiling_20bp_CDC43-213884-20bp	IV	327035	327058	YDL073W	84.3478	84.6154	45.5836	MMMMMXMMMMMMMMMXMMMMMMM	ATTGCTTTTCCATTCTTCCAGAG	fw	2	NO	NO	NO	NO
gene_tiling_18bp_GLN4-649209-18bp	I	28760	28781	NA	89.5238	0	57.5713	XMMMMMMMMMMMMMMMMMMMM	GAAAAATTTGACATCGCACGG	fw	1	YES	YES	NO	NO
