# Supplementary material for: Quantitative CRISPR interference screens in yeast identify chemical-genetic interactions and new rules for guide RNA design
Source: Genome Biol. 2016 Mar 8;17:45. doi: 10.1186/s13059-016-0900-9 (PMC4784398; doi:10.1186/s13059-016-0900-9)
Supplement: Additional file 19: — Primers, strains, and plasmids used in this study. (XLSX 96 kb) [file 13059_2016_900_MOESM19_ESM.xlsx]

## Sheet: README
Additional file 19. This document contains a list of primers, strains, and plasmids used in this study
Sequencing Primers
We used a dual indexing strategy where both the up and down primers provided an index which varied in length from 4 to 6
Primers for strain construction
These were the primers use for cloning and strain construction.
qPCR primers
Primers used in SYBR green qPCR. Designed to give ~100 base products
Bridging Oligos
These oligos were used to bridge unwanted restriction enzyme cuts during Gibson assembly to repair the sites.
Individual Guide Oligos
These were individual guides we synthesized via IDT oligo synthetis and not on an oligo array.
Strains
Yeast and E coli strains used in our study.
Plasmids
A list of the plasmids used in the study and links to either benchling or addgene where the vector maps can be found.

## Sheet: Primers, Strains, and Plasmids
Primers for publication
Sequencing Primers
Primer	Sequence
gRNA-UP-1	aatgatacggcgaccaccgagatctacactctttccctacacgacgctcttccgatctACTGCTgggagctgcgattggcag
gRNA-UP-2	aatgatacggcgaccaccgagatctacactctttccctacacgacgctcttccgatctCGTTGAgggagctgcgattggcag
gRNA-UP-3	aatgatacggcgaccaccgagatctacactctttccctacacgacgctcttccgatctGCCGTgggagctgcgattggcag
gRNA-UP-4	aatgatacggcgaccaccgagatctacactctttccctacacgacgctcttccgatctTCGTgggagctgcgattggcag
gRNA-UP-5	aatgatacggcgaccaccgagatctacactctttccctacacgacgctcttccgatctATGATgggagctgcgattggcag
gRNA-UP-6	aatgatacggcgaccaccgagatctacactctttccctacacgacgctcttccgatctCTTAgggagctgcgattggcag
gRNA-UP-7	aatgatacggcgaccaccgagatctacactctttccctacacgacgctcttccgatctCAGCAGgggagctgcgattggcag
gRNA-UP-8	aatgatacggcgaccaccgagatctacactctttccctacacgacgctcttccgatctTAACGgggagctgcgattggcag
gRNA-DN-1	caagcagaagacggcatacgagatcggtctcggcattcctgctgaaccgctcttccgatctAACCcttgctatttctagctctaaaac
gRNA-DN-2	caagcagaagacggcatacgagatcggtctcggcattcctgctgaaccgctcttccgatctAGGTCcttgctatttctagctctaaaac
gRNA-DN-3	caagcagaagacggcatacgagatcggtctcggcattcctgctgaaccgctcttccgatctCCAGGTcttgctatttctagctctaaaac
gRNA-DN-4	caagcagaagacggcatacgagatcggtctcggcattcctgctgaaccgctcttccgatctGACTcttgctatttctagctctaaaac
gRNA-DN-5	caagcagaagacggcatacgagatcggtctcggcattcctgctgaaccgctcttccgatctGGATTcttgctatttctagctctaaaac
gRNA-DN-6	caagcagaagacggcatacgagatcggtctcggcattcctgctgaaccgctcttccgatctTGCTAActtgctatttctagctctaaaac
gRNA-DN-7	caagcagaagacggcatacgagatcggtctcggcattcctgctgaaccgctcttccgatctTCGGATcttgctatttctagctctaaaac
gRNA-DN-8	caagcagaagacggcatacgagatcggtctcggcattcctgctgaaccgctcttccgatctGTAACcttgctatttctagctctaaaac
Primers for strain construction
1-H840A-Seq-Prime-Fwd	GGAAAGGATGAAGAGGATTGAAGAGG
TEF1_rev	AGAGATTAATTAACGCTAGCCACTAGTTCTAGAAAACTTAGATTAGATTGCTATGC
TEF1_fwd	tcacacaggaaacagctatgaccatg
CYC1_rev	tgtaaaacgacggccagtgagc
CYC1_fwd	GTGGCTAGCGTTAATTAATCTCTTCTCGAGTCATGTAATTAGTTATGTCAC
mid_Amp_rev	cacgctcaccggctccag
mid_Amp_fwd	ggaggcggataaagttgcagg
2-gRNA_ds_primer	gctatttctagctctaaaac
5-TEF1-3'-FWD	GAAAGCATAGCAATCTAATCTAAGTTTTCTAG
6-CYC1-5'-REV	TGTAAGCGTGACATAACTAATTACATGAC
7-dCas9_NLS_rev	TCGAGAAGAGATTAATTAACTACACCTTCCTCTTCTTCTTGGGGTCAGCCCTGCTGTCTC
10-URA3-Upstream-Fwd	gtggtaacgctagagcagacgctc
11-URA3-5'-Rev	agcacacaagtttgtttgcttttcgtg
13-Gal1_SI_NI_PI_Rev	GAAGAGATTAATTAACGCTAGCCACTAGTTGTTTTTTCTCCTTGACGTTAAAGTATAGAG
14-Gal1_Cas9_Fwd	CAAGGAGAAAAAACAACTAGTGATGGACAAGAAGTACTCCATTGGGCTC
15-Cyc1_PacI_NLS_Cas9_Rev	CTAATTACATGACTCGAGAAGAGATTAATTAACCTTCCTCTTCTTCTTGGGGTCAGC
42-5'-NLS-dCas9-fwd	ccaaagaagaagagaaaagttagacccgggATGGACAAGAAGTACTCCATTGGGC
43-TEF1-5'-NLS-oligo	ggtctaacttttctcttcttctttggggctctagacatCTCTAGAAAACTTAGATTAGAT
45-NLS-Mxi1-fwd	TCAGCTCGGTGGAGACAGCAGGGCTGACGAGGGAGCTCCCAAGAAAAAGC
46-Mxi1-Rev	CATAACTAATTACATGACTCGAGAAGAGCTCGAGTTAGCCTCTGGGAGAG
49-pRPR1_fwd	ctggccttttgctggccttttgctcgggggatctgccaattgaac
50-RPR1_term_rev	cttaaagtcatacattgcacgactaCCTGCAGGaaagaacaacaagagttccaaaaag
51-pRPR1-NotI-sgRNA-F	tgggagctgcgattggcagCGGCCGCgttttagagctagaaatagcaagttaaaataagg
52-sgRNA-NotI-pRPR1-R	gctatttctagctctaaaacGCGGCCGctgccaatcgcagctcccag
53-pGPM1_prom_fwd	gaactcttgttgttctttCCTGCAGGtagtcgtgcaatgtatgactttaagatttg
54-pGPM1_prom_rev	aaatcattcattcttcagacCCCGGGtattgtaatatgtgtgtttgtttggattattaag
55-tGPM1-term-fwd	cacacatattacaataCCCGGGgtctgaagaatgaatgatttgatgatttc
56-tGPM1_term_rev	aatcaggggataacgcaggaaagaCCGCGGttcgaactgcccattcagcttttccctttg
57-TetR-Fwd	tccaaacaaacacacatattacaatatattaaaatgtctagattagataaaagtaaagtg
58-TetR-Rev	aaaagaaatcatcaaatcattcattcttcagacttaagacccactttcacatttaagttg
59-Cas9-5'-Rev	TGCTCGGCACCTTGTACTCG
60-Cas9-3'-Fwd	GACGCCACACTGATTCATCAG
61-gRNA-seq-rev	caccgactcggtgccac
62-pRPR1-NotI-fwd	tgcgattggcagCGGCC
66-5'Cyc1t-Fwd	GTCATGTAATTAGTTATGTCACGCTTACA
67-3'gRNA-extender	gactagccttattttaacttgctatttctagctctaaaac
68-5'gRNA-extender	tcgcggctgggaacgaaactctgggagctgcgattggcag
74-RPR1t-5'-Rev	gggccgataaggtgtactgg
75-pRPR1-3'-fwd	gtggtgctcgcggctgg
86-Linker Oligo	cccgggtctaacttttctcttcttctttggggcGCTGCCGCCagaacctccaccgtcgactccagatctaccagaacc
87-Linker-NLS-Cas9-fwd	gccccaaagaagaagagaaaagttagacccgggATGGACAAGAAGTACTCCATTGGG
88-Mid-Tef1-Fwd	CTCTTTCGATGACCTCCCATTG
89-gRNA-Illumina1-F	GATGTCCACGAGGTCTCTggagctgcgattggcag
90-gRNA-Illumina1-R	CAAGCAGAAGACGGCATACGAGATttggaagttggatatggctcg
100-pGPM1-5'-Rev	agtttggcgaacacttcacc
101-RPR1t-3'-fwd	gagtacaaacgcatgaaatcc
107-Pci1-DN-Extender	CGGTAATACGGTTATCCACAGAATCAGGGGATAACGCAGGAAAG
109-M13-fwd-Rev	actggccgtcgttttacaacg
110-Pci1-UP-Rev	gagcaaaaggccagcaaaaggccaggaaccgtaaaaag
113-T3-Rev	ccctttagtgagggttaattgcg
141-T3-Fwd	CGcaattaaccctcactaaagGG
150-gRNA-outer-3'extender	actttttcaagttgataacggactagccttattttaacttgctatttc
151-gRNA-outer-5'extender	cacatggtacgctgtggtgctcgcggctgggaacgaaac
152-f1Ori-Rev	AACGTTTACAATTTCCTGATGC
qPCR primers
q15-Act1_qPCR_down3	TCC TCG TGC TGT CTT CCC ATC T
q16-Act1_qPCR_up3	TTT GAC CCA TAC CGA CCA TGA TAC CT
q11-UBC6_qPCR_1F	ATA CTT GGA ATC CTG GCT GGT CTG TC
q12-UBC6_qPCR_1R	TTG ATC CTG TCG TGG CTT CAT CAC TG
q17-ERG11-L	TGTGTCTACCACCACCGAAA
q18-ERG11-R	CCTCTTATTCCGTCGGTGAA
q19-CRG1-L	TATTGGATGTGGCACAGGAA
q20-CRG1-R	CAGCAATCGAAAGCATAGCA
q21-SEC14-L	ACTGTCCTCCAGATGCCTTG
q22-SEC14-R	GAAACCAGCGTCTTCCAAAA
q29-gRNA-L	tttagagctagaaatagcaagttaaaa
q30-gRNA-R	ccgactcggtgccactt
166-qErg25-F	GTTTGAAATCCGTTCTTCTATC
167-qErg25-R	ATGGAACTTCGACAGTAATACC
RBD2_qPCR_for	ATCCGCCCTAGAACAAGGAT
RBD2_qPCR_rev	CCAGGTATAACGACGGCAAT
Bridging Oligos
B1-Ura3-Pci1-Site	AGGTCCCAAAATTTGTTTACTAAAAACACATGTGGATATCTTGACTGATTTTTCCATGGA
Individual Guide Oligos
P5-SEC14-NRg2	ctgggagctgcgattggcagGTCAAGCGATATACCAGGAAgttttagagctagaaatagc
P6-ERG11-NRg1	ctgggagctgcgattggcagATAATTTACCAATAACGAAAgttttagagctagaaatagc
P9-CRG1-NRg2	ctgggagctgcgattggcagAAGATGTACTGAGTGTAAAAgttttagagctagaaatagc
P12-ERG25-NRg1	ctgggagctgcgattggcagGAAACGAAGAGAGAGAAAAAgttttagagctagaaatagc
P20-RBD2-TRg2	ctgggagctgcgattggcagGAAGAATAGGGGGATGGGAAgttttagagctagaaatagc
P100-Erg3-g2	ctgggagctgcgattggcagATCGCGGTATATATTAGAGGgttttagagctagaaatagc
P141-CRG1-519365-20bp	ctgggagctgcgattggcagACAAACGGCACGAACTAAAGgttttagagctagaaatagc
Strains
S cerevisiae BY4741
E coli DH5α
Plasmids
Short Name	Long Name	Link
pRS416gT-Mxi1	pRS416-dCas9-Mxi1-pRPR1(TetO)-gRNA + Tet-Repressor	https://benchling.com/s/0WUKQB/edit
pRS414-NLS-dCas9	p414_TEF_NLS_dCas9_CYC1	https://benchling.com/s/r8r02e/edit
pRS414gT-NLS-dCas9	p414 Tef1-NLS-dCas9-CYC + pRPR1(TetO)-gRNA + TetR	https://benchling.com/s/XkS9nXzv/edit
Addgene 43802	p414-TEF1p-Cas9-CYC1t	http://www.addgene.org/43802/
pRS416g	pRS416-pRPR1-TetO-gRNA
pRS416gT	pRS416-pRPR1-TetO-gRNA + TetR	https://benchling.com/s/4jHoLo/edit
pRS416	pRS416
Plasmid #46921	pTDH3-dCas9-Mxi1	https://www.addgene.org/46921/
